# Supplementary material for: An atypical NLR protein modulates the NRC immune receptor network in Nicotiana benthamiana
Source: PLoS Genet. 2023 Jan 19;19(1):e1010500. doi: 10.1371/journal.pgen.1010500 (PMC9851556; doi:10.1371/journal.pgen.1010500)
Supplement: S1 File — (CSV) [file pgen.1010500.s016.csv]

	logFC	logCPM	PValue	FDR
NbS00004003g0001	9.07002337103465	3.42296182772829	7.057226771696619e-26	1.79674641198472e-21
NbS00048674g0001	8.1370424445746	2.87392805101863	2.90494351919894e-24	5.5469170263224e-20
NbS00041638g0024	7.28340065279837	4.65003969213943	1.28712957766792e-22	1.9661934002539597e-18
NbS00035347g0006	5.633278681634	4.92450912391338	4.390419048641169e-22	5.5889302752694e-18
NbS00054725g0002	11.8098134366802	2.74356038604954	1.75720507875186e-21	1.9173366672855502e-17
NbS00041638g0001	6.8760304754809	3.81915143371837	4.65969801009105e-21	3.5590307431274404e-17
NbS00019308g0009	9.40176870111511	7.62541017170334	1.2003042651991601e-19	8.33436722469512e-16
NbS00023849g0005	7.63224132608296	2.9197928701885	1.03696500267788e-18	5.657310709966721e-15
NbS00014598g0001	6.70266563820194	3.51625593328217	1.4211373506283098e-18	7.236336646909321e-15
NbS00044794g0004	9.12797722726431	8.25069415741287	2.30901266971886e-18	1.03741222764975e-14
NbS00042303g0005	8.63705389232551	2.98489052962356	2.9902176289046698e-18	1.2020517488321601e-14
NbS00005824g0008	5.87778788877022	4.06080427972142	3.76583703674907e-18	1.4381543351492802e-14
NbS00022677g0026	5.18741717736535	5.65004487345774	5.35393121402534e-18	1.9472757723621e-14
NbS00006984g0020	5.86063714736513	7.71348617283563	2.2389472489758602e-17	7.43515443171856e-14
NbS00027224g0003	6.27418017616275	2.86801433527481	8.213899860458911e-17	2.32359058311848e-13
NbS00008195g0010	7.76786084838801	3.06178761201178	5.38195000924163e-16	1.28458737423708e-12
NbS00009112g0108	9.7946931703409	2.80315295150484	6.439250398312101e-16	1.4478334299885098e-12
NbS00022848g0011	4.43520104625689	4.42094978956927	1.95508010212282e-15	4.26648751771539e-12
NbS00049146g0005	4.69970969813277	4.54580398831391	3.12118507405092e-15	6.62202763252598e-12
NbC25132074g0001	10.9028074590425	9.02739715847118	5.41113134312551e-15	1.0571255421302e-11
NbS00007899g0006	6.22735327581254	3.2599081295928	7.84444556491388e-15	1.3933742041919899e-11
NbC25859119g0004	4.92354562012153	5.20782545238889	1.53134192760497e-14	2.5991636686342198e-11
NbS00008041g0013	5.02602079666527	7.75914495328424	2.9006263157744203e-14	4.7137646249475394e-11
NbS00033919g0004	7.020775476661	2.83947626366254	3.41596853244299e-14	5.2385249847844796e-11
NbS00041123g0009	4.51342007122329	2.71949334907519	7.299868303723831e-14	1.07222430994254e-10
NbS00017952g0007	4.45773668738305	4.83412215678478	1.07711432907002e-13	1.49579846072798e-10
NbS00022964g0001	7.4779259618568	2.97759676976394	1.98151710616349e-13	2.53171108650052e-10
NbS00024659g0003	5.25224857997317	3.25907043062763	1.98880144005592e-13	2.53171108650052e-10
NbS00005120g0003	9.55288180713692	2.56239012243849	3.46301170104766e-13	4.19843445578284e-10
NbC26229140g0003	6.30478488324573	1.38592452130026	4.77065075178429e-13	5.52087172379594e-10
NbS00034799g0001	3.64870154176411	7.76730878135648	9.91661382394021e-13	1.0098947296783102e-09
NbS00005251g0104	3.44129319897367	4.00801696225275	1.0174633694020499e-12	1.02253729857315e-09
NbS00054170g0003	5.26047825110516	1.69305177371437	2.29296745560288e-12	2.11005495531919e-09
NbS00030104g0008	5.52696250287573	2.1924609775126	2.40966051037096e-12	2.1910411919240904e-09
NbS00036561g0009	10.8336856144528	10.6118397868254	3.74442733044542e-12	3.2873059203688604e-09
NbS00006088g0009	10.6022446856692	1.5566246863101	4.29329885165846e-12	3.64353192212024e-09
NbS00002007g0120	7.15057474909758	2.96294472942138	4.47722055373854e-12	3.75786405136259e-09
NbS00016490g0003	5.65521631767026	2.94701974327304	4.95281545149256e-12	4.0676461437586e-09
NbS00031559g0010	5.48069033840305	1.7803117602101	5.257079153783739e-12	4.2716005179452e-09
NbS00013378g0016	5.6405228797949	4.21344410783511	5.4402976362427295e-12	4.373942033248251e-09
NbS00027042g0001	4.03123632736924	3.29163793483624	8.34577769136784e-12	6.158183418129461e-09
NbS00015944g0111	7.35727618205082	1.74880508204664	1.27620924275191e-11	9.02551719927298e-09
NbS00050615g0007	5.386603065579	2.57649637022159	1.2960563975419e-11	9.081788219069081e-09
NbS00045664g0003	4.73076414684492	8.85475230430557	1.3193640076800299e-11	9.16106395841753e-09
NbS00056128g0003	6.54658716749824	0.952962524018704	1.4031042210700498e-11	9.56854440188475e-09
NbS00019720g0013	3.66019461436449	6.82094183500401	1.5969738821659797e-11	1.06995849250838e-08
NbS00043840g0001	5.73562374778417	5.29502021251093	1.70412302269653e-11	1.12206217543568e-08
NbS00018779g0003	4.71873308804264	4.03235894415987	2.0694863274278898e-11	1.32827980002197e-08
NbS00010902g0015	4.11705703217641	3.5569813417533	2.3888083449859497e-11	1.52045660484735e-08
NbS00000760g0023	6.67947195806971	2.82540160384431	3.8026746666459e-11	2.2869644753051e-08
NbS00017079g0006	5.49607122872757	1.7981390333731	4.66303663044812e-11	2.76091530850385e-08
NbS00009953g0012	3.15158967239949	5.9101428895508	5.79169353230591e-11	3.3768225977404e-08
NbS00003221g0003	5.30678109604386	1.60962562202507	5.867131947654579e-11	3.38141813311705e-08
NbS00017079g0003	5.53630961531268	1.43451685766379	6.48815908888327e-11	3.61721973029062e-08
NbS00001355g0008	3.96548595818923	5.73810334807805	6.706480150019239e-11	3.70055036901932e-08
NbC25691989g0001	4.49266209893437	3.06167383972874	7.38213964264892e-11	4.02743174118487e-08
NbS00007951g0014	5.94756211123066	2.1113152848208	9.902298125951629e-11	5.25227519834764e-08
NbS00025955g0002	3.09876658434412	4.55316344976015	1.0696968408292001e-10	5.6230263297988e-08
NbS00022966g0204	4.3179966203456	4.66722806420474	1.35978642968775e-10	6.87808792802122e-08
NbS00003514g0016	6.89161794997259	0.779417745323356	1.67567928763074e-10	8.20427617371465e-08
NbS00013002g0006	5.69780208538063	3.24364223580728	1.88590917157348e-10	9.00274103847565e-08
NbS00008140g0005	12.7256666179543	3.65130090745192	2.2994189115416602e-10	1.06440798208873e-07
NbS00023902g0016	3.11985660012866	4.40147505568712	2.40365353766938e-10	1.10595574429909e-07
NbS00025506g0001	6.92224459130424	3.63560596534603	2.4779617378885004e-10	1.13331879986938e-07
NbS00020946g0009	3.38314863197161	5.28646532052027	2.49831329716819e-10	1.13582542455005e-07
NbS00031624g0002	5.55065150591081	3.56647303390715	2.81870568037828e-10	1.23828843539001e-07
NbS00050383g0010	4.07471000463226	2.3272102799126	2.85970128950262e-10	1.24812071309098e-07
NbS00056949g0004	6.80003916871734	4.06653067470368	2.92747074937264e-10	1.26821680654795e-07
NbS00021335g0001	3.19054171809485	5.47769368862868	2.95555835459401e-10	1.26821680654795e-07
NbS00023600g0001	4.22196219675675	3.17988888295748	3.20275253819409e-10	1.35901686730404e-07
NbS00021199g0001	3.50639405828344	3.55234930237478	3.46487498145388e-10	1.4540861879586e-07
NbS00002313g0022	2.99898279591043	7.75642433658883	3.79933036102555e-10	1.56858947916092e-07
NbS00026257g0005	4.79111791489217	4.44773495808952	4.26373363002121e-10	1.71399847856521e-07
NbS00011833g0106	3.24171546791805	6.44488132645715	4.46244702427999e-10	1.7751939649348e-07
NbS00022313g0003	3.50722140089965	5.79836479495387	4.68087249294555e-10	1.84288845432313e-07
NbS00006837g0010	3.96831467987729	3.42830646007439	4.80709947549251e-10	1.88287923506996e-07
NbS00004209g0001	7.07802306179057	0.19001992819367	5.63266272185862e-10	2.18384338087736e-07
NbS00021944g0005	3.81379394502842	5.20009889471891	5.75093160472748e-10	2.20212088186825e-07
NbS00038819g0014	4.27071626562837	4.44763978244591	7.26268507946472e-10	2.71919913570802e-07
NbS00021206g0106	6.1871068984809	9.1026845872193	7.41417428056295e-10	2.76237667012253e-07
NbS00027081g0104	4.52114623637442	1.62386372342524	7.65078688355432e-10	2.80055848930999e-07
NbS00017793g0005	4.02732581078361	4.50844766650855	7.70153717194859e-10	2.80112241741077e-07
NbS00004420g0009	5.58007968054501	3.86807449505176	9.10656906047592e-10	3.29644852260706e-07
NbS00044074g0001	4.40530483170556	1.71178801888724	1.14004970767494e-09	3.99430534965615e-07
NbS00008797g0004	7.19603481454627	1.05882482512761	1.2369889355771e-09	4.29454445047469e-07
NbS00032343g0006	4.2671555003491	4.12635244445362	1.5074624573196702e-09	5.14011049230441e-07
NbS00020395g0004	7.59079716103889	1.4490620265308	1.5805755370377102e-09	5.31818409442306e-07
NbS00018576g0001	3.56186787126035	3.47773808614555	1.6611525484447201e-09	5.51639871728955e-07
NbS00028641g0014	8.90907949734419	7.31102357216611	1.7177412064400902e-09	5.6796257838393e-07
NbS00010135g0004	13.0850486157054	4.00878548847095	1.86871542416056e-09	6.12237632261004e-07
NbS00028338g0004	5.85794421988886	2.96018424749932	2.4361754053964303e-09	7.69743286271185e-07
NbS00006093g0004	4.46974324823464	1.13597645987652	2.4388624527373602e-09	7.69743286271185e-07
NbS00002690g0025	9.30873737862845	3.16028405681736	2.4534310277230502e-09	7.71154767351682e-07
NbS00058503g0006	3.58542906081604	4.10115398444088	2.5580054275478703e-09	7.97460802247669e-07
NbS00016883g0004	4.77389281666307	2.3083991170215	2.60721763536841e-09	8.09030238324749e-07
NbS00002557g0017	6.87422365732621	6.38542838352985	2.63187378906613e-09	8.10564065060814e-07
NbS00004173g0007	3.85144231833607	4.32050144772075	2.66785894835096e-09	8.18346982393966e-07
NbS00025648g0002	8.39210895272099	1.42346664324389	2.6791227090644302e-09	8.18514853582528e-07
NbS00039851g0004	9.92658833729712	0.901895527226815	3.88483913193538e-09	1.13685872819193e-06
NbS00018336g0013	2.82358048884287	4.16618406886927	4.13754088980815e-09	1.18804975797991e-06
NbS00009388g0002	2.93281611690682	5.25675825819655	4.3377172710647306e-09	1.24086332377024e-06
NbS00024468g0003	3.50081684757318	3.3261729125504	4.4499390718056205e-09	1.26821603121433e-06
NbS00009528g0009	5.06777718103709	5.84667937603515	4.57053520503908e-09	1.29774315399881e-06
NbS00029919g0005	5.0749222257522	2.10109115934695	4.84424243114128e-09	1.36530772194885e-06
NbS00034974g0007	3.82979277372181	1.35554457546936	5.04847424435118e-09	1.4124447410597e-06
NbS00009921g0102	2.78597502844516	5.65878362393258	6.037519077535491e-09	1.66476415026384e-06
NbS00026410g0005	3.45811446593757	2.78579539870887	6.615083933368091e-09	1.81094442919972e-06
NbS00022143g0001	3.2703408986932	4.81530741104644	6.7429917693411704e-09	1.83600680953007e-06
NbS00038654g0007	9.47351786508022	6.02424956414799	7.1771478666578e-09	1.93022315812485e-06
NbS00038654g0008	9.66071798488413	6.21541066037058	8.17614255814959e-09	2.16835275155871e-06
NbS00004110g0016	3.37377779466671	3.58669037718236	9.272820375776271e-09	2.40084321180141e-06
NbS00013634g0004	9.25103304963291	0.261290439660907	1.07260228114739e-08	2.70377193504147e-06
NbS00024878g0016	4.17307652549698	1.88246812945399	1.15168961194406e-08	2.89358226548275e-06
NbS00011520g0117	3.35500746071722	5.90534896613896	1.22136550714305e-08	3.04993703352279e-06
NbS00058816g0001	9.58801586008009	5.0496892008863	1.2811128420837e-08	3.18730025294824e-06
NbS00002242g0001	3.92379499639133	2.84702187542033	1.48369043404672e-08	3.62053647482603e-06
NbS00035117g0014	3.07876524950717	4.1844309360456	1.53154032760388e-08	3.70182021145749e-06
NbS00009429g0011	4.79678950782963	1.6783037354908	1.90169635613626e-08	4.4830143822633e-06
NbS00008643g0003	2.79217725836276	3.90200733935646	2.19355969587386e-08	5.06168870124319e-06
NbS00002336g0010	6.83470173941166	0.744069046046445	2.21282110131953e-08	5.09075490655676e-06
NbS00047661g0005	3.77611203219795	2.44057913614801	2.44154696918186e-08	5.55008678449826e-06
NbS00004955g0011	3.7382515758549	2.80689651991511	2.50428332041247e-08	5.66332930212367e-06
NbS00005735g0003	2.46613997246474	7.72103887991979	2.50619319985572e-08	5.66332930212367e-06
NbS00021802g0002	4.54651975430773	2.68776265784168	2.58095141339115e-08	5.79795552951185e-06
NbS00005610g0215	7.80912448269243	2.1475059734422	3.03931431147607e-08	6.68990742928619e-06
NbS00012897g0003	2.54677501890598	3.48834319507292	3.09114937678553e-08	6.78445109912361e-06
NbS00002765g0004	3.72324098436888	3.18371399998876	3.11865275152379e-08	6.825202822597e-06
NbS00004391g0021	3.06184880681856	3.54738337932083	3.27391204290926e-08	7.10392408878883e-06
NbS00025165g0014	3.40302150674326	2.44616482491666	3.31992794683294e-08	7.18336477765306e-06
NbS00028255g0014	4.69113489403412	1.89203777993288	3.51574351867623e-08	7.56419645670342e-06
NbS00001649g0023	4.1014312461329	1.41872256870389	3.64669042262136e-08	7.74754431087873e-06
NbS00062077g0001	3.27234956629997	2.17053936811576	3.88456043186772e-08	8.15106706663804e-06
NbS00000120g0117	5.73792015013758	1.29136212104398	4.50484447699241e-08	9.24934183624202e-06
NbS00027866g0002	8.52052892377009	-0.41481785215577	4.52152291697666e-08	9.25869702079786e-06
NbS00011636g0026	3.47759067508731	4.7633398814158	4.60093982710467e-08	9.37107154811807e-06
NbS00032183g0007	5.85003453823001	-0.197898968012189	5.23754001089521e-08	1.04996868370647e-05
NbS00032057g0007	3.97974857121626	3.14129200418136	5.71660281278551e-08	1.12991817650951e-05
NbS00000696g0014	3.25168607494756	7.54316662425496	5.73219124157211e-08	1.12991817650951e-05
NbS00008985g0104	8.70594252516485	-0.246841732094192	5.73990563486939e-08	1.12991817650951e-05
NbS00002690g0018	9.99918137436489	0.971463863215277	7.3308130374547e-08	1.41363799537616e-05
NbS00037143g0001	2.94228944356215	4.11994070112037	7.53972899230622e-08	1.44692703694311e-05
NbS00012361g0028	8.5704425661489	2.3870902488053	7.61092377198482e-08	1.45127980341846e-05
NbS00030139g0010	2.78082871303039	4.065152625507	7.61942206087575e-08	1.45127980341846e-05
NbS00047637g0005	3.00363043110222	5.08011218863128	8.05268722694048e-08	1.50749068065315e-05
NbS00011065g0005	2.85351080853278	3.81179660813348	8.27974550327214e-08	1.54620704595213e-05
NbS00002458g0033	3.07759127365922	2.10541950890276	8.43861719583795e-08	1.56820716009953e-05
NbS00037387g0001	4.35968403404612	2.00857287852415	8.60571574783515e-08	1.59537855122306e-05
NbS00022867g0001	2.68457414894716	5.65628541605103	8.76533227686953e-08	1.62103465853515e-05
NbS00021468g0012	12.3884398072482	3.31627110118031	8.90935018327115e-08	1.64153202467527e-05
NbS00019713g0013	9.47158154083378	2.47543094558146	9.03855258201564e-08	1.65950867226388e-05
NbS00022129g0005	8.67071608829453	4.74037045084815	1.0050365810269e-07	1.82373044262256e-05
NbS00030454g0016	3.37813094062332	5.59968216405519	1.00523771762408e-07	1.82373044262256e-05
NbS00037492g0013	7.09061948342015	7.73543442675395	1.13595557308485e-07	2.00840626658907e-05
NbS00007304g0012	2.964122957319	4.95252113995621	1.37966228988177e-07	2.3680275514355e-05
NbS00010301g0005	8.37691122441225	-0.545236099736555	1.39410591441653e-07	2.37679499190223e-05
NbS00032231g0002	5.43590342833605	9.15231036693886	1.40759422314688e-07	2.39444630667563e-05
NbS00005170g0002	4.41143211137616	1.38503030631586	1.42829958082373e-07	2.42426874852746e-05
NbS00024092g0008	2.76855410799048	2.94435833933174	1.45099739963327e-07	2.44869423410612e-05
NbS00005377g0018	3.19081471682308	3.70345354727753	1.45157972752111e-07	2.44869423410612e-05
NbS00027843g0014	2.44260722619433	3.97247647645436	1.45749997963066e-07	2.44869423410612e-05
NbS00017602g0105	8.6601670785571	-0.289055780029089	1.4587201672165e-07	2.44869423410612e-05
NbS00007997g0003	5.62465684350412	0.435277495566247	1.4823241778246e-07	2.47742753562506e-05
NbS00001794g0006	3.23694993959546	5.75849047399183	1.56898650291307e-07	2.61654192371173e-05
NbS00050006g0001	10.1803312718108	1.14614712970121	1.69466729945322e-07	2.81384768836821e-05
NbS00051741g0001	5.03292002476416	0.197208298682925	1.70771759962101e-07	2.8268521294929e-05
NbS00013772g0016	4.51292318380299	3.6478678414019	1.74679447099479e-07	2.87294746674812e-05
NbS00023526g0021	7.96186745325283	-0.913137967447179	1.78675829182535e-07	2.92855818822593e-05
NbS00057089g0006	7.2419481299648	3.34282471994079	1.83286811314277e-07	2.9890112532744e-05
NbS00015451g0014	3.62657055340762	2.10559863387159	1.8727651488099e-07	3.03694117411786e-05
NbS00039571g0008	8.70097459536122	-0.251696189156094	2.03115781505396e-07	3.25654109418391e-05
NbS00023289g0003	2.40625311923059	4.41759345090299	2.04982098483908e-07	3.26854440503181e-05
NbS00017218g0012	5.90076958092803	1.7682780715967	2.05535126802817e-07	3.27053488543174e-05
NbS00059923g0001	5.39422776119083	2.77942228243518	2.08284299873625e-07	3.30052832781071e-05
NbS00009767g0012	3.29598058463941	1.86797485558366	2.12753722746591e-07	3.35742078298799e-05
NbS00002443g0112	8.27008893093577	-0.641648065665294	2.13473324049908e-07	3.36183072527999e-05
NbS00031245g0003	4.97165517446603	3.20250407148259	2.2362464968394e-07	3.48576063636932e-05
NbS00005982g0007	4.48871309016941	2.40442428147669	2.38869109433995e-07	3.70824872143478e-05
NbS00031544g0013	7.78815471111397	1.6657720832327	2.40240409178293e-07	3.72197205124317e-05
NbS00040116g0001	7.62016660536506	2.34647209328825	2.48206654983421e-07	3.82530625875735e-05
NbS00031465g0006	2.78414766468457	3.05502728287272	2.51219335751427e-07	3.86074077371394e-05
NbS00017547g0013	2.77006380688159	2.82782876194763	2.51833335591361e-07	3.86240528898244e-05
NbS00001056g0051	3.12486766022799	2.42223015319981	2.6429311792138e-07	4.02923035004334e-05
NbS00029054g0007	2.75563143745793	2.931924244857	2.75689451177073e-07	4.16143964257977e-05
NbS00023543g0004	4.22333171110127	2.89129619837178	3.01146479396812e-07	4.48367776800178e-05
NbS00004470g0002	3.24231646250403	5.18283731960255	3.01859853598809e-07	4.48483940224814e-05
NbS00001744g0011	3.4214566401415	2.6623191727709	3.0254646501977e-07	4.48483940224814e-05
NbS00004321g0109	2.62166647161474	6.64248423911812	3.23596967240325e-07	4.75307937708631e-05
NbS00024228g0008	3.67241987381149	1.89602975654812	3.34663339867062e-07	4.90619025637358e-05
NbS00034147g0004	2.51366536661579	4.36619187645303	3.48224149886876e-07	5.08547081151238e-05
NbS00026416g0001	4.89096717245087	3.35985344492294	3.57444657808404e-07	5.2101651753336e-05
NbS00029572g0007	3.17111073304644	7.99215220179711	3.59370908966188e-07	5.22826488684352e-05
NbS00025580g0004	2.36863128098479	5.81150182163649	3.70488750787357e-07	5.36955603347012e-05
NbS00017727g0016	2.67614763848367	5.01450586702015	3.72165370391683e-07	5.38363992900499e-05
NbS00000120g0126	4.21179556158776	1.35025174675404	3.84734753016236e-07	5.55494436684822e-05
NbS00016503g0005	2.60120870438815	5.46679427225645	3.92457598746351e-07	5.65575828955614e-05
NbS00026042g0004	10.597391743776	1.55215881306613	4.19212227648308e-07	6.02994552458571e-05
NbS00031830g0001	5.62108905123822	1.1612501870004	4.28771106091892e-07	6.15261057305019e-05
NbS00009199g0001	2.97504052506398	3.02962760604347	4.68171849356647e-07	6.68383134243203e-05
NbS00038311g0006	4.48191229428394	1.54507688647157	4.70357696738109e-07	6.70250942521642e-05
NbS00002352g0003	2.34416987069491	4.5845995172962	4.73457268147276e-07	6.73411409382137e-05
NbS00019096g0011	2.72555999864144	3.43951369071173	4.84873875141055e-07	6.88367689765774e-05
NbS00014848g0119	6.02964738270438	0.818452754437396	4.90278534044096e-07	6.92194076031162e-05
NbS00003058g0007	5.51558237847277	3.27478570106174	4.9028789998934e-07	6.92194076031162e-05
NbS00034787g0104	8.47217683275883	1.52630935880792	5.31748973255408e-07	7.42494603807584e-05
NbS00008913g0101	2.65772110324711	3.50437900167361	5.36201382038442e-07	7.47345353261207e-05
NbS00038868g0001	5.85675962285198	-0.924961588236108	5.53521744508923e-07	7.66767261228482e-05
NbS00031130g0003	3.5939543339694	1.74971357365637	5.54151701643281e-07	7.66767261228482e-05
NbS00028447g0102	6.15585842147385	0.108257571027338	5.69760300254479e-07	7.86938914523271e-05
NbS00024416g0012	3.09626648714047	1.59966619648151	5.77165518820293e-07	7.92865560467179e-05
NbS00018791g0007	6.45880861955618	-0.375249489350684	6.05988655316914e-07	8.3096602341922e-05
NbS00005070g0002	3.62318278567665	4.15163042271773	6.09409426639257e-07	8.34159186331179e-05
NbS00037455g0107	2.89834342401575	4.40733698067674	6.35010055448024e-07	8.6455317335231e-05
NbS00055362g0004	2.47658977965119	5.13135497593795	6.40966699549061e-07	8.69433546529999e-05
NbS00039608g0006	2.67808080583289	3.49482755295909	6.64622292904549e-07	8.95294287650027e-05
NbS00015632g0001	7.41414394171682	3.36855832709008	6.67781348875102e-07	8.96662380332632e-05
NbS00028255g0001	3.55280247540539	1.80875810182182	6.67985826482761e-07	8.96662380332632e-05
NbS00028097g0005	4.1283753541776	0.512415862081859	6.90450131159274e-07	9.23570763009004e-05
NbS00030870g0007	6.44941417080304	0.851561366649098	7.38638168489226e-07	9.76864720136359e-05
NbS00016515g0009	7.77920489690598	-1.07173686138003	7.39244829388727e-07	9.76864720136359e-05
NbS00003990g0012	3.03874724205814	2.87142368882215	7.51458265344633e-07	9.89169452294564e-05
NbS00000773g0012	7.09366321831356	2.60771918479849	7.5244170751534e-07	9.89169452294564e-05
NbS00029116g0007	2.74760093471059	4.57531088441957	7.68207514445721e-07	0.0001008160167454
NbS00004052g0003	7.26102629156332	-1.50463405300284	7.84083361584808e-07	0.0001023718001273
NbS00016662g0005	4.83455732014594	4.68020186967392	8.10725920623844e-07	0.0001049532798158
NbS00003259g0004	3.60182113765951	1.71362642962947	8.1948366833631e-07	0.0001059075179422
NbS00039504g0004	3.06898066361026	3.69458028993159	8.33003614183732e-07	0.0001072917083435
NbS00018049g0012	8.79096626181094	-0.169370569621919	8.44913772634927e-07	0.0001086301510573
NbS00017296g0019	3.79437532032746	2.09798393596536	8.46239671626233e-07	0.0001086301510573
NbS00026238g0017	3.43458294188056	2.79802153419453	8.54445367252449e-07	0.0001093160514327
NbS00018914g0020	3.08481893445601	1.83335057103965	8.57175045580785e-07	0.0001094818943251
NbS00003734g0110	5.10634466340191	0.493870313662681	8.93756153992058e-07	0.0001133956831989
NbS00033955g0003	7.43341449772714	-1.36369466008191	1.00565317521882e-06	0.0001267504684324
NbC26100015g0001	2.27344133168902	5.74194410795416	1.01157355663132e-06	0.0001272272014442
NbS00005713g0010	3.55583434737318	2.45318689972811	1.0127671019272e-06	0.0001272272014442
NbS00029103g0006	4.69390861990847	0.814265645255385	1.05346505848838e-06	0.0001321225085423
NbS00026869g0009	2.68405225786937	2.45769898280866	1.0967606917395e-06	0.0001371022665701
NbS00026238g0018	3.61080658846015	0.937817499710365	1.10941344297047e-06	0.0001384573355566
NbS00018336g0015	2.90516688060154	9.11825599504247	1.11452644102357e-06	0.0001388685400308
NbS00028499g0002	7.60002881621223	2.61153085219121	1.12926644649659e-06	0.0001402475478324
NbS00022598g0014	2.37683276003743	3.45433050095097	1.21393641045769e-06	0.0001500311474018
NbS00044751g0005	2.94889222198569	3.69530552099126	1.24579542583055e-06	0.0001537198850234
NbS00017717g0013	2.94377756560675	1.81596083868496	1.28046253705598e-06	0.0001567314873682
NbS00019571g0010	3.60038697696936	1.44743320137575	1.28798495466762e-06	0.000157400004564
NbS00015569g0011	5.45009865075085	2.1787955117056	1.3015051933404e-06	0.0001587981871599
NbS00019167g0011	4.45100879152338	0.417012708926387	1.31269171405967e-06	0.0001599076242873
NbS00013801g0009	4.38944049397312	0.200060423181266	1.39725482367108e-06	0.0001693982955193
NbC24668437g0001	7.29002102740922	-1.48178001507254	1.41279005190563e-06	0.0001710102874397
NbS00016716g0007	3.69077769676372	3.82669328083501	1.4422535153483e-06	0.0001737506013387
NbS00026522g0004	3.5842563639512	5.35499309480661	1.46954995262165e-06	0.0001764823204894
NbS00002765g0028	3.94394595337216	-0.0368153456134199	1.51872065391051e-06	0.0001814261735895
NbS00037566g0020	5.29609929431782	0.421755413558902	1.55184119803479e-06	0.0001847188057811
NbS00054389g0001	2.50007217630901	3.53726695066382	1.58183975639748e-06	0.0001878994381864
NbS00028090g0003	3.72089603673358	4.93684709344441	1.59677195500625e-06	0.0001887923299557
NbS00048319g0003	3.52957584591248	2.58184137372903	1.61865354459898e-06	0.0001910836770988
NbS00009128g0001	2.69188483618935	2.84392469887835	1.63107296446781e-06	0.0001917656958494
NbS00012601g0007	2.5322823323556	2.95397173436707	1.63733745006102e-06	0.0001921016852507
NbS00019507g0008	4.10587057837635	3.06674004528308	1.72778147132004e-06	0.0002024021794447
NbS00002028g0015	4.08718855639447	0.688926050978684	1.79727789824046e-06	0.0002095790665491
NbS00051186g0002	5.94865717867016	0.721528536968594	1.85034420046053e-06	0.0002147833429893
NbS00007157g0001	2.79766994635657	2.18407548460644	1.90391333527068e-06	0.000219334836553
NbS00003054g0019	4.93016670968707	1.71312842048775	1.91746242654987e-06	0.0002205630462009
NbS00011407g0001	4.0523667167022	0.333758395135611	1.95429385498542e-06	0.000224124640165
NbS00008093g0014	7.16934920824237	2.19088461169132	2.04087320235671e-06	0.0002327960837689
NbS00009429g0010	4.64321524299303	2.23048756617125	2.04514555321468e-06	0.0002327960837689
NbS00015135g0015	4.86112587311642	0.799059258138117	2.06032378284698e-06	0.0002338268502378
NbS00041266g0004	9.9220008473781	0.898059347816786	2.07526442435469e-06	0.0002348266602956
NbS00025965g0001	6.43775644831748	0.37206286886722	2.1651623064978e-06	0.0002439128787728
NbS00023894g0001	2.63713556430751	4.17223899614481	2.1915295110414e-06	0.0002461571066526
NbS00046713g0001	8.86670769477491	-0.100151534643137	2.24510813898656e-06	0.0002503344737921
NbS00001057g0005	2.22338189746542	3.98506708289524	2.31341223194056e-06	0.0002557107277328
NbS00045991g0007	2.76951821397436	3.14286707548845	2.34206273682412e-06	0.000258130461437
NbS00011813g0010	3.43316258509135	2.35601261471997	2.36613829716662e-06	0.0002604081801142
NbS00021592g0019	3.52613621693246	2.73161684831025	2.38748135542608e-06	0.0002623790481238
NbS00013764g0001	3.69304377085694	2.13776452899574	2.40664225881959e-06	0.00026410478317
NbS00046525g0002	2.9035081211837	2.41093494758491	2.42555205032187e-06	0.0002657980488544
NbS00017940g0003	2.68713832173518	2.20568990728782	2.4984372824942e-06	0.0002730016326174
NbS00042717g0004	2.81177899367498	4.76568253330154	2.52711320510406e-06	0.0002757405421323
NbS00033197g0010	2.85657904044567	4.58126336829206	2.55042295585472e-06	0.0002778869542727
NbS00004527g0005	3.01906480051691	1.7511990977161	2.66634711763252e-06	0.0002892797251387
NbS00032522g0003	2.58840653538938	2.26609115848732	2.69255331817137e-06	0.0002917085530334
NbS00013412g0007	2.41863409531457	6.67636717511688	2.70317820628383e-06	0.0002923946613324
NbS00005475g0010	2.45335393267575	3.84122481146414	2.71732489893893e-06	0.0002923946613324
NbS00005788g0007	6.26051219737963	4.12574153191135	2.72568374643197e-06	0.0002923946613324
NbS00007198g0011	4.37673582527666	0.0187154068268514	2.78705896229307e-06	0.0002985592938022
NbS00041117g0006	4.79270612024792	1.10660620822548	2.8174217446052e-06	0.0003009676299737
NbS00009434g0018	4.73264287845176	1.59750935033303	2.8490647056803e-06	0.0003034989025873
NbS00029940g0004	8.9149708102406	-0.0513948898665705	2.89080367612086e-06	0.000307516286878
NbS00011365g0008	2.58488304393317	2.43736779865243	2.94822204329033e-06	0.000312086712945
NbS00021481g0004	4.77415563306532	2.39779727686964	2.95197655462047e-06	0.000312086712945
NbC26123882g0001	5.30595236693617	-0.685130739305426	3.05218315823259e-06	0.000321059925528
NbS00008988g0005	2.59846518861557	2.60437773908558	3.05595210540682e-06	0.000321059925528
NbC25888885g0004	8.17158902943558	-0.729822627106922	3.07848233267501e-06	0.0003229826951749
NbS00014173g0004	6.06663843673907	-0.732320769723061	3.20028542482672e-06	0.0003348419184422
NbS00038923g0012	4.04800858064554	1.98309185607837	3.29089414403807e-06	0.0003429129656582
NbS00008313g0020	2.49547175319684	2.54411750595736	3.35486468669753e-06	0.000348153817806
NbS00007561g0006	2.83936716741299	4.5994027569165	3.40183125495454e-06	0.000352071096778
NbS00059873g0004	3.53222171228222	1.22257725896242	3.44834492625558e-06	0.0003544833608647
NbS00035392g0014	3.25821480846859	1.85301590540337	3.53987780696403e-06	0.0003624293927856
NbS00023456g0015	3.77917048518472	4.88187248894239	3.66437770608624e-06	0.0003731753397508
NbS00026300g0006	6.7343634625686	6.14775087487865	3.67958124084767e-06	0.0003742246812179
NbS00032140g0001	6.43307948622527	0.350677776219382	3.72469370926899e-06	0.0003783090170482
NbS00000781g0019	5.35639468959796	-0.613435355954264	3.90000818913553e-06	0.0003929798489155
NbS00000240g0001	10.0199545667768	0.991573753121674	3.91083282771369e-06	0.0003935513841211
NbS00022823g0015	2.03853947446211	7.77340461411849	3.98378975619443e-06	0.0003995615864435
NbS00012698g0009	3.58891138200115	0.138963160804686	3.98625183453516e-06	0.0003995615864435
NbS00021243g0008	2.31541649953046	5.97907697732087	4.04322136604943e-06	0.00040474076634
NbS00032332g0003	2.78027370423513	3.52623297109667	4.08394044178809e-06	0.000407748087586
NbS00030773g0015	3.56925003867334	0.136560040306024	4.13963483056671e-06	0.0004122309892097
NbS00008633g0001	3.03762240986114	1.19453441179735	4.23484550728679e-06	0.0004202863114646
NbS00014603g0010	3.52176852016	4.17321376915941	4.25926833950731e-06	0.0004217610841376
NbS00035535g0010	2.69163969681659	2.24477595907625	4.26294605787305e-06	0.0004217610841376
NbS00001765g0023	3.5848310859723	4.56936871616139	4.32209826910813e-06	0.0004270602117674
NbS00026416g0002	3.15871522135718	2.92006351494846	4.34556884152828e-06	0.000428271229093
NbS00050217g0004	3.88036192848509	4.79644674378111	4.37383536145195e-06	0.0004300995814747
NbS00059830g0003	3.76771993466462	1.9995047355659	4.39616293008359e-06	0.0004304801646626
NbS00006983g0005	3.63425276889948	1.01325870006025	4.50867857843387e-06	0.0004398063360692
NbS00007407g0110	5.29244272493542	0.674668038382417	4.52102970485449e-06	0.0004404486324325
NbS00032678g0006	2.10360956601397	3.74289378676453	4.54037925317659e-06	0.0004417702254501
NbS00029150g0017	5.9426736621305	1.01247064752956	4.58523423421899e-06	0.0004453503483354
NbS00020869g0021	3.62198705608669	0.523427235068458	4.58883625263481e-06	0.0004453503483354
NbS00004621g0004	3.5025753170488	0.629133776353696	4.65414606024138e-06	0.0004494045789319
NbS00003673g0009	12.4177828407269	3.34614727026303	4.73738672674978e-06	0.0004568647232353
NbS00007230g0001	2.54620196969784	2.48597445784169	4.7800086158492e-06	0.0004603937932786
NbS00011767g0003	6.89308707429198	-1.7979752477303	4.92788779093561e-06	0.0004734429453885
NbS00008667g0011	5.03413062553435	1.0692068626198	4.94592165582525e-06	0.0004739831244043
NbS00032860g0001	2.34474197495537	5.57904846254308	4.97894348017913e-06	0.0004756671642187
NbS00013402g0001	5.74751703355688	-1.00833160913548	4.98217744897186e-06	0.0004756671642187
NbS00018395g0011	6.07813783034895	6.23022340764727	5.12884899804951e-06	0.0004865499098407
NbS00011520g0115	2.67665477198675	8.33593106742439	5.14359717982567e-06	0.0004868188463418
NbS00049567g0004	3.99702201899556	1.95665679400442	5.20392891253302e-06	0.0004919194138742
NbS00037398g0011	10.036426311938	1.00730343321617	5.21585550026342e-06	0.0004923455218978
NbS00048970g0004	6.27373430558892	3.91386819407077	5.22173915902081e-06	0.0004923455218978
NbS00010074g0018	3.62374236172596	1.98020550688651	5.22777488916015e-06	0.0004923455218978
NbS00021355g0006	5.5706600394079	6.01600675599952	5.26688864947014e-06	0.0004948089645238
NbS00039940g0007	6.70185563580453	-0.178695162030717	5.43742228178282e-06	0.0005077076729343
NbS00007661g0020	9.32090911200838	0.328462427412785	5.44468711942413e-06	0.000507765271666
NbS00001489g0004	2.7935242302097	3.19627292858466	5.57115460888113e-06	0.0005189258754533
NbS00006932g0117	3.51912040363096	3.07450762887676	5.77143023516804e-06	0.000536272591158
NbS00038311g0007	5.5815248578273	0.0715901372746552	5.85187369503323e-06	0.0005430865868201
NbS00042177g0005	3.21077961709653	2.0500243757867	5.88769742506955e-06	0.0005457481087735
NbS00014045g0009	3.37915830087654	0.723247291289953	5.90811523293442e-06	0.0005469768889409
NbS00003359g0207	4.85388747520488	-0.593808457605729	5.94592156670272e-06	0.0005498105851612
NbS00057433g0003	3.42035597680362	2.27904964335684	6.01323426049588e-06	0.0005527307490333
NbS00029081g0014	2.16716332232176	3.90533651385764	6.01368507635193e-06	0.0005527307490333
NbS00013631g0102	2.56180205230773	2.48964313723621	6.09603206995362e-06	0.000559626001768
NbS00009974g0006	5.03108596309364	-0.443633170232711	6.13035668690497e-06	0.0005614274740876
NbS00010868g0007	5.08768422632933	-0.402417314577431	6.24051501817979e-06	0.0005708314929024
NbS00032860g0002	2.31784938941008	5.46262240152534	6.32313084995219e-06	0.0005754422407662
NbS00032571g0008	2.51341756866839	5.86892993346884	6.37251612310882e-06	0.0005787472163697
NbS00010633g0004	3.33836301974901	5.94359142099706	6.52178598447496e-06	0.0005908985666764
NbS00005404g0005	5.43076458074733	-1.28521922680356	6.55672223277357e-06	0.0005912584267024
NbS00001038g0006	3.0188877985613	1.85489763204831	6.60328970483898e-06	0.0005933560757245
NbS00035372g0005	2.96387888577843	2.13141197127914	6.61471182776e-06	0.0005936839890628
NbS00014004g0007	2.44502168096715	2.35682386553181	6.64943294727046e-06	0.0005960998111262
NbS00001612g0002	7.34273411102371	-1.43751753776796	6.87147232211074e-06	0.0006134340878707
NbS00032479g0003	8.58993384082812	-0.353996970191738	6.98130420686086e-06	0.0006185905267004
NbS00009618g0001	2.22997172156162	4.70616614994468	7.030962297806e-06	0.0006222686782666
NbS00038648g0003	4.26565418328422	1.78660144200639	7.07153006520508e-06	0.0006244120171679
NbS00012381g0012	2.32036366645039	4.68632766041224	7.15209925685128e-06	0.000630796985149
NbS00038143g0004	10.7406169990719	4.52795824505014	7.17715521824675e-06	0.000632276745576
NbS00021267g0018	2.40878012724238	3.25734995421013	7.19370023309812e-06	0.0006330041821472
NbS00050901g0018	11.5333180858528	2.47097735759149	7.23517074260684e-06	0.0006351897771834
NbS00016185g0003	3.16841346903347	2.98671138208485	7.26547171355413e-06	0.0006363870000109
NbS00021436g0008	2.23204592433899	3.06156858381796	7.42211700329001e-06	0.0006471391262491
NbS00008444g0013	4.44026965496664	2.41201082806816	7.50659976370334e-06	0.0006519654654943
NbS00010762g0004	5.93446718966282	2.85104402244064	7.51161457514592e-06	0.0006519654654943
NbS00042233g0002	2.93095962918888	1.83212625106566	7.92154764331229e-06	0.0006805848002795
NbS00032405g0003	3.85462612242854	0.651178682915345	8.17288948761141e-06	0.0007013900294092
NbS00000649g0008	2.61718252147842	4.95565501912839	8.29942111803275e-06	0.0007106518896572
NbS00031729g0010	3.97793398443693	2.20606121695937	8.40661495054425e-06	0.0007174177020196
NbS00060294g0006	6.5000983061024	1.58699906447494	8.46638426102466e-06	0.000720432369208
NbS00036046g0002	2.95150100195896	5.06977929779382	8.47023746774435e-06	0.000720432369208
NbS00038103g0004	2.56004417655659	6.29878010005395	8.83528204832291e-06	0.0007498111195209
NbS00021514g0001	2.13935796268744	7.9849281644841	8.98955520655824e-06	0.0007596374914673
NbS00002197g0002	7.9868657157357	5.2210684539679	8.99085209660363e-06	0.0007596374914673
NbC24872723g0001	5.80175595652204	9.86367344934935	9.02360283983271e-06	0.0007613434934897
NbS00017862g0005	2.13539274006309	5.67974361001577	9.08874571991416e-06	0.0007653685880279
NbS00009200g0010	2.49036631490323	4.23902511796581	9.11459183872729e-06	0.0007666997908041
NbS00007633g0001	3.26710549604997	3.11271006591335	9.2892171796053e-06	0.0007796715592978
NbS00022306g0004	3.64210461430295	2.27366787513518	9.36500339798547e-06	0.0007834547593764
NbS00003068g0019	3.36788348688363	2.77150703496854	9.36644736712162e-06	0.0007834547593764
NbS00053961g0017	2.29150544982526	6.33379822119186	9.37532109703e-06	0.0007834547593764
NbS00006810g0117	1.94327957146561	4.28325075728669	9.6928343765609e-06	0.0008082194288726
NbS00014531g0008	3.7114628371974	1.403620538689	9.81284163896952e-06	0.0008173337312353
NbS00044364g0004	4.15750663468945	0.414394854915438	9.86762630839819e-06	0.0008193852310925
NbS00027230g0001	2.48056495764813	3.81062759993125	9.88283821534822e-06	0.0008193852310925
NbS00058906g0006	3.39241916745298	0.338509666536872	9.93954954000582e-06	0.0008222221877236
NbS00001600g0012	2.3928578796666	2.72531340003113	9.94688725247343e-06	0.0008222221877236
NbS00007550g0014	2.19493851227107	9.12107194266694	1.05015234092237e-05	0.0008643274315442
NbS00014920g0009	1.90002543105103	5.07598239402741	1.09803988519531e-05	0.0008979356358815
NbS00017176g0012	5.45250411002741	0.590525669418522	1.10212249683725e-05	0.000900310312149
NbS00057069g0003	11.0421923164749	1.98804298431771	1.13467141660652e-05	0.0009229506723002
NbS00004818g0013	2.32390969313165	3.14495061905483	1.14971455245176e-05	0.0009341919978905
NbS00027936g0014	2.57295134878352	3.916323043437	1.16052391660805e-05	0.0009406153762819
NbS00002755g0002	7.00325985598214	-1.71189099910009	1.17187330706567e-05	0.0009481621961903
NbS00023042g0004	3.04429651384374	2.33694437819622	1.22486161859064e-05	0.0009772435832219
NbS00024691g0106	2.00306879904783	3.42677403287683	1.22918108735738e-05	0.000977954398659
NbS00023132g0001	4.23712274019454	4.54571690148889	1.24576777030719e-05	0.000989090400502
NbS00012812g0001	3.76047103444857	3.27473428513126	1.26291482330021e-05	0.0010006241834942
NbS00036239g0006	2.540753144047	3.97447110164956	1.27115811955218e-05	0.0010061117721583
NbS00026246g0008	6.8555163167138	-1.82599835884299	1.27668576117023e-05	0.0010094408048904
NbS00040468g0003	4.81002572970476	0.413172904985931	1.28257061572326e-05	0.0010130450988451
NbS00013378g0019	2.55566116987516	2.28551282382088	1.28726022913518e-05	0.001014650660899
NbS00048749g0004	2.71731029274578	3.09889042805874	1.33045248847986e-05	0.0010422423653087
NbS00012218g0011	2.13187867583109	4.02181556192054	1.33184575751478e-05	0.0010422648269797
NbS00007307g0011	7.23928515013064	2.51606004942212	1.37473965770349e-05	0.0010692590663516
NbS00036196g0001	3.85292399594231	0.0182225113461501	1.37973330267189e-05	0.0010717378018395
NbS00009393g0006	1.99793765367182	5.20958556176908	1.38073292005674e-05	0.0010717378018395
NbS00009193g0222	5.93544732167219	0.737873729807527	1.4063996841066e-05	0.0010894462623973
NbS00039059g0002	3.40855653587421	1.30134222485716	1.45069783610471e-05	0.0011180913221376
NbS00038959g0005	4.32129633705213	0.7759224064278	1.46671201464333e-05	0.0011258894167481
NbS00002514g0004	4.03083964900013	1.50385323911538	1.47960153074126e-05	0.0011335053692726
NbS00013896g0019	2.12969268920207	3.14806336783064	1.48211566145251e-05	0.0011342937084777
NbS00000711g0004	4.79999354912389	0.401998945380285	1.48584217541138e-05	0.0011348713951574
NbS00006591g0003	2.49866696023194	2.08826367976207	1.51152774392864e-05	0.0011521854047258
NbS00003611g0001	2.37576388847557	2.28069732737962	1.52606916404034e-05	0.001160952556576
NbS00033317g0004	2.32155789142376	7.17211709677011	1.54135097076623e-05	0.0011703249944923
NbS00018395g0002	8.8421626481758	7.69583954224252	1.57495172326456e-05	0.0011898440917035
NbS00012394g0009	4.92874298774298	5.06949983885691	1.6004355399119e-05	0.0012055193895752
NbS00050903g0001	2.4770809286053	7.80105017579182	1.60816993155763e-05	0.0012089607401815
NbS00025060g0003	2.05538833482167	3.63088682484075	1.62863656578971e-05	0.001220062776559
NbS00040894g0003	3.19363093654434	2.8795048111663	1.62932747494757e-05	0.001220062776559
NbS00052993g0001	7.10089622383433	-1.6340029570144	1.70739238561346e-05	0.0012710421347053
NbS00027669g0005	5.79901843478581	5.08511335994388	1.7162076248801e-05	0.0012763604886145
NbS00004610g0006	3.27755019497679	-0.0241945398101766	1.72711727304331e-05	0.0012812991769537
NbS00016666g0001	2.12149257819365	3.40347521458464	1.72923611922898e-05	0.0012812991769537
NbS00004695g0015	8.61229644810335	-0.334084036849762	1.72955845381487e-05	0.0012812991769537
NbS00025993g0012	2.41695885033864	2.67055067056665	1.7518029932571e-05	0.0012940131607542
NbS00006348g0001	2.04420517958	3.28214216251503	1.76328441856067e-05	0.00130123575464
NbS00036242g0003	3.70596665816892	3.34026502937426	1.88934293945074e-05	0.0013769668356136
NbS00034626g0003	5.31974254112831	-1.37734782556241	1.89847954223413e-05	0.0013823066630724
NbS00006753g0006	9.37587181575512	0.380216974019338	1.90274794608506e-05	0.0013840950988002
NbS00019528g0011	3.93223755825405	0.0785747608453111	1.90748318183507e-05	0.0013862193905364
NbS00030498g0002	3.21547904446175	1.76645482655153	1.94520596327579e-05	0.0014096099266512
NbS00001236g0040	3.24282885848985	2.65937542013812	1.96323601353544e-05	0.00141998109354
NbS00006173g0003	1.9260128592718	4.32076099693324	1.96989437949827e-05	0.0014234490332232
NbS00014310g0002	7.21643195546804	-1.53804553075535	1.99162906696117e-05	0.0014352317051382
NbS00007727g0002	1.90090167557367	4.24862604291072	1.99183755671915e-05	0.0014352317051382
NbS00006272g0023	3.08800753766486	0.221100626251809	1.99508135570946e-05	0.0014362141269343
NbS00027647g0007	2.86832733702902	2.42248440942893	2.00830496290264e-05	0.0014443721728958
NbS00003353g0018	2.73440531385466	2.04511834346856	2.06790369439338e-05	0.0014830461621978
NbS00018290g0010	4.77273073517223	-0.681902151303576	2.09683229693477e-05	0.0015009742643634
NbS00005344g0024	2.54250511158852	4.5314256440854	2.10335217516167e-05	0.0015042316084894
NbS00021970g0004	5.15428052430613	0.532958044353787	2.12563387782253e-05	0.0015187445271675
NbS00004132g0001	7.01098477655343	0.107270972923113	2.1361227219097e-05	0.0015219675128427
NbS00018840g0009	3.77394588100431	1.80970617096707	2.17116007159078e-05	0.001538321290427
NbS00022599g0003	9.3871587842044	0.390806168696999	2.17489718457943e-05	0.0015395409829563
NbS00038345g0012	3.9461199062499	-0.774578500006026	2.19823391467398e-05	0.0015531813891663
NbS00034147g0011	4.57856904008829	4.72251349148399	2.20075104995267e-05	0.0015535227767498
NbS00024841g0003	3.44423692001987	0.88518842263763	2.21198375841657e-05	0.0015600102260766
NbS00008758g0008	3.53856593510802	0.539899552638837	2.22015072258028e-05	0.0015643255723243
NbS00006474g0109	2.30326936713592	2.48070783252162	2.28274401695827e-05	0.0015981091225596
NbS00007218g0002	2.52000905955991	2.32820797271515	2.33374540194188e-05	0.001632318132371
NbS00011150g0004	3.18106717023951	3.33659805134997	2.3703389159427e-05	0.0016533709229295
NbS00016355g0001	2.11543159302725	5.18214674771302	2.40018287456203e-05	0.001669613549874
NbS00008087g0001	1.90155537418936	3.85070653910296	2.41743082873632e-05	0.001678554084255
NbS00000296g0011	2.65032194196388	1.92674580615764	2.49993554118449e-05	0.0017326912586218
NbS00017362g0001	6.81577222837333	1.23936564466968	2.50423268248368e-05	0.0017340959932495
NbS00005865g0002	5.00913295906149	6.96052183063918	2.52399971369728e-05	0.0017431883624219
NbS00015705g0006	8.41648998131145	-0.510809423694861	2.52420996456964e-05	0.0017431883624219
NbS00042127g0001	6.93297126786864	2.79079973813168	2.56556860796889e-05	0.001768741239113
NbS00019157g0029	2.78704754657207	2.22004461828797	2.56584308898677e-05	0.001768741239113
NbS00043358g0008	3.77878042179614	0.573990880691644	2.58881856220462e-05	0.001782969999663
NbS00003247g0016	2.28705104063657	2.64723877131275	2.59496400379116e-05	0.0017855923932032
NbS00010455g0013	3.11979602634836	2.27470024265331	2.62176833069661e-05	0.0018024126312356
NbS00016452g0013	2.14697714552211	4.24542559624578	2.63929753901449e-05	0.0018128318950754
NbS00024315g0011	1.94365389853141	5.35752353742456	2.6456674923209e-05	0.0018155744599818
NbS00017280g0005	5.08982812034741	0.690984261899931	2.66271722445064e-05	0.0018239971200566
NbS00011083g0009	2.3282439910412	3.40909518260459	2.6707779787444e-05	0.0018262430728605
NbS00001393g0006	2.53791030482143	2.77480420928667	2.70772981895484e-05	0.0018432593212295
NbS00039590g0007	1.88339784731886	3.5794677482595	2.71861719536728e-05	0.0018470511483146
NbS00060260g0004	3.71909988455263	0.422876774801786	2.72267928919651e-05	0.0018470511483146
NbS00007827g0015	2.12544616066666	3.86306481520273	2.72691228074474e-05	0.0018470511483146
NbS00039888g0001	5.07369741930039	-0.887637584455959	2.73527176536414e-05	0.0018488258598827
NbS00001732g0009	4.62643425875441	-0.803721295318573	2.74858564231136e-05	0.001852352443005
NbS00056547g0005	2.96490294336437	2.08957954435769	2.77872736184221e-05	0.0018666351554102
NbS00019025g0014	7.58617331842802	-1.23683576360192	2.78220198578317e-05	0.0018673269373649
NbS00023985g0001	7.91634664659013	-0.955798924305676	2.78873908027855e-05	0.0018700711344389
NbS00061923g0001	1.88074029549107	4.02549441154942	2.79447067258532e-05	0.0018722708377315
NbS00004934g0001	2.9244136701918	2.28325329129222	2.7982285265676e-05	0.0018731454568861
NbS00034646g0003	4.63584845700713	1.77756345559777	2.85050883437937e-05	0.001904803274375
NbS00045256g0001	6.16973527959427	-0.657913689420349	2.86555090054205e-05	0.0019131810509834
NbS00008117g0003	2.62038383043165	1.6404076461914	2.87082781270071e-05	0.0019150301965612
NbS00007024g0005	4.53570793400325	0.485970263833644	2.9001494955119e-05	0.0019312163759172
NbS00013056g0003	2.63136371926906	3.61905830797614	2.93233127343132e-05	0.0019492474354517
NbS00032139g0010	3.11908940036764	1.01046195240651	2.98562660840128e-05	0.001975149078131
NbS00055209g0004	2.37494145002105	2.74881505828571	2.98681206253198e-05	0.001975149078131
NbS00013215g0010	3.46371993868321	2.43931561825259	3.00759503754797e-05	0.001986761922859
NbS00003236g0006	6.64719499063609	-1.98559884579811	3.02720048595369e-05	0.0019966713809728
NbS00005571g0009	4.49986639174685	-0.0589844355991411	3.08707091282404e-05	0.0020326499073326
NbS00027175g0011	1.96297026019443	5.77781411601237	3.15207153369776e-05	0.0020683167669441
NbS00012987g0019	2.17304922585439	2.64957811632076	3.20344309257378e-05	0.0020984200683335
NbS00040545g0007	2.73674317856351	0.669034089231242	3.26185860304466e-05	0.0021293803268542
NbS00006864g0011	1.80354434504796	3.90084940326215	3.27163213187915e-05	0.0021316230991305
NbS00020064g0001	3.53498247297515	2.14728276145267	3.27268019988822e-05	0.0021316230991305
NbS00029284g0008	2.07240055171615	7.13056248503053	3.27497299759295e-05	0.0021316230991305
NbS00020468g0101	2.2653506783325	2.77662967532226	3.27909802541036e-05	0.0021316230991305
NbS00005832g0014	7.04611933921273	-1.68030513708234	3.31920082888653e-05	0.0021539272736578
NbS00002251g0004	4.218396989555	0.0418460884365176	3.37834835931893e-05	0.0021819834932136
NbS00016898g0005	2.75186335659258	5.22025120619516	3.37957615636726e-05	0.0021819834932136
NbS00025185g0014	1.79950497375824	4.54733000383387	3.38695921020574e-05	0.0021849033574012
NbS00006501g0008	9.28829340684317	0.293322581649599	3.44493259076874e-05	0.0022185540164445
NbS00004426g0005	6.94103670773292	-1.76322608096096	3.47271694343273e-05	0.0022311706987887
NbS00004292g0003	1.80554762398573	5.49555458509643	3.47509419025317e-05	0.0022311706987887
NbS00025726g0002	5.0748329420529	-1.56106813817821	3.47620829227749e-05	0.0022311706987887
NbS00009718g0015	3.62088346682213	0.990386328657381	3.48273795422914e-05	0.0022334848212096
NbS00005453g0004	2.2676272433342	2.9808413545762	3.49283967197126e-05	0.0022380839035695
NbS00002263g0007	2.140771845593	5.51175500927386	3.54435944676465e-05	0.0022691922060724
NbS00003826g0005	2.09037456036999	3.13034486810921	3.5606491535859e-05	0.002275806039345
NbS00017461g0004	3.0557682675415	0.261896537582658	3.59283071405859e-05	0.0022925381546289
NbS00000503g0002	2.48248958474766	2.69960429171972	3.61501465689792e-05	0.0023047679839666
NbS00016114g0106	2.09578312357869	4.01399700933474	3.6373500660411e-05	0.0023151430057846
NbS00033521g0005	2.30859013769496	6.57220757259867	3.67339284551648e-05	0.0023303162138513
NbS00043740g0003	4.22566752227227	0.0669436945345752	3.69498695375179e-05	0.0023390889542314
NbS00006570g0007	3.69947082590844	1.86577305069883	3.73675734912775e-05	0.0023626638209356
NbS00012346g0001	1.89849766577257	3.71614027084069	3.78745999095538e-05	0.0023927411633513
NbS00026875g0007	3.12904214590858	3.52135628354351	3.88546690951466e-05	0.0024385215865391
NbS00001477g0006	5.25785375118585	-0.718365084664817	3.89903287342769e-05	0.0024450265339863
NbS00025710g0001	2.75751274074648	1.84739442393847	4.04076831698955e-05	0.0025256124654938
NbS00018650g0002	3.83512555893592	3.27915541370616	4.07322135418151e-05	0.0025412885177519
NbS00050901g0011	5.35509649876022	2.2616659095437	4.07583031231899e-05	0.0025412885177519
NbS00021629g0007	3.90918343580459	1.52516909682791	4.09506845693546e-05	0.00255120092718
NbS00022507g0008	1.98995125790305	3.0385959593989	4.15262036613851e-05	0.00257741662088
NbS00018754g0009	2.28145357678799	5.19033859267059	4.18103411738306e-05	0.0025878703796726
NbS00033372g0001	9.74586093241933	2.73949265123611	4.27010807443981e-05	0.0026323372446944
NbS00012064g0002	2.78364900704956	0.615404586813326	4.28830159813849e-05	0.0026371673733029
NbS00007553g0023	2.14298309998122	2.69203481648851	4.35154089540852e-05	0.0026717551611769
NbS00005948g0013	2.71811583427767	3.40396420164545	4.43111831292618e-05	0.0027162470756259
NbS00025050g0004	8.82497628621333	-0.138557150556997	4.49934947765407e-05	0.0027558605754109
NbS00034489g0003	3.63847966081898	2.80299369505098	4.50315794616575e-05	0.0027559831792483
NbS00025955g0001	2.79117998326681	0.660327520644367	4.55306730346955e-05	0.0027797199026021
NbS00041248g0003	3.47664534620309	-0.444943739627953	4.58005612295038e-05	0.0027896340240416
NbS00034886g0005	2.97165172508147	1.23080271613758	4.63983317098854e-05	0.0028179761210242
NbS00004712g0006	2.28206425268751	5.12846050104155	4.64957611743843e-05	0.0028207305343433
NbS00006819g0013	3.76386266909801	-0.345935736686708	4.65914547280755e-05	0.0028242926354568
NbS00048230g0005	3.02042328496554	0.632191749654213	4.7158109445121e-05	0.0028541119186282
NbS00009420g0002	1.74006703972282	4.25404338505594	4.72225691903451e-05	0.0028557502867691
NbS00001809g0001	2.77311426139221	1.58060199823581	4.73524895361316e-05	0.0028604121966798
NbS00005171g0001	2.0857104112672	3.18833278459137	4.73745588289979e-05	0.0028604121966798
NbS00002844g0002	4.54058819466986	-0.555804359617033	4.74943648386891e-05	0.0028653807993793
NbS00041536g0002	7.90922100912076	-0.956454620674951	4.78804708267042e-05	0.0028863950128436
NbS00038505g0004	4.52045337693728	-1.32248839280846	4.80185962401432e-05	0.0028885717101666
NbC24031742g0001	5.28355202922762	-1.39130192064592	4.83123519875517e-05	0.002900982022372
NbS00000582g0004	3.19702637276536	-0.298961906964284	4.85541245155259e-05	0.0029109226659115
NbS00019149g0002	4.74162210606031	-1.14523817077931	4.91201721260021e-05	0.0029402426542413
NbS00037717g0008	3.2109450687046	3.6278994472713	4.94272061498841e-05	0.0029563042901503
NbS00006246g0013	2.0028330083961	2.88790722270898	4.97569586282489e-05	0.0029713735285903
NbS00016048g0008	6.79547702792213	-0.0681966947042621	5.02465547785031e-05	0.0029889264855352
NbS00007557g0009	4.55132344691927	0.749429166881178	5.11805446001905e-05	0.0030373883574343
NbS00002284g0017	2.87712793250157	0.229752077473362	5.13612150728945e-05	0.0030441260943151
NbS00014955g0015	2.00763113244669	3.9923076197288	5.1373787763288e-05	0.0030441260943151
NbS00033121g0007	6.59902695401111	1.38796169765807	5.22093015118718e-05	0.0030840636041572
NbS00048856g0002	1.81121628882501	3.72467967304923	5.35193246639861e-05	0.0031565656359155
NbS00025306g0001	2.04982214577982	3.19587803601903	5.37820194985294e-05	0.0031683343048183
NbS00029572g0003	8.73289149294567	-0.223402248198236	5.40594675904693e-05	0.0031786051386393
NbS00016367g0015	2.09567525160148	5.50361008549146	5.46779219811887e-05	0.0032097727611196
NbS00007152g0001	9.38918512389144	0.388192524533374	5.47156173159874e-05	0.0032097727611196
NbS00021336g0014	2.78312557511794	5.39701235406727	5.52466820662308e-05	0.0032310002523251
NbS00008524g0015	1.75914343298328	3.76585900220311	5.54457372600586e-05	0.0032352100582016
NbS00024071g0013	2.44543683392369	3.98105146113864	5.63820208742744e-05	0.003282318881369
NbS00054351g0002	2.14180724981758	5.6943008307949	5.64899245661175e-05	0.0032860959241702
NbS00023065g0005	3.40015031640512	3.23095066781884	5.65720161178394e-05	0.0032883668333823
NbS00031093g0009	2.45624020619321	3.22373063512434	5.71902644676116e-05	0.0033156399318518
NbS00056839g0001	3.58401472402277	0.392631809777454	5.80001050727964e-05	0.0033560530495114
NbS00003638g0003	6.92915068785386	-1.76721636216926	5.81419915233705e-05	0.0033617162532653
NbS00013035g0002	2.89092606580382	3.43892926978877	5.83617768346055e-05	0.0033717960169345
NbS00051728g0006	2.07360665888868	3.45813611631126	5.86352877604624e-05	0.0033781062191757
NbS00007534g0005	2.41702601333746	2.64479889136476	5.86631305029372e-05	0.0033781062191757
NbS00024104g0004	7.20766567744437	-1.54994402288615	5.86908306320616e-05	0.0033781062191757
NbS00036204g0010	2.49945447733655	1.77879406880315	5.91178869093413e-05	0.0033975659023691
NbS00022592g0001	2.42112984314259	3.38623909703183	5.9511251449512e-05	0.0034150337148476
NbS00014964g0014	5.12116496886178	1.37832730395905	5.97410318833191e-05	0.0034256458515135
NbS00019936g0001	3.1076025246679	2.0202295860993	6.02922124559202e-05	0.003454657835837
NbS00019281g0111	2.09170596301494	5.44911085987752	6.03591265831805e-05	0.0034558993472989
NbS00013563g0018	2.7043897396656	0.982882439373945	6.07470876995075e-05	0.0034677143582964
NbS00047271g0007	1.87034727448387	3.82657615396011	6.17230804254436e-05	0.0035076987796242
NbS00022794g0008	2.12458429161765	6.79950892540628	6.24504421317147e-05	0.0035411301555888
NbS00019154g0002	1.88889158144461	5.76538368569088	6.26298094550391e-05	0.0035449414642784
NbS00039494g0010	3.77713319254849	3.3961549530607	6.34501690707663e-05	0.0035845121771124
NbS00008795g0011	4.86498581050664	-1.73568883221292	6.35118980109573e-05	0.0035853475670206
NbS00003528g0001	8.76792678328123	-0.191479966168287	6.37949635022281e-05	0.003596756780151
NbS00006704g0006	2.54166257185304	3.78863558526932	6.39810895467875e-05	0.0036015138660893
NbS00000652g0109	2.93890144155164	5.24884206948785	6.39868853517745e-05	0.0036015138660893
NbS00055591g0003	7.42710308734932	-1.36598396240561	6.44039350008791e-05	0.0036223182263859
NbS00004726g0007	3.10322381426069	1.6418150801582	6.61336259487434e-05	0.0037086785729361
NbS00014128g0020	3.76982018897301	0.217114278065289	6.62966311928319e-05	0.0037150919984426
NbS00010846g0007	7.87685623846441	-0.990632537830233	6.63998925864383e-05	0.0037154266636333
NbS00019792g0004	3.12762408041183	1.60532154478749	6.685077775428e-05	0.0037351832875597
NbS00012417g0001	2.99868922210542	0.207326131754245	6.726233151761e-05	0.0037554310080289
NbS00007224g0010	2.28265672219705	2.28338453550997	6.81653727368108e-05	0.0038002941636969
NbS00039920g0004	2.50147188156774	3.6163663458285	6.82766731373907e-05	0.0038037228428597
NbS00016243g0108	1.91379787268384	5.82253950786921	6.86262703147853e-05	0.0038176299347217
NbS00000220g0008	2.33394937743018	2.62251760049223	6.87242496413311e-05	0.0038202980082643
NbS00009669g0013	4.54539153592969	-0.241269888814306	6.96614931340915e-05	0.0038667697558784
NbS00001411g0101	3.71308148485666	2.50777055869502	6.97428504767329e-05	0.0038684743475398
NbS00012879g0005	3.02937711172075	3.60793410765654	6.9900213007348e-05	0.0038743892375096
NbS00016553g0007	2.75056800559426	1.15052563907168	7.02271285900526e-05	0.0038840534790583
NbS00000293g0003	2.54132561953446	4.59568663456517	7.05620741747124e-05	0.0038942014903575
NbS00018596g0009	7.93925559728416	-0.927626027585141	7.07144050799277e-05	0.0038968943330445
NbS00017169g0007	3.91302745903467	0.444195902565721	7.12836125803738e-05	0.0039150033203992
NbS00010151g0011	4.11500647081922	-0.390633742229771	7.13068382378348e-05	0.0039150033203992
NbS00001565g0005	2.4907260818219	3.57432248994543	7.16948507303685e-05	0.0039254344114228
NbS00019004g0012	1.91706397715802	4.50487418758148	7.18377978287359e-05	0.0039304435246139
NbS00016606g0007	1.76483223258975	4.66451634455688	7.19188074441763e-05	0.0039320591222467
NbS00012535g0112	1.90154136411834	4.88579564746478	7.21184090041728e-05	0.0039401516175462
NbS00029833g0004	2.48006180742592	4.81801252335068	7.26496453326788e-05	0.003964344017016
NbS00029310g0013	4.72567000876929	8.20888329565858	7.27812808349998e-05	0.0039651840522155
NbS00003603g0005	3.07059285482695	0.38220687696302	7.28990402776378e-05	0.0039651840522155
NbS00058444g0003	7.23014733720792	-1.52862909484924	7.33620760983189e-05	0.0039852930372073
NbS00013202g0018	3.70659200080066	-1.22038103142318	7.47278597992581e-05	0.0040479710663883
NbS00006134g0012	2.01287977003503	2.47873892835847	7.58716660907533e-05	0.0040957236459329
NbS00041892g0002	1.78834414216815	4.00463797321171	7.5877518152831e-05	0.0040957236459329
NbS00011475g0116	1.97823556669664	3.58935537710467	7.629798353022e-05	0.0041126066930519
NbS00039883g0004	3.25696616343734	1.56375435020516	7.70909200329836e-05	0.0041494907548972
NbS00009244g0017	1.96961201418519	4.81363293137264	7.84077767203227e-05	0.0042095163239235
NbS00009482g0021	3.62427269568481	-0.631691682191072	7.84265534890897e-05	0.0042095163239235
NbS00008099g0006	2.42246157347092	1.78146137872429	7.90088156458432e-05	0.0042377909622288
NbS00004527g0004	2.57576807170144	1.5037796961339	7.92435123885774e-05	0.0042473966545453
NbS00060964g0001	3.57987037635311	1.32675179975615	8.03012622867842e-05	0.0042980589433793
NbS00003357g0003	2.42396140045075	4.96300425665049	8.0417640748242e-05	0.0042986090219642
NbS00023087g0001	3.62876248709917	4.91169209568825	8.04240994564862e-05	0.0042986090219642
NbS00019096g0017	2.00379009453525	3.58505534468879	8.07087674840052e-05	0.0043083751546729
NbS00018570g0105	1.80206175674133	3.44902380124662	8.07767649111929e-05	0.0043083751546729
NbS00038917g0008	4.04555682987912	2.24823070476594	8.07937288895724e-05	0.0043083751546729
NbS00009149g0001	1.85073423031783	6.09678097493357	8.10717751914151e-05	0.0043151087925749
NbS00015655g0003	3.44022532628775	1.3296916754522	8.13751893134311e-05	0.0043247500960943
NbS00032364g0006	6.92094950792562	-1.78018615918931	8.15204895520239e-05	0.0043269308349506
NbS00047073g0011	2.79341533790497	1.5469944800697	8.21221661135769e-05	0.0043528167422546
NbS00024422g0005	8.58488626438128	-0.359114497727595	8.31789575811432e-05	0.0043996714688989
NbS00033199g0005	2.24277044353296	4.69741380255603	8.37231046270228e-05	0.0044223284981378
NbS00009835g0012	1.87613028360098	2.87374494860542	8.42188175994016e-05	0.0044423681418678
NbS00046729g0003	2.78631680384837	2.18249587363681	8.44855332900055e-05	0.0044533613161886
NbS00033880g0005	2.25488542142606	3.39684038904662	8.4596795983889e-05	0.004453568110232
NbS00029786g0014	2.70973109255052	2.93732473155971	8.46060740248843e-05	0.004453568110232
NbS00031257g0004	2.73922953070034	2.13356272207291	8.49086792342051e-05	0.004466418740516
NbS00037950g0002	1.91779910041184	5.44257180153679	8.62627611131546e-05	0.0045282910179117
NbS00049111g0001	3.42177272653755	-0.79997732824829	8.67401258992762e-05	0.0045502225797121
NbS00013877g0019	2.00014899664495	2.64753382073532	8.7027909642027e-05	0.0045621857999645
NbS00022146g0009	3.3078102190889	4.405028567191	8.73773840193832e-05	0.0045773643443185
NbS00004429g0003	6.08033014824501	0.0023711708011438	8.87046452689811e-05	0.004640528836301
NbS00038043g0003	6.49908554781873	-2.09900467134118	8.93681006359737e-05	0.0046720370694558
NbS00031093g0003	2.56762834372681	0.944429305424263	8.94363762722057e-05	0.0046724083333069
NbS00001745g0001	4.5365937044072	-0.279712560380652	8.98603827558596e-05	0.004688146294064
NbS00013490g0003	4.6383193234015	-0.806042075943482	9.01173868358129e-05	0.004698345316814
NbS00008313g0012	2.23937144559057	2.79075361003617	9.17556471629516e-05	0.0047610085425673
NbS00057782g0001	6.53348049035783	-2.07343834414171	9.23313561693956e-05	0.0047828239993148
NbS00021129g0012	4.24069122623903	1.24975629485417	9.23639403368653e-05	0.0047828239993148
NbS00019914g0004	2.12111176772041	3.42908062603175	9.29812136434053e-05	0.0048050149640525
NbS00024597g0009	7.24506298457414	-1.51862896388941	9.34507507949247e-05	0.0048194968905911
NbS00031500g0001	7.78918939912326	-1.06670147990021	9.35420957777012e-05	0.0048205288913924
NbS00002284g0103	2.12103230897979	4.6372797898563	9.35969879932306e-05	0.0048205288913924
NbS00011493g0005	2.52143762684795	2.2525586574867	9.49338436645819e-05	0.0048795101246683
NbS00010804g0010	3.28888926798704	-0.348508498070957	9.57525996188269e-05	0.0049182836626001
NbS00026544g0009	1.85846499258914	4.11143513737653	9.6619966908867e-05	0.0049525619067971
NbS00005287g0002	3.19540727624433	1.02273879884885	9.69661576687971e-05	0.0049639263784082
NbS00007790g0004	2.72896972199066	3.07708601019734	9.92385418192542e-05	0.0050599069329858
NbS00035605g0013	2.31803594881912	3.69043791598188	0.0001011562038342	0.0051439478646192
NbS00034361g0012	5.14708732018409	-1.52021201651275	0.000104781239768	0.0053035694580825
NbS00011487g0007	2.99107771568475	0.862039800937619	0.0001052678466621	0.0053211468300524
NbS00027216g0001	2.4525625592548	4.51451563825345	0.0001055687280226	0.0053328266386522
NbS00035417g0013	2.50667169769913	1.68209799369816	0.0001061947236286	0.0053538262680106
NbS00016969g0017	1.83960948281294	3.32737049585277	0.0001067097140983	0.0053726969367936
NbS00000462g0004	3.55478830839034	1.99004741717292	0.0001070708548336	0.0053873286043073
NbS00041082g0004	2.61249772845646	3.71913626946118	0.0001076350822521	0.0054050361257969
NbS00020337g0011	2.52182499613229	1.53655076242911	0.0001085917101851	0.0054459134814401
NbS00010549g0011	3.49161102030685	1.23834362603711	0.0001107681054298	0.0055368829349662
NbS00010494g0008	2.93088322466355	1.93200457247116	0.0001110769344423	0.0055477271264228
NbS00040693g0014	3.57562485508073	-1.06147658211899	0.0001111328555792	0.0055477271264228
NbS00055985g0015	5.00362923512114	-1.61378310861429	0.0001112029514729	0.0055477271264228
NbS00044912g0013	2.76644845454981	2.6010076453842	0.0001126478577467	0.0056029967551442
NbS00017476g0009	3.03677709863023	0.219916346489935	0.0001126776079275	0.0056029967551442
NbS00008722g0003	2.75929115810035	2.86800667333436	0.0001133641248434	0.0056298039606093
NbS00030590g0012	5.72211905476522	2.17635117900981	0.00011347982728	0.0056318880622634
NbS00058546g0003	2.72684258948872	3.13489699848298	0.0001137882384626	0.0056435271854124
NbS00049041g0002	1.88418664966678	6.79578051602513	0.0001145842288886	0.0056756347719113
NbS00002331g0106	2.35960239205119	1.60099026084223	0.000114891921308	0.0056835039233056
NbS00013336g0022	3.07263626802715	0.252237528469427	0.0001166906527469	0.0057612898294518
NbS00006519g0008	2.56598846591577	2.07685869474394	0.0001174401457117	0.0057908075463656
NbS00001284g0001	6.11794055640823	3.11712607147657	0.0001178740687896	0.0058084538710203
NbS00033579g0010	1.79073574485762	5.59213191834528	0.00011866572094	0.0058350211884985
NbS00057301g0004	2.76195067393222	3.35735391028419	0.0001192083621873	0.0058462649157873
NbS00006043g0017	2.09997751293524	3.10289515352812	0.0001193175032818	0.0058462649157873
NbS00022183g0013	1.82302984287569	3.65690644834043	0.0001194119297686	0.0058465152460254
NbS00055103g0006	1.86845643010484	3.22924952042621	0.000120127070491	0.005877036889502
NbS00030940g0009	4.42651340470035	-1.41978406673302	0.0001213699025858	0.0059271814511552
NbS00002359g0001	2.11791349452121	2.33787722124461	0.0001217977454975	0.0059442747625279
NbS00059183g0001	5.8355851931073	3.15985458710836	0.0001220221676974	0.0059514247423776
NbS00018477g0026	2.23303010383955	4.75321637845587	0.0001231226277583	0.0059821775989513
NbS00022819g0008	2.3409308263131	6.70098722756653	0.0001253498999963	0.0060710843448469
NbS00006313g0009	2.09884162663928	1.98189628645039	0.0001274405174768	0.0061645213960486
NbS00006105g0005	2.00360255798616	3.15647729866633	0.0001277328597312	0.0061714527650721
NbS00016502g0001	5.0478846338443	-0.428767006666314	0.0001277454119794	0.0061714527650721
NbS00038435g0004	2.64383789697872	5.78188159125482	0.0001279134420975	0.006173951890598
NbS00022165g0003	2.39158619094901	1.32992567688477	0.0001282509539226	0.0061802395013598
NbS00058936g0001	8.76291970212929	-0.196999517741913	0.0001284118099624	0.0061840893020969
NbS00032475g0007	2.64369694585218	1.73085169240191	0.0001301879951877	0.0062656766757698
NbS00010399g0122	5.39192887658437	-0.613848006371656	0.0001315409430256	0.0063188463442513
NbS00009943g0009	2.5948802484523	1.69774776077373	0.0001325450494288	0.0063550899750939
NbS00002545g0001	3.68613284654558	7.9862297199578	0.0001330643429402	0.0063719883695522
NbS00040487g0011	2.25627870388538	6.94100770078704	0.0001332996529333	0.0063750248734887
NbS00026989g0015	1.69121122016887	6.74887821124397	0.0001333781503794	0.0063750248734887
NbS00023850g0115	2.21055187051739	2.93106056685735	0.0001361015651505	0.0064889522126291
NbS00038800g0019	2.75190784413497	3.78257283927004	0.0001365367593905	0.0065056401406668
NbS00036192g0001	2.89633586481047	0.57107279852305	0.0001381070888089	0.0065722625147304
NbS00043358g0007	2.91638600701332	0.255747007577736	0.0001384579606099	0.0065807595354234
NbS00003506g0010	2.6585554018205	1.63606481374131	0.0001406643163509	0.0066648882249181
NbS00006531g0014	6.5406526618642	-2.0692763122907	0.0001449988123117	0.00683633597874
NbS00009584g0007	3.76899415687138	-0.698034132684934	0.0001451722117047	0.0068402889314001
NbS00011851g0009	1.90128556745028	4.90764238961342	0.0001462909529073	0.0068845081282265
NbS00001247g0014	2.26488402699198	2.90013700479906	0.0001464833583152	0.0068893179955412
NbS00057728g0004	2.42097138300759	1.25289517204853	0.0001484080829019	0.0069755452085945
NbS00009854g0006	2.0840956577062	2.48132635085945	0.0001489987237825	0.0069989997071284
NbS00002551g0009	2.58146179065873	0.72602830150461	0.000150110776113	0.0070339331096535
NbS00045699g0011	2.18806459223854	2.77076668292766	0.0001506745026929	0.0070560195224931
NbS00044844g0004	2.74218388625096	0.484427515932342	0.000150808582839	0.0070579710469731
NbS00020414g0005	1.94009728929543	3.63610710944769	0.0001513875354077	0.0070741438670386
NbS00002251g0005	2.70649608412886	1.49537581983916	0.0001514320064757	0.0070741438670386
NbS00028761g0004	4.13545246867045	-0.628995299867789	0.000151610550095	0.0070781553824653
NbS00049504g0001	2.31705798014342	2.8419923209047	0.0001535429489046	0.0071552513083538
NbS00059667g0012	2.49106987162712	0.9176186714852	0.0001552190982471	0.007228950917694
NbS00004795g0001	3.43827296865998	-0.343268316705427	0.0001563696795173	0.0072648173673108
NbS00010015g0015	5.59346293248806	2.10658028324956	0.0001587972757505	0.0073641634028838
NbS00050988g0006	1.61699579738893	4.94171960244565	0.0001592300591372	0.0073797528439577
NbS00041464g0007	1.79560969770657	5.18471093273584	0.0001597606071225	0.0073908875901979
NbS00022230g0003	1.82095521272653	5.7607157858801	0.000160348543879	0.0074002433551866
NbS00029760g0002	1.91629038399416	3.75448066390026	0.0001603779141844	0.0074002433551866
NbS00017156g0011	4.40619498363492	-0.658148257898463	0.0001603926644678	0.0074002433551866
NbS00010194g0003	1.9406823943003	3.36564369341222	0.0001604472825801	0.0074002433551866
NbS00007028g0009	2.26990765758059	1.95263787906958	0.0001623360331626	0.0074783256193805
NbS00004756g0006	7.40102984176577	-1.38927853782956	0.0001636386399565	0.0075337888373969
NbS00001858g0013	2.97543374798432	2.36907747340492	0.0001650746887064	0.0075907523472069
NbS00024741g0015	2.27907815103399	1.65006983819674	0.0001654766629926	0.0076046582687817
NbS00021336g0004	3.16006546791503	-0.0420437938562664	0.0001674966856908	0.0076882387959036
NbS00028972g0001	2.79992275647925	1.66121816433569	0.0001685513140915	0.007716948701603
NbS00028352g0006	5.90185190406077	-0.120358523821032	0.0001686273371342	0.007716948701603
NbS00007155g0012	2.74084112840968	1.8173177523734	0.0001692530017983	0.0077409431283573
NbS00021379g0002	1.96106050511851	4.09546578451214	0.0001698255821821	0.0077560079382163
NbS00004689g0016	2.76553951213061	2.28856119862346	0.0001704188050183	0.0077743214725343
NbS00017323g0008	4.65311987870589	-1.89885390995468	0.0001704917381282	0.0077743214725343
NbS00042539g0001	1.89323838257658	3.10197644146517	0.000174336293091	0.0079212562343834
NbS00056412g0007	5.95933191092485	3.41983745621377	0.000176489918646	0.0080048239288992
NbS00012311g0019	4.13193592082164	0.393703678368601	0.0001779065269027	0.0080642864203596
NbS00014757g0108	1.95507920782634	2.29398717584966	0.0001806674152983	0.0081649347892737
NbS00015598g0002	1.97919227762423	3.12627914750694	0.0001807683359125	0.0081649347892737
NbS00035211g0002	2.16469761753003	4.99992640863502	0.0001827493001896	0.0082446596569305
NbS00039215g0008	3.08358154207444	0.408623159097434	0.0001829908836947	0.0082506851863744
NbS00040594g0011	3.88734416644732	-0.0645793829988501	0.0001845978291505	0.0083133240522935
NbS00005820g0002	6.5461334061695	-0.325083302228151	0.0001865082198959	0.0083845269731782
NbS00012870g0107	2.42120578030359	2.5582121902734	0.0001893795678653	0.0084986028284306
NbS00024467g0001	1.78083947342952	4.46351122801666	0.0001902886301671	0.0085243726003163
NbS00025171g0003	3.41880213109289	-0.34130224895256	0.0001911307164222	0.0085526261339555
NbS00013226g0001	2.41400972776681	5.31469622140172	0.0001920801165909	0.008589512426873
NbS00008001g0004	3.42230532909225	1.57137980127717	0.0001942355429162	0.0086706700949146
NbS00023436g0004	3.62193860700625	-1.01984921141547	0.0001951749343149	0.0087024321704836
NbS00016396g0002	6.51510772109635	-2.08444457179119	0.0001957604980563	0.0087234487053938
NbS00010607g0005	2.09740690793961	1.95916776630286	0.0001963099872093	0.0087428341184048
NbS00006918g0005	2.32123558187954	2.01459858073155	0.0001970308560138	0.0087698250300001
NbS00008988g0001	3.87295746241671	1.0609092143642	0.0002010009813023	0.0089309214374019
NbS00004724g0007	2.93346627401406	0.884492380339089	0.0002011511094486	0.0089323956910333
NbS00062086g0001	6.05828406569784	-2.40849316013635	0.000201328391313	0.0089350733295154
NbS00029710g0010	3.63361676105569	6.72411119829282	0.000202212835013	0.0089691138939965
NbS00002023g0004	2.9440131116166	1.74424389801436	0.0002026821413197	0.00898471228779
NbS00019551g0013	2.1761232683934	3.85424810628203	0.0002032972268413	0.0089963145358723
NbS00010015g0018	3.45914128616415	3.21120973204074	0.0002034500423433	0.0089978638008917
NbS00019611g0022	5.84574923446286	2.12616913812593	0.0002050159164266	0.009061869606916
NbS00029359g0009	1.89599278942755	3.108899663466	0.000205357988246	0.009071739609163
NbS00015514g0004	1.95342674717591	6.66962116624493	0.0002055961446392	0.0090770103649727
NbS00019555g0005	2.24716687778638	3.5495642309285	0.0002059031413541	0.0090853125554508
NbS00007974g0009	5.40290431986197	1.42568084370929	0.0002086495683231	0.0091844443950171
NbS00001877g0007	2.86584267096394	4.75538337184137	0.0002087510371928	0.0091844443950171
NbS00008313g0027	2.09143438194081	3.79716371981021	0.0002088888604086	0.0091852171958263
NbS00055340g0001	1.91266746024358	3.98410864514845	0.0002093527856135	0.0092003201452122
NbS00028297g0016	2.09111750636248	1.75964624435665	0.000209653217039	0.0092082248787941
NbS00057186g0004	2.2070497189392	1.33010222765544	0.0002126715863348	0.0093086779900681
NbS00010277g0008	1.73742132597384	3.66639211152505	0.000217492331786	0.0094924838911363
NbS00017226g0006	1.76704735636917	3.98480689771366	0.0002179562449568	0.009501872165274
NbS00036748g0003	4.2460264516716	-0.321944512430789	0.0002188181572259	0.0095340057220539
NbS00000920g0004	1.70478999076019	5.33260069268031	0.0002200862437884	0.0095783288970459
NbS00007380g0015	2.1454906118079	2.03552831154851	0.0002207832667893	0.0096031919898073
NbS00040302g0003	2.46067960142829	1.42659483592276	0.0002230010714642	0.0096886227743843
NbS00017852g0006	3.20322338216875	0.231217893399828	0.0002238980803994	0.0097220645155377
NbS00028788g0004	6.70873274009013	-1.93846704404587	0.0002260799215322	0.009788978643262
NbS00015177g0011	2.21635431218658	1.71175835490446	0.0002289551191797	0.0098802856142757
NbS00015528g0002	1.91778238809604	4.22984981836797	0.0002290882594348	0.0098802856142757
NbS00042094g0014	4.36127405610835	-0.685186974625524	0.0002291896919225	0.0098802856142757
NbS00003971g0021	2.25495085206685	0.980831288575131	0.0002292235576335	0.0098802856142757
NbS00002583g0106	3.18202622130211	-0.419210018556682	0.0002319194680085	0.00996836074678
NbS00037141g0011	5.91271694007619	0.362423512666679	0.0002327794709348	0.0099996980936649
NbS00029317g0012	3.70802852391976	-0.570422756715712	0.0002354317385457	0.0100749815660978
NbS00007904g0024	1.74499279269162	2.97411534744067	0.000235455322739	0.0100749815660978
NbS00034617g0004	1.83505774535206	2.84894410579207	0.000236554473433	0.0101106850175391
NbS00000898g0009	1.86444645752688	4.41515705165408	0.000236804900935	0.0101157279242251
NbS00026277g0001	2.18319587931214	3.45338515448094	0.0002385153263426	0.0101774090004052
NbS00052643g0005	6.52908713629492	-2.07625278437225	0.0002411470631889	0.0102667622850092
NbS00020991g0022	2.25706430086569	7.33856723407176	0.0002422782333544	0.010303434958453
NbS00000281g0010	1.72820681291752	4.29870131371732	0.0002445824544179	0.0103898572224651
NbS00000837g0014	1.73910831817563	3.23518471537472	0.0002480462953844	0.0105194491922107
NbS00015297g0001	3.42045274036132	-0.808916932117488	0.0002484923293484	0.0105305317931904
NbS00050609g0005	2.83289868021697	2.5705812897332	0.0002486644873476	0.0105305317931904
NbS00019793g0002	2.9409126349957	-0.325681958644	0.0002487212369226	0.0105305317931904
NbS00005777g0005	2.05160920585641	2.80728518391978	0.0002502067541851	0.0105843961056334
NbS00006859g0025	4.57875516619964	-1.95289295797674	0.0002518796108499	0.0106406597329157
NbS00007198g0016	1.97854228136678	2.91171266348526	0.0002534072582377	0.0106815634530597
NbS00003530g0018	8.47012750394479	-0.456717618428649	0.0002542025434373	0.0106992776055638
NbS00001172g0005	4.26504166832148	-1.53825934628362	0.0002542343011335	0.0106992776055638
NbS00021044g0025	2.0246175258445	3.02490060787639	0.000254247749435	0.0106992776055638
NbS00000888g0104	1.70020148679666	4.06726695692012	0.0002546557436565	0.0107105457294851
NbS00011016g0001	3.20717544605359	0.379157053742824	0.0002550250646829	0.0107201757927453
NbS00002930g0007	1.87775178177229	5.71312659723609	0.0002624837922392	0.0110034300589712
NbS00013378g0014	1.59712652442217	4.36680150774798	0.0002671138971175	0.0111852479977764
NbS00014367g0011	6.53819599780837	-2.07091398443761	0.0002708621587509	0.011315690718557
NbS00049878g0005	1.71944233085778	3.71967472267853	0.0002709697472373	0.011315690718557
NbS00053225g0002	4.58369883117026	1.65905429557483	0.0002728663658638	0.0113700273640578
NbS00023030g0004	3.78115129803321	0.0764248469144957	0.0002742955672148	0.0114127152766515
NbS00010285g0013	1.61967270916089	4.75253811367186	0.0002797645268415	0.0116005074894834
NbS00049618g0004	1.72476095554852	6.26618882026164	0.0002824845121399	0.0117005881522429
NbS00022995g0009	1.53880727221729	5.57126389815551	0.0002838113421546	0.0117364518150659
NbS00007888g0007	5.36595256128645	3.34911423785129	0.0002851660421446	0.0117685357258867
NbS00026948g0004	2.66839583617259	3.09940744386144	0.0002870033513971	0.0118309300821717
NbS00009615g0209	1.62847683584432	3.48527017488848	0.0002872001825303	0.0118317490515032
NbS00039012g0009	4.86644717426901	-1.03270835567499	0.0002900438331846	0.0119231743459687
NbS00009584g0008	3.22138328878023	-0.262620180469091	0.000291035704331	0.0119510839038162
NbS00001877g0005	2.39034927152388	0.892698674768854	0.0002916534124222	0.0119688172071632
NbS00025308g0002	1.58593602863729	6.00075025090025	0.0002927504613462	0.011995701441614
NbS00007836g0004	2.19405412508813	6.36574369098391	0.0002952951446508	0.012074062019959
NbS00025265g0001	1.74594307470371	5.45655073865498	0.0002964125139723	0.0121067868474307
NbS00007750g0021	2.91031549593197	1.19992743552576	0.000296965523897	0.012122891368109
NbS00023965g0014	2.67678020478807	0.247814330481182	0.0002997086388506	0.0121892684381137
NbS00038937g0005	1.59283303537918	4.7379260739046	0.0003022265142635	0.0122590328905641
NbS00014038g0001	3.13602080432254	2.29895083293513	0.0003033830195367	0.012298468121259
NbS00014309g0001	1.86036700412031	2.73347372096198	0.0003047982883259	0.0123436842333241
NbS00016881g0006	3.67023499076354	-0.797705938266895	0.0003053051292917	0.0123511125371681
NbS00031218g0011	6.09522147170249	0.492060461651546	0.0003078857705632	0.0124423318888097
NbS00032444g0002	7.89560662313409	-0.975109484329854	0.0003096161485998	0.012472664458813
NbS00028523g0002	1.75544350638327	4.14249581883958	0.000311666861227	0.0125420459397567
NbS00056926g0006	3.39259617742925	4.13409903097915	0.0003141321483691	0.01260803960078
NbS00020149g0019	6.15827642375446	1.82733692734805	0.0003156041605052	0.0126466414409407
NbS00037282g0003	1.73302733957754	3.97089543130296	0.0003171700656469	0.012689959373521
NbS00048158g0015	3.63257982904089	-0.800882624046211	0.00031786379987	0.0127110571572104
NbS00019732g0004	2.40603997154906	1.83059187342114	0.0003205685964852	0.0128058100580253
NbS00018172g0004	7.70179078680623	-1.13459091916395	0.0003215906317634	0.0128332136172739
NbS00007748g0002	1.61430428273332	4.00759926648957	0.0003217597653998	0.0128332580268808
NbS00003096g0006	4.3097560382898	-1.48774566512101	0.000322031957787	0.0128372092310967
NbS00027741g0020	2.84083171256245	0.189860756412794	0.0003221949763156	0.0128372092310967
NbS00043503g0004	1.96974271528712	4.10293063845403	0.0003238196289002	0.0128884937132746
NbS00011669g0001	2.27044168792563	1.81616767409189	0.0003243810066885	0.012904112973887
NbS00002096g0011	5.82445503262294	1.54025446872206	0.0003260334890299	0.0129563537245656
NbS00018439g0002	1.98518194163181	2.12757227353772	0.0003280738794213	0.0130238850500633
NbS00034347g0011	8.40798484054995	-0.520737958832587	0.0003282626643573	0.0130246098914013
NbS00005294g0003	3.80488755164315	1.54551129388326	0.0003315810277263	0.0131358025501597
NbS00007759g0004	6.02330424718391	-0.0537982922664392	0.0003328947453452	0.0131810097225133
NbS00005011g0001	2.96988858820864	0.371811808496243	0.0003342808065893	0.0132117237713436
NbS00016606g0005	1.64726850818019	4.034436276244	0.0003344954338751	0.0132117237713436
NbS00057038g0001	1.98925812503524	3.12472808222943	0.0003347083032973	0.0132117237713436
NbS00008375g0009	2.66401605941686	0.0539964491008471	0.0003352082017592	0.0132246215093866
NbS00029274g0013	1.79595417789657	3.22123621320412	0.0003359123344866	0.0132455592130921
NbS00013600g0010	2.3303443117546	3.13169430626446	0.0003367064746338	0.0132631788685195
NbS00017483g0006	3.56913690391807	2.81282139080613	0.0003376659982565	0.0132870176559692
NbS00019347g0004	2.01793734052528	3.91233235403679	0.0003378335444021	0.0132870176559692
NbS00028972g0002	2.16481627010528	1.75034234409064	0.0003391300801125	0.0133105942389073
NbS00000295g0002	3.35385396513869	1.0196306559378	0.0003431019117306	0.0134272978433031
NbS00008495g0019	1.7480951058475	4.04699702388168	0.0003431582685047	0.0134272978433031
NbS00037398g0010	1.60537379771952	4.27202578449544	0.0003436244364183	0.0134317762687809
NbS00013780g0007	8.03807245049022	5.90180972333495	0.0003444894956998	0.0134587024000289
NbS00057161g0004	1.60777793829463	4.15200195527616	0.0003464834272187	0.0135243781504248
NbS00055732g0001	2.02415018661561	2.78377421534075	0.0003482393443057	0.0135745227215576
NbS00020413g0010	3.02385903070454	1.17882943245675	0.0003483212636353	0.0135745227215576
NbS00006382g0013	4.75860696075461	-1.12337408204459	0.0003495421959124	0.0136004500160945
NbS00001018g0001	2.39509963483837	1.57297049464785	0.0003501747201194	0.0136178375800731
NbS00003142g0008	2.80758407147904	4.67364067790018	0.0003550371174827	0.0137581836611952
NbS00002850g0011	4.18675912245789	0.469596069723756	0.0003576199794235	0.0138502618891757
NbS00034511g0007	2.57293048430076	3.15165986017161	0.0003577759162511	0.0138502618891757
NbS00019590g0011	1.57166519407652	6.49137318195067	0.0003580857721852	0.0138552346472822
NbS00027151g0011	4.01035455325403	-1.32314959229973	0.0003643615469698	0.0140503849399457
NbS00038870g0014	3.22579620819454	-1.12776261690325	0.0003657821126139	0.0140887907107118
NbS00007907g0002	2.73363978488499	0.16857033636775	0.0003673849347055	0.0141231202531462
NbS00026357g0022	1.73694733594773	7.46641736481135	0.0003680455773558	0.0141403184873564
NbS00012717g0008	2.01233465589243	3.82885415549888	0.0003694412562238	0.0141868042780904
NbS00001054g0001	9.03923119178217	0.0657004897389649	0.0003712292594865	0.01422685379344
NbS00034790g0017	2.23372615606785	1.47010483956935	0.0003717473962296	0.0142395658859697
NbS00010685g0001	1.51875193513555	4.83854409630365	0.0003736963503359	0.014292715844922
NbS00009426g0006	6.82617196844936	-1.84817359736333	0.0003748777603629	0.0142966735592198
NbS00037349g0002	4.03326394475691	1.28775822140856	0.0003749229125691	0.0142966735592198
NbS00005338g0026	2.90047089672099	2.14084196214637	0.0003754451565751	0.0142998842637714
NbS00024569g0003	4.55213965515933	2.02130339774764	0.0003755687798102	0.0142998842637714
NbS00042661g0019	4.07961513481314	-1.66860124997906	0.000376276148446	0.0143196790942517
NbS00029817g0002	1.61703675415548	3.63109070131288	0.0003797973845763	0.0144249350753655
NbS00005981g0114	3.58148274813551	3.71735959696936	0.0003802586946664	0.0144281067262444
NbS00012286g0005	3.31169610454557	-0.312769321757372	0.0003812587084647	0.0144445232608275
NbS00002847g0006	2.83115287656155	1.09016217714508	0.000381918731955	0.0144614740910961
NbS00053440g0001	6.50054002692632	-0.345309051253167	0.0003852384371833	0.0145663993037743
NbS00008984g0009	1.9637804407453	2.63683663763795	0.000386012839259	0.014574224084722
NbS00032823g0015	2.0413686288163	4.02163928990433	0.0003860251834433	0.014574224084722
NbS00001605g0003	1.66190662938288	5.63979622030895	0.0003863099874251	0.014574224084722
NbS00014113g0011	2.51768784026153	1.42020148883018	0.0003871812454704	0.014596503626747
NbS00026558g0003	3.27639717091777	-1.09572157718723	0.0003890815814618	0.0146510281562116
NbS00017406g0014	1.63175964034344	5.89783698266651	0.0003892677214682	0.0146510281562116
NbS00015424g0001	3.37156616241168	-0.135305593664675	0.0003895815763654	0.0146510281562116
NbS00027107g0012	6.12675887194442	-2.36452914117871	0.0003903273916435	0.0146642531162028
NbS00018846g0002	1.75232624052857	4.24322531384572	0.0003903605005198	0.0146642531162028
NbS00008227g0003	1.58788086350217	5.68906669862756	0.0003906185350699	0.0146642531162028
NbS00010384g0101	3.42062308099781	-0.797437111910543	0.0003960424372479	0.0148281006443937
NbS00019713g0008	5.17427334455118	0.326417252081959	0.0003963755287298	0.0148333005922856
NbS00002405g0002	5.90765457992524	-2.50971510544071	0.0003966379625706	0.0148358525676691
NbS00052264g0003	2.9803064607064	0.774789738893066	0.0003999259234242	0.0149368910049989
NbS00006043g0016	1.58544927688579	3.93142010580917	0.0004002763794748	0.0149426733078743
NbS00039294g0001	1.55681453832589	3.8118307634954	0.0004071212600642	0.0151685437670488
NbS00008101g0018	2.59164522187148	2.7999905236974	0.0004082270802316	0.0152023286986917
NbS00007616g0010	7.56041884304569	-1.26016289917751	0.0004094769094993	0.0152414409701017
NbS00042642g0005	1.5450247966703	3.62976501639535	0.0004100134068474	0.0152539766203612
NbS00019020g0005	2.20207784825008	4.74678058999761	0.0004174954927967	0.0154870753979238
NbS00004653g0001	3.75273952497847	-1.50555824039435	0.0004190588268091	0.0155375214237174
NbS00040091g0010	1.65497444686051	3.73980026812676	0.0004253495705839	0.0157402009940066
NbS00046986g0006	1.74551122869111	6.14627996801549	0.0004261510448116	0.0157545937326566
NbS00030960g0025	2.41581509872001	1.85733786371163	0.0004285877349593	0.015829353292294
NbS00001785g0007	5.91006117393765	-2.50842583130354	0.0004290230310506	0.015837771913301
NbS00015624g0009	2.40187371994203	1.51287746591511	0.0004299736241501	0.0158651958642347
NbS00023431g0001	2.19679296287187	1.77015455677876	0.0004306296143983	0.0158817283042649
NbS00038342g0004	3.16005439045312	0.393483064424201	0.0004310117963501	0.015888151541228
NbS00003673g0010	5.5216300303367	1.64531510871434	0.0004336646878867	0.0159705280598355
NbS00037676g0002	2.52087727091667	2.40908762072175	0.0004363125906696	0.0160448335882327
NbS00018149g0002	1.57619306103085	5.55064587013087	0.0004395544005202	0.0161407334410285
NbS00028588g0001	5.50519175539944	1.06943349346337	0.0004417457134119	0.0161978376594786
NbS00013918g0023	1.88842606613369	2.52823185587793	0.0004422508905971	0.016208580025395
NbS00033880g0008	2.26287031433154	2.539167833598	0.0004429913418748	0.0162279307918739
NbS00001727g0015	7.30243184577014	-1.47709138042689	0.0004438362690025	0.0162510883941251
NbS00003786g0005	7.57315310767761	-1.24159574504711	0.0004457977375252	0.0163150864372037
NbS00019319g0001	5.95072117933261	-2.47990019072157	0.0004469066842341	0.0163478379478553
NbS00012339g0105	2.1600047806518	1.36713485791662	0.0004478140639641	0.0163653542543148
NbS00016312g0017	5.08555536178965	-0.854656648288311	0.0004506046945806	0.0164515946306763
NbS00003891g0005	6.12559474238529	-2.36522004474319	0.0004587864864177	0.0167024085062443
NbS00004391g0017	4.43290124366428	-1.39468825466205	0.0004603908820255	0.0167448548467752
NbS00012287g0005	1.5517086860192	5.36068493151293	0.0004610918511944	0.0167543931980866
NbS00014682g0004	1.79666745420285	4.77558292393535	0.0004620090861078	0.0167637966688021
NbS00024863g0001	2.26130041023917	1.20922070188923	0.0004650596516611	0.0168265235121857
NbS00007124g0010	2.60400740810979	2.60317336832463	0.0004658316945576	0.0168464767985869
NbS00059654g0001	7.59523661223941	-1.23307891692041	0.0004669917079702	0.016880435240445
NbS00011417g0011	2.77248624015654	0.308438204841461	0.0004675452856617	0.0168924509808704
NbS00022990g0001	2.58175541263511	0.650322474031037	0.0004678316586152	0.0168948057935576
NbS00010965g0006	2.50983452546116	2.12249311229208	0.000469188418093	0.0169277950805528
NbS00026842g0009	1.99342410008383	5.47190321742275	0.0004703120124651	0.0169603216242099
NbS00016773g0015	6.07156951091069	-2.40130768342102	0.0004717073992788	0.0170026141809896
NbS00000229g0001	2.34483786076747	0.79180272970259	0.0004721170595889	0.0170072189562298
NbS00035448g0004	2.10209495627028	3.05229196979988	0.0004727570702926	0.0170083430390385
NbS00002763g0002	2.61118575598331	0.988473059837909	0.0004818506420279	0.0172461434805313
NbS00007993g0011	2.09959766823091	2.41265500795401	0.0004827089668894	0.0172687719822244
NbS00012874g0007	2.71449224324278	-0.315162363848068	0.0004849229649944	0.0173071854878914
NbS00003010g0001	2.34597571395997	1.50356166374976	0.0004850697447691	0.0173071854878914
NbS00013387g0012	3.77169088662226	-1.47782380750207	0.0004851423052092	0.0173071854878914
NbS00048110g0008	1.819521228421	2.90133146220825	0.0004872757305697	0.0173700165226527
NbS00013519g0008	3.75633507868508	-1.50314148081326	0.0004873583760987	0.0173700165226527
NbS00012761g0019	1.72941030116811	3.85911223312093	0.0004877752449459	0.0173767655940887
NbS00020445g0208	2.63410904564911	-0.0820213583221375	0.0004903468129415	0.0174602327392359
NbS00006151g0107	2.03146542295304	2.34000819110458	0.0004912155022982	0.0174830143756006
NbS00005132g0004	4.19235379762746	1.58909226496934	0.0004935212506817	0.0175568978136115
NbS00041744g0009	2.13464892720222	9.74495318108452	0.0004946521886631	0.017588938323047
NbS00002506g0102	1.77059771394305	2.84366754668155	0.0004949628051185	0.0175917934351559
NbS00016291g0011	2.23888632063782	0.835316657521011	0.0004969182184061	0.0176457041615306
NbS00009938g0008	2.5003466372417	-0.0093419416331807	0.000496941694071	0.0176457041615306
NbS00004852g0009	1.68489246149521	4.12454789592917	0.0005056934972164	0.0179065199925347
NbS00014206g0003	4.22663853720503	-0.828414321693995	0.0005068546814303	0.0179393205342781
NbS00031166g0010	4.07443058024503	-1.24809899332488	0.0005080494131991	0.01795664328123
NbS00018589g0007	2.10163437503284	6.99549193939551	0.0005100968436304	0.018020669204277
NbS00015491g0001	3.15217901821543	1.31423886712231	0.0005145154217094	0.0181515812446879
NbS00017523g0001	4.91395858147011	-1.03011435169455	0.0005154905825406	0.0181775878134223
NbS00029127g0004	1.93176305650783	6.88782390428127	0.0005187817392099	0.0182599218705617
NbS00060627g0002	2.93491107175995	-0.522777987393843	0.0005215942927244	0.0183335713225953
NbS00033246g0001	5.92984161394131	-0.844599241376914	0.0005252305774041	0.018444407481174
NbS00009417g0008	1.58224970979689	3.4420295219024	0.0005260311252812	0.0184640309365156
NbS00012993g0009	1.89046797690093	4.23893508817256	0.0005270404649627	0.0184739897537365
NbS00027490g0007	1.61986008141036	4.94556092677629	0.0005276080095909	0.0184769244220746
NbS00003259g0109	2.54109747214922	1.73176847117334	0.0005288008431763	0.0184847961560473
NbS00009948g0012	2.46861755775023	0.57481031429235	0.0005298925482112	0.0185087523385232
NbS00034824g0007	1.91246780754644	1.72249788732709	0.0005316018781809	0.0185487527882964
NbS00017461g0012	1.81070135415682	4.16067765230312	0.000533435327196	0.0185899744277518
NbS00039238g0005	2.30576934226449	1.42641306488714	0.000533518377637	0.0185899744277518
NbS00001542g0014	2.21629875145621	3.13850374555091	0.0005338122987749	0.0185899744277518
NbS00016181g0001	6.97918328932098	-1.73551203018089	0.0005370661667951	0.0186711774026623
NbS00003515g0001	1.80576472505202	6.2192676702202	0.0005387970022604	0.018714313886153
NbS00038462g0008	2.93541993318726	0.493654467920425	0.0005465142242006	0.0189307074513463
NbS00043607g0004	3.34264438915166	0.260371671244593	0.0005470162893553	0.0189395091408323
NbS00050092g0018	8.54484566544888	-0.39699811299023	0.0005495559744429	0.0189992560278523
NbS00028367g0004	1.50957986607329	7.83096500271125	0.0005580236391127	0.0192221855676196
NbS00011700g0010	2.74069148990532	-0.451308806746699	0.0005582006518674	0.0192221855676196
NbS00022319g0010	4.42487368434522	-0.393544585080766	0.0005590559911339	0.0192342961922624
NbS00009248g0006	2.82577552628257	0.946027729419213	0.0005632082890749	0.0193510058080309
NbS00045592g0004	2.67756950811248	0.0140286526055507	0.000564148941172	0.0193746097022386
NbS00055403g0002	3.07489444959772	-0.186150679303284	0.0005671823745491	0.0194544457093711
NbS00028291g0001	3.09926198814583	4.97020532630011	0.0005672377301976	0.0194544457093711
NbS00036252g0030	6.13862091541081	-2.35121099030187	0.0005677684254199	0.0194639068963859
NbS00007326g0021	3.27593372936518	0.875144389921106	0.0005692176531882	0.0194873487821012
NbS00012218g0012	1.57150711987998	3.95883362815203	0.0005754792157434	0.0196488721588151
NbS00010716g0003	1.56002875689365	6.65809031628143	0.0005768857614678	0.0196858798567972
NbS00061309g0003	2.7347613087714	1.55896864769617	0.0005851730092408	0.0199086544645015
NbS00014250g0106	2.05202348559503	5.36000221371411	0.0005870729387557	0.0199555157940462
NbS00018975g0010	2.25503307405218	1.46336543223639	0.0005885201170563	0.0199909364170635
NbS00017898g0003	1.717004638606	2.66381796402996	0.0005886384477667	0.0199909364170635
NbS00007878g0003	1.84452656749329	2.29552601779774	0.0005902915583879	0.0200292665207062
NbS00018986g0001	1.9315110390287	1.71231575894485	0.0005912970916443	0.0200544762711827
NbS00007737g0009	2.10351732903154	1.9390879956154	0.000596257676463	0.0201779198363189
NbS00025104g0001	2.27730584209132	2.93495443651832	0.0005970994568907	0.0201929508572024
NbS00031979g0010	1.58481385813294	3.26686219664593	0.0005974949781651	0.0201929508572024
NbS00020499g0001	1.6950160114687	6.48623448301709	0.0005986631482676	0.0202128220341608
NbS00002701g0005	3.61133786920427	0.263001983930659	0.0005988768675068	0.0202128220341608
NbS00029202g0003	3.76829481287529	2.64004772478064	0.0005995765059563	0.0202274973270482
NbS00007419g0007	3.30267140092922	4.14846263604718	0.0006022460456468	0.0202796602687873
NbS00005291g0008	2.71212573183495	5.25617825691737	0.0006046792698708	0.0203361621404544
NbS00009959g0003	6.37163178931313	-2.19005513805348	0.0006051937907704	0.0203361621404544
NbS00016882g0034	1.84716453920926	2.27607965598035	0.0006067062240125	0.0203780187703855
NbS00008313g0017	2.01538264898109	1.78731347135965	0.0006097801931049	0.0204438966462443
NbS00023559g0008	1.75100303956929	4.83980239350664	0.0006100058976523	0.0204438966462443
NbS00019358g0001	4.40691080272409	-0.987837102494668	0.0006122859422569	0.0205000074799123
NbS00035154g0005	2.13186872107669	2.83852982389759	0.0006144883649806	0.0205580406609088
NbS00015234g0011	1.61587482485486	3.60423086835666	0.0006186414497279	0.0206698229609681
NbS00005996g0007	7.33168821515614	-1.44506793021021	0.000624717476188	0.0208181920217128
NbS00027106g0015	2.26651182657263	4.04301311813017	0.0006270537162776	0.0208596410259461
NbS00001715g0014	2.70882063655083	1.52108728808042	0.0006314687466101	0.0209599924500429
NbC26241325g0004	3.81621040014352	0.210349075003675	0.0006319654898936	0.0209599924500429
NbS00025899g0004	1.73524861379797	3.44458459769066	0.0006319912883442	0.0209599924500429
NbS00045191g0002	1.9208476868207	5.23555709692339	0.0006326204523564	0.0209717524004062
NbS00032132g0001	6.06874848511882	-2.40288233184952	0.0006364576499651	0.0210371522824539
NbS00001625g0001	2.1278640415935	1.95999982778043	0.00063903881865	0.0211112222879197
NbS00000974g0005	2.24055464234779	2.32277880977634	0.0006400241427647	0.021134632079648
NbS00062231g0007	1.73763413497853	5.28231490182779	0.0006430756170304	0.0212078897034413
NbS00017812g0015	1.80455011801138	5.06220637958367	0.0006439523514756	0.0212276377442189
NbS00056512g0006	6.06969515223694	-2.40236402809961	0.0006465258099446	0.0212994149998624
NbS00031074g0001	6.99245079025457	-1.72718411352495	0.000646770387315	0.0212994149998624
NbS00053408g0002	2.64910284099783	1.07905899626595	0.0006499233688554	0.02138754717355
NbS00008710g0009	4.16719298401463	-2.24557004289986	0.0006518043876179	0.0214309803365788
NbS00008583g0108	6.0057501193949	-2.44348380373339	0.0006529258554234	0.0214586161408735
NbS00011757g0113	2.42227894103925	5.23674385436477	0.0006545711652857	0.0214812211530403
NbS00041536g0008	6.29669967196598	-2.24466878819759	0.0006560495280096	0.0215149879346701
NbS00010610g0013	2.41365068055876	0.0247329338659169	0.0006568096169393	0.0215236710426963
NbS00020068g0004	1.65293115327869	3.30109034904623	0.0006619211511913	0.021661043533352
NbS00008756g0005	1.44569962878555	5.095411375081	0.0006680233533189	0.0218326725302288
NbS00053360g0003	5.73432886451709	-2.62165221822106	0.000674632611865	0.0220298265334089
NbS00025009g0102	6.74355117764516	-1.91764703945672	0.0006753129515437	0.0220426187717786
NbS00030154g0006	1.8561808355801	4.31626550667758	0.0006849401575882	0.0223187049046216
NbS00030167g0010	1.66013518659374	3.6978866739871	0.0006880050279495	0.0223994612232568
NbS00035565g0010	2.14075880265648	3.38362213902133	0.0006905349937551	0.0224626798500965
NbS00012651g0109	3.90858478292408	-1.80716152952434	0.0006933888181514	0.0225363168262094
NbS00053044g0007	2.20001027239168	4.73743971493495	0.0006977036110182	0.0226009631931857
NbS00021799g0007	4.18387473479277	-0.31856735569397	0.000697745076651	0.0226009631931857
NbS00049761g0011	1.57668505807664	5.08969300014478	0.000703028992136	0.022704715175627
NbS00043230g0001	2.35324709387044	2.20788659219187	0.0007051287294355	0.0227532856888712
NbS00006300g0001	2.4703886811869	1.8308174438973	0.0007066803092201	0.0227937226933801
NbS00015407g0012	2.09738519717975	1.86535069250694	0.0007079071787346	0.0228236565658822
NbS00032705g0004	1.92236777667408	3.12924770181095	0.0007085807019425	0.0228339682001445
NbS00009241g0006	2.02278490643401	2.61435880409919	0.0007094154641377	0.0228392801010614
NbS00040712g0012	1.72560921484854	5.28578460657967	0.0007121224958282	0.0229112064485533
NbS00006511g0001	2.55830238896135	1.1420161800499	0.00071707431198	0.0230414046591186
NbS00022699g0012	1.81174261958695	2.25773552706815	0.000719717488643	0.0230971857416256
NbS00005441g0226	1.57692029743644	3.80143067166803	0.0007238060067129	0.0231977111228593
NbS00025104g0018	1.87859005360215	2.41194695920594	0.0007240647732609	0.0231977111228593
NbS00006911g0001	2.12520531744604	2.7436334881007	0.0007370542906914	0.0235799153303073
NbS00036546g0009	1.77540959973691	2.84567553762109	0.0007371038812466	0.0235799153303073
NbS00022184g0013	1.73020545882797	2.64456144831138	0.0007372293144552	0.0235799153303073
NbS00005183g0013	1.57863647653221	3.34002869606451	0.0007401459881777	0.0236632944458037
NbS00006928g0009	3.70265632195442	-0.959049434040871	0.0007428588177008	0.0237400893879392
NbS00043456g0002	3.16063505212446	-0.533012462818238	0.0007452150596562	0.0237855332392315
NbS00036323g0001	2.21937730012955	3.35315028249559	0.0007461342609867	0.0238049242773214
NbS00028881g0007	3.05168814435847	-0.42312911603902	0.000746713388821	0.0238134538307985
NbS00013715g0012	1.55751657813828	4.85581608568292	0.0007503869914834	0.0239206210444564
NbS00004695g0011	7.57349540545968	-1.25101282166613	0.0007512079732849	0.0239368017486558
NbS00054825g0009	2.10565557471645	2.44606748016647	0.0007519126787037	0.0239492654239844
NbS00026414g0016	1.54666315410285	4.38436398591172	0.0007524143386058	0.023955254176063
NbS00009482g0022	2.90561901330153	-0.889910580460887	0.000753593681383	0.0239828049126479
NbS00020293g0001	3.34140228101062	2.30658789071712	0.0007564902327388	0.0240469590268454
NbS00013529g0004	2.27733244127714	0.620162763878117	0.0007565540599053	0.0240469590268454
NbS00000718g0018	2.17204450716002	0.769245037324488	0.0007572413054001	0.0240587910420793
NbS00036115g0004	6.67013102553247	-1.96642860076009	0.0007594697587333	0.0241095347889832
NbS00020683g0003	2.62965023090224	6.76966338550534	0.0007607661859527	0.0241336436439672
NbS00024284g0001	4.26956369639776	-2.17756059952607	0.0007638694865297	0.0242159211475371
NbS00004222g0004	1.76817352811205	7.59448046932479	0.0007640892125527	0.0242159211475371
NbS00011447g0002	4.71312869279373	-0.410320982053363	0.0007649071319784	0.0242217420536413
NbS00002352g0007	3.93823020040115	-1.80119719498442	0.0007683180996129	0.0243196718318845
NbS00012078g0008	2.88871426979031	0.30203233329052	0.0007733486685578	0.0244485090876576
NbS00019289g0002	4.24208337253335	-0.774521765832225	0.0007748142319785	0.0244847067539464
NbS00016926g0008	1.7617025699417	4.59332022446094	0.0007760439031317	0.0245134231916058
NbS00052671g0001	1.6745557890381	5.65789693151641	0.0007781955244272	0.0245712261100571
NbS00008511g0001	5.23276056936404	1.14815582558998	0.0007792644058011	0.0245846493394005
NbS00013709g0005	2.39082881804007	0.118202831754291	0.0007805229510528	0.0246141876459382
NbS00044710g0008	3.50380577828118	0.653519316423793	0.0007854978285002	0.024740428306401
NbS00042488g0005	1.66578363730518	5.18475652868866	0.0007878616877452	0.0247740172286114
NbS00022919g0106	1.47874379863758	3.68377378280397	0.000789324783983	0.0247996041447297
NbS00046948g0004	1.49724693982378	4.01473479231426	0.0007913175703891	0.0248246583555086
NbS00061816g0002	6.10047237064867	-2.37867097477319	0.0007914222901015	0.0248246583555086
NbS00031897g0008	2.21687809822716	4.02917558240824	0.0007950890691525	0.0249192072272479
NbS00012063g0013	4.69686654859471	-1.19234974107065	0.0007969576449961	0.0249572890394276
NbS00032379g0009	7.53728305534836	-1.28153837327124	0.0007973105277238	0.0249581068840247
NbS00026483g0007	1.77331243710366	2.66566679899028	0.0008000999969213	0.0250249130486724
NbS00013894g0019	3.41044120918932	4.67248624669735	0.0008030374814127	0.0250962355944442
NbS00009085g0002	2.50904113571533	0.181492216106605	0.0008067707932081	0.0251819969000578
NbS00013010g0006	1.78620106661132	8.54735167085922	0.0008076325192999	0.0251985964835007
NbS00011959g0004	2.12119262183951	4.37657611426071	0.0008089925043775	0.0252204238742272
NbS00002407g0107	2.02834113714892	3.46935890110196	0.0008131802239607	0.0253199724116996
NbS00002660g0010	3.21988604305496	0.591094477643301	0.0008161774768637	0.0254029419337309
NbS00022330g0001	2.61838342630668	-0.462081710621451	0.0008168603387895	0.0254138394364194
NbS00008375g0002	2.38790561600253	0.841161045956102	0.000820004682519	0.025487802800477
NbS00044379g0010	2.28913975805661	2.85912400270485	0.0008202387997168	0.025487802800477
NbS00006522g0007	2.29493545044181	2.02714879242616	0.0008251261712123	0.0256103599627849
NbS00053938g0003	2.27171479053641	0.655606952241486	0.0008251888067193	0.0256103599627849
NbS00009487g0008	1.61626153631254	2.93721909629946	0.0008266080196746	0.0256212323139214
NbS00003951g0013	5.09537691097592	-1.56679063694896	0.0008268809182342	0.0256212323139214
NbS00043047g0001	1.51321517924624	4.3585376526131	0.0008280814207066	0.0256389612913894
NbS00050790g0003	2.88418868456859	0.489523250058978	0.0008378877983857	0.0259123799311264
NbS00016650g0001	2.13950636477331	1.83836145215403	0.0008379735061978	0.0259123799311264
NbS00029475g0008	1.50080322004089	5.77113465472407	0.0008417227444375	0.0260072578872952
NbS00028584g0001	1.83385930512132	6.21767690461834	0.0008444803849237	0.0260713691673779
NbS00004658g0010	1.66720093785306	4.02660166564243	0.0008549044605051	0.0263612223612927
NbS00008371g0003	2.03441182609493	2.2796826347331	0.0008558627755236	0.0263801222484754
NbS00010692g0008	2.49786387941273	0.736146476939567	0.0008649782048581	0.0265752897461221
NbS00002101g0101	2.69864573122059	-0.0911776497701791	0.0008734799145618	0.0268041472054319
NbS00008765g0033	1.6622012306378	2.75104332961454	0.0008750111488688	0.0268212390431426
NbS00059082g0001	5.67223890042031	-2.66076151283884	0.0008752531292516	0.0268212390431426
NbS00025182g0001	2.1042112943374	6.82056700708181	0.0008799391596038	0.0269199209649821
NbS00021951g0003	5.92201915040525	-2.50235561250685	0.0008800723058636	0.0269199209649821
NbS00026127g0012	1.46943110351517	3.38124495431823	0.0008822177818029	0.0269747445781939
NbS00037034g0005	2.35662097261365	3.00983651916435	0.0008867420009241	0.0270697311305291
NbS00001741g0004	3.1361507844508	-1.1996422343024	0.0008871532734854	0.0270714661907881
NbS00053408g0007	1.87132908178533	1.99254101667792	0.0008913614480422	0.0271886844672585
NbS00015317g0003	5.9167125392244	0.983657774290799	0.0008941118481417	0.0272294134167554
NbS00001765g0005	3.2957781391933	1.29775008885656	0.0008947649384004	0.0272384421004746
NbS00020932g0004	1.76257030747731	3.72582811309258	0.0008961828227269	0.027259875673859
NbS00003169g0005	2.51310774851161	1.84278587197759	0.0008975915895267	0.0272755321389646
NbS00034347g0008	7.79378248997009	-1.06370617196263	0.000897768860516	0.0272755321389646
NbS00054537g0007	7.12982682360942	-1.61547017335851	0.00090235291203	0.0274039018162788
NbS00036257g0006	4.26285586442334	-2.18164184616548	0.000904010072561	0.0274150505549587
NbS00036546g0010	1.88157404146602	1.65801112468055	0.0009041557541724	0.0274150505549587
NbS00013739g0003	2.35824335733925	2.62720459164345	0.0009080720002508	0.0275228695663322
NbS00036784g0001	5.32573517473704	-1.38086249742934	0.0009157163013752	0.027710576617566
NbS00006382g0012	1.60583052432028	5.81963977755317	0.0009162421354715	0.0277155081446271
NbS00043358g0003	2.7467229363176	-0.483152885718245	0.0009168794728204	0.0277238073058398
NbS00041967g0006	6.42076527615727	-2.15627779536883	0.0009207128906648	0.0277957035083354
NbS00012812g0013	1.71199927543129	4.54276955608468	0.0009215833143222	0.0278109885281007
NbS00008360g0001	5.86233553880941	-2.54084303277312	0.0009224646452454	0.0278265904973151
NbS00020364g0003	1.67083044616138	2.81636166177955	0.0009253335665349	0.0278817786367635
NbS00006057g0010	1.55562694065275	4.19345165203687	0.000936791611314	0.0281874654807758
NbS00041525g0007	2.52255452788911	3.13401131892524	0.000938440412549	0.0282082409563484
NbS00026233g0007	2.02722046535286	3.85177688403268	0.0009400037873504	0.028218903390867
NbS00021597g0006	6.22026852072023	-2.30026050161118	0.0009406424283264	0.028218903390867
NbS00005137g0005	4.41752891426024	-1.43053832257291	0.0009432187397525	0.028285082105834
NbS00023526g0020	2.12728741752743	1.06224867212565	0.0009440753307195	0.0282867585010549
NbS00012408g0012	4.34301567732415	-2.1163610640346	0.0009443856842547	0.0282867585010549
NbS00008255g0003	1.87593061301376	2.84847199939972	0.0009479236897831	0.0283704794286616
NbS00039094g0003	1.95099960978373	2.07800175032223	0.0009544423884399	0.0285319246083734
NbS00004052g0011	2.31728810525575	2.23906462300521	0.0009546179325881	0.0285319246083734
NbS00053148g0001	2.18940050416623	1.61082315267308	0.0009549266270765	0.0285319246083734
NbS00010607g0020	3.48984155148353	2.55778440381637	0.0009616231559674	0.0287017643726604
NbS00021115g0004	1.73718940525361	5.58576752483964	0.0009626933686542	0.0287092518996183
NbS00022679g0009	3.0187417681924	1.11635074223401	0.0009666851099599	0.0288078197478076
NbS00000426g0009	1.43338275037966	3.81117756822657	0.0009685765495717	0.0288416796412244
NbS00012841g0012	1.97775657895437	5.13852798029146	0.0009699441302345	0.0288486614965663
NbS00062145g0003	6.97602692570662	-1.73333427481224	0.0009704626688155	0.0288528486498488
NbS00037192g0020	3.78425294800807	-1.90121820211033	0.0009759119648988	0.0289697551368077
NbS00050901g0001	9.17282204608219	0.189572302048804	0.0009772332825483	0.0289977081926033
NbS00017573g0002	3.63918554981981	-0.616088675321391	0.0009778487525367	0.0290009527976906
NbS00041881g0004	3.38016702757688	1.25562100906225	0.000978102022897	0.0290009527976906
NbS00034592g0003	5.97612114529266	-0.81206199678749	0.0009789220430979	0.0290140033875739
NbS00019004g0013	3.59882124924736	-0.845021392775729	0.000981340195469	0.0290455161906553
NbS00022704g0003	2.27260884278149	1.10026159672084	0.0009884560723572	0.0292285274295677
NbS00019731g0009	2.15061083444918	1.01650813203531	0.0009905271243262	0.0292671068583809
NbS00019421g0009	3.60145571652486	0.057597387531207	0.0010076877076941	0.0296708478897346
NbS00010769g0018	3.36003544955184	-0.83570249773585	0.0010169842216609	0.0299099876265844
NbS00048614g0006	3.00170466732916	-0.283260888792722	0.0010178250223971	0.02992319375892
NbS00016443g0020	4.13625106028596	0.603625906184701	0.0010189896785523	0.0299459071404959
NbS00022068g0005	5.72597272950298	-2.62592472289041	0.0010199876187941	0.0299637055137985
NbS00003299g0009	4.590822365418	0.2149107293137	0.0010225927089747	0.0300171439349676
NbS00018049g0017	1.61928756365241	5.34981733248793	0.0010242892889943	0.0300553943926623
NbS00012431g0009	2.16611961297023	5.36502927762183	0.0010336397820464	0.030318115557959
NbS00019527g0008	1.55617211867837	6.05610843507948	0.0010354545927922	0.0303480377370983
NbS00035823g0001	1.47186534205068	4.24458530376384	0.0010370825851401	0.0303753817086118
NbS00039588g0008	1.84314329526423	1.70943738959403	0.0010383608114456	0.0303865748725688
NbS00030020g0006	1.74564057655358	8.06759875009805	0.0010418125109845	0.0304759087615816
NbS00006811g0001	1.49868801368877	5.62556230886359	0.0010490929013843	0.0306419375582551
NbS00029705g0011	3.84540515399542	0.348235195092987	0.0010575273240998	0.0308411147336465
NbS00014855g0016	1.56163243266949	3.22830529105056	0.0010614588155527	0.0309439552950782
NbS00010186g0024	1.65044391175644	2.70064420315628	0.0010700682405317	0.0311592612060889
NbS00024416g0013	1.74968570532487	2.82580907000427	0.0010728772651962	0.0312053665797495
NbS00021076g0005	1.80783650864447	3.33004180178444	0.0010747135645897	0.0312400729947951
NbS00037119g0003	5.5679234489712	-1.15998808876363	0.001077402990434	0.0313012411587521
NbS00048042g0003	1.8697890144159	2.16460623318147	0.0010815238277863	0.0314016492850735
NbS00006290g0015	2.89568061703825	-1.04505336267211	0.0010816813426338	0.0314016492850735
NbS00038474g0005	1.52336623727246	4.33164539718146	0.0010849506660787	0.0314845922965144
NbS00061891g0005	3.48403076368746	3.88548078304346	0.001090068836829	0.0315851167254052
NbS00014757g0109	2.2462759911496	0.649693488806915	0.0011020111248669	0.0318706958372628
NbS00008152g0002	1.98846749129969	3.78083915759284	0.0011053999521905	0.0319553798413648
NbS00048487g0001	1.40808363078209	5.70699184134641	0.0011057760499709	0.0319553798413648
NbS00008396g0008	2.08596348149434	6.96188931271317	0.0011121329841793	0.0321026474673594
NbS00031503g0002	1.96376721165631	1.68547276942842	0.0011128145386909	0.0321101857388269
NbS00012936g0017	3.83025090989676	-1.866288363034	0.0011157469794833	0.0321704939773333
NbS00038554g0002	1.55540658925631	5.23738467866753	0.0011195401393924	0.0322555097346878
NbS00021420g0001	6.95541153552529	-1.74606631092103	0.0011202836275684	0.0322647598755841
NbS00009128g0016	1.88067276258592	6.55256861887444	0.0011260558603443	0.0324065638874314
NbS00003840g0014	2.32731596125878	2.56578777355467	0.0011273578209486	0.0324318128083767
NbS00039059g0008	1.46637644902214	4.26567040624164	0.0011278738653061	0.0324344420023412
NbS00018458g0006	2.60762285928534	3.6331011233298	0.0011321380268432	0.0325081091549856
NbS00004569g0035	4.49904803453908	-2.01590595959248	0.0011372665238769	0.0326185804833644
NbS00005343g0004	2.07721069188873	2.89096732276323	0.0011418331856675	0.0327127070097899
NbS00055565g0005	1.6511579517411	9.09509429896956	0.0011463205438261	0.0328202915688985
NbS00032198g0013	1.42761796464996	5.80727954334693	0.0011511454827652	0.0329177614481955
NbS00025367g0001	1.90205146501409	2.33561574066034	0.0011540284816639	0.0329755111863107
NbS00011082g0009	1.42583508295029	4.9550190266479	0.001155113809295	0.0329941801197251
NbS00026357g0004	2.61111431640928	0.183418268785757	0.0011559506568865	0.0329942425054123
NbS00029619g0002	2.47135656420827	2.19493403724701	0.0011586300877138	0.0330365511745578
NbS00048305g0001	3.79624193655271	4.40139479485303	0.0011590283450482	0.0330365511745578
NbS00000273g0013	2.46666632826079	-0.218522133846147	0.0011599503866479	0.0330365511745578
NbS00059394g0002	4.04411483918493	-1.69286790291826	0.0011653940633534	0.0331391039333098
NbS00009719g0107	6.18537111864737	-2.31881172211701	0.0011704597963594	0.0332149499379898
NbS00033134g0004	2.28961581909689	2.12428554697205	0.0011738820599201	0.0332813429304522
NbS00006681g0004	2.46014195944193	3.65054651876319	0.0011808756116731	0.033417598497215
NbS00010737g0010	2.3104017728615	0.529058126026121	0.0011861443333435	0.0335325226779932
NbC25737819g0004	3.19623876976463	-1.14609467462073	0.0011870975194359	0.0335374345867672
NbS00050025g0004	2.92656401834631	0.946132750254749	0.0011873057139085	0.0335374345867672
NbS00010835g0006	6.14456932526549	-2.34781728748832	0.0012018507440589	0.0338981381020982
NbS00048279g0010	1.54464005305068	4.48084769902526	0.0012205851984001	0.0343377815353986
NbS00021136g0004	1.63520914052229	3.98928796315965	0.0012230747445639	0.0343829439478546
NbS00019728g0004	4.12208544780228	-2.26485149297678	0.0012230908850118	0.0343829439478546
NbS00056758g0006	1.41549861721424	4.78888815443004	0.0012253620977178	0.034434117609122
NbS00010804g0009	2.07805817892995	0.592234736610112	0.0012288287031595	0.0345061424700813
NbS00013333g0015	3.97287855263351	-1.77732616822956	0.0012316064981506	0.0345714342970412
NbS00008701g0001	2.29553571017984	1.50574569442324	0.0012325923660336	0.0345842232583358
NbS00027817g0005	2.01299489878945	1.87866379999337	0.0012331058643662	0.0345842232583358
NbS00014002g0115	2.64299942245695	-0.844593688645783	0.001235339602912	0.0346126205175429
NbS00010004g0005	3.92441505442896	-1.79396834700901	0.001236486585093	0.0346193580948753
NbS00026119g0003	1.84469884495292	2.57267542454699	0.0012423664858625	0.0347457743770398
NbS00002131g0010	1.82940329235364	4.2669315945993	0.0012449638670209	0.0347929364065825
NbS00036444g0005	5.72704872577182	-2.62534045525386	0.0012465142815786	0.0348235238890608
NbS00019561g0006	3.26828335896735	-0.630630546820456	0.001248538220672	0.0348500340747704
NbS00020148g0003	3.7182225816603	-1.54135763362678	0.0012507258301449	0.0348901344706517
NbS00016968g0013	1.7809798177609	2.30992072486377	0.0012517905229969	0.0348950696948845
NbS00019319g0002	3.99031114549013	-0.735626069105619	0.0012541364120782	0.0349363029714143
NbS00061626g0004	6.50125564538157	-2.09208484699041	0.0012542104864899	0.0349363029714143
NbS00003841g0002	4.04601507875941	-2.3297834461212	0.0012584674968887	0.0350038197177216
NbS00051728g0005	1.80462438123005	1.9846021717855	0.0012655161335197	0.0351231310908807
NbS00021924g0013	2.6883342527999	2.90169504585767	0.0012691744419213	0.0351990830426701
NbS00003972g0006	3.15300429907995	-0.45145293752271	0.0012729812880617	0.0352918467516751
NbS00026992g0012	2.40840000643441	0.744318462478529	0.0012747419483492	0.0353278357303944
NbS00008402g0021	2.80704334337213	-0.408636246975408	0.0012768280372073	0.035359988634466
NbS00037551g0001	4.81884289230293	-0.0189685963660718	0.0012809002708971	0.0354470586198732
NbS00062091g0003	3.92528572854788	2.4985456505562	0.0012819613462926	0.035460111483644
NbS00043278g0015	1.57612997678849	3.27169371369618	0.0012823004741856	0.035460111483644
NbS00018833g0004	1.95830038864198	2.63824445278463	0.0012848946701569	0.035518990232326
NbS00030061g0003	7.32392532638777	-1.45969936372277	0.0012951274054288	0.0357242817259838
NbS00029402g0002	1.75423668502697	2.28609779454137	0.0012998180638213	0.0358407234283803
NbS00009617g0007	1.73239598542406	2.28085511798999	0.0013014899796969	0.0358738733884058
NbS00007951g0015	3.6758598308927	-1.5669423401323	0.0013044243459631	0.0359417846754411
NbS00000910g0012	1.51596008966101	4.7211027905541	0.0013080534836664	0.036028783638283
NbS00025697g0005	1.93101958714814	3.70371649793679	0.0013142153395454	0.0361463642128696
NbS00004442g0001	1.62182538797478	6.69998916515214	0.0013157588172301	0.0361757893092958
NbS00023511g0028	1.87834996239863	4.4965615781914	0.0013269316695113	0.0364679703837179
NbS00050916g0002	4.23042133589931	-1.55383386788985	0.0013278181913499	0.0364679703837179
NbS00010488g0003	2.71519717439518	-0.175174382424758	0.0013386171379141	0.036718460212244
NbS00005120g0002	5.73564398274466	-2.62106840878409	0.0013389564902948	0.036718460212244
NbS00016115g0017	3.50774228190097	-0.73456034741863	0.0013393423604827	0.036718460212244
NbS00009886g0001	2.74071248610396	1.47090813983282	0.0013473526055847	0.0368633444969598
NbS00012958g0003	2.71992748952575	-1.03090765044945	0.0013475229819127	0.0368633444969598
NbS00050671g0013	1.49241621595566	3.34142940072452	0.0013515664345152	0.0369607206236437
NbS00023305g0001	3.92971516426315	-1.36437424718066	0.0013523242985637	0.0369666234244859
NbS00008569g0003	1.36555341945493	4.6653429652672	0.0013535359379068	0.0369666234244859
NbS00049081g0009	3.9708828898051	0.650057138051698	0.0013562003881494	0.0370211684940913
NbS00019978g0001	2.48831264756894	3.42014525468923	0.0013575802485082	0.037035466891374
NbS00004484g0001	5.72346832840488	-2.62709101589308	0.0013576939642551	0.037035466891374
NbS00014019g0006	4.48923177912166	-2.01105928244943	0.0013620435360916	0.0371408508543894
NbS00017360g0013	3.83726108825822	-1.43852991311468	0.0013683275302633	0.0372762313906231
NbS00009194g0006	1.33867720798847	5.93559979016646	0.0013691255689645	0.0372762313906231
NbS00038127g0001	5.79776212237509	-2.58172596820681	0.0013709257248791	0.0372898632266904
NbS00052498g0007	2.38018204730372	3.2267149966044	0.0013803051828181	0.0374844420964592
NbS00038324g0002	1.85266865248836	1.60846968607355	0.0013805330734539	0.0374844420964592
NbS00005186g0007	1.74620740873156	5.91831750714541	0.0013845164513308	0.0375658905990038
NbS00019692g0011	2.20829863350331	2.75424137520476	0.0013895244186588	0.0376750037531927
NbS00003177g0121	7.39321053188412	-1.39165922500943	0.0013906995765895	0.0376934857914586
NbS00019841g0012	1.85198773696879	2.17394988565914	0.0013921362501164	0.0377190403148797
NbS00002071g0002	4.16003236642027	-2.24146939023036	0.0013935049194176	0.0377427348369515
NbS00009986g0012	2.38140746214024	-0.348850350552709	0.0013950729317432	0.0377718098027717
NbS00022557g0005	5.17584308338217	-1.47749622752304	0.0013955739155536	0.0377719844422658
NbS00022442g0007	1.77992129670012	2.50695566417878	0.0014030056005818	0.0379211000104227
NbS00043379g0003	4.37258346716935	-0.641749422432169	0.0014030692812089	0.0379211000104227
NbS00008472g0005	3.89123698573171	-0.0832666717182886	0.0014043692386907	0.0379428079525851
NbS00026357g0006	1.71583474500529	3.79899809576894	0.0014149294534662	0.0381606273751045
NbS00018545g0004	6.71024543746593	-1.94286709313366	0.0014200424920611	0.0382714980596806
NbS00026563g0001	4.13438159807162	6.74672113663587	0.0014254377492387	0.0383758660241746
NbS00022857g0008	2.95839588863789	-1.33893854802647	0.0014257688786131	0.0383758660241746
NbS00015511g0011	1.71587194398267	4.21070902423642	0.0014259247669726	0.0383758660241746
NbS00022849g0005	1.35666157890315	5.03366383857131	0.0014302208384129	0.0384643793722336
NbS00019967g0009	7.32523184335848	-1.45884259684662	0.0014312601315109	0.0384787812688041
NbS00036006g0001	2.72181195556321	-0.373286171838279	0.0014399488397886	0.0386851397939563
NbS00006694g0114	1.45393649501499	3.46455399501322	0.0014436139900166	0.0387580453122466
NbS00015451g0004	1.61545824262271	4.08488942339873	0.0014504183511745	0.0388979997346766
NbS00021637g0001	3.92598152103631	-1.36451182417779	0.0014539178477067	0.0389398688831696
NbS00062041g0003	2.56377816189517	1.6214772702516	0.0014556295691008	0.038942042332174
NbS00026630g0102	1.5746316538447	4.38815851530481	0.0014582529843655	0.0389892824611084
NbS00001628g0007	2.34335156450763	0.548928110349704	0.0014588061979494	0.0389892824611084
NbS00033521g0003	2.84752255774988	0.448776159437102	0.001462231059695	0.0390639195902243
NbS00031642g0101	1.89681802850946	1.77247284476998	0.0014672628881863	0.0391709444728371
NbS00058717g0015	3.83396616947425	1.41302638903912	0.0014699463631598	0.0392288725617694
NbS00005818g0009	5.74714655137856	-2.61544508164581	0.0014806565438511	0.0394457851980501
NbS00001960g0005	2.15546309719123	0.164780739076539	0.0014866993892236	0.0395766399100346
NbS00015409g0021	1.42210322739045	3.91180391850543	0.00148986297418	0.0396357520393242
NbS00024881g0007	1.41275704164396	4.54807573765	0.0014939932656043	0.0397179643695063
NbS00026944g0001	1.40485923616235	3.83907711658909	0.0015018942754536	0.0398863640003037
NbS00032243g0016	2.1600477048332	1.80198829693132	0.0015032824326784	0.0398954860755894
NbS00000200g0002	2.10985022839276	0.959766365178833	0.0015050109668451	0.0399274861537574
NbS00034999g0005	1.40822971916203	3.83133629374171	0.0015079820803873	0.0399785363824722
NbS00035818g0017	1.75332799115311	8.4016838224517	0.0015112575934007	0.040050541854085
NbS00034882g0013	2.04962599410233	3.26372108610038	0.0015117468435738	0.040050541854085
NbS00009079g0001	5.90855598252532	-2.50934395136347	0.0015127816232574	0.0400640595016569
NbS00007640g0003	3.74063390259923	0.320506056512966	0.0015221168591276	0.0402554583044692
NbS00019101g0013	1.7279168610103	2.80461099880538	0.0015292821007028	0.040416968017157
NbS00002540g0114	4.87904978569198	-0.565074897453064	0.0015440236718492	0.0406798841090636
NbS00039594g0001	1.570794829783	2.88602877004986	0.0015604446244965	0.0410841778608838
NbC24677721g0002	2.12658745669198	2.79992297649842	0.0015627522945951	0.0411024302716529
NbS00026936g0004	3.17524850764059	0.697520668366184	0.0015648871658111	0.0411218102246595
NbS00016824g0013	3.43487737755566	-1.19176676989109	0.001565104313006	0.0411218102246595
NbS00008099g0221	5.99160242028183	-0.084791125957571	0.0015738063560921	0.0413327285076839
NbS00060770g0005	1.5687122748078	6.40076605188153	0.0015795384638011	0.0414582709026341
NbS00007463g0009	1.5191701565252	2.92291257634347	0.0015871932960252	0.0416305758094487
NbS00002889g0015	1.83819417615901	2.06796767670726	0.0015896454354284	0.0416805797159597
NbS00009603g0015	3.34813408092604	-1.80010443246623	0.001592243661639	0.0417233309748016
NbS00048704g0002	4.16733995085573	-1.20430464029488	0.0015923684493322	0.0417233309748016
NbS00040319g0001	4.02788232543938	-2.32807220838828	0.0015935332486626	0.041739532235803
NbS00006857g0012	1.9007822834837	1.48823418554441	0.0015948700030438	0.0417602248757225
NbS00013884g0007	1.97284781561557	3.72675037392999	0.0016022620563916	0.0419106758921696
NbS00057662g0004	1.51378703198832	3.67221562762965	0.001605769474989	0.0419593112316763
NbS00010757g0009	1.46320284610448	3.70478886900776	0.001606414532781	0.0419618110804657
NbS00020016g0007	1.83131841325394	4.21998748343667	0.0016086142627177	0.0420049055631165
NbS00022515g0007	1.50492187285886	3.06272295373667	0.0016092142933188	0.0420058773366862
NbS00037502g0006	6.7473876111772	-1.91558906178711	0.001609751410263	0.0420058773366862
NbS00048105g0013	3.2904869603473	-1.56030029680876	0.0016144531918944	0.0420854335644035
NbS00020377g0001	6.48662618799365	-2.11317405651855	0.0016212472052377	0.0422337108761441
NbS00010920g0009	1.62203902704991	2.71659309136805	0.001622669729469	0.0422419533971097
NbS00006279g0003	4.37269127616834	-2.10432843812271	0.0016294830174469	0.0423257413338723
NbS00041062g0006	2.36794439629917	-0.0071386968591354	0.0016297674133324	0.0423257413338723
NbS00016364g0017	1.78121247979529	2.13289879761248	0.001631716921216	0.0423619669359497
NbS00006248g0003	4.62263312504328	0.73488142384	0.0016353473697935	0.0424273766159854
NbS00024035g0006	6.12036489864574	-2.36832254347188	0.0016414840068447	0.042572124604005
NbS00014832g0006	5.98760807882586	-2.46108294737882	0.0016438618129722	0.0426193215930099
NbS00028647g0001	2.42993192575548	3.20113921525056	0.0016484806257418	0.0426955923070654
NbS00040389g0002	1.58131559404432	2.4666475926493	0.0016490870361456	0.0426968199097512
NbS00013776g0013	1.72854384111542	4.97356543479076	0.001650453557732	0.0427032494193828
NbS00011665g0015	3.71020856452441	-1.53537470643346	0.0016520871124115	0.0427165746644834
NbS00059005g0004	6.60058019190715	-2.02368141402703	0.0016631869427971	0.0429781202524368
NbS00051425g0011	1.76371454008175	2.8244328371684	0.0016639234147492	0.0429781202524368
NbS00007311g0011	1.43370724360637	3.23357768371546	0.0016644533144805	0.0429781202524368
NbS00020645g0105	1.59564086881751	2.64062324789898	0.0016683433302293	0.0430426038778879
NbS00034510g0005	1.4629178061032	3.65916347890001	0.0016717959956601	0.0430864057395384
NbS00040802g0004	3.96146419920379	-1.75866033191207	0.0016738499447544	0.0431187132986168
NbS00013894g0017	3.2077769136399	3.89633232948296	0.0016745361696263	0.0431218469655736
NbS00058839g0001	2.22716638696898	1.73933864077682	0.0016782689283483	0.0431888485439075
NbS00033233g0003	1.88196416550549	5.97821030316842	0.0016837852724965	0.0432903373901659
NbS00048704g0005	1.87648443243405	9.29775476189728	0.001693033473287	0.0435101627376144
NbS00022136g0022	3.17716374991197	1.51398643270308	0.0016997123390198	0.0436377575603343
NbS00014975g0005	2.32467557990178	3.42797599533724	0.0017024449332011	0.0436932263282824
NbS00036582g0002	1.92331875314207	4.18415815979106	0.0017108527855383	0.0438515639202582
NbS00001258g0009	2.35380710667522	3.64415961631036	0.0017109108587749	0.0438515639202582
NbS00008452g0102	6.19740393176882	-2.3124494440482	0.0017178076813817	0.0440135635344707
NbS00018609g0010	1.80108196418092	1.91727297814418	0.0017227009048205	0.0440995245598678
NbS00016226g0007	1.56609667982463	3.08754319959042	0.0017230239807705	0.0440995245598678
NbS00001173g0014	1.78618201557947	4.94386628923484	0.0017253831694491	0.0440995245598678
NbS00002454g0115	1.55521585182217	3.37421974603198	0.0017257816796429	0.0440995245598678
NbS00025009g0001	4.29985131070839	-2.14220963584183	0.0017411306030327	0.0443910161503844
NbS00029256g0008	1.74980341539645	6.11967548849757	0.0017412572092663	0.0443910161503844
NbS00005559g0002	3.55754920732446	-0.265624514031552	0.0017427115854616	0.0444132693313237
NbS00002137g0106	2.12457959578963	0.932582363553857	0.0017450718088974	0.0444289465639261
NbS00042047g0017	2.21824872082617	-0.286613033409337	0.0017491455458639	0.044488174374806
NbS00052233g0007	2.50375656717784	0.214532505003476	0.0017604683105248	0.0447102555970193
NbS00034721g0015	5.35941905718705	0.21886012367305	0.0017639685523038	0.0447757241795986
NbS00041294g0009	2.08340625106558	1.46801054101283	0.001767197218376	0.0448278832090146
NbS00027691g0003	2.61971815192454	-0.568901456092063	0.0017701527419532	0.0448879469713311
NbS00007812g0002	1.8115219885753	2.47719793046234	0.0017753814308017	0.0449906630070351
NbS00026294g0016	1.43931591361253	3.65550373939982	0.0017777873276763	0.0450217567309649
NbS00052463g0003	1.44766590332391	4.56684301486874	0.0017789668452109	0.0450217722565833
NbS00003534g0014	1.58313045306529	4.10404798622213	0.0017820408958431	0.0450535956943444
NbS00028422g0012	6.36055960681134	-2.2032095949719	0.0017825015467962	0.0450535956943444
NbS00004764g0009	2.34675722494508	0.568716952299256	0.0017841748100912	0.0450630888940004
NbS00017807g0007	1.78513703586122	2.04600418364544	0.0017847293615306	0.0450630888940004
NbS00003952g0003	1.45051454885377	2.87152782208323	0.0017888389668274	0.0451370107192976
NbS00041737g0007	1.80096471494703	5.47736771238734	0.001790411402625	0.0451617676753955
NbS00030459g0017	1.71827980059718	1.99785534888737	0.0017926017893014	0.0452020904803744
NbS00013310g0003	1.6013465790452	2.50367242149213	0.0018054532535454	0.0454361496054515
NbS00003239g0015	3.73449042826006	-0.0704519552800248	0.0018095190591954	0.0455234704289489
NbS00043937g0010	1.5538837053976	4.40902950154467	0.0018144223096769	0.0456017642615395
NbS00010115g0008	1.71800695137865	3.38014302445266	0.0018160032273086	0.0456264837166471
NbS00016155g0008	3.08872437024105	-1.25058149480662	0.001819571864769	0.0457011112986501
NbS00024673g0004	2.96970502029708	0.902924861876369	0.0018238916629961	0.045794550074944
NbS00012909g0002	2.71488926276038	-0.91237729689817	0.0018258508322416	0.0458179488315569
NbS00037826g0004	5.13384805523331	0.316615161325353	0.0018318412555972	0.0459036099938531
NbS00012719g0206	2.47744418788305	0.623720625466972	0.0018335008277717	0.0459150687620912
NbS00004963g0010	1.4798777719772	6.51070064425032	0.0018382895265354	0.0459897529470194
NbS00032401g0001	2.19755713266048	0.882567625574125	0.0018397881068272	0.0459971115585462
NbS00002207g0004	2.10328969025031	4.2684506895638	0.0018451835887951	0.0461009450953388
NbS00021368g0011	2.13775520799615	1.16588597955976	0.0018461746406517	0.0461009450953388
NbS00023196g0008	1.67680871253873	5.05128102597252	0.0018487717286866	0.0461311126642783
NbS00024054g0001	2.20741839841375	2.7820489573169	0.0018497444524851	0.0461403107564861
NbS00008452g0001	3.46974521795628	5.13440676142795	0.0018566588563413	0.0462523635970311
NbS00011855g0105	6.20770367805207	0.154741590276293	0.0018641763649328	0.046394241308962
NbS00054073g0003	1.45005582347834	7.40781415452646	0.0018715502421509	0.0465171285210694
NbS00011588g0319	1.62907788583411	2.2032765539371	0.001876774933185	0.046590399065576
NbS00010250g0021	3.94403856268098	0.0862809159293858	0.0018774932189954	0.046590399065576
NbS00061965g0001	4.30112210681367	-0.759345509472895	0.0018775481261059	0.046590399065576
NbC25510550g0001	2.80897923274471	-0.635080734787739	0.0018906794613644	0.0468249697080264
NbS00007624g0009	2.96301388019633	-1.14473251587384	0.0018942197897199	0.0468673211379296
NbS00002081g0108	2.87069812159858	-1.40752490705119	0.0019044772419688	0.0470343912312852
NbS00023057g0005	1.76617187179264	4.74469379615922	0.0019048131639284	0.0470343912312852
NbS00057370g0001	2.27524011644051	0.0361278146810967	0.0019052934244962	0.0470343912312852
NbS00011309g0001	2.82991753261807	0.241531785125123	0.0019094184520285	0.0471209925516929
NbS00021039g0013	1.37705856627957	3.28272739364967	0.0019132125679671	0.0471993742663962
NbS00037409g0008	1.5707433215481	5.57739458931715	0.0019219283202898	0.0473684940869368
NbC25957072g0001	6.53300938884803	-2.07431696876359	0.0019314577977039	0.0475266801323548
NbS00035227g0006	1.92049189938978	1.97968622004535	0.0019351156175162	0.0476013512883329
NbS00019597g0012	2.47840657233855	0.076130560257095	0.0019394680579456	0.0476623651215669
NbS00013776g0015	3.27814514685352	-1.29106667653384	0.0019431647768191	0.047737852199637
NbS00046481g0009	1.48076609203953	4.18531271403756	0.001944087687381	0.0477451683197674
NbS00022620g0011	5.59102742435536	-2.70888728049311	0.0019454872371638	0.0477626285083191
NbS00000760g0005	1.93981180327736	3.71790034647548	0.0019490954319688	0.0478066666661359
NbS00015651g0016	2.31157948686994	0.202080377282364	0.0019514603756164	0.0478493072324913
NbS00013816g0012	1.46068447070869	2.7702438070113	0.0019661245927616	0.0481933986747567
NbS00030956g0016	5.7353321444514	-2.62126217406259	0.001969463932528	0.0482516769971013
NbS00039590g0008	2.60396901009379	-0.477588201882209	0.0019775811821501	0.0483810612144295
NbS00050916g0001	2.81239646179554	-1.45160884657758	0.001980391679783	0.048418801571751
NbS00002078g0007	1.91754402507791	1.67142522402843	0.0019831817157259	0.0484714996049372
NbS00015858g0004	1.42637872669398	4.23810038904478	0.0019868276114327	0.0485295510500881
NbS00010392g0003	1.68709268288077	2.51645759027542	0.0019879828460416	0.0485361318499915
NbS00025677g0026	1.4673189423016	3.68637307132007	0.0019883679618563	0.0485361318499915
NbS00040445g0002	1.37552956890053	3.65700598815509	0.0019914094432461	0.0485793234959103
NbS00004786g0012	1.93947584032459	1.47770295654587	0.0019934667442587	0.0486110339180414
NbS00005975g0017	2.3464169200111	0.423931207331659	0.0019955161249997	0.048613883756488
NbS00021791g0015	3.78550920692549	1.51569784915138	0.0019960085816827	0.048613883756488
NbS00004538g0109	1.73460244611944	1.68431389921142	0.0019983113535354	0.0486544542147547
NbS00024597g0010	4.02500592832178	-2.32942075921581	0.002001946812632	0.0487054909489915
NbC25899701g0001	4.80490600582752	-1.11007121150159	0.00200295823552	0.0487054909489915
NbS00013363g0001	1.67158600240951	4.71215395449015	0.0020057296609558	0.0487418472078111
NbS00003385g0206	1.4389828899476	5.31662423511633	0.002012186443091	0.0488832023972172
NbS00026247g0010	2.51907915579391	-0.648411974230514	0.0020169770767764	0.0489840038623562
NbS00018582g0005	2.85082686513352	-1.06948498098941	0.0020207169246945	0.0490592301307197
NbS00007387g0016	1.35688936024542	3.8276836679989	0.0020237538979859	0.0491173495310663
NbS00059244g0002	2.55554692608077	0.654329288360482	0.0020275555471707	0.0491783630159908
NbS00007263g0002	1.55398261871937	2.43038986155926	0.0020461886181993	0.0495516298254421
NbS00043163g0001	5.89123885784719	-0.910822825792038	0.0020503451667175	0.0496236545412399
NbS00043380g0001	3.02019989429236	-0.657326569162219	0.0020505348340442	0.0496236545412399
NbS00051673g0003	2.37036787508307	1.29071052999406	0.0020511119206417	0.0496236545412399
NbS00032832g0003	1.63338161104139	3.06641963383448	0.002057365914177	0.0497591992270196
NbS00054136g0004	1.66782536489702	2.80945395501701	0.0020580333960074	0.0497595861834917
NbS00030877g0011	3.99016614977341	-0.987330845313856	0.0020644761922484	0.0498837795279165
NbS00028051g0101	5.91183609580693	-0.884448235744242	0.0020659248099382	0.0499029952745969
