# Supplementary material for: An atypical NLR protein modulates the NRC immune receptor network in Nicotiana benthamiana
Source: PLoS Genet. 2023 Jan 19;19(1):e1010500. doi: 10.1371/journal.pgen.1010500 (PMC9851556; doi:10.1371/journal.pgen.1010500)
Supplement: S2 File — (CSV) [file pgen.1010500.s017.csv]

	logFC	logCPM	PValue	FDR
NbS00005324g0012	-7.76654811337963	3.25138254072871	2.45068772658386e-27	1.87181077868749e-22
NbS00003625g0010	-8.58422798618389	3.75980773609262	1.57127552755594e-26	6.00062267595976e-22
NbS00002523g0102	-7.85487845922245	6.25668142276227	3.22076696379134e-21	3.0749869990927304e-17
NbS00052312g0003	-7.40774951223782	5.43697248504711	3.84949400141945e-21	3.2668944703824104e-17
NbS00012413g0002	-5.40775297481622	7.17748841194692	1.62326133937664e-19	1.0331923153354001e-15
NbS00048043g0004	-4.66749751801767	8.93277379503827	1.01153046054525e-18	5.657310709966721e-15
NbS00002526g0001	-7.33158323494787	5.55093750953324	2.2347196534518497e-18	1.03741222764975e-14
NbS00003625g0001	-9.6077149302815	9.66543743833831	2.79317897527873e-18	1.18522342751564e-14
NbS00016807g0007	-7.72668171342459	5.62015074898041	9.7078546579157e-18	3.37034650416792e-14
NbS00015643g0009	-5.2819150125729	4.5355804821277	4.8472757384301e-17	1.54262530677314e-13
NbC24534853g0001	-5.71835872823153	4.13211347986819	6.96153987430153e-17	2.06890151662207e-13
NbS00050706g0013	-5.74340048742804	4.71805574042541	7.04270014430327e-17	2.06890151662207e-13
NbS00053209g0004	-4.05364409523746	9.77253616288948	1.11736740057658e-16	3.04797873887995e-13
NbS00000987g0008	-5.99627691941454	3.00876008470469	1.16317805000689e-16	3.06353021660263e-13
NbS00016045g0013	-7.98662029361626	7.56978858058702	2.15941936663657e-16	5.49780972681114e-13
NbS00006290g0001	-6.42034975963674	11.8096922022781	2.79422915421703e-16	6.88452995386911e-13
NbS00035792g0016	-4.21070534422834	8.92911733602728	6.44500931140881e-16	1.4478334299885098e-12
NbS00014580g0004	-8.29635636500691	6.47864204792246	4.34800886895803e-15	8.97558295681474e-12
NbS00023618g0007	-5.77006350806208	3.7251984791553	4.8007015224106e-15	9.64928372579472e-12
NbS00017935g0003	-4.20155560884507	11.6532266740288	5.5417504572284505e-15	1.0571255421302e-11
NbS00011672g0111	-3.81598745838451	5.5609918193487	5.674615696374431e-15	1.0571255421302e-11
NbS00018771g0102	-10.808817386369	1.74155326909118	6.398942669207861e-15	1.1636781955510199e-11
NbS00036008g0006	-3.86803266834377	10.0483871871422	1.52007633061631e-14	2.5991636686342198e-11
NbS00046711g0009	-5.77087513376196	2.4506730204972	2.5797732723922102e-14	4.2834891906966294e-11
NbS00003816g0018	-4.00322714871609	5.32816725123343	3.3448353588325e-14	5.2385249847844796e-11
NbS00021892g0003	-4.84328997386823	10.8227048606459	3.42929665535323e-14	5.2385249847844796e-11
NbS00000497g0009	-5.53191381488336	2.9185519122444	5.60515797384018e-14	8.39443844870468e-11
NbS00061408g0004	-3.73664486658653	8.32151215860627	7.53846249994395e-14	1.08637778732683e-10
NbS00024109g0009	-4.33937203236427	5.15443520602618	7.86856165457151e-14	1.11294976039725e-10
NbS00014654g0006	-5.04870122911147	3.7362247900751	1.14408225199344e-13	1.56042604151798e-10
NbS00004910g0006	-5.10277984491662	10.9412696966613	1.33756221442768e-13	1.79230990132933e-10
NbS00013071g0024	-5.22858312304128	8.7982467622844	1.4350553677733e-13	1.88979472301995e-10
NbS00053209g0003	-3.57075274434741	7.35138816658662	2.14892743669775e-13	2.69070374897602e-10
NbS00024617g0001	-3.59911679306562	7.53089739253437	3.40649842500485e-13	4.19653134199105e-10
NbS00014869g0016	-6.21771616413185	7.02479726244964	3.9124766027757197e-13	4.66923516317823e-10
NbS00042109g0018	-5.63932336072552	9.89931448054106	4.3976843471623397e-13	5.167549734644801e-10
NbS00027305g0008	-3.85538661796643	11.6016112637103	6.10186576438096e-13	6.95603589877095e-10
NbS00058779g0004	-6.48029053379739	4.60875635140871	6.60885175254297e-13	7.42319835305117e-10
NbS00003625g0003	-7.11347067730807	9.76774137714165	6.79753940951448e-13	7.524482066076911e-10
NbS00008825g0027	-3.69062981588229	8.90523365452769	7.36828057535332e-13	8.03974145807016e-10
NbS00028185g0011	-7.2773108222539	2.07053927733377	8.09213923219018e-13	8.705204259372591e-10
NbS00009713g0005	-3.96585828866296	5.74344821873617	8.20803909834239e-13	8.70724747628185e-10
NbS00011867g0002	-6.62556625671778	1.19620309235216	9.420247868299629e-13	9.770120367865602e-10
NbC24101312g0001	-3.97098280958621	6.6120642455977	9.46580744998042e-13	9.770120367865602e-10
NbS00000058g0018	-3.63812860881286	10.3157055399427	1.058354736763e-12	1.0498191745353401e-09
NbS00007177g0002	-3.69129112176527	6.95345962115549	1.20203746074527e-12	1.1770566565931101e-09
NbS00023265g0007	-4.15581825935831	6.47540060933252	1.3859778867772099e-12	1.33999500017919e-09
NbS00008488g0031	-4.03871471124077	9.94431899547938	1.48196107549124e-12	1.4148838123118102e-09
NbS00005732g0004	-4.03177322886132	5.05791478795402	1.85908906214004e-12	1.7530291787307902e-09
NbS00029431g0007	-6.96540751050404	10.500691618097	2.06876830623926e-12	1.9269567617347303e-09
NbS00030369g0003	-3.44995265809033	9.03404118271039	3.0398267175621698e-12	2.73151676306684e-09
NbS00014217g0009	-3.34502533217997	7.28814711622255	3.25700437099802e-12	2.89263647502858e-09
NbS00028687g0011	-4.47232817898681	6.60696048832953	4.09242979127629e-12	3.5519965344078604e-09
NbS00006172g0022	-4.27643683494167	3.28831476499306	4.1683010920309195e-12	3.5771985293059503e-09
NbS00014160g0001	-6.66890704099773	4.23907677705516	4.6567777768051595e-12	3.86608728059349e-09
NbS00016045g0001	-7.07590168065202	8.97179476852227	5.97950814828463e-12	4.728350145700031e-09
NbS00010323g0009	-4.08133749182208	6.43743485912222	6.03835868525287e-12	4.728350145700031e-09
NbS00008820g0002	-7.36508558516652	2.70036626800214	6.06682876548007e-12	4.728350145700031e-09
NbS00034974g0006	-5.09823399752036	3.32925637207433	6.56705091915992e-12	5.06651295105571e-09
NbS00009146g0004	-3.34806042584158	6.9406260915446	7.15875372980874e-12	5.4677845112906106e-09
NbS00004933g0002	-6.28351344398031	0.876892553443989	7.371349347232389e-12	5.57441873061646e-09
NbS00020307g0015	-3.60528370760618	9.08182513310669	7.84738394220998e-12	5.8762288051182e-09
NbS00052321g0006	-4.2094403126232	10.2487066684453	8.385172305024469e-12	6.158183418129461e-09
NbS00030877g0008	-6.12929993800956	4.32992482777089	9.21086469078804e-12	6.700158421120951e-09
NbS00009051g0007	-3.68873255956958	9.78704414481784	9.87195235151053e-12	7.113300459019081e-09
NbS00014580g0005	-8.03348047468176	8.67575705824262	1.0652688266477699e-11	7.604127823414051e-09
NbS00042078g0004	-7.51576582484851	1.77536965624095	1.3633668817102199e-11	9.381315230463531e-09
NbS00030641g0006	-3.08404982973238	5.68324337684337	1.5474755175308298e-11	1.04597019958838e-08
NbS00029078g0004	-3.90371041120237	9.15245395318712	1.65268244736814e-11	1.09765419693505e-08
NbS00046604g0001	-6.61005418482731	8.95301162157048	1.77471916325817e-11	1.15855790573073e-08
NbS00043913g0001	-6.64588802794538	9.83365485391114	1.93614159687668e-11	1.25322507650715e-08
NbS00019265g0001	-4.20314362687096	9.3927525462468	2.4189514609578396e-11	1.52691812922727e-08
NbS00004085g0015	-3.48055167653506	11.9329234356495	2.6133394624482397e-11	1.62393460708297e-08
NbS00020569g0013	-3.54504321120359	9.37040276560407	2.6151685236937497e-11	1.62393460708297e-08
NbS00009638g0019	-4.54742041718144	8.50810863545277	2.8655291894944896e-11	1.76505043519677e-08
NbS00052312g0004	-6.57990390288287	9.16471159079463	3.3212833852785195e-11	2.0294104294735e-08
NbS00030855g0001	-3.30900834475856	5.03087880975983	3.54460626975268e-11	2.14867843077334e-08
NbS00062062g0003	-3.29095984481854	3.49443484679285	3.86646727538979e-11	2.30716331271091e-08
NbS00018180g0004	-4.07017983407228	9.9741585253543	4.71051683390948e-11	2.76757357890132e-08
NbS00036544g0004	-4.01827086973612	3.29824824037062	5.888118615124149e-11	3.38141813311705e-08
NbS00006126g0102	-4.2596053879848	7.24266942459792	6.050259091298149e-11	3.41977272229237e-08
NbS00014092g0006	-5.8669133182153	11.1373405011748	6.075591933147819e-11	3.41977272229237e-08
NbS00013071g0004	-4.93162283588728	8.56093296733813	6.08922727754699e-11	3.41977272229237e-08
NbS00042109g0017	-5.78525655075489	10.9421134710536	6.73452783217488e-11	3.70055036901932e-08
NbS00041696g0018	-3.66006107210326	9.98227284784268	8.78242587083504e-11	4.75739649353553e-08
NbS00002134g0107	-3.6800590162915	6.85205452594427	9.093684690764449e-11	4.89131368306971e-08
NbS00003411g0019	-4.41880066666077	3.0207360043798	9.305296536685119e-11	4.97013457465365e-08
NbS00027612g0005	-5.83382956304789	0.444178151020879	1.07485283147282e-10	5.6230263297988e-08
NbS00005246g0006	-2.94562806211554	4.2609309251305	1.2023389170842e-10	6.24717307129073e-08
NbS00000471g0009	-5.18168369762754	10.7754815825523	1.23718246424016e-10	6.34779920918367e-08
NbS00002704g0011	-4.11816267721645	9.65701811901122	1.2383273964942801e-10	6.34779920918367e-08
NbS00039964g0007	-6.13305137356909	1.88275747589354	1.32279821317119e-10	6.73560031492014e-08
NbS00058725g0004	-3.06482363291533	7.81996629486418	1.38381484980527e-10	6.95357857982084e-08
NbS00019884g0016	-5.58262659911797	2.20441609791731	1.45756726794344e-10	7.27630917374195e-08
NbS00019384g0017	-5.21037593200263	1.83230411099381	1.50551858530321e-10	7.46688337836842e-08
NbS00014800g0001	-4.27323346792251	2.05084380782803	1.51681926275232e-10	7.47439603030707e-08
NbS00022801g0003	-3.92695631794608	4.5692494960383	1.8162827478654702e-10	8.83604203816668e-08
NbS00038432g0004	-3.33210640474315	8.82689974367352	1.83986599071922e-10	8.894121804123e-08
NbS00004828g0106	-7.56183273867152	0.972844316039072	1.85836336378477e-10	8.92703995990674e-08
NbS00021386g0003	-3.84688561594888	9.05069728895457	1.94315500025974e-10	9.21839973694649e-08
NbS00044016g0001	-4.35661594127157	3.02678754644468	2.05980841502981e-10	9.71148808219519e-08
NbS00054987g0005	-3.93570334161257	9.22675375454329	2.09660100648323e-10	9.79485410278981e-08
NbS00023937g0001	-3.37683707592324	10.3685426470602	2.1031383925654e-10	9.79485410278981e-08
NbS00010382g0110	-3.77339170064771	6.03451290437649	2.53469926479197e-10	1.14554908370146e-07
NbS00013667g0016	-3.8342877387071	7.11068260358271	2.58507618416561e-10	1.16144431688462e-07
NbS00002158g0001	-4.13107392146943	5.54362879231471	2.62134204880371e-10	1.17085078564666e-07
NbS00016938g0002	-5.79711170834377	2.14251889521408	2.79954562022225e-10	1.23828843539001e-07
NbS00009017g0002	-6.78585291207431	11.270616044824	2.82096109870333e-10	1.23828843539001e-07
NbS00018749g0002	-3.37171738203688	10.3415718625204	2.94104376745551e-10	1.26821680654795e-07
NbS00008666g0006	-3.72794726529209	10.1926678091776	3.0364473179578003e-10	1.29564698155474e-07
NbS00043913g0003	-6.04209443217414	2.19378117356547	3.28258394660703e-10	1.38519601799944e-07
NbS00002578g0006	-3.91465876600292	3.32065026898174	3.49616146416164e-10	1.45919845066231e-07
NbS00032129g0003	-5.68107247471509	10.4904948089515	3.70472119719956e-10	1.53784184957014e-07
NbS00042805g0008	-6.40519461684853	2.26354958918724	3.84048565520519e-10	1.57705620354256e-07
NbS00000987g0005	-6.06354550708094	0.649036219336576	4.05596718106343e-10	1.65663485199168e-07
NbS00003031g0002	-3.02165413362676	4.19786902083319	4.23079905592188e-10	1.71399847856521e-07
NbS00010505g0002	-3.90977628941674	9.51345591697528	4.2594864857448005e-10	1.71399847856521e-07
NbS00018497g0001	-4.17249423518168	6.428541346052	4.37714178181262e-10	1.75037545629878e-07
NbS00027369g0007	-4.26651356364163	9.8788593688686	4.64341928941818e-10	1.83761513941177e-07
NbC24204719g0001	-4.43245895523937	4.78176010551324	5.1231583181628e-10	1.99643729174978e-07
NbS00038282g0004	-3.77905353716897	9.89116999633474	5.76589773325717e-10	2.20212088186825e-07
NbS00044990g0002	-3.03788669679149	10.9950550869385	5.76629932800443e-10	2.20212088186825e-07
NbS00023916g0106	-4.71093970811925	3.59260582393448	5.84205770441438e-10	2.21995286271376e-07
NbS00056940g0001	-4.06455162142035	9.31769024829184	6.47701106857576e-10	2.44904766537994e-07
NbS00009765g0006	-3.51816861263673	4.20731833609739	7.074036185057901e-10	2.66161482649526e-07
NbS00009456g0023	-3.38694868184817	6.8064084156513	7.51021879567975e-10	2.77646294642512e-07
NbS00000946g0007	-3.40914159772979	4.07380188398044	7.52468387789837e-10	2.77646294642512e-07
NbS00045852g0009	-4.4579378082865	1.40980240955767	7.66332007836955e-10	2.80055848930999e-07
NbS00041800g0010	-5.28886941133208	9.91044492967613	9.60740460234914e-10	3.4613394156737e-07
NbS00018857g0003	-5.35208617807264	2.57823890307697	9.8295592444806e-10	3.52475073020743e-07
NbS00042677g0002	-3.24481037881668	8.68663373706765	1.02679830528969e-09	3.66475830652904e-07
NbS00008106g0003	-3.0930242581719	6.29328214533007	1.04707041898807e-09	3.71972983869256e-07
NbS00028170g0001	-3.86302410518421	6.71953452888479	1.06853923099335e-09	3.77842397796487e-07
NbS00019583g0002	-2.95617236043778	9.32571849084264	1.12943327974817e-09	3.97534490663067e-07
NbS00013563g0003	-3.47437638275945	11.3034418314269	1.1560603671844102e-09	4.03190569795333e-07
NbS00030520g0003	-4.06358835787185	3.75768547086847	1.27231502875991e-09	4.39720133853633e-07
NbS00061679g0001	-5.81429637640438	1.46284584491879	1.43048875886732e-09	4.92159013123995e-07
NbS00029393g0012	-3.22267576534644	9.15702035307984	1.5024821266874801e-09	5.14011049230441e-07
NbS00048088g0007	-3.06748723998373	7.54264693350228	1.5245640797706701e-09	5.17531910439128e-07
NbS00020222g0003	-2.78315783680839	6.03970577866058	1.5371617137882302e-09	5.1949944485589e-07
NbS00030360g0002	-2.86678399600833	10.2114952207632	1.5985193861492101e-09	5.35496983310046e-07
NbS00023400g0001	-3.64094382083112	9.42635180691336	1.61442469566752e-09	5.38463510176372e-07
NbS00002523g0104	-6.73954380512318	7.84724945850416	1.7321184980161501e-09	5.70247753275757e-07
NbS00009501g0005	-2.77563746734219	6.47783539933748	1.87569365858515e-09	6.12237632261004e-07
NbS00005843g0003	-3.29235018060189	3.45067479944728	1.99412962770369e-09	6.48126071635659e-07
NbS00000867g0016	-3.65809675636592	3.85866236236348	2.0143343850125202e-09	6.51918838952846e-07
NbS00022787g0008	-2.84470649034996	8.99513133354419	2.1885742545993e-09	7.05321151865149e-07
NbS00049408g0003	-4.46453171268104	4.87512612954714	2.23620755057126e-09	7.17644102962531e-07
NbS00035854g0003	-3.61453257526256	8.29912813995624	2.3047299510422804e-09	7.36539618956728e-07
NbS00016355g0013	-3.42775597986174	6.56067539586321	2.3653034617622403e-09	7.52747971274743e-07
NbS00019085g0006	-2.91935249643402	10.2607766591189	2.5266354037370904e-09	7.90909366811621e-07
NbS00002523g0107	-6.12497552379388	0.424770456315187	2.61630119360312e-09	8.09030238324749e-07
NbS00040880g0009	-5.04784674463504	9.05333525117725	2.81941329372646e-09	8.57944095464277e-07
NbS00028820g0007	-3.08167490039005	10.7013421858536	2.8589235878955904e-09	8.66514780634433e-07
NbS00011788g0002	-4.82301484788823	6.85699105014309	2.99527237576513e-09	9.0425260390737e-07
NbS00045590g0004	-4.93847674768049	3.6170791730884	3.0835032639993202e-09	9.25811013656428e-07
NbS00025048g0006	-3.21890023373386	8.96448919201313	3.0909256272324704e-09	9.25811013656428e-07
NbS00061093g0007	-3.08396912132348	5.97943654983544	3.1268971793188204e-09	9.32926873668719e-07
NbS00003988g0004	-9.08776659978328	0.0570551989699978	3.1763455993256802e-09	9.43992609069635e-07
NbS00009478g0124	-5.2238455881739	1.12179205867403	3.4608856440844202e-09	1.02456970778885e-06
NbS00019717g0010	-2.73795766794541	4.39968025104572	3.5243417034450703e-09	1.03932700759626e-06
NbS00022486g0001	-4.16374210973354	9.13273327508887	3.74458298007219e-09	1.10002885936513e-06
NbS00001701g0009	-2.80312231112016	5.22629802749535	3.915449904871981e-09	1.1414433140619e-06
NbS00005485g0004	-3.76308180695871	2.32765178907631	4.0379849806114e-09	1.17030218595434e-06
NbS00040680g0007	-4.6186811199733	9.73777374931741	4.04508800968783e-09	1.17030218595434e-06
NbS00011561g0006	-3.92120890693195	9.19030470464931	4.0708253138101e-09	1.17330402506982e-06
NbS00020253g0009	-4.54863594996965	11.5032852670349	4.68035246239147e-09	1.32400237305555e-06
NbS00002044g0005	-3.56052575620018	10.1384570038683	4.89333122654127e-09	1.37407259467646e-06
NbS00037361g0001	-3.51666699188302	10.2988187230552	5.58118199372994e-09	1.55038866253043e-06
NbS00033269g0001	-3.82736513920385	2.60500635929137	5.5821218161519306e-09	1.55038866253043e-06
NbS00010179g0007	-3.41467035274965	5.80576765315704	5.77858042802161e-09	1.59913838591255e-06
NbS00015207g0024	-2.97501895089945	3.83029231280838	6.1188784842069104e-09	1.68112884800446e-06
NbS00050159g0001	-3.11958350035715	8.73898992811715	6.7547089314857505e-09	1.83600680953007e-06
NbS00010454g0009	-2.74442106599475	10.8818342578787	7.002020987679091e-09	1.89648000360972e-06
NbS00041696g0005	-2.95753067298515	9.89335694208747	7.1489263978232806e-09	1.92942702946765e-06
NbS00019412g0006	-2.99427491794692	6.25600772552905	7.382516292431761e-09	1.97431401396696e-06
NbS00012106g0001	-5.05542538045103	3.84168118487183	7.392788698392891e-09	1.97431401396696e-06
NbS00006820g0015	-4.24772615710131	9.51089910762968	7.73984277844266e-09	2.05979599851802e-06
NbS00037315g0004	-2.99486820205543	4.8777397462665	8.5403814219326e-09	2.25711346929339e-06
NbS00018136g0014	-5.52894712376582	0.143701142083451	8.645464263361421e-09	2.27700660334925e-06
NbS00012966g0007	-2.79993005650506	6.8234389659801	8.789318369975381e-09	2.30693933945137e-06
NbS00019403g0016	-5.26593682537107	11.917119345542	8.9703567664449e-09	2.34225005863128e-06
NbS00010498g0007	-3.35667134514991	11.1968670692768	8.985932115769161e-09	2.34225005863128e-06
NbC25792767g0001	-6.51468481613352	10.42908052825	9.01584882281252e-09	2.34225005863128e-06
NbS00040113g0008	-3.24910419391879	8.28277743000245	9.335956528262231e-09	2.4090237286221e-06
NbS00026922g0010	-5.23863938098651	0.301758677022273	9.80008457753556e-09	2.52027158231511e-06
NbS00000514g0007	-4.60865855422005	2.67707098981224	9.96883219575615e-09	2.55506521570355e-06
NbS00012615g0018	-3.30318493748986	9.26479107011179	1.00723032664926e-08	2.57295134177738e-06
NbS00029900g0001	-4.18949393469841	5.84311247640652	1.0401367993374e-08	2.64035084195151e-06
NbS00020996g0011	-2.80860461308784	5.77368640547212	1.04052894568848e-08	2.64035084195151e-06
NbS00011045g0211	-4.40795613031262	4.16531186955555	1.06962836033922e-08	2.70377193504147e-06
NbS00042661g0005	-3.25989240561822	8.27304332945191	1.2219075037091e-08	3.04993703352279e-06
NbS00004350g0001	-6.5961563846601	7.26949852296894	1.2902204037893e-08	3.19953715003321e-06
NbS00014580g0017	-6.95966085850478	2.61742673503383	1.30086007749587e-08	3.21548193718631e-06
NbS00060910g0004	-2.74521697819928	6.99511279446155	1.32065634734548e-08	3.25388423077099e-06
NbS00038679g0008	-2.75813910130303	5.20299722759648	1.33268249696517e-08	3.27295679857564e-06
NbS00015306g0005	-4.27566664282951	8.83667567822288	1.38851642112439e-08	3.39915050413654e-06
NbS00038522g0007	-5.57470276472283	3.34658105580375	1.49662321766082e-08	3.64046448222025e-06
NbS00013969g0007	-5.00896983640084	5.12805978094843	1.52695890193086e-08	3.70182021145749e-06
NbC23666742g0001	-2.81497039289364	3.43650822379341	1.54663265551444e-08	3.71009549933646e-06
NbS00018658g0003	-3.69412500074685	4.7523611594	1.54762704133155e-08	3.71009549933646e-06
NbS00003031g0001	-2.86541970407577	2.90163821798669	1.55439328685685e-08	3.71009549933646e-06
NbS00006011g0201	-2.66952233710834	7.32124862528261	1.554393956176e-08	3.71009549933646e-06
NbS00023699g0003	-2.63421839086357	5.9882427349303	1.57199001472018e-08	3.74040577365461e-06
NbS00005377g0007	-5.71846835001062	1.89352665167442	1.64618487020389e-08	3.90478118637586e-06
NbS00007043g0003	-3.01896017146023	9.17852268538272	1.89587339075602e-08	4.4830143822633e-06
NbS00055808g0004	-2.86800908202383	7.36737162399206	1.96115800018648e-08	4.60896267373056e-06
NbS00001556g0001	-2.49431750754082	7.33902516185733	2.03302662724064e-08	4.76320677184088e-06
NbS00018155g0021	-3.39050548463005	10.0160670888206	2.0712075860926e-08	4.83782153572375e-06
NbS00043162g0010	-3.06207277929521	2.59731589477584	2.14132661982308e-08	4.98635322852033e-06
NbS00057624g0013	-2.90847211156318	7.40440199176963	2.15623257656129e-08	5.00580206581077e-06
NbS00001267g0107	-3.29729344499616	3.91501938821413	2.19095658638114e-08	5.06168870124319e-06
NbS00026206g0010	-3.09291839847955	10.3693098809014	2.27993577443881e-08	5.22940584131717e-06
NbS00047768g0002	-7.50016786736882	0.175370049119029	2.35149321010078e-08	5.37738622437985e-06
NbS00050671g0012	-4.47112296425715	11.0820652145922	2.38790687076118e-08	5.44435638453337e-06
NbS00010382g0205	-3.23489782809854	7.72125379988351	2.54678225272921e-08	5.73807320593522e-06
NbS00005727g0008	-2.80173750704829	8.35448733547679	2.68077241489583e-08	6.00453713423251e-06
NbS00046126g0001	-3.3761400514106	3.17496444473687	2.69553478648537e-08	6.0199488730107e-06
NbS00015609g0009	-2.49155877952453	7.26053284335467	2.7063025605824e-08	6.02637560567707e-06
NbS00027024g0006	-2.57765933451626	7.19805037004033	2.74031783634682e-08	6.08438186111435e-06
NbS00019818g0001	-2.98263896714718	10.0438862635184	2.79632490779186e-08	6.19073913426766e-06
NbS00038205g0008	-2.85234708836795	10.3881247372618	2.82374048438897e-08	6.23336631379033e-06
NbS00008675g0003	-3.85492505895469	9.88182315431989	3.23092873036301e-08	7.05071729989704e-06
NbS00027134g0004	-2.62855605818933	10.320613521995	3.27209339505606e-08	7.10392408878883e-06
NbS00001920g0021	-2.56804015254405	5.02672233269431	3.41219926648555e-08	7.36215728177683e-06
NbS00013507g0010	-3.41023444640709	2.28731059758288	3.54061481317712e-08	7.5963095172937e-06
NbS00000159g0002	-3.1673878437253	2.85573598158379	3.55766092715344e-08	7.61150095112191e-06
NbS00013187g0014	-4.37368071195856	4.78008805126412	3.64627508081192e-08	7.74754431087873e-06
NbS00014068g0001	-2.72659457744673	9.18973285462413	3.65766397991712e-08	7.74754431087873e-06
NbS00006453g0101	-2.94011632391736	6.46239675462215	3.66182261646162e-08	7.74754431087873e-06
NbS00028915g0014	-2.8880008201083	10.0388240962546	3.67893192898559e-08	7.76224148629809e-06
NbS00002770g0001	-3.75460122063772	5.23457852202501	3.77313067670503e-08	7.93906192716402e-06
NbS00009894g0003	-6.47482290856713	4.34586323727616	3.95042093523822e-08	8.26655344143999e-06
NbS00023026g0008	-2.50666896082018	4.81971845531843	4.08470050831853e-08	8.52418962089784e-06
NbS00045461g0012	-3.37742263963689	4.85464618336234	4.20278436159911e-08	8.74671571538361e-06
NbS00057564g0002	-2.87447120463986	9.4100073934461	4.29540711856335e-08	8.91518750838995e-06
NbS00016903g0016	-2.5263710310486	6.18957091406687	4.37141956931147e-08	9.04836464185477e-06
NbS00005805g0012	-4.03469129364437	2.29310807151696	4.42343889886616e-08	9.13129296368915e-06
NbS00019018g0001	-2.98966279542362	3.54852540134667	4.47985172325973e-08	9.22281926606079e-06
NbS00055674g0012	-2.50151386186994	4.42869152247404	4.57711511346163e-08	9.3474726002964e-06
NbS00032371g0007	-2.96233385516724	7.96086779915453	4.74580541086486e-08	9.64042211373529e-06
NbS00038396g0009	-2.46605203752055	3.98035296963108	4.94137992110606e-08	1.00110784348583e-05
NbS00002520g0008	-2.8624650322365	9.84092743821238	4.99601838759701e-08	1.00949970483141e-05
NbS00058790g0001	-11.177930252855	2.10682077289416	5.0128885512423e-08	1.01023592257344e-05
NbS00016863g0011	-8.76139949545422	-0.247415468490867	5.21192653850484e-08	1.04758351864332e-05
NbS00003231g0004	-3.83955331171992	8.38972132585816	5.30335659999715e-08	1.06037977421775e-05
NbS00009788g0010	-3.34537570928806	9.47948627640301	5.45462783923849e-08	1.08777811940782e-05
NbS00024209g0016	-2.81605102495979	3.46254071766919	5.50424095994433e-08	1.09481359447809e-05
NbS00003933g0012	-2.6408695886926	7.05581781393292	5.67764674891662e-08	1.12637137931299e-05
NbS00046982g0002	-2.36739033701726	7.92658693074527	5.76431356778026e-08	1.13180592800383e-05
NbS00017710g0003	-3.00556386807511	6.08780759065233	6.02505395693089e-08	1.17996819532417e-05
NbS00023006g0106	-3.00187456731382	3.85744872287153	6.41441719639016e-08	1.25300964461147e-05
NbS00022486g0004	-3.61945929202712	1.75447729490223	6.62884433074194e-08	1.29159311514729e-05
NbS00013051g0118	-2.50231294836018	6.07531839606546	6.65339972056405e-08	1.29307892431797e-05
NbS00028198g0003	-3.30004273929789	3.85902319965728	7.1010585655368e-08	1.37392424908721e-05
NbS00004814g0006	-3.37324760951975	6.26168010890691	7.10535721061348e-08	1.37392424908721e-05
NbS00008180g0001	-3.56540806839222	5.59971198354007	7.34775637497657e-08	1.41363799537616e-05
NbS00013851g0012	-2.41669518771064	6.85440464391952	7.60317558030216e-08	1.45127980341846e-05
NbS00032545g0003	-2.65373572186432	10.8995203337465	7.63841476026421e-08	1.45127980341846e-05
NbC25782575g0001	-5.89871197296722	9.20665992595519	7.90925739912302e-08	1.49901034959706e-05
NbS00020991g0024	-2.67085022893636	6.70831870743122	7.93944291268278e-08	1.50073773004519e-05
NbS00017186g0002	-5.05371256734205	7.07988823915198	7.96169681359575e-08	1.50073773004519e-05
NbS00039829g0009	-3.59863684219821	3.55192733272306	7.97731730447306e-08	1.50073773004519e-05
NbS00002367g0012	-2.44908890151065	8.62268256299998	8.01515112646527e-08	1.50415043707197e-05
NbS00049482g0007	-3.1581547894626	3.93113605682447	8.40501045749368e-08	1.56577144812905e-05
NbS00012426g0014	-2.44165794070654	5.92123065718853	8.91915042407253e-08	1.64153202467527e-05
NbS00003434g0011	-3.60627506566557	9.28530621211972	9.4181250869042e-08	1.72505270027016e-05
NbS00012311g0018	-4.0540841688198	3.51608191380285	9.79298206004821e-08	1.78942147551297e-05
NbS00005253g0012	-3.32925545781228	7.3815263270921	9.83960788327062e-08	1.79365014443037e-05
NbS00007747g0005	-3.18087990399247	3.76794832816538	1.01492492571704e-07	1.83694196448677e-05
NbS00012878g0025	-2.97320527139757	7.77801553341568	1.02340529004187e-07	1.847911882934e-05
NbC23760399g0001	-2.90863208198002	5.65934021696088	1.03103125628489e-07	1.85729095103264e-05
NbS00017539g0002	-3.39318013707866	6.48926139585668	1.04270132192894e-07	1.87389374747319e-05
NbS00010452g0020	-3.24068807107293	10.1560204825054	1.06168156752571e-07	1.90352526868653e-05
NbS00016830g0001	-2.5176708999532	4.67071629736048	1.08297900930238e-07	1.93716285132334e-05
NbS00003967g0005	-4.0354092130163	2.87936299478337	1.12064573664599e-07	1.99985515699261e-05
NbS00006039g0020	-2.59902454482017	7.84855486987905	1.12893586727085e-07	2.00760499476367e-05
NbS00003217g0003	-4.34669025009838	9.49247936996452	1.13268166824999e-07	2.00760499476367e-05
NbS00015675g0001	-4.04075979525206	2.74340440267571	1.13287389562987e-07	2.00760499476367e-05
NbS00014580g0002	-5.69009528732043	10.5374231279041	1.14647423372835e-07	2.02232229787384e-05
NbS00001192g0009	-3.3718192171484	2.73976319272822	1.1862613766668e-07	2.08768335687635e-05
NbS00001041g0113	-2.54694852082222	6.90094702453723	1.23807286981233e-07	2.17385672927347e-05
NbS00019639g0010	-4.66096501630184	1.99716339753723	1.25846372530307e-07	2.20459176318632e-05
NbS00042453g0009	-3.19059623608789	7.69137732750438	1.27679688575214e-07	2.2315896873424e-05
NbS00017717g0002	-2.43122682198065	6.09208959696931	1.28476021586474e-07	2.24038129058294e-05
NbC26023144g0002	-3.39082046838497	7.59009139273263	1.29798395406767e-07	2.25828511224908e-05
NbS00032799g0010	-3.33160824208683	10.65663520273	1.33456540945126e-07	2.31266108367352e-05
NbS00010402g0001	-3.12817255237154	9.54152392943031	1.33529312756127e-07	2.31266108367352e-05
NbS00029496g0002	-2.67526899567375	7.35194526689478	1.34880203346816e-07	2.33077263606933e-05
NbS00047884g0001	-3.87695706412369	4.38066588904982	1.35352660006769e-07	2.33365706967427e-05
NbS00038906g0009	-3.15663421901844	3.55330680763331	1.37773579393603e-07	2.3680275514355e-05
NbS00005377g0023	-6.94756196392462	8.6653419417801	1.39014170671665e-07	2.37679499190223e-05
NbS00025751g0009	-2.3462428271223	11.4335605697802	1.3928245634239e-07	2.37679499190223e-05
NbS00044592g0017	-3.09667301208223	8.0805369956689	1.45466371291267e-07	2.44869423410612e-05
NbS00005377g0008	-6.61077941386953	8.21395545355758	1.47875734466345e-07	2.47688612342214e-05
NbS00038365g0003	-3.01744016108624	3.02116385955971	1.61381550665082e-07	2.68543822619788e-05
NbS00029386g0011	-2.91227077424876	5.36012717988024	1.70990152244167e-07	2.8268521294929e-05
NbS00004918g0010	-3.133316580115	2.59463954754277	1.73693549010124e-07	2.86534332178062e-05
NbS00023793g0005	-5.01354362882377	3.81363618667872	1.74906790091239e-07	2.87294746674812e-05
NbS00025983g0004	-5.3573265012814	1.69516668816282	1.80545430112845e-07	2.952864969291e-05
NbS00004638g0012	-2.83570883114673	6.02717144673283	1.835381816711e-07	2.9890112532744e-05
NbS00023717g0001	-5.21355646760193	4.56672891549405	1.84805330644638e-07	3.00324390410783e-05
NbS00042166g0001	-3.045127386423	2.25242911436898	1.90049361609226e-07	3.07537715897269e-05
NbS00026116g0017	-2.42420977495716	6.82048708632879	1.92275156531512e-07	3.10481695152651e-05
NbS00036264g0012	-2.84302580450603	6.57526599133869	1.99193485037383e-07	3.20974666533128e-05
NbS00012577g0009	-2.88548819716154	8.53234892930527	2.02048670256839e-07	3.24890008116781e-05
NbS00006619g0004	-2.6610914843543	9.27278473051163	2.03376595913239e-07	3.25654109418391e-05
NbS00004213g0009	-2.40269908252255	6.50687967578837	2.0453431863217e-07	3.26822734786747e-05
NbS00005377g0012	-4.58085380608574	0.72121212135838	2.06152681973175e-07	3.27354172482934e-05
NbS00007550g0018	-3.93595477140703	6.00689576614831	2.09034480754595e-07	3.30555788934891e-05
NbS00051811g0004	-3.41150540925308	7.53724298336144	2.15458407828437e-07	3.38402136001607e-05
NbS00001859g0006	-2.63883767896899	9.3844190295003	2.15768523066265e-07	3.38402136001607e-05
NbS00027155g0003	-4.60291890672914	1.58979515983485	2.16238445681035e-07	3.3844418530065e-05
NbS00050599g0001	-4.78027377695685	1.75492118941659	2.22917784418528e-07	3.48184815053225e-05
NbS00002420g0009	-3.14927039636418	2.91317137776349	2.35975464985229e-07	3.67078819554109e-05
NbS00040758g0005	-2.57190928505319	4.99197780873223	2.42617419989589e-07	3.75118945777021e-05
NbS00023166g0001	-5.64751582807148	3.87245803585308	2.48412771094626e-07	3.82530625875735e-05
NbS00029011g0108	-4.35751398579495	1.74884300402122	2.60755967934279e-07	3.99123849195437e-05
NbS00010384g0211	-2.40880956806564	8.33542774069273	2.61426083483048e-07	3.99349256607035e-05
NbS00005426g0004	-4.87435324939072	5.37331986488582	2.67199272195939e-07	4.06542095837722e-05
NbS00013891g0006	-2.35520626626227	4.41388115154623	2.70086066495297e-07	4.10117369241438e-05
NbS00027667g0003	-5.38004283029923	-0.274525800491173	2.72258412027612e-07	4.12595739132083e-05
NbS00021464g0008	-2.95084979842463	6.19985012716586	2.73520683300442e-07	4.13687846926822e-05
NbS00045171g0004	-2.67792104971537	7.40141751485477	2.8317479965073e-07	4.26599763757852e-05
NbS00005930g0008	-2.26102251814585	7.99482294592698	2.87778998725461e-07	4.32682522512834e-05
NbC25866576g0001	-2.89794570675077	2.35106884616006	2.94034315662979e-07	4.41218997957223e-05
NbS00031890g0023	-6.64519771024981	2.16450707185013	2.95023601595891e-07	4.41835444437108e-05
NbS00007371g0002	-2.46543047296591	7.56414197836541	2.96760669362984e-07	4.43567185230437e-05
NbS00026425g0011	-2.52814686184659	8.7366698564701	3.01129224289647e-07	4.48367776800178e-05
NbS00015515g0001	-2.94458074870218	4.22301296403715	3.0298604741618e-07	4.48483940224814e-05
NbS00012174g0129	-4.46358599320287	3.6993119298815	3.15068146466767e-07	4.65465956653485e-05
NbS00011717g0009	-2.24371500405785	7.0209196475009	3.16645275961895e-07	4.66892848121497e-05
NbS00000017g0014	-2.26636212533645	7.09130950026797	3.20916292634607e-07	4.72278718981477e-05
NbS00004079g0001	-2.75004195704665	3.06264629859579	3.42934318598569e-07	5.01781232188508e-05
NbS00016092g0015	-2.72418932200572	8.02747751634463	3.62377846932935e-07	5.26198813134803e-05
NbS00047285g0008	-2.71060552027648	7.59802796606778	4.29351187556233e-07	6.15261057305019e-05
NbS00017634g0003	-3.13959808744486	6.4615809440148	4.6407464992996e-07	6.63774488520607e-05
NbS00006261g0016	-2.55508920521716	8.08063224277275	4.89212775453068e-07	6.92194076031162e-05
NbS00016261g0002	-2.8020249270723	5.53117510170491	4.93325233455305e-07	6.95197195684183e-05
NbS00016181g0002	-3.18935211395274	2.78361223238032	4.97656866072866e-07	7.00009830088019e-05
NbS00038557g0004	-5.6627417402655	5.19468888387539	5.0769639103335e-07	7.1281879872677e-05
NbS00007132g0019	-3.44645450525516	9.47310034689619	5.2369793387654e-07	7.33936229202867e-05
NbS00006043g0113	-3.58188720255672	1.48869196732488	5.29618438851009e-07	7.40874116135553e-05
NbS00053747g0002	-2.90990896589439	9.08182561792679	5.51138182050154e-07	7.66764721435495e-05
NbS00037852g0006	-2.64349751143021	12.5615747041129	5.53938303663967e-07	7.66767261228482e-05
NbS00003075g0011	-2.3173485755162	10.448911057584	5.75398383436653e-07	7.92084556557879e-05
NbS00031921g0010	-2.31905255052661	3.41165720298477	5.75559943033586e-07	7.92084556557879e-05
NbC25900769g0001	-2.9827250884273	6.88844278820994	6.22852395858163e-07	8.5103476105994e-05
NbS00000853g0010	-2.24425762644222	4.08123542560621	6.24141638049542e-07	8.51273467367606e-05
NbS00057280g0002	-3.91496085160461	0.752624474459232	6.37461742042799e-07	8.66346804190159e-05
NbS00047525g0001	-2.64088353620675	8.16623235805786	6.42009610289372e-07	8.69433546529999e-05
NbS00011148g0006	-2.49481912767759	5.69589749210629	6.56688005137415e-07	8.87737577776826e-05
NbS00003899g0006	-2.26761746754515	8.74086709025674	6.60190527574926e-07	8.90895623774651e-05
NbS00020973g0008	-2.22457118768115	6.0151328382248	6.76115131195835e-07	9.05982414133451e-05
NbS00003910g0014	-2.28794196837923	5.05040867508193	7.23684858594792e-07	9.64689622143913e-05
NbS00012428g0002	-3.08579382621234	2.87439560923012	7.23716143820241e-07	9.64689622143913e-05
NbS00011686g0006	-5.05306093789832	-0.299113272433418	7.28853931780683e-07	9.69845548004822e-05
NbS00002470g0002	-2.86900393153876	5.53148242603749	7.36604475187368e-07	9.76864720136359e-05
NbS00007364g0002	-8.75879013102591	5.03868583593803	7.39241463480921e-07	9.76864720136359e-05
NbS00023835g0004	-2.5327812916058	6.6006810679053	7.50684784916478e-07	9.89169452294564e-05
NbS00028812g0004	-2.14190239140309	8.01337985200556	7.82760787423027e-07	0.0001023718001273
NbS00019865g0002	-8.52218020533556	-0.482907765137542	7.82792896911926e-07	0.0001023718001273
NbS00006021g0011	-3.09322244518727	2.27939348978994	7.89896250550068e-07	0.0001029547537896
NbS00056363g0004	-4.36893682992526	3.33142223542573	7.94248085327017e-07	0.0001033456124517
NbS00010885g0017	-2.45123851629415	7.37884295884563	7.99506426504478e-07	0.0001038528934523
NbS00014223g0109	-2.75447016654732	5.0275633603588	8.10635492456375e-07	0.0001049532798158
NbS00039920g0008	-2.19924578652645	3.83306154257629	8.29985450537549e-07	0.0001070835451462
NbS00016505g0013	-4.19451676987577	3.39847306791228	8.49108911645224e-07	0.0001088155865143
NbS00042591g0002	-2.36579790077677	5.93101121804882	8.59663013303271e-07	0.0001096163627597
NbS00041616g0003	-3.42002246203835	6.93860374391277	8.87023690395118e-07	0.0001128520231806
NbS00005377g0009	-5.53168194591003	7.59066586271004	8.8799363609822e-07	0.0001128520231806
NbS00018659g0009	-2.34239409770887	5.27537873159298	9.13993017322863e-07	0.0001157709331179
NbS00009334g0024	-3.05277883123542	2.17641105768377	9.77560633397877e-07	0.0001236177212223
NbS00023879g0006	-2.39391411986717	6.52546862580561	9.91097104678963e-07	0.0001251223235673
NbS00045179g0016	-2.36752639128638	5.83545402682705	1.09542151056301e-06	0.0001371022665701
NbS00025308g0007	-4.01820233621682	1.35442099930036	1.12513662925649e-06	0.0001399622322572
NbC25044046g0001	-2.58444847441353	2.86293398568488	1.1394155554664e-06	0.0001412782803749
NbS00057655g0009	-3.13573062886124	3.81949087222962	1.19090078165272e-06	0.0001474227079446
NbS00022644g0010	-2.19397797775298	6.54923186649125	1.2536934243171e-06	0.000154444919445
NbS00015451g0005	-3.86233319045979	0.0597794350687351	1.2633263830921e-06	0.0001553810077523
NbS00013878g0010	-2.38345400533641	7.88039320263609	1.26909376376442e-06	0.0001558394092967
NbS00008037g0015	-4.67741036402194	-0.637945996431252	1.27386619112283e-06	0.0001561743592484
NbS00016679g0106	-4.71740657722271	1.48526262151565	1.36901057018838e-06	0.0001665026406694
NbS00001259g0107	-4.20726920447555	4.83401773010548	1.37701640236331e-06	0.0001672100728078
NbS00001192g0014	-3.26116529944368	7.04632991540626	1.41609112654476e-06	0.0001711386458138
NbS00003260g0003	-3.69542208831164	3.10075695048293	1.42393412516451e-06	0.0001718146359335
NbS00015978g0002	-3.61399696183829	5.54288706977613	1.46560251112513e-06	0.0001762854396806
NbS00007597g0013	-2.25934669056975	6.80295706537575	1.47451014227732e-06	0.000176800015945
NbS00038180g0017	-2.33083943263183	3.30161307513281	1.50375800183091e-06	0.0001800243454887
NbS00028970g0004	-4.017555948761	7.05606682276748	1.52021826807555e-06	0.0001814261735895
NbS00014580g0003	-4.81729405675987	9.66526589431331	1.55264501121403e-06	0.0001847188057811
NbC25584041g0001	-2.48695184838721	3.86570702164289	1.58478735674371e-06	0.0001879572570197
NbS00000599g0011	-4.69732770439499	-0.89456596384276	1.59472340791679e-06	0.0001887923299557
NbS00014574g0020	-2.17068901722507	6.17445429744916	1.62821400478389e-06	0.0001917656958494
NbS00041567g0002	-2.10386281385141	8.04709517639585	1.63196300425704e-06	0.0001917656958494
NbS00013797g0003	-2.13681289750375	7.83838689864943	1.73213522117413e-06	0.0002026014641011
NbS00014862g0009	-2.29530893044727	6.9924706262081	1.75981460783576e-06	0.0002055242812414
NbS00027523g0008	-3.14603769248106	4.82426018071548	1.81435614693155e-06	0.0002109916669542
NbS00051139g0006	-2.2353219862213	8.27021998079394	1.81491673351229e-06	0.0002109916669542
NbS00006821g0002	-2.46994294031511	9.60596143200363	1.8584235076915e-06	0.0002153938226008
NbS00007341g0016	-2.12493848130919	5.4473960220127	1.89578788001591e-06	0.0002193067794108
NbS00028467g0001	-2.09995899847866	8.17639879285637	1.89862447840668e-06	0.0002193067794108
NbS00001801g0002	-2.65893797175653	5.12396995364666	1.90079849133879e-06	0.0002193067794108
NbS00036785g0006	-2.18948981119103	9.61359810113203	1.95354690209703e-06	0.000224124640165
NbS00038269g0003	-2.72490162640312	2.15550101367395	2.00931166792379e-06	0.0002300887794368
NbS00025648g0007	-3.27556148247055	2.29782446669654	2.02538129181597e-06	0.0002315817330652
NbS00005074g0009	-2.58238820194265	6.40890299015361	2.04420534677916e-06	0.0002327960837689
NbS00035687g0007	-2.3118363834975	9.48242894007874	2.05088726994312e-06	0.0002331022601056
NbS00016101g0008	-3.01917241601413	5.07143456464659	2.07528241662707e-06	0.0002348266602956
NbS00002225g0019	-4.08118599637918	0.975262406745603	2.12227425950003e-06	0.000239760420622
NbS00004502g0007	-5.30022877781676	5.65215985908413	2.12516273793971e-06	0.000239760420622
NbS00009752g0001	-4.34292643720885	0.0718232687305282	2.17817446753458e-06	0.0002450173603178
NbS00024190g0010	-2.51280082094674	4.83703001707281	2.19993279637893e-06	0.0002467381307703
NbS00031641g0006	-2.07124677359253	6.703809989284	2.21429151010665e-06	0.0002479844153232
NbS00012584g0001	-2.25933658076573	8.55657090147051	2.22775009406641e-06	0.0002491263900947
NbS00057845g0001	-2.28478378557059	3.87852308712778	2.23577809778503e-06	0.0002496586189045
NbS00016902g0213	-3.62334463395596	0.0239266619637326	2.25204339180957e-06	0.0002506729761899
NbS00028158g0015	-2.78710379013287	9.71662324806769	2.25470789932457e-06	0.0002506729761899
NbS00039979g0001	-2.38714573712925	5.36207916359524	2.26666508191388e-06	0.0002516360643771
NbS00019278g0002	-4.57172637723703	1.30787280058831	2.29535106822231e-06	0.0002544508261825
NbS00018557g0009	-3.1652079009817	3.01299556510525	2.31312777901724e-06	0.0002557107277328
NbS00035591g0011	-3.73512804979773	4.66411503570455	2.33849418187898e-06	0.0002581096056614
NbS00028315g0034	-3.6742878366475	4.67251445224855	2.49437883227882e-06	0.0002729486544851
NbS00016984g0002	-2.56952411560926	5.55958239463075	2.61312594925388e-06	0.0002843133146411
NbS00047109g0004	-5.46760538975009	4.33345779584087	2.64315341363806e-06	0.0002871712867429
NbS00052417g0007	-2.45183994192972	3.61771696833173	2.71379334632038e-06	0.0002923946613324
NbS00016574g0004	-4.19839211401329	3.06129299452085	2.71802914387511e-06	0.0002923946613324
NbS00026025g0008	-2.60799740910641	4.8152668873494	2.7181327231956e-06	0.0002923946613324
NbS00057125g0003	-2.24510888690263	6.9195236274602	2.72353837955684e-06	0.0002923946613324
NbS00024907g0001	-2.70173637187254	2.11767957315686	2.79268206140371e-06	0.0002987426655013
NbS00018976g0009	-3.54824200346612	1.9360474620823	2.82438108653086e-06	0.0003012896690057
NbS00008602g0001	-3.30492233109059	2.15692107475385	2.91601980975666e-06	0.0003097672837961
NbS00022065g0002	-4.22484266565819	1.02111843229901	2.9423306849777e-06	0.000312086712945
NbS00010241g0007	-2.12465338231124	8.43874952065622	2.95419805783328e-06	0.000312086712945
NbS00009450g0001	-2.62761706598206	4.52960669723532	2.98033745066977e-06	0.000314413251581
NbS00046993g0004	-2.17991312326191	10.1956249669893	2.98920473079189e-06	0.0003149137491491
NbS00038002g0008	-2.54491435347687	7.67899535744837	3.12433856140853e-06	0.0003273441083426
NbS00044693g0001	-6.41582417313544	-0.839902899554129	3.24863482898044e-06	0.000339435676611
NbS00035717g0012	-2.33083497147092	7.38626273566694	3.27532026266477e-06	0.0003417564021066
NbS00004364g0001	-7.34370908503264	3.46691134370247	3.29851728521233e-06	0.0003432390350507
NbS00023448g0018	-7.44458746975308	-1.45397127040465	3.32108713182712e-06	0.0003451174340705
NbS00035962g0001	-4.43776975403666	1.93645432205958	3.36745031302027e-06	0.0003489857360355
NbS00041819g0015	-3.054440237744	5.56354314431565	3.4071657384711e-06	0.0003521460242742
NbS00019521g0023	-2.4107460483029	11.4875920688946	3.43606674319966e-06	0.0003544833608647
NbS00044489g0003	-2.90421423868891	8.1372317943204	3.44098914736153e-06	0.0003544833608647
NbS00009901g0207	-4.54100291951498	-0.0093875097488558	3.4480372129095e-06	0.0003544833608647
NbS00002186g0111	-5.32276129428958	-0.0574705229050186	3.48728667789232e-06	0.0003577876262691
NbS00009456g0025	-2.02449849210762	4.82278417753558	3.48985691840059e-06	0.0003577876262691
NbS00027201g0002	-2.44976639729399	12.6485494935033	3.55805149787269e-06	0.0003638024301954
NbS00054038g0002	-4.99646268361838	-1.40797849242113	3.57577530943849e-06	0.0003651258587695
NbS00036218g0018	-2.24196328352535	8.19078770971205	3.59252875229862e-06	0.0003663468004964
NbS00005727g0007	-2.36345178199994	3.09186817689816	3.74758988536054e-06	0.0003801290409747
NbS00017657g0006	-3.77662176082854	2.51228925100536	3.76021973370632e-06	0.0003809042745898
NbS00060621g0001	-2.54647161924394	7.04678965781127	3.81358543723775e-06	0.0003857984663718
NbS00005937g0003	-3.03327819593687	5.35048313846738	3.88161844179327e-06	0.0003921615541874
NbS00001717g0003	-5.83713602081411	-0.193473610850415	3.88742462761773e-06	0.0003922293337289
NbS00001678g0005	-2.95896406049376	4.40922879750637	3.92918074750037e-06	0.0003948774951491
NbS00050913g0003	-3.04203498957093	4.39371561317048	4.08360547671221e-06	0.000407748087586
NbS00016051g0112	-2.23232630118719	3.11988325934418	4.13962293041142e-06	0.0004122309892097
NbC24368450g0001	-5.04279200359326	-1.35495279038214	4.21079918561162e-06	0.000418771654945
NbS00049538g0007	-2.38408164506031	11.1957705310166	4.23703452294173e-06	0.0004202863114646
NbS00007972g0030	-2.00227728630002	6.88486873125336	4.33308085658184e-06	0.0004275922257685
NbS00027024g0003	-2.20774780642483	5.2892300695415	4.37538295612512e-06	0.0004300995814747
NbS00011318g0019	-2.21684571330115	3.68975366363708	4.38308678057348e-06	0.000430303065827
NbS00060861g0002	-4.24354152096899	0.977894950582704	4.39095017065176e-06	0.0004304801646626
NbS00006039g0010	-6.99855559326402	-1.83446064960461	4.41168315450976e-06	0.0004314467959773
NbS00010291g0006	-2.36716238614779	8.42289927895916	4.41921282764757e-06	0.0004316305071136
NbS00017777g0002	-4.33997745080963	-0.515302609793212	4.6013166140561e-06	0.0004459948752093
NbS00026613g0002	-5.85025289712339	0.893433483389557	4.63109668183017e-06	0.0004483124631958
NbS00060880g0001	-5.53932216002522	-0.481241493935878	4.65287177133041e-06	0.0004494045789319
NbS00024152g0006	-3.56591785863625	3.72593805921037	4.91137752569674e-06	0.0004724510126387
NbS00000987g0004	-4.1331000099388	11.2321907532796	4.9387755423298e-06	0.0004738928858638
NbS00001096g0005	-2.2740965187611	4.83653762146544	4.98200805358991e-06	0.0004756671642187
NbS00014969g0022	-2.56123985505084	3.64162273743526	5.00022410916354e-06	0.000476475848258
NbS00013437g0003	-2.93399682767714	2.75063419966952	5.00312429205601e-06	0.000476475848258
NbS00043433g0014	-2.1151894026759	4.92933021623594	5.04626721099839e-06	0.0004799861062376
NbS00041372g0008	-3.29753762668836	13.0571232903485	5.11438159799859e-06	0.0004858598906387
NbS00022926g0014	-2.54879096750158	6.11838697918412	5.13438546369568e-06	0.0004865499098407
NbS00026437g0008	-2.27516068968548	7.28997708215726	5.2371635210935e-06	0.00049262230613
NbS00008347g0007	-3.32341608729187	6.94035965473947	5.2844052894919e-06	0.0004958447071328
NbS00043560g0001	-4.30279999339229	3.08645101431048	5.33208857367676e-06	0.000499705022293
NbS00020365g0008	-5.23242937304236	0.77686467884391	5.4198592650759e-06	0.0005073081259892
NbS00023165g0008	-2.33852690111814	7.87540653505186	5.43149230309125e-06	0.0005077076729343
NbS00018083g0002	-2.22229325753939	4.3991920920233	5.59082781448272e-06	0.0005201240409773
NbS00016988g0004	-2.60132897096771	7.44189248089438	5.98005055369913e-06	0.000552297800775
NbS00056878g0001	-2.29736853237462	5.88441033879295	6.00843946590144e-06	0.0005527307490333
NbS00014477g0024	-2.79257372240189	6.09187817584941	6.0107375818027e-06	0.0005527307490333
NbS00050980g0002	-2.04947830084051	6.19971293548888	6.12032508130786e-06	0.0005611816439198
NbS00030866g0010	-2.89342293246854	2.27345690169461	6.25952117848999e-06	0.0005712747176546
NbS00020676g0014	-1.9783489191171	4.41478078917686	6.26031944221547e-06	0.0005712747176546
NbS00025249g0007	-2.50164683216325	3.36676498537904	6.32790420261213e-06	0.0005754422407662
NbS00008079g0001	-2.12464161607164	6.06575171533876	6.32859139611205e-06	0.0005754422407662
NbS00012165g0010	-3.4019176500145	0.796565924168307	6.43307452155874e-06	0.0005835532053232
NbS00003644g0003	-5.14746110202192	-1.27316941594284	6.54416221142884e-06	0.0005912584267024
NbS00004739g0001	-4.25447007311172	10.9907854712145	6.55419126967245e-06	0.0005912584267024
NbS00000302g0007	-3.81131606884783	1.49020812746843	6.55655433011083e-06	0.0005912584267024
NbS00054190g0001	-4.44268062094783	1.0313986208222	6.57916548041455e-06	0.0005923726157994
NbS00024678g0005	-4.17230499320732	1.19176799779829	6.58458936112941e-06	0.0005923726157994
NbS00003240g0006	-5.55894497864444	-1.5928029109039	6.75387288775408e-06	0.0006047527049164
NbS00028522g0010	-2.23398336567922	3.50654399465408	6.87047296213538e-06	0.0006134340878707
NbS00007273g0005	-2.031809801323	3.71436620517039	6.87492084496238e-06	0.0006134340878707
NbS00028915g0004	-2.72839782085598	1.62043531167148	6.89075041755526e-06	0.000614129085347
NbS00028553g0009	-2.44107692878093	5.9928834066211	6.91319406215567e-06	0.0006154112462393
NbS00005953g0021	-2.10768875547784	8.82045936964085	6.92166298444743e-06	0.0006154478429442
NbS00012460g0007	-2.13046611153374	6.15911506934212	6.94254872450346e-06	0.0006165871267777
NbS00010545g0203	-5.43468173022399	4.02003657949681	6.97133949490581e-06	0.000618425016587
NbS00013227g0005	-2.07021511723745	6.01691352253515	7.0627773928304e-06	0.0006243609658414
NbS00016139g0007	-2.6506074962016	4.4331439599348	7.2307466484668e-06	0.0006351897771834
NbS00048882g0004	-3.56332526699225	0.260652301791493	7.24525067659626e-06	0.0006353444333269
NbS00026817g0019	-5.05432977270944	1.62026611423423	7.27965900749619e-06	0.0006368992844599
NbS00034960g0002	-5.40133612619313	1.81467939841247	7.30109679587338e-06	0.0006380440185034
NbS00002898g0003	-2.50052607551182	6.68789961611519	7.32917737977534e-06	0.0006397659875312
NbS00012414g0029	-2.03209192585259	4.31052416853372	7.4310179619067e-06	0.0006471764206527
NbS00042812g0008	-2.14322484774821	13.3498989462719	7.50651140093831e-06	0.0006519654654943
NbS00037673g0008	-2.00487974592688	7.4398211392812	7.53035614120778e-06	0.0006528502516564
NbS00020769g0006	-2.05709169458291	9.8043890406822	7.5549085737786e-06	0.000654236238046
NbS00030837g0006	-2.47444031101548	6.29990326160226	7.69630228453084e-06	0.0006657257895698
NbS00007149g0006	-2.43695341576602	5.89291687510079	7.83651827788661e-06	0.0006770875899849
NbS00002028g0001	-5.03643225337033	2.60112265300089	7.88111139381069e-06	0.000680171081523
NbS00019291g0005	-2.18306002412432	3.46911251800248	7.89289312732912e-06	0.0006804190566278
NbS00004357g0008	-3.60649236995459	2.16818267993979	7.91449815463424e-06	0.0006805848002795
NbS00001001g0020	-4.45705906098883	1.18169448810947	7.92049959813711e-06	0.0006805848002795
NbS00009341g0005	-7.12052987481392	-1.73037478343786	8.26396414477692e-06	0.0007084100083208
NbS00001711g0019	-2.0305308696551	4.66058809347245	8.3659896467617e-06	0.0007155497460582
NbS00019311g0001	-2.11672627962865	4.7255865774802	8.39125958361467e-06	0.0007169082950077
NbS00029815g0004	-2.07430338940833	9.11484609866186	8.466994308983e-06	0.000720432369208
NbS00000545g0008	-2.30183004767646	7.60312081899849	8.67467375739613e-06	0.0007369998964584
NbS00005727g0004	-2.1119017757914	3.86402619122005	8.87168808359458e-06	0.0007520651100298
NbS00007972g0020	-4.10361084518747	7.71796424806514	8.96512333053309e-06	0.0007591431872092
NbS00012764g0001	-3.28414750240857	2.40875830371074	9.0309797863515e-06	0.0007613434934897
NbS00039092g0015	-2.79126346224286	3.95972375759365	9.16983063793041e-06	0.0007704977935032
NbS00024194g0106	-2.47429400475138	3.9378347357424	9.33132158750568e-06	0.0007823457865335
NbS00019983g0006	-2.19249724022408	5.50367698631372	9.57351243499733e-06	0.0007991424112269
NbS00012575g0013	-2.20122401476978	6.06343054888149	9.84194314913982e-06	0.0008188646795077
NbS00022864g0010	-3.25135268224851	2.02664546362539	9.87324427474862e-06	0.0008193852310925
NbS00051889g0006	-2.36253830936968	6.2052992007443	9.89111120945942e-06	0.0008193852310925
NbS00019896g0008	-2.53860153317714	1.71579798423549	1.01191441239378e-05	0.0008355568746402
NbS00004977g0001	-3.03077990359305	2.37828112734455	1.01335886167212e-05	0.0008358459664757
NbS00048622g0003	-2.59276311396819	3.33662676090291	1.03261578063347e-05	0.0008508107951348
NbS00001236g0042	-1.94255051266358	8.08674248838365	1.0659783065961e-05	0.0008760773536947
NbC25292626g0004	-2.08209836172298	12.9776145726841	1.06672244849512e-05	0.0008760773536947
NbS00041517g0001	-2.20794568913913	2.72680595652514	1.07815339155999e-05	0.000884514263093
NbS00013195g0003	-3.26128591499505	2.6348487817322	1.09054049718198e-05	0.0008937166591659
NbS00024151g0114	-2.18450125906026	5.47577277951182	1.09569985023289e-05	0.000896982410085
NbS00024271g0019	-2.35681390137094	8.29002913288576	1.10330868703274e-05	0.000900316391099
NbS00021732g0001	-3.51360919712436	3.34007451909065	1.11192053354187e-05	0.0009063754368345
NbS00002317g0022	-3.97132613876072	2.24096618560503	1.12804964421724e-05	0.0009185426841755
NbS00039789g0004	-2.3537924391723	8.09957006207621	1.15458987251585e-05	0.0009371564279796
NbS00056116g0001	-2.80383928425755	6.33383045830875	1.16131436629687e-05	0.0009406153762819
NbS00039845g0005	-5.06048442026736	1.62289858702435	1.17378539601275e-05	0.0009487042831963
NbS00011131g0011	-7.40821376032041	-1.48371881228038	1.17511517107107e-05	0.000948775070309
NbS00042139g0001	-2.78666851023495	4.0745668848416	1.17696666206227e-05	0.0009492664908305
NbS00004103g0103	-2.18186370530518	3.84006510697874	1.18192998811417e-05	0.0009522640354659
NbS00045636g0007	-2.09930458421271	6.69232338764456	1.19023511898821e-05	0.0009579448698967
NbS00003907g0006	-2.4267324022798	6.17113133833157	1.19761478222032e-05	0.0009628696784337
NbS00007972g0033	-4.70032551148001	-0.874455745032454	1.20211943349145e-05	0.0009654750810793
NbS00059393g0001	-2.09202934181078	4.23572069614798	1.20476089820459e-05	0.0009665801748316
NbS00014643g0010	-1.91379789076682	6.06992746051026	1.20744805555283e-05	0.0009677195701476
NbS00026430g0005	-3.16731329313825	4.31776318714169	1.21052997925341e-05	0.0009691726340188
NbS00018771g0105	-9.81887206196323	0.767155320638369	1.22219482961115e-05	0.0009772435832219
NbS00000285g0016	-2.27537059318762	7.04351662227534	1.22393713752068e-05	0.0009772435832219
NbS00001701g0013	-4.99254349877994	-0.108721582677491	1.22615539549614e-05	0.0009772435832219
NbS00021791g0001	-1.91777164422787	5.1795314191962	1.22700820423132e-05	0.0009772435832219
NbS00003172g0001	-2.35412179832541	6.38627766129402	1.24384978690341e-05	0.0009885952432247
NbS00002578g0002	-2.9359423339089	3.33556739436832	1.25847585795108e-05	0.0009981425498904
NbS00030883g0011	-2.81323690427254	5.02092778582071	1.28641753028129e-05	0.001014650660899
NbS00032482g0011	-2.4890702665121	3.05658549504617	1.28890326081274e-05	0.0010148983727589
NbS00002899g0003	-2.00856472138401	6.41381384777841	1.2960857501032e-05	0.0010195029197439
NbS00003747g0010	-1.91308824181129	3.53615545097568	1.30024850845903e-05	0.0010217251113949
NbS00005467g0009	-2.00765888567538	3.22473919835865	1.3097251305459e-05	0.0010281140364436
NbS00006458g0003	-1.87271150055555	9.17123132096503	1.31979338682129e-05	0.0010349537894458
NbS00034319g0004	-3.8792356185505	7.14016889734262	1.36127985222583e-05	0.0010642087393363
NbS00031973g0002	-2.95295712830475	4.99857067034115	1.36534247377757e-05	0.0010662730546001
NbS00024315g0001	-8.05407780131542	-0.911454543768567	1.36671247391759e-05	0.0010662730546001
NbS00003113g0010	-2.70106807208348	4.89501690235476	1.37080257062365e-05	0.0010683727504251
NbS00060283g0006	-4.30998162763392	2.31643140919786	1.37471385253899e-05	0.0010692590663516
NbS00028315g0023	-2.32938465578444	3.47241901340512	1.38913246783493e-05	0.0010771629315813
NbS00015644g0026	-3.25893783954269	2.47225611936629	1.41162593115397e-05	0.0010923867983344
NbS00052707g0009	-2.0306104632286	6.91989391130541	1.41796049601251e-05	0.0010961781854751
NbS00023827g0011	-1.99003795990944	4.04475404933953	1.42258774745639e-05	0.0010986433727297
NbS00009383g0009	-3.03691938096343	2.47143083213186	1.43269922820194e-05	0.0011053346904124
NbS00021298g0015	-4.44724768518521	2.23783667172506	1.45274290861697e-05	0.0011185388167062
NbS00008817g0007	-2.02892465991924	4.51994809602033	1.45726361046411e-05	0.001120889600238
NbS00013656g0004	-2.92167895654891	7.75751605349133	1.46126849159299e-05	0.0011228392969756
NbS00003868g0203	-2.22473493982517	5.44942091729294	1.46849307549987e-05	0.0011261248254378
NbS00060982g0002	-2.31785064956421	2.33637304670239	1.4838716810356e-05	0.0011345008521102
NbS00003795g0005	-5.66375493215034	0.931358888024292	1.4996407374313e-05	0.0011442663325101
NbS00030519g0003	-1.93795806825719	5.69261963814511	1.51694689588856e-05	0.0011551633794723
NbS00029755g0008	-2.58114434011136	1.46931406262719	1.54145373002953e-05	0.0011703249944923
NbS00010323g0010	-2.94635963059335	1.43108232936242	1.54302570423741e-05	0.0011703551168217
NbS00013757g0014	-1.82760781858699	5.39951913518465	1.5499622709403e-05	0.001174371951581
NbS00040285g0004	-1.95115965043538	6.58233929492393	1.55139671787443e-05	0.001174371951581
NbS00020081g0001	-2.35783674103787	6.97589608797508	1.56847203484079e-05	0.0011861220351396
NbS00024871g0001	-4.42481288732514	0.568100901485857	1.58110383382629e-05	0.0011931588199379
NbS00026718g0004	-1.88543226860033	7.32028581989719	1.58246361512606e-05	0.0011931588199379
NbS00002136g0014	-3.82826988812466	1.88596187616996	1.6068925832905e-05	0.0012089607401815
NbS00001808g0110	-2.20453494236326	5.13364459652837	1.61838550087818e-05	0.0012154441118148
NbS00016379g0005	-5.40383237499778	-1.06334848634685	1.62546242797943e-05	0.0012195598702027
NbC23489215g0001	-3.06290961053517	0.432089930577725	1.63693217513304e-05	0.0012245567346178
NbS00005430g0008	-2.16501546735573	8.96983132047391	1.65078313358516e-05	0.0012337100289638
NbS00042214g0006	-2.13746211371837	5.30737830828394	1.66120001263881e-05	0.0012402814835321
NbS00021286g0007	-2.08541900223216	3.93199791065959	1.68164981519127e-05	0.0012543235472118
NbS00026247g0013	-2.33361426247746	7.10829971730637	1.69368921587509e-05	0.0012620711084812
NbS00035815g0013	-2.82736559918695	3.0905222071865	1.72944922690079e-05	0.0012812991769537
NbS00013799g0012	-3.48126084317205	3.63628002188	1.74393353050636e-05	0.0012906966969626
NbS00010382g0101	-5.12605594059835	-1.30433418925525	1.7508030845813e-05	0.0012940131607542
NbS00024650g0121	-2.9320297925482	5.41263226529769	1.76777574173938e-05	0.0013032909592501
NbS00004268g0004	-3.82145109618721	0.0418984279107806	1.77188058821896e-05	0.0013050575452996
NbS00010261g0005	-3.20546547465578	1.40775122092723	1.78428393988544e-05	0.0013129270042823
NbS00047538g0010	-2.25909120175391	8.09405792121651	1.80081712165096e-05	0.0013234733869443
NbS00044405g0006	-1.94675764018181	4.28332429450478	1.80330429510551e-05	0.0013234733869443
NbS00013071g0001	-5.39675478125692	5.16289455393864	1.80381491746296e-05	0.0013234733869443
NbS00028677g0001	-3.55249376536547	3.85429917120849	1.82166771232731e-05	0.0013352894261021
NbS00025679g0101	-2.10889793877267	6.04391702511747	1.87247798850584e-05	0.0013712176057918
NbS00016309g0003	-1.85833315215408	5.94399450740256	1.87979800423538e-05	0.0013752594996694
NbS00015172g0019	-1.98454154730772	5.07569598056595	1.88170588256903e-05	0.0013753379292319
NbS00048470g0005	-2.46329371133926	6.78822663950165	1.88738262158942e-05	0.0013769668356136
NbS00003511g0115	-1.91216127715255	5.51148100973368	1.88893321093828e-05	0.0013769668356136
NbS00006365g0013	-2.15227304739053	4.24046376167348	1.91744578356853e-05	0.0013921349002203
NbS00050426g0003	-2.06608288497254	4.31179245864719	1.92879619693295e-05	0.001399045818856
NbS00014071g0007	-1.92002552106983	5.77648940691513	1.94723692507339e-05	0.001409744162087
NbC25620360g0001	-3.19094794956683	0.35363043111534	1.98952128814453e-05	0.0014352317051382
NbS00004219g0021	-1.89390429662707	10.0467652640476	2.02619008315024e-05	0.0014558642743267
NbS00000996g0003	-3.10821706068541	2.05512952772107	2.0307290838694e-05	0.0014577542922637
NbS00002001g0001	-3.60467227604456	5.17333568625105	2.08383004267479e-05	0.0014930661803889
NbS00023175g0004	-2.03552242127777	4.02941263198923	2.12992134741044e-05	0.0015198326529816
NbS00012519g0001	-2.16568987114676	4.60516360520334	2.1311365314332e-05	0.0015198326529816
NbS00002313g0023	-3.52522309587143	5.45423988605708	2.14255667595348e-05	0.0015251289501645
NbS00026403g0005	-2.01861490333171	4.84337160459371	2.14945153486658e-05	0.001528612279158
NbS00011370g0001	-2.80211964789	2.60940149244812	2.15812626120629e-05	0.0015333537274853
NbS00019482g0003	-2.1508606638051	2.50838868003129	2.16034729269448e-05	0.0015335052590029
NbS00033002g0001	-2.36972040758946	2.83054624424844	2.1705798094953e-05	0.001538321290427
NbS00024301g0001	-1.92882916343452	6.50863786259114	2.19101300811643e-05	0.0015495128013604
NbS00005932g0009	-2.30422375099026	5.29112049542938	2.22966387115407e-05	0.001569467002947
NbS00006506g0018	-4.79776711490697	0.707229459940742	2.2315573196827e-05	0.001569467002947
NbS00023321g0003	-1.89704817084094	3.57603818193311	2.2509226802468e-05	0.0015816303900144
NbS00043372g0003	-3.04119890805734	3.36532525754346	2.25670599806696e-05	0.0015842366491393
NbS00021208g0012	-4.71042213142924	-1.6412585860547	2.25949363625552e-05	0.0015847370472319
NbS00026950g0003	-3.02366083964332	3.59195341833848	2.28245038090943e-05	0.0015981091225596
NbS00001369g0001	-2.57188954211009	3.31683792572532	2.34512225165122e-05	0.0016387748623867
NbS00034063g0005	-3.50535643160918	0.0458702409403195	2.36130985959881e-05	0.0016485784804963
NbS00001927g0012	-2.61261087010271	3.27951540211548	2.37501132273108e-05	0.0016551185202452
NbS00019799g0012	-5.08674138359655	-0.272482193820673	2.38250035829762e-05	0.0016588240188369
NbS00010382g0108	-5.49928905839962	-1.63524943329381	2.41635966578407e-05	0.001678554084255
NbS00023484g0015	-2.27572092313964	4.9517119300801	2.48834563914541e-05	0.0017262248099208
NbS00019799g0011	-4.15984247270498	0.121099731289951	2.51730945217878e-05	0.0017415722703619
NbS00021122g0006	-2.071391416978	6.09331597520671	2.65575157618879e-05	0.0018208586143422
NbS00018212g0001	-2.10625476609104	5.58213494917349	2.66739841354416e-05	0.0018255665181728
NbS00050736g0008	-2.00032739617197	6.87563476577367	2.67379683212744e-05	0.0018266719878449
NbS00006992g0007	-1.90301587493535	7.29428176285885	2.67976217836887e-05	0.0018291113085043
NbS00043278g0017	-3.53817122061614	0.86606378665994	2.69299355847919e-05	0.001836501383956
NbS00013033g0006	-4.47955060594204	0.704605954127417	2.70325035040249e-05	0.0018418515478447
NbS00003548g0004	-1.86140534700735	4.06287454851408	2.71225788210793e-05	0.0018446976382682
NbS00042109g0008	-3.78562819884255	-0.0210317413991583	2.7266669838532e-05	0.0018470511483146
NbS00022474g0012	-3.07659850698559	3.73494796109332	2.72780960119782e-05	0.0018470511483146
NbS00020875g0024	-3.60283857018897	4.28153314861253	2.7327461860623e-05	0.0018487548356532
NbS00027667g0007	-3.72581079493422	0.563260042787729	2.74111970473785e-05	0.0018505958655217
NbS00009175g0006	-2.35397587267173	6.31229528480283	2.74273624919239e-05	0.0018505958655217
NbS00045870g0004	-4.64594814431751	0.97587637782826	2.75019006581348e-05	0.001852352443005
NbS00007387g0015	-2.05658984670599	4.99217812937966	2.76019297185998e-05	0.0018574517973365
NbS00023607g0024	-2.03235132995348	7.55744601329793	2.77226782948288e-05	0.0018639352513034
NbS00027667g0001	-3.36670937365088	1.61415661300274	2.81489259422548e-05	0.0018826504505634
NbS00035183g0003	-2.83211367705642	5.79023205871309	2.88646294876213e-05	0.001923779699507
NbS00004793g0001	-3.71879097437828	10.5794149675786	2.92855983775808e-05	0.0019484361659244
NbS00011182g0007	-2.02411847102489	7.60182639173357	2.93580933825429e-05	0.001949862447361
NbS00019205g0009	-2.08106147956258	7.32621993861216	2.95065802537063e-05	0.0019580218012144
NbS00058318g0006	-2.72100582713029	1.62240302213087	2.95759448182462e-05	0.0019609210844382
NbS00042109g0020	-1.89422543345624	5.94897228122493	2.96108291036521e-05	0.0019615312368671
NbS00022693g0009	-1.95798102974142	5.57326161365165	3.00957533451329e-05	0.001986761922859
NbS00003466g0001	-1.92329414269401	4.39056692290548	3.07885002493474e-05	0.002028986074672
NbS00044787g0007	-1.87184636302466	7.72111398982729	3.10186788061156e-05	0.0020406336507599
NbS00039745g0002	-1.88782655732662	5.29412618609886	3.10612928335005e-05	0.0020416785588037
NbS00032829g0003	-2.45261564207666	2.46613802471623	3.13197628876562e-05	0.0020568978242444
NbS00016523g0005	-2.33137634821955	4.18639661184366	3.18929109975839e-05	0.0020909430464244
NbS00021408g0026	-3.29107842363776	2.98206578562839	3.21919647524037e-05	0.0021067981464248
NbS00050057g0005	-2.03328860949946	6.10275542480126	3.2217497414528e-05	0.0021067981464248
NbS00023448g0013	-2.26065883412203	4.9028103711221	3.24191107279487e-05	0.0021181687410521
NbS00003947g0013	-1.81407698832167	3.97242844772805	3.27924840791109e-05	0.0021316230991305
NbS00056291g0005	-4.76900860883469	0.217435809408262	3.3001660211984e-05	0.0021433960929686
NbS00006685g0105	-1.79237459437445	4.65681699517716	3.33651802066511e-05	0.0021633269091713
NbS00039872g0010	-1.91845812510441	3.16812739832909	3.34093211197383e-05	0.0021643516011912
NbS00003824g0024	-3.45110909414933	5.8787782581974	3.36233673768121e-05	0.0021763721837911
NbS00009714g0011	-2.23619205799024	10.4501117636587	3.37428866690829e-05	0.0021819834932136
NbS00011911g0002	-1.9177328143576	3.11824930157149	3.43118034845814e-05	0.0022115622264547
NbS00000761g0001	-2.7946691831505	2.26526414085628	3.46778072900776e-05	0.0022311706987887
NbS00026409g0012	-2.21081432180053	5.92758966307151	3.55459722733065e-05	0.002273840717138
NbS00044592g0020	-3.39763808098156	-0.75429762821846	3.57273564970651e-05	0.0022816218744894
NbS00053887g0005	-1.80534763160901	5.90710567142718	3.63151665217403e-05	0.0023133578847072
NbS00040545g0005	-1.98965419876801	4.4032745618927	3.64510410986431e-05	0.0023181466012267
NbS00001063g0002	-2.79462610301996	0.711528548867769	3.65267403687092e-05	0.002321028205176
NbS00007233g0001	-2.21657455533515	4.37269296575138	3.66955408212964e-05	0.0023298160535243
NbS00014844g0114	-2.06140116134137	6.54550687773896	3.69251287352868e-05	0.0023390889542314
NbS00042760g0006	-1.79071307189775	7.64277278296199	3.69640918021622e-05	0.0023390889542314
NbS00018986g0013	-4.39914872534924	1.68392894017374	3.79803380261518e-05	0.0023974382133053
NbS00003065g0015	-3.15570958974309	3.03138070187949	3.80659773245241e-05	0.0024007037276194
NbS00030356g0014	-1.93672912538462	7.14008820369848	3.80949333962841e-05	0.0024007037276194
NbS00014573g0001	-2.15741080754445	2.51875957274544	3.81968628181067e-05	0.0024051427742656
NbS00019632g0008	-2.0453537123565	5.32892327074494	3.82345313155441e-05	0.002405531521705
NbS00040068g0007	-2.23017564607893	5.09103386371242	3.83195276420781e-05	0.0024088948162751
NbS00030497g0014	-1.95660928703022	6.16482349086245	3.84110621348126e-05	0.0024126632522983
NbS00041069g0016	-3.11935707611327	2.8353482069437	3.91092344049109e-05	0.002450471053825
NbS00036379g0008	-4.09351976032042	2.45771218236769	4.00233509839414e-05	0.0025056914137725
NbS00000183g0014	-2.14887897288989	4.59416320173533	4.03748778420839e-05	0.0025256124654938
NbS00000696g0023	-1.96632582005717	4.02332002970086	4.06828035332361e-05	0.002540729232269
NbS00010560g0001	-2.07718322660142	7.47700750781251	4.1058594639195e-05	0.002555838956762
NbS00019720g0002	-1.7555159364597	6.98820675245225	4.14998095962086e-05	0.00257741662088
NbS00024243g0001	-2.01186812752422	7.68399657405178	4.15078687955853e-05	0.00257741662088
NbS00010696g0001	-1.75495893537477	5.37429166422008	4.15402121041568e-05	0.00257741662088
NbS00004774g0012	-3.72350793192185	-0.239135128179424	4.16250837326173e-05	0.0025805862584525
NbS00029493g0010	-3.62179046042696	3.05213703973046	4.17589947462964e-05	0.0025867885318145
NbS00010841g0004	-1.92427670591262	5.213134159797	4.18478886070896e-05	0.0025880970720007
NbS00003467g0022	-2.10847675942157	5.02775952917695	4.1969966490076e-05	0.002593546982642
NbS00023199g0001	-1.90714848616753	4.5067681574302	4.23134988601776e-05	0.0026126618669696
NbS00009383g0013	-2.01773872243435	7.75737908594951	4.25416697311168e-05	0.0026246285883626
NbS00014667g0003	-2.33488761935954	5.33277553508363	4.2759332432208e-05	0.0026338024611609
NbS00008980g0001	-2.76177975511179	5.79207748250824	4.28288481779931e-05	0.0026359585777493
NbS00025438g0004	-1.87453395034631	5.37331704130492	4.32307242772798e-05	0.0026564114960372
NbS00015420g0001	-1.99983045112542	4.21644817506334	4.37885453602796e-05	0.0026863657076889
NbS00009218g0001	-2.91619029481072	7.11087965649844	4.5153398904377e-05	0.0027612261448498
NbS00004715g0004	-4.36536370972135	-1.91413084205564	4.52258514047965e-05	0.0027634442435575
NbS00001981g0002	-2.56508017244779	4.42339806609509	4.55650023967041e-05	0.0027797199026021
NbS00025104g0013	-3.66052530627949	0.679716859644344	4.57125989192181e-05	0.0027864984779337
NbS00011592g0006	-4.64956620654519	-1.26999991638843	4.61225432144552e-05	0.0028070069547226
NbS00022363g0008	-1.88225977931487	5.95129347485387	4.624291962332e-05	0.0028120923231764
NbS00055531g0003	-1.82592422172048	4.64983078536156	4.64134639134914e-05	0.0028179761210242
NbS00017572g0020	-9.01545658815616	-0.0018953309465467	4.67650916062427e-05	0.0028325701283054
NbS00020762g0007	-2.38949528981446	4.12926245663551	4.79767712997996e-05	0.0028885717101666
NbS00034976g0003	-1.85779247218242	3.5053352923184	4.80300353750589e-05	0.0028885717101666
NbS00040120g0009	-1.98376886645004	7.37249062360803	4.82245887909718e-05	0.0028979904541822
NbS00020869g0018	-2.40697863839472	3.78420944695075	4.85101443320996e-05	0.0029105705529783
NbS00037784g0003	-2.44373992489264	9.08580615764612	4.90760405640001e-05	0.0029399050213629
NbS00041675g0001	-2.74069747436905	4.22884660505279	4.95223789077765e-05	0.0029596790129867
NbS00006484g0005	-1.77513805424447	8.23825220631681	4.99014641777191e-05	0.0029770214564409
NbS00026175g0009	-3.3351953749552	1.55531040764768	4.99326532869906e-05	0.0029770214564409
NbS00012310g0011	-2.63195122213069	4.14664282181377	4.99684665570032e-05	0.0029770214564409
NbS00029193g0006	-6.94063330683067	-1.88558784013418	5.01944625779904e-05	0.002988154993955
NbS00012670g0012	-1.87230290024342	6.04320988101556	5.03379817263619e-05	0.0029920347908776
NbS00025104g0012	-3.15871236773145	2.4771191683438	5.06559475409852e-05	0.0030085930149556
NbS00039762g0004	-3.13564197631241	0.379002513554634	5.16920323815233e-05	0.0030605484644098
NbS00030520g0002	-2.66885398071575	1.53793371495341	5.17310787985333e-05	0.0030605484644098
NbS00004264g0031	-1.97703867432773	5.4286637031707	5.18818015380588e-05	0.0030670898759097
NbS00056878g0007	-2.38255641494663	4.93245076327772	5.31423794753111e-05	0.0031367556429248
NbS00012043g0008	-4.35808437774767	2.02080655339503	5.38018250219214e-05	0.0031683343048183
NbS00010595g0014	-1.95859594429807	5.01557670889626	5.40245096973599e-05	0.0031786051386393
NbS00020450g0002	-2.60399313608344	5.60150346687594	5.43409261307827e-05	0.0031926966130331
NbS00018846g0011	-3.96271058334402	0.38595074879071	5.48949087866456e-05	0.0032178190623294
NbS00048575g0005	-1.84366628989558	8.12488676748061	5.50423714016129e-05	0.0032239887157084
NbS00030446g0004	-3.94731513722132	2.4257727241165	5.51528467251143e-05	0.0032279841226187
NbC23579900g0002	-3.47220761588501	5.49496569972511	5.53705478429772e-05	0.0032348769088121
NbS00019305g0029	-1.86762171042003	6.06530864531973	5.53976747106702e-05	0.0032348769088121
NbS00015711g0009	-6.5030890979857	1.90757071142727	5.55414310339498e-05	0.003238319817513
NbS00046012g0013	-2.04640387236773	3.8402903513953	5.57545508907762e-05	0.0032482660888532
NbS00027349g0010	-1.85280039863846	4.38509013154794	5.67954205541347e-05	0.0032988421494328
NbS00003380g0001	-1.90777537596461	7.39337118429179	5.72112805899952e-05	0.0033156399318518
NbS00007040g0006	-3.57195701148302	4.34182580935927	5.72148552636287e-05	0.0033156399318518
NbS00017431g0005	-4.63686354328764	1.88377680762659	5.78739976637712e-05	0.0033512949716157
NbS00006002g0007	-1.86726903210826	7.4097446887	5.84046155409779e-05	0.0033717960169345
NbS00001483g0213	-1.90490124647306	5.32983234793167	5.84650695103441e-05	0.0033727368158085
NbS00042047g0015	-2.17132256891823	7.66196147501532	5.90995393780163e-05	0.0033975659023691
NbS00059814g0003	-2.00852406486243	4.20711084120077	5.93298297126439e-05	0.003407182754603
NbS00033734g0004	-1.98834658354412	3.50756891914085	6.05177110952123e-05	0.0034620155240168
NbS00007569g0004	-2.62636971737121	6.13221836704936	6.0556602470397e-05	0.0034620155240168
NbS00044378g0005	-2.44468978625579	1.74295974082335	6.07214787990238e-05	0.0034677143582964
NbS00014906g0005	-1.76072599278918	4.98490712226562	6.08428925158109e-05	0.0034705894603921
NbS00002882g0020	-1.9718643558922	6.69639605328715	6.11158331509182e-05	0.0034835568807716
NbS00033331g0008	-2.2285262929994	8.55301592811637	6.14140313209251e-05	0.003497943548293
NbS00018614g0009	-2.96732149283203	2.63814733967956	6.15291928053285e-05	0.0035018913690597
NbS00016443g0021	-2.00180044858897	3.77543849449419	6.16242053276353e-05	0.0035046874003867
NbS00037180g0004	-1.7369658548359	9.71753667469983	6.18628212401702e-05	0.0035130263371769
NbS00028219g0004	-1.80942733196584	6.11120343451931	6.24313983377957e-05	0.0035411301555888
NbS00009332g0012	-6.62963118954645	-2.13031700173744	6.26294138070415e-05	0.0035449414642784
NbS00007847g0006	-1.99456088961403	5.9148591143803	6.26568949158267e-05	0.0035449414642784
NbS00016409g0001	-2.17175440755103	6.98929567135212	6.29447096861591e-05	0.0035585891792147
NbS00004268g0115	-2.21672407724274	6.36667808110697	6.38081859818093e-05	0.003596756780151
NbS00047675g0002	-2.17319003673863	3.61834333576419	6.47210438373195e-05	0.0036374750605229
NbS00000655g0006	-2.19015031961418	3.54766256181073	6.49939798269987e-05	0.0036501288126517
NbS00045366g0002	-2.29000117084346	7.13177333491087	6.56655146017063e-05	0.0036851332400909
NbS00029814g0003	-1.74674179007892	3.79163740748846	6.63610120003765e-05	0.0037154266636333
NbS00018626g0007	-1.90485133321839	2.82531930309146	6.68271285194503e-05	0.0037351832875597
NbS00021472g0005	-3.89086044339763	-1.56744045072888	6.73541392863205e-05	0.003757809937582
NbS00012430g0121	-1.81822371461052	7.900681738402	6.84460987287717e-05	0.0038103823431522
NbS00000391g0008	-4.56797126287102	-1.76192671909775	6.96493713898828e-05	0.0038667697558784
NbS00006067g0008	-2.00014255367915	5.78056333984381	7.01270010130919e-05	0.0038824082280606
NbS00029252g0012	-1.93635495364991	5.11841368613611	7.01465501606938e-05	0.0038824082280606
NbS00015140g0024	-2.23463811733099	6.60611775137193	7.03017237138782e-05	0.0038853656697122
NbS00012729g0005	-3.39993422195458	-0.874742438860765	7.05635693404586e-05	0.0038942014903575
NbS00014797g0017	-7.07570564615073	-1.77206396712574	7.06688970544048e-05	0.0038968943330445
NbS00046084g0001	-2.79984839185407	4.13645637729245	7.08702734584005e-05	0.0039026680724435
NbS00009713g0002	-3.49902846572105	0.576810878805115	7.1129401061371e-05	0.0039141156510565
NbS00007245g0006	-1.84192785584781	8.70187033069712	7.12376953380479e-05	0.0039150033203992
NbS00058479g0007	-2.29479163252879	4.32147309028429	7.13511372811097e-05	0.0039150033203992
NbS00003756g0028	-2.09263204576481	5.36722489344658	7.14018202034082e-05	0.0039150033203992
NbS00055099g0001	-6.53368096060406	-2.20438459479971	7.14689780208765e-05	0.0039158745138138
NbS00050196g0005	-2.43568147080792	2.59735524308627	7.26650208018241e-05	0.003964344017016
NbS00027440g0011	-1.86752580578317	7.35029548232964	7.27875094060406e-05	0.0039651840522155
NbS00043590g0007	-2.33578792971065	3.50157811727817	7.28707275958526e-05	0.0039651840522155
NbS00024093g0008	-2.68441112924569	7.01236722223614	7.29399912719836e-05	0.0039651840522155
NbS00001169g0153	-1.96891604042259	10.0390366822377	7.34553628280167e-05	0.0039875246321542
NbS00005004g0004	-3.66618739882951	-0.206743565244848	7.35343276757148e-05	0.0039889761459825
NbS00057316g0001	-2.09861665421211	6.84075285598837	7.39918481189563e-05	0.0040109463218436
NbS00017066g0003	-3.67157880184667	8.89241310127445	7.48304325566982e-05	0.0040506545770716
NbS00002343g0001	-2.28678584210035	1.64683559315095	7.49324897634435e-05	0.0040533063991799
NbS00013336g0016	-1.85351154172227	4.68892813961416	7.5467354644519e-05	0.004079349667653
NbS00036271g0002	-3.31163476737703	2.77595499218048	7.62684901453394e-05	0.0041126066930519
NbS00005409g0006	-3.10580454070757	1.67847113306925	7.6861716871337e-05	0.004140071278502
NbS00020307g0006	-3.39870643152165	-0.758579005070781	7.79531463462019e-05	0.0041929460315327
NbS00020048g0018	-4.76427313297013	5.54312874153495	7.83712023346172e-05	0.0042095163239235
NbS00008315g0005	-3.19082981684216	3.18384672451785	7.93144611672138e-05	0.0042482182534997
NbS00036599g0001	-3.04438010446716	4.01569035644122	8.08324486658162e-05	0.0043083751546729
NbS00005599g0013	-4.14257625881885	-0.238231118610313	8.10258849194797e-05	0.0043151087925749
NbS00050680g0002	-2.25567481765755	2.14122818176267	8.13903459260299e-05	0.0043247500960943
NbS00041378g0010	-2.09974648657298	7.22982472559641	8.14227816308626e-05	0.0043247500960943
NbS00040438g0002	-2.70734499179624	3.80226319312533	8.18781758683181e-05	0.0043428980518376
NbS00004268g0116	-1.81663078331651	6.12036383034157	8.3073768083752e-05	0.0043995912080865
NbS00054463g0003	-2.61812646613353	3.88857975520888	8.31198380872872e-05	0.0043995912080865
NbS00008661g0001	-1.99933676403062	6.19874744950091	8.34772091625475e-05	0.004412391528461
NbS00048541g0001	-4.38845256483591	-1.48875657512487	8.385075623593e-05	0.0044260103044534
NbS00003131g0009	-2.02738966003955	4.40963054763969	8.51911428675283e-05	0.0044781929119607
NbS00004793g0016	-3.4209125459248	7.28699208443852	8.56453016065223e-05	0.0044989700766193
NbS00000986g0012	-2.23385396545395	6.4514486063586	8.79426758092665e-05	0.0046038201752131
NbS00008792g0005	-2.39654031607211	3.49101287070438	8.9805981334428e-05	0.004688146294064
NbS00011766g0024	-3.15551661295676	4.24369996767058	9.04171257390077e-05	0.0047107569214322
NbS00005167g0103	-1.97169996580764	2.67678990795648	9.08358404318869e-05	0.0047293460506796
NbS00057730g0003	-1.95908565556511	6.03905722038753	9.12137159829827e-05	0.0047440990299434
NbS00026420g0021	-1.97108061026367	3.99828237512921	9.13005702619644e-05	0.0047440990299434
NbS00060925g0007	-4.32872214817503	10.9538355208289	9.13055365220393e-05	0.0047440990299434
NbS00037684g0007	-2.14720754802367	2.33339976385582	9.16633838571415e-05	0.0047594545177597
NbS00021317g0010	-1.76613943021699	8.85219409917119	9.19077654285299e-05	0.0047656640975327
NbS00026600g0011	-2.00070711018314	2.64665802085112	9.26634520025701e-05	0.0047950825206668
NbS00001525g0121	-2.05248166826248	5.59826315485175	9.27541476805814e-05	0.0047965260972885
NbS00030132g0003	-1.76144968521813	4.56194908997165	9.3256051450503e-05	0.004813490759578
NbS00039191g0005	-2.45198079285542	5.87785948894259	9.32712699063287e-05	0.004813490759578
NbS00011507g0002	-3.24039098101063	4.89041018257426	9.39183453254691e-05	0.004833820281411
NbS00006803g0016	-2.16582510423696	2.67130466788099	9.46947297279608e-05	0.0048704974827555
NbS00028265g0005	-2.26268602287817	5.4829531137148	9.63181793436267e-05	0.0049440095565099
NbC26005274g0001	-2.39794661685504	1.10205379571768	9.64406755823529e-05	0.0049469727067189
NbS00015734g0207	-4.21676226960045	-1.63003521370652	9.66793202717303e-05	0.0049525619067971
NbS00023165g0006	-1.79737860715948	4.47139223045295	9.80356555484188e-05	0.0050153150268805
NbS00038433g0007	-1.94842772327075	7.08922449810567	9.8241054120834e-05	0.005022458817065
NbS00048496g0006	-1.66062280622896	6.29944604915033	9.90322991926136e-05	0.0050589547188987
NbS00023364g0001	-2.70766439322526	1.81700702611706	9.90873965287916e-05	0.0050589547188987
NbS00009638g0017	-1.8156874482694	4.40490614753078	9.91820935287093e-05	0.0050599069329858
NbS00004460g0001	-2.26086397888921	4.70239165236844	9.98873453612148e-05	0.0050895900942923
NbS00041372g0009	-3.4773296743205	9.96731706376033	0.0001000316509687	0.0050935449795594
NbS00030883g0013	-2.00142459215958	2.66701029941692	0.0001009120845883	0.0051349527706676
NbS00013421g0001	-9.55856740661502	4.53088198985706	0.0001015202798318	0.0051590269150207
NbS00046098g0004	-1.84678943724997	4.27433834358073	0.0001019135599738	0.0051755690141228
NbS00014812g0001	-4.28595998936045	-0.771051781571474	0.000102688592359	0.0052114631201278
NbS00002857g0009	-2.51336893366412	8.22836169570911	0.0001028301452698	0.0052151817168443
NbS00012575g0002	-1.73046811214108	4.75047645470743	0.0001038949219946	0.0052656869588761
NbS00038557g0010	-4.31842025964503	0.477168241354719	0.000104085979175	0.0052718720181788
NbS00014426g0004	-1.87796523373577	6.21662793449001	0.000105177183335	0.0053200848251333
NbS00045461g0017	-2.0621731672992	4.24720640702943	0.0001057341355896	0.0053350121420682
NbS00002461g0007	-2.02259916257357	4.92423305472999	0.0001057516906884	0.0053350121420682
NbS00005810g0005	-2.1832308229601	4.33030242676743	0.0001064555526453	0.0053634357885889
NbS00006781g0007	-3.70281283564929	3.67654076951872	0.0001071493632585	0.0053877295696698
NbS00017361g0009	-1.91415821875733	7.53489619081677	0.0001073767545737	0.0053956112747308
NbS00019202g0002	-3.83427941926143	2.54946315263685	0.000108360590852	0.0054378932777194
NbS00015784g0010	-3.02251706734961	3.22630081814382	0.0001092473062341	0.0054751968522668
NbS00006890g0002	-1.71116257114096	7.96146757046045	0.0001096582884301	0.0054921904341047
NbS00001056g0035	-1.74658259050007	8.96295956734823	0.0001102745355228	0.0055194356151379
NbC24910481g0002	-2.44081023180838	5.5649085619067	0.0001104916673982	0.0055266817709316
NbS00027599g0011	-2.67073761853868	3.71135454244895	0.0001116396781744	0.0055658792293008
NbS00018155g0019	-2.29145001095216	5.43024984326611	0.0001119938032853	0.0055798921729507
NbS00005937g0006	-2.65757495295755	2.67250636573744	0.0001123561128133	0.0055942943549985
NbS00019586g0004	-1.76127779513067	8.39931473982001	0.0001131401781077	0.005622338102599
NbS00029128g0009	-1.67436155617349	10.0553317899925	0.0001138918287208	0.0056449993419019
NbS00008403g0003	-2.33478163992062	4.7216513399952	0.0001147742281055	0.0056813614831306
NbS00005139g0004	-1.63814900391193	5.28910705227103	0.0001155751380984	0.0057136009532803
NbS00025689g0008	-2.86463422301994	3.53594741264556	0.0001157341109127	0.0057177591574431
NbS00010427g0021	-1.67050658213146	5.98813548341537	0.0001173735487381	0.0057908075463656
NbS00005377g0022	-3.72168965665843	9.26059750367527	0.0001184391085337	0.0058325342815589
NbS00007065g0015	-1.91465888046202	3.77412926019489	0.0001186495361801	0.0058350211884985
NbS00054563g0003	-4.49488691897647	-1.82209025571568	0.0001187187960948	0.0058350211884985
NbC25814693g0002	-1.98065757161546	4.63207407081223	0.0001188233826387	0.0058364058794616
NbS00030685g0007	-3.7055987594099	-0.902002649635838	0.0001191044885997	0.0058462649157873
NbS00024762g0004	-1.64728183673071	5.71549348418649	0.0001193302740768	0.0058462649157873
NbS00020551g0020	-1.73993649775773	3.21108193926793	0.000120189209356	0.005877036889502
NbS00013314g0003	-3.61226452465256	-0.0084775547140195	0.000120490601222	0.0058880048821111
NbS00053696g0013	-2.05362240785379	4.62369646753516	0.0001222654822256	0.0059594864498499
NbS00053141g0003	-2.01824788547155	3.67811901057981	0.0001226742856416	0.0059755990197851
NbS00050322g0003	-2.1886142486181	6.81335514142733	0.0001228091144057	0.005978353951049
NbS00048324g0002	-2.53394208432082	2.57098105873607	0.0001229251016638	0.0059800133021534
NbS00015211g0014	-3.61738595476104	6.13683478598114	0.0001229997891787	0.0059800133021534
NbS00028772g0004	-1.86060577688663	6.01083085757896	0.0001236395689097	0.0060034752916442
NbS00013151g0023	-2.37470542540462	6.45512693064104	0.0001239280686022	0.0060136607063328
NbS00011263g0008	-1.96504218404143	2.66675589262546	0.0001248445322425	0.0060542860496237
NbS00019447g0007	-1.79218144479959	5.05099176816275	0.0001250317267025	0.0060595166585102
NbS00035075g0003	-1.93819514024516	4.83765390273487	0.000127357834503	0.0061644258818162
NbS00005820g0005	-2.64181422227597	6.10293401187407	0.0001279588086099	0.006173951890598
NbS00016427g0018	-2.70759967507506	1.2304402306522	0.0001281126926927	0.0061774743403907
NbS00013563g0024	-3.29705293577056	-0.965700210889323	0.0001305536907149	0.0062793201153123
NbS00002929g0001	-2.03908985653879	6.31256675732292	0.0001310828412036	0.0063008032273713
NbS00054698g0008	-2.08522041842306	7.11216412279797	0.0001319710829343	0.0063355244144816
NbS00060911g0004	-1.89923375694041	6.09301055584676	0.0001321606974614	0.0063406419041489
NbS00022992g0009	-1.68730733555513	7.07669381662879	0.0001326307635168	0.0063552102174739
NbS00029705g0005	-2.0165886114864	2.18825240536879	0.0001333759766747	0.0063750248734887
NbS00056122g0017	-2.07768250628917	6.30626400349239	0.0001338379066076	0.0063929990423942
NbS00005638g0105	-1.64645970963537	6.1187051115965	0.0001343460152484	0.0064132589366641
NbS00047784g0006	-1.88294236570256	4.73399274634598	0.000135831779396	0.0064801345899402
NbS00005377g0014	-5.30979437097891	4.07872569190191	0.0001378663158869	0.0065648948510786
NbS00009627g0007	-1.92915933937722	4.42618777067192	0.0001383499872499	0.0065797220897675
NbS00003014g0011	-1.67949746802343	4.67008809511401	0.000139047570063	0.0066046731056265
NbS00023165g0007	-3.4207883396711	-0.0856929267374292	0.0001392466315423	0.0066098528254295
NbS00059263g0003	-5.29115181224497	-0.0852396310262371	0.0001393296985943	0.0066098528254295
NbS00060861g0001	-2.75258703967687	4.09402569632469	0.000139980517544	0.0066366058035353
NbS00010734g0005	-1.93395623502477	3.92305650143987	0.0001416899291842	0.0067093212034488
NbS00014171g0016	-1.96911385720634	6.55123143394436	0.0001422999716087	0.0067340331669808
NbS00020417g0007	-5.74929605380725	-1.43466304935362	0.0001427024760194	0.0067488993287252
NbS00030247g0013	-1.90745095254615	4.60840703324686	0.0001440849756718	0.0068100658148747
NbS00000302g0001	-2.9850281824898	1.4375504154845	0.0001442157911751	0.0068114212475298
NbS00006435g0009	-2.02777136322034	8.04576814141589	0.0001442920119208	0.0068114212475298
NbS00001997g0009	-3.39946647996763	5.79428765178248	0.0001443875235777	0.0068117199897107
NbS00006986g0002	-3.12148162508072	1.41219548086945	0.0001459826732259	0.0068742358805947
NbS00009486g0005	-1.74830598462281	5.10555698464092	0.0001494743042185	0.0070170238979159
NbS00031996g0007	-1.63680360394555	6.98299834464047	0.0001496567338625	0.0070212725280614
NbS00038536g0007	-1.86261411022075	5.95627331945949	0.0001499717734184	0.0070317336291767
NbS00028679g0001	-1.8244243141369	9.33941881061407	0.0001512797275793	0.0070741438670386
NbS00047700g0014	-2.64332689009819	5.95934109897325	0.0001528276991749	0.0071306211577797
NbS00040864g0010	-1.69076904251225	6.78478692838834	0.0001534649392839	0.0071552513083538
NbS00001386g0008	-1.65026613624081	5.2595803994661	0.0001554720804126	0.0072363205544388
NbS00031024g0005	-1.76246220539376	6.21616512289376	0.0001561757436606	0.0072624789157135
NbS00025830g0007	-1.98272515073882	4.75681492216607	0.0001562242613613	0.0072624789157135
NbS00004485g0001	-4.35090385082381	-1.93688753611532	0.0001577132674691	0.0073227852012303
NbS00030289g0014	-2.01166003055189	6.00413054252804	0.0001581234462176	0.0073373698047748
NbS00054564g0008	-1.64588987278446	5.12778979431433	0.0001593748701843	0.0073819849665311
NbS00045642g0004	-2.61214488337512	1.71273415636161	0.0001596305407811	0.0073893461056513
NbS00011498g0005	-1.81363777036651	6.21734943914509	0.0001602579567268	0.0074002433551866
NbS00000590g0009	-1.62459475916361	7.07187825976148	0.0001609485444672	0.0074188828472307
NbS00043813g0009	-4.11840439497815	-1.70213290667806	0.0001643448791686	0.0075617454976028
NbS00039364g0004	-4.41977365551234	-1.87406791796099	0.000166867498285	0.007663964312397
NbS00004881g0002	-1.74090226969025	4.15284811840822	0.0001676127013621	0.0076889432536551
NbS00023419g0308	-4.82428544854076	-1.55014310775199	0.0001683096856574	0.0077139476598648
NbS00003056g0002	-2.18452085488525	3.10772061368096	0.0001683597683786	0.0077139476598648
NbS00042514g0011	-1.69482946785299	6.18852354074752	0.0001697871168915	0.0077560079382163
NbS00008738g0001	-2.21252362785094	5.16241718713845	0.0001698870275944	0.0077560079382163
NbS00057848g0006	-1.85202826743694	3.92361747361405	0.0001714325306624	0.0078125568373923
NbS00028722g0014	-3.36739579967515	2.55583419599704	0.0001729952837491	0.0078790738088689
NbS00004397g0022	-2.81811650769808	3.94105535683023	0.0001734474871138	0.0078949616318637
NbS00016996g0017	-3.37150928063019	-0.214463248956235	0.0001740379968861	0.0079171221942618
NbS00005070g0019	-2.86909338762157	3.36052900109673	0.0001742770376233	0.0079212562343834
NbS00018408g0002	-1.99986187642538	4.3403516795705	0.0001755980967406	0.0079738448459882
NbS00019597g0014	-2.2171390638628	3.96320722577653	0.0001761466960629	0.0079940038613138
NbS00044149g0008	-5.34795288913706	0.193463467600911	0.0001786795934019	0.0080945247120074
NbS00052710g0002	-1.79158895232013	3.09961230642516	0.0001791211216295	0.0081097167450761
NbS00035318g0006	-2.68372928692909	2.15790405768397	0.0001798405871945	0.0081374669486552
NbS00010049g0002	-2.4263882165671	4.10133045294303	0.0001806486270137	0.0081649347892737
NbS00022802g0005	-1.74493935505159	5.61471738982453	0.0001822879055132	0.0082287044534256
NbC23529093g0001	-3.64918570225372	3.44177915558209	0.0001832084700747	0.0082556222630304
NbS00004919g0002	-1.70051258237085	4.37050461408808	0.0001862924837191	0.0083824330959553
NbS00018711g0010	-4.80810367322607	1.53222084100888	0.0001863518951142	0.0083824330959553
NbS00015502g0017	-1.95973093210794	6.22218732228726	0.0001870077706242	0.0084020391250069
NbS00009262g0003	-1.65194448493726	5.25086808322338	0.0001881223493597	0.0084471469263648
NbS00005862g0018	-1.61290603055454	8.44364238366354	0.0001896310453905	0.0085047420534082
NbS00010394g0008	-1.73830290685269	6.6408289608863	0.0001897390704121	0.0085047420534082
NbS00059573g0002	-2.17063086087231	4.81405045360901	0.0001911432829791	0.0085526261339555
NbS00008589g0008	-2.69958907164703	0.591802833551837	0.0001927018342264	0.0086122723208788
NbS00004061g0006	-2.79124884263676	3.40447201736087	0.0001933722870699	0.0086371824059167
NbS00023665g0001	-1.83252021206384	6.33022516429566	0.0001948874153067	0.0086946880220309
NbS00005435g0012	-3.43294837103231	1.21041051972399	0.000197450254994	0.0087833739232316
NbS00060293g0008	-2.16439020189055	5.00561747141846	0.0001990482460914	0.0088493049989623
NbS00000795g0011	-1.98572185696079	4.15141522826823	0.000203090802612	0.0089963145358723
NbS00017986g0008	-2.7483470334048	1.50880462544899	0.0002032584834848	0.0089963145358723
NbS00029249g0004	-2.15508491181489	4.77211847720031	0.0002066991981291	0.0091151720865504
NbS00003062g0002	-4.27648314890046	-1.98738835319192	0.0002077647112876	0.0091568729852515
NbS00021532g0018	-1.77361598879325	6.28228422323761	0.000208060358359	0.0091646148276279
NbS00030505g0002	-1.72336833745993	3.69553528390398	0.000210002418463	0.0092182613332112
NbS00007993g0101	-1.57797603271067	6.68807645443922	0.0002109259925739	0.0092534844266553
NbS00046802g0006	-1.6492528668287	6.29726117070718	0.0002117946986254	0.0092858944889315
NbS00004992g0004	-3.0862125555604	2.16865120808551	0.0002119079078569	0.0092858944889315
NbS00012413g0017	-2.14632150482415	3.48101395349108	0.0002126453612661	0.0093086779900681
NbS00029156g0010	-1.89130108332204	4.00393756250915	0.0002136610023877	0.009346628694943
NbS00030208g0012	-3.60556254691914	10.874348007563	0.0002147938075584	0.0093908049384692
NbS00059057g0001	-2.33505626834818	9.49628019419266	0.000215155399342	0.0094012324063785
NbS00028826g0003	-1.8656516371869	3.51309771234196	0.0002156465815079	0.0094173071749538
NbS00009714g0008	-3.1184321852222	6.06028629431787	0.0002179531900132	0.009501872165274
NbS00026851g0003	-2.06339534215567	5.1854724050107	0.0002192664259998	0.0095480902801832
NbS00054565g0008	-2.09792556050862	5.7227586837755	0.000222912989267	0.0096886227743843
NbS00008891g0021	-4.00717208777735	4.52869073073641	0.0002242784163964	0.0097330461170142
NbS00025753g0002	-3.30114325199682	3.27745214685574	0.0002248871361939	0.0097539208264401
NbS00006982g0004	-2.1225264660006	2.20502266116039	0.0002259249902547	0.009788978643262
NbS00009706g0008	-1.86668186736032	3.53245723542874	0.0002260340330396	0.009788978643262
NbS00010831g0013	-1.67905374509895	6.83948517147508	0.0002264329243883	0.0097987084033179
NbS00019278g0001	-3.98565482241308	1.44008614119622	0.000226830436568	0.0098103521600418
NbS00003880g0015	-1.9856741505643	3.13648884074101	0.0002278501310886	0.0098488767189711
NbS00012579g0124	-2.3945603147562	5.60303959083831	0.0002289435441512	0.0098802856142757
NbS00035075g0007	-1.94727591026931	4.10525827792967	0.0002294653962917	0.0098851311355718
NbS00012273g0005	-1.59732131348983	5.88503510901675	0.0002304403722449	0.0099215361847211
NbS00025044g0102	-1.72464369292016	7.90052740508297	0.0002307360675361	0.0099286704801923
NbS00034898g0006	-3.58679841999634	1.45914999770225	0.0002317977038123	0.00996836074678
NbC24057186g0001	-1.91886776298941	4.52504963684424	0.0002331404018896	0.0100079627913786
NbS00017572g0021	-3.77024810831568	-0.337249018651148	0.0002332339225265	0.0100079627913786
NbS00000094g0006	-2.38575893744481	1.57843010302841	0.0002335831884244	0.0100173219251375
NbS00022435g0101	-3.11073728958024	2.3197166913847	0.000234282485124	0.0100416733621172
NbS00038002g0007	-2.78985655657828	1.26156111660878	0.000234686823002	0.0100533622288711
NbS00018314g0005	-1.7065827266878	4.95441487272925	0.000235863975648	0.0100868166831052
NbS00034721g0013	-2.84168897579038	2.82637664776935	0.0002383776244466	0.0101772188807211
NbS00059417g0011	-2.73600789194907	2.28987581758523	0.0002389516052651	0.0101889350747243
NbS00013722g0005	-2.6550572802733	0.656621891865406	0.0002390522480512	0.0101889350747243
NbS00029545g0002	-2.79210704424179	0.82300490431952	0.0002404882083103	0.0102444221207684
NbS00061661g0002	-2.28500834147236	2.64775962623263	0.0002415038775535	0.010276225439368
NbS00029525g0006	-3.55794614676187	0.77792354533975	0.0002437264403308	0.0103592553066368
NbS00060925g0010	-3.40984782469244	11.2839206554863	0.0002448151212266	0.0103939600579041
NbS00001880g0007	-1.71146597599204	6.54766429089003	0.0002468572088215	0.0104748370847683
NbS00001219g0018	-1.77198668724457	4.08276487195503	0.0002502706158338	0.0105843961056334
NbS00041630g0008	-1.62601785309376	4.40280962321944	0.0002514527399543	0.0106285051604718
NbS00014933g0005	-1.7763461263475	6.40647592951996	0.0002525045553149	0.0106611638642365
NbS00001370g0021	-3.01297601454058	2.3517079955325	0.0002531051473851	0.0106793712229296
NbS00025190g0007	-1.65250796874026	4.55101443866698	0.0002532154294338	0.0106793712229296
NbS00043631g0006	-1.70568082977134	5.65027136695089	0.0002556489167188	0.0107404887844154
NbS00003614g0010	-3.0800308620595	2.89134534506318	0.0002576702142143	0.0108144818318807
NbS00030345g0007	-1.71965885681328	7.9094212545841	0.0002576933048877	0.0108144818318807
NbS00003380g0115	-3.54387606037733	11.5162812790726	0.0002583206329937	0.0108348553692626
NbC25370632g0001	-2.27743586125879	1.40715009671802	0.0002630441640125	0.0110208723001183
NbS00006118g0001	-1.71010495203701	4.22780129254999	0.0002678355356581	0.0112093207550862
NbS00013798g0005	-4.04718522309442	-0.20324633355684	0.0002687107152276	0.0112397895500385
NbS00050305g0001	-1.59108999862061	7.47494126740031	0.000269108935335	0.0112502853705274
NbS00002932g0001	-3.06271566303204	0.575066399950992	0.0002719503141838	0.0113504333590421
NbS00041459g0009	-6.67426408211698	-2.09544985753817	0.0002724671422525	0.0113657934779399
NbS00015355g0001	-2.70783610055652	3.79691299710916	0.0002727908848806	0.0113700273640578
NbS00026243g0005	-2.76478129197858	3.26834233117689	0.0002733041034781	0.0113820578623556
NbS00018298g0020	-1.57384795648183	8.35601832457012	0.0002743390885967	0.0114127152766515
NbS00023865g0016	-2.00890754170438	2.20322669071501	0.0002744950010896	0.0114129851324058
NbS00008837g0010	-1.68144355723413	5.84339887297368	0.0002749391796507	0.0114252337337009
NbS00017568g0007	-2.56030973609842	3.06900994193691	0.0002763690463705	0.0114784075001268
NbS00049710g0005	-1.73049266578347	4.43679926978596	0.0002774214375384	0.0115158543357341
NbS00011289g0012	-3.84680647955691	5.33647974961853	0.0002792170344271	0.0115840944446008
NbS00006687g0012	-1.84423985569357	5.20899644484185	0.0002815214222549	0.0116670237169892
NbS00021044g0024	-2.36556335999634	1.28043291045057	0.0002831199618392	0.0117205526099299
NbS00008228g0018	-1.87558856787986	2.9076932814962	0.0002833446125	0.0117234984605336
NbS00022684g0002	-4.55774747772944	-1.77789456563035	0.0002841614486207	0.0117445710412354
NbS00005464g0015	-1.70938166281933	7.9708406373129	0.0002844423732483	0.0117498237027237
NbS00003823g0001	-1.62355768788916	6.45395611680412	0.0002852035196666	0.0117685357258867
NbS00005278g0001	-2.88976367854325	0.313650685096187	0.0002870254054421	0.0118309300821717
NbS00016433g0002	-1.70297533634668	7.21592097659934	0.0002880023938509	0.0118579376764272
NbS00025607g0004	-1.75761364278774	5.04251086496238	0.0002881463795997	0.0118579376764272
NbS00012150g0102	-1.77628282104926	4.59963972012689	0.000290003587303	0.0119231743459687
NbS00018438g0018	-3.00879192742288	0.332771311919781	0.0002905684416658	0.0119383146885387
NbS00024585g0001	-1.8558167361778	2.84649715191716	0.0002917809560185	0.0119688172071632
NbS00009106g0015	-1.68310189091603	6.36400161681189	0.0002920368447637	0.0119728836104206
NbS00015038g0014	-2.02259984761299	2.79018534740923	0.0002938123627746	0.0120327584216454
NbS00055418g0001	-1.83251761984456	7.26277189293668	0.0002940131321785	0.0120345278792413
NbC25426257g0001	-2.68751865870892	0.791779978993643	0.0002948976143262	0.0120642661406648
NbS00006930g0014	-2.98704942771233	1.92260459225605	0.0002959465057686	0.0120942205265397
NbS00018408g0001	-2.14958587578874	1.8209762346101	0.0002977735297934	0.0121493827094515
NbS00029755g0011	-1.68750568139352	4.05341976183202	0.000298489593197	0.0121641747667015
NbS00000599g0007	-3.30169272570307	0.922220264423307	0.0002985068319531	0.0121641747667015
NbS00038902g0003	-1.73912030254455	4.70984447207482	0.0002986138557399	0.0121641747667015
NbS00013765g0002	-1.61315331531335	7.33549397567822	0.0002988477961458	0.0121672152568363
NbS00010925g0003	-7.76313314821817	-1.17837433278204	0.000299443085671	0.0121849565479334
NbS00030096g0003	-1.68048672233792	6.55513127533098	0.0003005697816636	0.0122151490455308
NbS00024996g0001	-1.93900311128075	9.55910338478724	0.0003006648451223	0.0122151490455308
NbS00030497g0006	-1.63698286908424	3.51221923641396	0.0003012390999359	0.0122319730005365
NbS00024907g0005	-1.76851909751599	3.79662820604352	0.0003021036493228	0.0122590328905641
NbS00057748g0005	-2.3049019677929	4.21298127644125	0.0003035207636729	0.012298468121259
NbS00001981g0003	-2.51800822945874	3.84299440801319	0.0003051840279802	0.0123511125371681
NbS00048476g0007	-2.58015720875572	1.92267009456901	0.0003057121613704	0.0123610318545877
NbS00007957g0010	-3.48109247960957	0.989949561812942	0.0003080846277323	0.012443784125631
NbS00031863g0007	-2.34288335659739	1.70515371582183	0.0003082922629644	0.0124455891928957
NbS00015652g0013	-2.86085800920265	2.29793746720447	0.0003085845136095	0.0124465377269523
NbS00008488g0025	-3.38181433275943	0.0133796178397513	0.0003086416744765	0.0124465377269523
NbS00013649g0010	-3.61722259636907	0.810449362817767	0.0003088894316618	0.012449955620529
NbS00035939g0004	-2.09657695375584	3.931332712823	0.0003099819885816	0.0124808193494366
NbS00006173g0018	-1.99092265536129	6.77677685245533	0.0003127418949858	0.0125786799352938
NbS00032344g0009	-1.88260803171724	3.60874732228754	0.0003130996661005	0.012582755534694
NbS00001563g0013	-1.8149904025092	7.175111103619	0.0003131727080932	0.012582755534694
NbS00018333g0014	-1.58370385990257	5.98684787540272	0.0003134386339432	0.0125868188338321
NbS00003586g0002	-1.99536674283458	2.17365783981298	0.00031514912351	0.0126366408437831
NbS00049766g0015	-1.75729373894757	7.43386742847666	0.0003151756478535	0.0126366408437831
NbS00009305g0001	-2.12051187946209	6.47216050857363	0.0003157562317898	0.0126466414409407
NbS00016026g0011	-2.10509875121023	6.88634399033238	0.0003160522390661	0.0126518626664749
NbS00007774g0003	-1.90779117878496	2.37209370160071	0.0003192674572587	0.0127605071260931
NbS00013734g0008	-1.93206658727413	5.22830348968008	0.0003213239846924	0.0128292758111997
NbS00005510g0007	-1.90095492783132	5.39724505992089	0.000323359551157	0.0128768921573655
NbS00039716g0007	-1.57286643226232	7.20432231651989	0.0003258760257655	0.0129563537245656
NbS00052711g0007	-1.98911201437696	6.15241526915655	0.0003277728204543	0.0130187000798131
NbS00005020g0017	-1.88603032287914	7.80335961211073	0.0003297301949389	0.0130760449424942
NbS00008937g0106	-2.35998417672278	1.09762106141309	0.0003301626649635	0.0130864007199018
NbS00035312g0005	-2.57444452305508	3.26828491811593	0.0003336529196004	0.0132041846353183
NbS00040246g0004	-1.58617952587012	7.41683694204483	0.0003344371761473	0.0132117237713436
NbS00021910g0001	-2.02918826759122	5.5170485815338	0.0003346586968956	0.0132117237713436
NbS00029353g0017	-4.70629432938707	-1.65907183918831	0.0003361700499335	0.0132488814467894
NbS00016391g0006	-1.64369909274608	3.89584523292851	0.0003372976306629	0.0132796163569094
NbS00005259g0004	-1.61223996668915	6.17227306231427	0.0003380613578984	0.0132891345624923
NbS00025658g0002	-2.0173398148773	3.75259562637455	0.0003383543346042	0.0132938095281573
NbS00029709g0132	-1.73173317125407	7.05815856276326	0.0003388101826769	0.0133048755489375
NbS00029337g0111	-2.96941242708946	2.72148078480083	0.000339819860735	0.0133308172280865
NbS00002837g0001	-2.20982213560749	6.02128587953913	0.0003407320700588	0.013359740646318
NbS00008217g0105	-6.09441951259091	-2.51830615069754	0.0003426522660308	0.0134237565642162
NbS00056752g0004	-2.71289150201357	0.592096606970804	0.000342716261017	0.0134237565642162
NbS00013969g0004	-6.66292834091525	-2.0918170123841	0.000343340834913	0.0134275625344715
NbS00024560g0001	-2.97245259152182	0.384414424512586	0.0003465246735409	0.0135243781504248
NbS00058055g0007	-1.84801409895913	2.91357870686895	0.0003483579646463	0.0135745227215576
NbS00017296g0013	-4.44893800605062	0.178853764674261	0.0003485203924766	0.0135745227215576
NbS00060282g0004	-2.87562007177864	2.79809593004857	0.0003491394180915	0.013591702148021
NbS00041315g0003	-1.57362746223974	4.19845646471688	0.0003503456558064	0.0136178375800731
NbS00010042g0008	-2.03604029393079	2.79289979793586	0.0003521074329096	0.0136793558587002
NbS00000044g0003	-3.00524893470247	3.25971266776508	0.0003527035072251	0.013689676366445
NbS00054755g0003	-1.80296747184048	5.94493967664369	0.0003527315504152	0.013689676366445
NbS00061828g0004	-4.42928301302472	-0.863836265260973	0.0003532713350093	0.0137036624157831
NbS00017687g0003	-1.88479080134156	3.99218635812364	0.0003549598367473	0.0137581836611952
NbS00062183g0003	-6.37517678065475	-2.32421510907721	0.0003588933527966	0.0138794508320265
NbS00011017g0012	-3.62489570352481	-0.693660852338514	0.0003594434042132	0.0138869793545825
NbS00048907g0004	-2.96278331926873	3.37961358661909	0.0003594516579689	0.0138869793545825
NbS00003385g0006	-1.76800385223275	5.04356617894381	0.0003604305067908	0.0139177561568134
NbS00025312g0013	-1.63560679271699	6.88376571378558	0.0003625538685244	0.0139926740394282
NbS00041766g0008	-2.59772647864217	2.22388599341205	0.0003644170854034	0.0140503849399457
NbS00021336g0021	-3.46035221388877	3.26765845956668	0.000365015106948	0.0140663415002954
NbS00007958g0011	-2.76842183334985	2.1980810589545	0.0003663700143184	0.0141043222397322
NbS00038054g0001	-3.12715360248523	0.938536040458509	0.0003667596012535	0.014112207347175
NbS00000017g0008	-1.58641092124464	6.61036643629147	0.0003674130316317	0.0141231202531462
NbS00050825g0002	-2.13542287909	1.71407938164364	0.0003703899460327	0.0142160872804216
NbS00027758g0001	-2.93870047495272	-0.921427125161708	0.0003708297511096	0.0142258189653446
NbS00007439g0014	-2.43546367978027	4.75098509467855	0.0003712131578648	0.01422685379344
NbS00011276g0106	-3.1887801608699	3.02450092961648	0.0003732471444068	0.0142898464374199
NbS00006455g0017	-3.88566523838137	-0.596891281491489	0.0003735232691955	0.014292715844922
NbS00020272g0006	-4.84145004390882	0.582809511792903	0.0003741918254879	0.0142966735592198
NbS00016654g0004	-2.82596240363551	0.732416648696582	0.0003744476578339	0.0142966735592198
NbS00017547g0012	-3.63545288246746	0.225260030622164	0.0003747070967409	0.0142966735592198
NbS00020718g0010	-2.12888328662826	5.24688988298058	0.00037476731401	0.0142966735592198
NbS00008608g0020	-1.61288341330543	7.10310122953379	0.0003753064293685	0.0142998842637714
NbS00022465g0001	-2.39588921806071	1.02432127323178	0.0003769335774068	0.0143375546358351
NbS00000972g0018	-3.7857711423097	-0.689921549895508	0.0003779760477683	0.0143700510465402
NbS00019909g0209	-1.59353969148544	5.09890230998859	0.0003795251758631	0.0144217678643038
NbS00007215g0002	-6.35957712168149	3.59577481916249	0.000380086331592	0.0144281067262444
NbS00001748g0005	-2.02037585176726	1.81649122208476	0.0003808439105452	0.0144431365658089
NbS00030026g0003	-2.75997629391995	3.50294760363259	0.0003810522088338	0.0144438643466602
NbS00037305g0014	-1.66795357664768	6.9714204400994	0.0003820847970755	0.0144614740910961
NbS00004609g0105	-2.51552470792225	0.487503665815884	0.000385029324145	0.0145657031940927
NbS00008987g0010	-1.54079859763392	4.31893331374032	0.0003858262034745	0.014574224084722
NbS00053024g0001	-1.71778314660338	2.82981563498386	0.0003863994523568	0.014574224084722
NbS00007414g0017	-1.64373908477791	4.79726086222621	0.0003891752014454	0.0146510281562116
NbS00021928g0011	-2.51876462573294	0.833063357585393	0.0003895866427325	0.0146510281562116
NbS00003548g0008	-1.52803328818063	5.27387971492149	0.0003907062817197	0.0146642531162028
NbS00037550g0004	-1.65551467281593	5.86731049265575	0.0003910784091757	0.014671010714359
NbS00019052g0001	-2.31369721206755	0.761433070114179	0.0003920945411223	0.0147019091587549
NbS00040937g0024	-1.72654543489421	5.08294667959472	0.0003953852348238	0.0148116159466798
NbS00025165g0004	-1.57554990697177	4.52653188078695	0.0003954082262831	0.0148116159466798
NbS00016278g0109	-1.81100348565825	2.76766689925152	0.0003976951998892	0.0148681163349681
NbS00050728g0007	-3.43809778131053	0.183104198292909	0.0003983068098055	0.0148836965881315
NbS00007314g0008	-2.88058279581724	-0.217986834042649	0.0004028546514679	0.0150315756836705
NbS00002763g0008	-1.81682261640458	3.05796874298036	0.0004035591545038	0.0150505100887943
NbS00014320g0003	-5.04085875648492	-2.01015131394249	0.0004067207774829	0.0151610181861255
NbS00004793g0017	-3.09726900603105	10.3259898156309	0.0004123979427462	0.0153352202867643
NbS00009236g0008	-2.92884953300804	4.27579671294672	0.0004137756039535	0.0153789619729278
NbS00007405g0012	-3.89396817835591	-1.54287384210147	0.0004153519844236	0.0154300433941116
NbS00058703g0005	-3.8776239530764	4.25746493867917	0.000416164041097	0.015452694844411
NbS00006893g0002	-7.27936432858335	-1.60251712731196	0.000416907912233	0.015472793697011
NbC25866454g0002	-1.98546006900889	4.15115133139155	0.0004198463678958	0.0155591682355748
NbS00024232g0006	-1.72321696865467	7.46665119705158	0.0004201324878867	0.0155622208013099
NbS00014820g0003	-1.70528369310999	8.39520626127588	0.0004250122894124	0.0157353435060749
NbS00001953g0102	-2.52438322176762	1.74534630787905	0.000426087404845	0.0157545937326566
NbS00003561g0020	-1.58494565827424	5.595714393224	0.0004265223574134	0.0157606923739142
NbS00039134g0005	-2.24128955357811	4.46454328144956	0.000433535418928	0.0159705280598355
NbS00016902g0212	-1.75925203611404	6.01955740079018	0.0004353928720088	0.016026444419838
NbS00061352g0007	-2.44232447386482	0.794640505606491	0.000436274640211	0.0160448335882327
NbS00021538g0003	-3.41806360344855	5.18557874151461	0.0004365578411534	0.0160461267321762
NbS00059239g0003	-2.04198839746966	2.42152768829077	0.0004395212469624	0.0161407334410285
NbS00020489g0002	-5.25890798856129	-1.17775637049324	0.0004408431258882	0.0161802773244688
NbS00046802g0022	-2.08100041005329	2.90980738895725	0.0004416768875383	0.0161978376594786
NbS00008076g0120	-1.50428169623627	6.60939376929307	0.0004474707682443	0.0163606365762271
NbS00007314g0003	-1.61566281038985	3.9606434296954	0.0004494933229705	0.0164188668173913
NbS00026556g0002	-2.16197658365886	4.73775011349842	0.0004520529707862	0.016495733877361
NbS00036037g0001	-3.58458719782941	-0.389194443722834	0.0004522456007435	0.016495733877361
NbS00051702g0007	-1.93492437541258	2.49298504928815	0.0004542329486091	0.0165603142633981
NbS00023797g0008	-2.10377325476363	5.61458095676408	0.0004557659456441	0.0166082763179179
NbS00025312g0009	-2.85330121559855	-0.551281549165736	0.0004566879281741	0.0166339376566596
NbS00029576g0004	-3.50790786955167	-0.671555665081704	0.0004595156102819	0.0167209827526094
NbS00009170g0010	-1.693423644876	3.39125030251728	0.0004609209570474	0.0167543931980866
NbS00050695g0009	-1.51114389713662	6.32435960208395	0.0004615426564664	0.0167627991242295
NbS00006803g0015	-2.79947820067614	0.152634433260786	0.0004620032814598	0.0167637966688021
NbS00035242g0019	-3.5654120362682	2.32243852032365	0.0004640261488214	0.0168239038161007
NbS00002682g0002	-1.71976558492651	6.7567714834589	0.0004645198974575	0.0168239038161007
NbS00061418g0005	-1.47973107638376	10.2221422121142	0.0004645973446272	0.0168239038161007
NbS00039987g0002	-5.41158990207182	-1.71809723225333	0.0004646554498177	0.0168239038161007
NbS00000183g0012	-3.02577784554997	1.75489224026144	0.0004647669785146	0.0168239038161007
NbS00022627g0001	-3.69886559344388	-2.02447194770929	0.0004686719186208	0.0169171514519566
NbS00001353g0003	-1.7689564825358	2.66152278704185	0.0004723772240641	0.0170072189562298
NbS00002579g0018	-6.12337238571956	-2.50368808716227	0.0004725031569557	0.0170072189562298
NbS00016427g0005	-3.81195598484739	-1.14958205255524	0.0004735060675157	0.0170272692706136
NbS00043014g0005	-1.6949758172094	4.85033298860559	0.0004740991407053	0.0170343743622164
NbS00000715g0007	-1.52348384808715	3.9047158203759	0.0004741496994471	0.0170343743622164
NbS00042806g0012	-4.22270315971563	3.67934405334367	0.0004751483713583	0.0170619805674782
NbS00001470g0001	-4.00464930990587	-0.244738176506088	0.0004755482705835	0.0170619805674782
NbS00043717g0005	-3.11517852302493	-0.154247597531819	0.000475588272014	0.0170619805674782
NbS00035705g0004	-2.6154671525294	0.888016513466087	0.0004769245506451	0.0171018874430629
NbS00016396g0009	-1.54244418533833	4.43129647261007	0.0004790141744406	0.0171644690272653
NbS00060302g0002	-2.25069205688935	5.07341305403269	0.000479119233901	0.0171644690272653
NbS00004609g0114	-1.74137499321196	3.72313802297416	0.0004804182738626	0.0172029382744274
NbS00051240g0006	-2.81776818642828	2.16953314280968	0.0004830180584273	0.0172717398336239
NbS00018848g0006	-3.14926598766437	-1.21280523831147	0.0004842846321031	0.0173071854878914
NbS00035516g0003	-1.60118660766205	8.26048016705079	0.0004846010409022	0.0173071854878914
NbS00000370g0218	-2.40804515762652	4.85413812471236	0.0004976991825325	0.0176643893413828
NbS00023243g0002	-2.27721967701116	3.00298679733644	0.0004983628613455	0.0176797292088785
NbS00028114g0002	-3.35468963056166	-1.36148714623118	0.0005001930075324	0.0177364167698784
NbS00052742g0001	-1.70712289598403	4.15483522726802	0.0005041158908847	0.0178672239581832
NbS00028328g0003	-2.73583339179621	1.00325608990832	0.0005046278969466	0.0178770752044929
NbS00027045g0003	-1.53110392438901	4.69469740646595	0.000507584347694	0.0179548340804549
NbS00001354g0002	-6.05626288586612	-2.55050574607502	0.0005077631497372	0.0179548340804549
NbS00018915g0015	-1.45333798956527	5.19974891164644	0.0005106417079321	0.0180315779057556
NbS00025688g0002	-6.64283096583434	-2.1235318145687	0.0005113396033939	0.0180478778038926
NbS00006925g0007	-1.9901529317233	6.17871848326574	0.0005167922900652	0.0182150799828781
NbS00048573g0004	-3.90148929246281	2.00487061801152	0.0005184844005862	0.0182599218705617
NbS00032587g0004	-2.98603748373835	-0.69923771553697	0.000518724384369	0.0182599218705617
NbS00019909g0204	-2.57485541861271	1.13067949186714	0.0005192279992626	0.0182672111265217
NbS00055282g0010	-2.64791433457238	2.06694106866189	0.0005213425568211	0.0183331598284734
NbS00016114g0002	-3.78162837497293	2.72371887949504	0.0005240738118701	0.0184122510013007
NbS00051975g0003	-1.62769819139946	2.85529106619014	0.0005268739621954	0.0184739897537365
NbS00002835g0009	-2.18752898243563	6.05154878808278	0.0005269548771893	0.0184739897537365
NbS00001612g0014	-1.82628483555648	5.42853247703323	0.0005273397301153	0.0184760005717799
NbS00006036g0010	-1.85593502973173	5.12896221265793	0.0005280718881368	0.0184846941998183
NbS00018083g0004	-1.82163970487904	2.49279081208803	0.0005285991923902	0.0184847961560473
NbS00055279g0004	-1.57163363045537	6.01380341712757	0.0005286074519563	0.0184847961560473
NbS00033593g0008	-4.36181723299341	1.25197650974674	0.000529970821356	0.0185087523385232
NbS00019258g0005	-1.650574990632	2.90967606226465	0.000530710101907	0.0185261000336181
NbS00044912g0004	-1.53690667882064	4.24785384703301	0.000532608700381	0.0185753972266692
NbS00000582g0001	-3.94449255752104	3.25318704332033	0.0005340002342854	0.0185899744277518
NbS00030269g0005	-1.55423638828579	4.23933709453485	0.0005363087436945	0.0186553955193967
NbS00009171g0025	-1.7667293275566	4.22757757922781	0.0005363679618821	0.0186553955193967
NbS00011140g0006	-1.76707720065985	6.0582764310976	0.0005373212764337	0.0186715476673027
NbS00003596g0009	-2.05997025827313	7.47917734614658	0.0005404461823655	0.0187630631649529
NbS00052778g0001	-4.06637109411129	0.22683847888894	0.0005414496351833	0.0187893601479649
NbS00040620g0011	-1.69420551010716	3.5591159604941	0.0005426564049884	0.0188226855388801
NbS00009622g0010	-2.8349385250847	1.90441864996448	0.0005453315874148	0.0189068912007083
NbS00047957g0008	-1.70128561265377	4.80047492524643	0.0005456659419172	0.0189098997176484
NbS00014305g0003	-1.57891944393163	7.09474447556116	0.000547359133011	0.0189427925782745
NbS00006414g0005	-1.51541923928525	8.04344925775146	0.0005485782752851	0.0189763859094222
NbS00042073g0001	-2.58635706802304	1.13333886559646	0.0005497369148791	0.0189992560278523
NbS00038533g0013	-1.59157047041958	5.65061307382485	0.0005511686007545	0.0190401205594898
NbS00011218g0012	-2.80929609048881	4.89737982002726	0.0005522575655578	0.0190691141951837
NbS00001161g0012	-3.12249949370274	4.21840804335391	0.0005546428970239	0.0191428241445072
NbS00031042g0010	-1.7191604866981	6.23070439255032	0.0005554919831077	0.0191634698183323
NbS00012623g0004	-2.23646251552504	1.2769276950327	0.0005566838616711	0.0191959172327674
NbS00006290g0016	-1.59710155223212	6.16735618416743	0.0005574584256397	0.0192139517562901
NbS00020783g0005	-2.62437592555429	1.21941280312383	0.0005585651749324	0.0192260700748814
NbS00005522g0001	-2.53395102060632	2.24349879980726	0.0005614928621492	0.0193094386844205
NbS00028507g0003	-1.64270575788968	5.58718525266219	0.0005621452455407	0.0193231735864786
NbC26129757g0005	-3.32418964528526	0.339990575100743	0.0005663953458204	0.01944301578356
NbS00013102g0118	-1.47570334996321	5.65623691719253	0.0005682235253131	0.0194707692417659
NbS00021230g0001	-3.31511027547825	-1.39251006238502	0.0005687634923317	0.0194805321887035
NbS00045285g0003	-1.50843981411127	6.81765024964953	0.0005695729528614	0.019490776239519
NbS00004793g0011	-3.80841613963713	8.9970512377945	0.0005699140759702	0.0194937157225849
NbS00007957g0018	-3.53994210055153	-0.125844857016766	0.0005732266104939	0.019598243188414
NbS00004159g0012	-1.64741911662589	6.5212116717715	0.0005744300805488	0.0196221388754841
NbS00000470g0004	-1.99225582173745	4.75856840961047	0.0005744393423006	0.0196221388754841
NbS00030156g0010	-1.94263217216382	2.91126019205437	0.0005770785818008	0.0196858798567972
NbS00046424g0006	-2.29172195240612	1.61363489873723	0.0005774344229499	0.01968922490647
NbS00010611g0009	-1.97265303873761	9.27024888762899	0.0005793671078988	0.01974630983231
NbS00020061g0017	-1.58733344670952	4.60158068475333	0.0005798362199767	0.0197483824726815
NbS00023073g0002	-2.70625033549775	-0.489849117978642	0.0005799450357588	0.0197483824726815
NbS00003824g0016	-2.23178936781741	4.50751507821289	0.0005836216482753	0.0198647227600825
NbS00009154g0016	-1.77082915336293	4.01399072744388	0.0005864297806175	0.0199425290355227
NbS00017064g0019	-2.70805657767448	2.40421966205953	0.0005893211821478	0.0200052278094528
NbS00001751g0101	-2.45638347632336	3.65812987969677	0.0005920079100672	0.0200696725091111
NbS00010452g0018	-6.54706391612094	-0.727782033568994	0.0005940750283502	0.0201308148138273
NbS00040937g0018	-2.07137403055713	3.3226243132965	0.000594728090238	0.0201440074520144
NbS00016215g0013	-1.51722083566343	6.42825086287747	0.0005953710569041	0.020156846611384
NbS00018435g0001	-1.7025618155708	4.07114253084589	0.000597316895277	0.0201929508572024
NbS00008848g0017	-1.73739484575039	6.79846593401009	0.0005985089310192	0.0202128220341608
NbS00000647g0011	-1.71093941145424	4.29609705867939	0.0006009726807958	0.020262549195923
NbS00017897g0003	-4.34273293116846	5.52836296495175	0.0006011460804404	0.020262549195923
NbS00000733g0001	-1.76454685717235	5.11707972473971	0.0006019663735168	0.0202796602687873
NbS00014250g0101	-3.98545561010862	-0.100944485692068	0.000602450269706	0.0202796602687873
NbS00027767g0007	-1.92811403287526	5.70369903694804	0.0006048904101563	0.0203361621404544
NbS00011313g0004	-1.53826584969482	7.46761960031519	0.0006051870838977	0.0203361621404544
NbS00049899g0003	-2.70860218047911	-0.759482638534704	0.0006079231175159	0.0204099163924191
NbS00004431g0001	-4.01321547165166	2.97179778375405	0.0006087855663989	0.0204298913778489
NbS00022031g0010	-1.51588139815593	6.67745534200004	0.0006091778439679	0.0204340775337834
NbS00026868g0001	-1.67664469576662	7.82697920464016	0.0006102789599932	0.0204440774935643
NbS00056913g0001	-1.58369693953701	6.2792958862206	0.0006124853306427	0.0205000074799123
NbC26216471g0004	-1.63557457789392	3.17786613702844	0.0006154978146945	0.0205827966674924
NbS00058600g0003	-2.50061932456465	5.75364261914916	0.0006177479867104	0.0206490037098272
NbS00041043g0006	-1.60794688362121	4.20313511943205	0.0006189476083212	0.0206710097839823
NbS00012199g0009	-2.39344827983278	2.2897099389265	0.0006202584800273	0.0207057353347942
NbS00020515g0004	-4.46926556268733	-0.0874307210507414	0.0006220780285129	0.0207574039929194
NbS00027599g0002	-2.51540854245466	2.1034992399461	0.0006231154446187	0.020782940849142
NbS00004708g0012	-1.85283972242228	2.56376150325956	0.000624061052924	0.020805394657917
NbS00003385g0202	-1.69969261112735	4.31790992839476	0.0006250628194571	0.0208206162613687
NbS00023733g0003	-3.37206953127451	0.458998505150574	0.000625747131414	0.0208313932410809
NbS00005932g0002	-1.51646211691349	4.80003161326743	0.0006259318332039	0.0208313932410809
NbS00006904g0001	-2.09517093913566	2.10603640051664	0.0006292724798491	0.020924337282717
NbS00020515g0002	-4.74117046033194	2.02385006855638	0.0006296508659753	0.0209278083082369
NbS00034530g0002	-3.44331613177485	2.1920278430669	0.0006306520919039	0.0209519687375092
NbS00025087g0009	-2.94323848676826	1.66511387092158	0.0006309303033022	0.020952098102574
NbS00023129g0125	-2.03685973586706	2.31764452307359	0.0006332422418589	0.0209763620387463
NbS00012704g0009	-3.78174790108299	-0.567041246949834	0.0006334071584283	0.0209763620387463
NbS00026008g0003	-1.58270527430272	9.36235634836937	0.0006335834093584	0.0209763620387463
NbS00020061g0015	-2.05141251717221	3.89705117756289	0.0006348097991432	0.0210078585999834
NbS00005610g0213	-2.76982524906679	1.7197254245721	0.0006359453193147	0.021036322019896
NbC23821798g0001	-1.79079519967662	2.9430199380036	0.0006365212810425	0.0210371522824539
NbS00041704g0005	-1.61040117553388	6.29097514402334	0.0006406697355757	0.0211468080093098
NbS00017645g0004	-1.84140254174334	2.88051030100139	0.0006423257168462	0.021192309255723
NbS00022019g0006	-1.48685833570985	3.93541134944021	0.000646966349385	0.0212994149998624
NbS00014467g0009	-2.07707529044782	2.73128045808603	0.0006511464738811	0.0214185687030874
NbS00039057g0010	-1.83921909149473	7.93134672556569	0.0006543071723779	0.0214812211530403
NbS00010756g0007	-1.63742541847405	5.09303565673952	0.0006546081781832	0.0214812211530403
NbS00044533g0002	-6.26342608023653	-2.40727281865525	0.0006547386434003	0.0214812211530403
NbS00048826g0001	-1.47907707009732	6.06770688662296	0.0006568779010006	0.0215236710426963
NbS00023916g0005	-1.54073134080146	8.00261528977708	0.0006586646646789	0.0215729624457612
NbS00029599g0004	-1.95549646108776	2.88429922405214	0.0006612277302488	0.0216476265789454
NbS00031286g0002	-1.58446345835443	6.37521905575854	0.0006633089538835	0.0216971625647402
NbS00001403g0013	-1.84043199972047	3.84674043147764	0.000664811389535	0.0217369987676802
NbS00007352g0008	-1.73234922192822	5.52127154448517	0.0006743303679586	0.0220293751814847
NbS00014569g0111	-2.00637526308564	1.22882325030888	0.0006820293263538	0.0222523357187443
NbS00001108g0009	-6.70757283147747	-0.578994442062435	0.0006828825318761	0.0222706596507969
NbS00008356g0008	-2.49182102872054	0.542190097299789	0.0006833052060226	0.0222749331330776
NbS00052662g0004	-2.86924705473769	2.23016602242789	0.0006856642766574	0.0223327726169793
NbS00002133g0010	-2.65970393694157	2.19072557173342	0.0006896167883059	0.0224423692688639
NbS00002017g0014	-1.42370122570941	10.3535848736597	0.0006921553095082	0.0225058026330069
NbS00026817g0004	-1.67090227142015	2.61554875403795	0.0006944545003676	0.0225613527365283
NbS00001267g0123	-1.94746072202568	5.29870252753639	0.0006952440986485	0.0225774017902531
NbS00023827g0003	-1.50164563659597	5.81588734449099	0.0006959510696674	0.0225859620036577
NbS00047578g0007	-1.52679834597771	5.42486599056436	0.0006963507924768	0.0225859620036577
NbS00011696g0012	-1.5467864021797	4.10821997303901	0.0006964934074766	0.0225859620036577
NbS00014692g0022	-2.03261430920876	3.50305994753319	0.000696690536412	0.0225859620036577
NbS00022063g0009	-1.63287657412041	8.4578929814052	0.0006986976404842	0.0226222242825554
NbS00009171g0008	-4.30550824414922	-1.56172669036313	0.0007002727246003	0.0226636145899377
NbS00050387g0001	-1.48335217243599	5.03142480504127	0.0007008233161322	0.0226679611334481
NbS00022023g0015	-1.67420650292487	5.93626120638344	0.000701000591749	0.0226679611334481
NbS00012320g0001	-2.23021198038122	1.16859813259168	0.0007014896254901	0.0226741752455833
NbS00001690g0008	-1.72781901399721	3.29551054219893	0.0007025176244637	0.0226977976475965
NbS00014320g0007	-3.97605839432743	-1.25189691484223	0.0007049432123428	0.0227532856888712
NbS00007154g0001	-2.19692633478541	2.63016003200504	0.0007088249204957	0.0228339682001445
NbS00033628g0001	-7.73380619603501	-1.21208821735083	0.0007095878668196	0.0228392801010614
NbS00041081g0013	-2.07550325715205	2.74122897498008	0.0007141022695529	0.0229652283141819
NbS00023409g0015	-1.77830671094353	3.41249578255987	0.0007152458268098	0.0229923236556848
NbS00020970g0015	-2.01968003945162	1.17251763652955	0.0007176465177098	0.0230500939344667
NbS00001863g0008	-3.24856486522373	0.276546057888579	0.0007182100384824	0.023058497069884
NbS00020909g0003	-1.72974205782281	4.38073406294785	0.0007206175995063	0.0231163593585454
NbS00025662g0013	-1.59216803861677	3.64993911387452	0.0007234435283124	0.0231972683664876
NbS00042478g0005	-1.68596145607287	8.4338400977845	0.0007332579615361	0.0234823940646411
NbS00005250g0005	-2.12908843388326	4.02403546229408	0.0007440270702113	0.0237674795464956
NbS00025668g0009	-1.8621256216178	8.55232125552666	0.0007450187915157	0.0237855332392315
NbS00003134g0203	-1.79727495174118	6.11120075301501	0.0007564208420732	0.0240469590268454
NbS00028552g0005	-1.48010690741901	8.33602480090472	0.0007582938826815	0.0240822155781027
NbS00006999g0008	-1.6786674210184	4.8696439179822	0.0007608611515557	0.0241336436439672
NbS00001260g0013	-1.69208486797306	2.9345900942729	0.0007647467198634	0.0242217420536413
NbS00001289g0022	-6.37650077392071	-2.31096524910502	0.0007714194248093	0.0244077233833931
NbS00015504g0105	-1.59482784436106	4.23320519788045	0.0007731105979983	0.0244485090876576
NbS00025908g0005	-1.70396001709867	5.39977831730166	0.0007786871373952	0.0245765887880638
NbS00002066g0003	-1.8416392548442	4.43830417678272	0.0007812258626165	0.0246261866119657
NbS00023775g0002	-1.51569165965569	4.19971687630318	0.000781788448394	0.0246337540841121
NbS00058091g0006	-2.36064352567056	1.74545204640108	0.0007859407809328	0.0247441759715034
NbS00010879g0020	-3.51969089910062	2.09111616022173	0.00078685325052	0.0247626965065809
NbS00043533g0001	-5.98747492143938	-2.59820939899871	0.0007871938352966	0.0247632116746811
NbS00015274g0005	-3.85824643101618	0.0832273798174793	0.0007882089397464	0.0247747368760892
NbS00009395g0001	-3.3108311708949	0.245371388575627	0.0007898769268531	0.0248067474490613
NbS00035166g0003	-2.37430318789965	5.17993152912308	0.0007907559695145	0.0248241472238175
NbS00028522g0007	-1.44168882317865	4.50554452813265	0.0007941475839599	0.0248999172065984
NbS00037526g0002	-2.02103810175452	1.09391229290481	0.000795970124377	0.0249365882402781
NbS00003868g0209	-1.9078840314855	3.34297130878664	0.0007996807920902	0.0250220480209193
NbS00023313g0028	-1.58027072174477	4.7589691599016	0.000802383997336	0.0250860775000117
NbS00006455g0014	-7.26684906028159	-1.59776985345836	0.0008054432554046	0.0251611249098365
NbS00035808g0013	-1.78468281296304	4.84862554022991	0.0008058518925104	0.0251635984047652
NbS00031059g0014	-4.97615151469882	-2.06381453296985	0.0008088601810247	0.0252204238742272
NbS00009090g0026	-1.83448966785429	6.29519428834165	0.0008100250797093	0.025242311531262
NbS00026726g0020	-1.70650504265335	3.18337915025941	0.000812893610011	0.0253199724116996
NbS00006606g0002	-1.60715878025367	7.95286410089303	0.0008173235189336	0.0254178961940675
NbS00001387g0004	-3.34787818201767	0.163318958057165	0.0008237313971256	0.0255859212611049
NbS00003361g0006	-5.80895944938843	-2.71157205678326	0.0008258962128956	0.0256212323139214
NbS00008852g0008	-1.60867540854385	5.47130935811033	0.0008268606654116	0.0256212323139214
NbS00018404g0007	-1.54367957702256	5.65492126251873	0.0008281244518239	0.0256389612913894
NbS00050901g0019	-1.56087827678813	3.3841686645149	0.0008300579319818	0.0256884095570657
NbS00052378g0003	-7.78102350417094	-1.14620827826084	0.0008394409779852	0.025947253119197
NbS00046473g0016	-4.6271462519662	-1.72073572540015	0.0008436082330118	0.0260549750219231
NbS00010102g0006	-2.21395828052909	4.04110276057904	0.0008461092224249	0.0261111015351907
NbS00037066g0007	-5.71987531126077	-2.76766214922751	0.0008491042206443	0.0261929447773005
NbC24525610g0001	-2.43233153553504	0.128691811322728	0.0008568023737649	0.0263984302161339
NbS00020909g0010	-4.64041083530983	-1.70832773814578	0.0008579354648492	0.0264226826087588
NbS00019183g0015	-1.86219060265269	3.07061536393875	0.0008630641160206	0.0265522348885463
NbS00018854g0005	-1.47246611221461	5.93528353329903	0.0008631341028679	0.0265522348885463
NbS00053192g0010	-2.8014813468103	1.06806851426652	0.0008634011538324	0.0265522348885463
NbS00018163g0014	-1.57940884537584	5.09136844715959	0.0008635325346384	0.0265522348885463
NbS00027782g0017	-4.46882340467717	4.03605813914607	0.000864009874962	0.0265562214244367
NbS00006304g0002	-2.67530113435382	-0.443645208933522	0.0008719054583928	0.0267773490175271
NbS00003294g0011	-2.02510766200072	3.71835271774441	0.0008727398985871	0.0267922028594004
NbS00005125g0015	-1.59164181646794	10.3645879921296	0.00087406103501	0.0268112079490084
NbS00023519g0007	-1.40537382329491	6.37410255065141	0.00087544153412	0.0268212390431426
NbS00025995g0002	-2.18694869296831	2.71877244269133	0.0008775898841223	0.0268762781713636
NbS00020058g0011	-1.62608163471872	2.86092166810727	0.0008789376327679	0.0269067645102944
NbS00005475g0014	-1.49916730354963	3.33338831250374	0.0008838783250474	0.0270147029166875
NbS00013666g0010	-4.02657672447919	1.59199767964549	0.0008851897277655	0.0270430069948624
NbS00004410g0022	-1.67736971750314	3.69728681931513	0.0008855125164528	0.0270430069948624
NbS00007957g0021	-2.19486085175758	5.29078117974691	0.0008920285618477	0.0271886844672585
NbS00039815g0004	-2.98578190118086	0.213328647966208	0.0008922212477836	0.0271886844672585
NbS00024721g0014	-1.97525000369823	3.792387671302	0.0008924184914625	0.0271886844672585
NbS00010980g0003	-1.58421904102543	4.67099880697576	0.0008959464746973	0.027259875673859
NbS00047247g0003	-1.46048509700702	4.22734595185644	0.0008973011910254	0.0272755321389646
NbS00033889g0016	-2.09322215043174	4.32110410165591	0.0009035821166454	0.0274150505549587
NbS00003765g0012	-1.66387107138636	4.60677618700105	0.0009036280056322	0.0274150505549587
NbS00009732g0006	-3.0685611617456	3.02897281290413	0.000912962567221	0.0276601221427119
NbS00000837g0015	-1.86840790394595	5.73876356098939	0.0009148323448253	0.0276957349220779
NbS00033361g0006	-3.7593805110742	-2.35943879868287	0.0009148632373872	0.0276957349220779
NbS00041386g0015	-1.94407197457215	2.97260168890901	0.0009181112690955	0.0277500675196858
NbS00016827g0001	-1.70117527824156	6.88522367208309	0.0009185707488254	0.0277529727945177
NbC24808003g0001	-2.231724293114	1.0635291818847	0.0009190121664789	0.0277553302742174
NbS00000370g0101	-1.79438552889208	3.08548683017885	0.0009242083108427	0.0278681826189742
NbS00040601g0017	-2.76376175257922	0.60382941967365	0.000925389293447	0.0278817786367635
NbS00009443g0017	-1.49497104445165	5.28052464392636	0.0009323492214071	0.0280804026742333
NbS00059606g0003	-1.47391359223565	5.81898866257796	0.0009333631452725	0.0280998595478001
NbS00000066g0020	-1.47594524544479	6.77706493675901	0.000937059076364	0.0281874654807758
NbS00018975g0007	-1.63975409490453	5.64868084668753	0.0009373802003321	0.0281874654807758
NbS00026934g0005	-1.57371509721061	2.9071929022643	0.0009398294205082	0.028218903390867
NbS00006272g0026	-2.5675606903792	4.04380466640962	0.0009401359937639	0.028218903390867
NbS00032731g0010	-1.44141908806764	6.51534787854312	0.0009404355585985	0.028218903390867
NbS00005286g0012	-1.49597596660323	6.63224407393996	0.0009438982055364	0.0282867585010549
NbS00008501g0015	-1.51979463920048	5.68576711028502	0.0009449669368172	0.0282930731741128
NbS00041863g0018	-1.70055124530108	6.62834729116757	0.0009530380092631	0.0285123737209193
NbS00018550g0004	-1.75868049105139	2.09651983232835	0.0009551857346078	0.0285319246083734
NbS00002201g0008	-1.74381620866115	6.73395632093709	0.0009599012195156	0.0286615696815413
NbS00026425g0002	-1.50982326490847	3.11794523197735	0.0009620703098045	0.0287038938252205
NbS00004501g0002	-4.22779516892517	2.10354706754065	0.0009630016544707	0.0287092518996183
NbS00027671g0009	-1.64755483195534	6.6172091832397	0.0009683286108528	0.0288416796412244
NbS00023874g0006	-1.72356045773111	6.12211325290838	0.000969308914648	0.0288442132635885
NbS00044529g0002	-1.41183679418459	5.60342701420761	0.000969416926742	0.0288442132635885
NbS00007376g0001	-1.41720288063485	4.25933528735595	0.0009719254832022	0.028882284275035
NbS00001980g0202	-3.66569910129134	-0.485763526203153	0.0009722090217352	0.028882284275035
NbS00002963g0013	-1.63928437711499	3.01898159479056	0.0009733624063133	0.0289053060776871
NbS00046544g0002	-5.96490313867556	-2.60889723067117	0.0009801804060448	0.0290398555498806
NbS00036851g0003	-1.38933146435936	6.18479615927215	0.0009805547004168	0.0290398555498806
NbS00029326g0004	-1.76525195339164	2.19217179986985	0.0009815063995087	0.0290455161906553
NbS00011057g0121	-2.61295693781937	0.982124416526328	0.0009857907035426	0.0291610023802797
NbS00001604g0006	-1.50191164617977	4.38196543005857	0.0009896720192975	0.0292531575704059
NbS00013628g0001	-1.7951331529156	3.5619140250616	0.0009912145183785	0.0292744687833124
NbS00007414g0023	-1.60637909710284	6.39816520901633	0.0009915428421742	0.0292744687833124
NbS00001049g0005	-1.94031880441879	4.37624790638532	0.0009951740667722	0.0293703245927335
NbS00050208g0001	-2.14794859711893	2.4484142706923	0.0009976240141243	0.0294312570779453
NbS00019964g0003	-7.13312129259616	-1.72203705485309	0.0010012077658947	0.0295255783595642
NbS00020611g0016	-2.1284088019727	5.13366943616711	0.0010020729620333	0.0295396876754706
NbS00016761g0012	-2.52107827704158	1.77834250077932	0.0010048607307522	0.0296104389483507
NbS00020970g0014	-1.52595404940507	6.88074808245897	0.0010072074641954	0.0296681445845689
NbS00003896g0111	-3.99100855783011	-1.49887451378881	0.0010106848494772	0.0297476293326474
NbS00007161g0005	-1.43254001509408	5.37459830024454	0.0010127792740957	0.0297977920555326
NbS00000016g0008	-3.98868442586831	0.700672208465206	0.0010209066042315	0.029979171674204
NbS00009784g0001	-1.74171405634585	2.86559996073779	0.0010349081540173	0.0303436659868303
NbS00032876g0004	-1.49573699894259	6.40109239216116	0.0010371829363576	0.0303753817086118
NbS00001844g0008	-1.44397965787395	4.65227856611349	0.0010377486271431	0.0303802998821638
NbS00004793g0002	-3.63487371743755	7.66440865492476	0.0010441406634096	0.0305323199581034
NbS00059489g0001	-2.69292933423642	3.81975141575909	0.0010463808450629	0.0305861165576203
NbS00051320g0002	-3.0383873683664	2.71345719389022	0.0010487130592144	0.0306419375582551
NbS00008130g0003	-1.46737455090631	4.67995355008016	0.0010516356806763	0.0307044654642121
NbS00058164g0004	-4.1415022151576	-1.66671628043106	0.0010538257805204	0.0307566523845505
NbS00030506g0007	-1.46600232267149	6.79929477213375	0.0010546639490179	0.030769357433934
NbS00022284g0016	-1.63255034846805	2.60434907694339	0.0010636862667057	0.0309970596584206
NbS00003709g0116	-2.23766277185644	1.53053005194646	0.001065386858084	0.0310347760616329
NbS00055137g0004	-1.46456102291288	6.89326655075844	0.0010716279421904	0.031192786050519
NbS00015779g0005	-3.03821752557818	1.74268836154658	0.0010725572760162	0.0312053665797495
NbS00054005g0002	-6.68292368421683	-2.09090851458935	0.0010748885404407	0.0312400729947951
NbS00009008g0007	-1.39512083603428	6.85221918269801	0.0010862738817433	0.0315110189189815
NbS00039438g0002	-2.54739022322451	0.184000733275035	0.0010888871657729	0.0315702325099063
NbS00017730g0003	-3.19974162455045	4.82623441279393	0.001089141814682	0.0315702325099063
NbS00022754g0003	-3.43207245836797	-0.736252861814278	0.0010909765968215	0.0315994317363023
NbC25496274g0002	-2.22570049212679	0.336048786137786	0.0010914849414715	0.0316021714725755
NbS00025787g0008	-2.50922950519405	-0.763406923834804	0.0010951452674241	0.0316961350438004
NbS00031846g0006	-4.55187792419108	-1.02747098580428	0.0010981045229289	0.0317697444533288
NbS00055461g0003	-1.76459129379828	6.24525046392576	0.0011117999976615	0.0321026474673594
NbS00018117g0002	-1.82500108814995	2.9464762149236	0.0011119544008244	0.0321026474673594
NbC25835994g0001	-1.52964801303565	4.1171285466636	0.0011143981821641	0.0321437382007232
NbS00012408g0006	-2.50767606146305	1.69098125959926	0.0011171824124789	0.0321997265972556
NbS00015170g0013	-3.50423298102946	-1.41430688856291	0.0011237020794773	0.0323510143718067
NbS00029310g0009	-1.52405763130581	4.89557322729956	0.0011293204219214	0.0324635296315327
NbS00053018g0003	-2.77161346195969	1.65608183394125	0.0011297354215244	0.0324635296315327
NbS00031755g0013	-1.60167961697396	4.3461864876775	0.0011319870905864	0.0325081091549856
NbS00001050g0001	-2.28337545199178	3.27837208750563	0.0011351954676894	0.0325836507428245
NbC23151083g0001	-2.25029799906081	0.873244730359808	0.0011362008954832	0.0326002585259625
NbS00033216g0006	-1.53872812249236	2.94664711118669	0.0011397332784572	0.0326770600883196
NbS00001075g0014	-1.57367267795161	7.42919172182965	0.0011402279705664	0.0326789764217252
NbS00025533g0004	-1.96745958661888	6.41381081706031	0.0011464478181937	0.0328202915688985
NbS00030431g0002	-1.50059573830136	6.04448403778221	0.0011482082352339	0.0328583727234677
NbS00058565g0004	-1.53988493332436	5.91228956065237	0.0011503727737817	0.0329079858010015
NbS00035831g0008	-2.52125680734809	2.08406347021449	0.0011517082048784	0.0329215273130291
NbS00039092g0006	-2.9146076606806	-0.121328053141996	0.0011559799544964	0.0329942425054123
NbS00002734g0001	-1.5275962023653	4.00700258751004	0.0011590098516781	0.0330365511745578
NbS00013721g0001	-1.57295335154491	3.57714936960787	0.0011596217781075	0.0330365511745578
NbS00028784g0002	-3.8711802777954	-0.0463877096320564	0.0011602797503882	0.0330365511745578
NbS00031443g0001	-6.35493859597393	-2.33458191693923	0.0011604900142884	0.0330365511745578
NbS00035806g0017	-1.57947749017923	5.799918544982	0.001162581462817	0.0330837591462374
NbS00014775g0019	-1.88499608303485	3.18818932892121	0.0011637717610032	0.0331052973309753
NbS00048541g0002	-6.04802068225069	-2.55468247004959	0.0011676326764328	0.0331904042401419
NbS00004043g0013	-1.54048438191653	4.36655995551095	0.0011696579596872	0.0332149499379898
NbS00042530g0001	-2.41214273114394	4.80356790060486	0.0011698543398202	0.0332149499379898
NbS00005407g0002	-1.86395943985531	3.91088852336865	0.0011701876074808	0.0332149499379898
NbS00016800g0004	-2.00808056038456	2.08910199241457	0.0011706705407647	0.0332149499379898
NbS00034471g0001	-3.49730672631346	-0.239330111839245	0.0011735460770563	0.0332813429304522
NbS00041686g0006	-1.94438325350674	2.2410718305945	0.0011765489073341	0.0333445747655944
NbS00020617g0018	-1.83081296985466	6.00882202733038	0.0011779273736731	0.0333712592261792
NbS00045149g0005	-1.44169370179974	4.55312899022226	0.0011798748843765	0.0334140392264729
NbS00049678g0001	-1.84730514612486	7.28230212897769	0.0011804183841686	0.0334170406836228
NbS00007191g0012	-2.70939746977674	6.62679458922588	0.0011847921172439	0.0335160137492514
NbS00013797g0001	-1.53529319186398	4.86949024674208	0.0011862537644632	0.0335325226779932
NbS00010352g0009	-2.59451336568468	0.550892603981177	0.0011909489167748	0.0336279065857101
NbS00023219g0013	-1.56965876525998	5.91981446010236	0.0011925579175426	0.0336608947464867
NbS00023419g0211	-2.67433038043125	-0.281335558025596	0.00119494244346	0.0337157402619277
NbS00010134g0014	-1.43795403219633	7.03278543710244	0.0012046440991205	0.033964382298533
NbS00020149g0003	-1.62604069144577	4.90108465174024	0.0012078739648705	0.0340428802814936
NbS00034791g0001	-1.69410588809299	8.17870489655225	0.0012094629778499	0.0340750913999268
NbS00010967g0020	-1.47536849962196	8.08602699509681	0.0012104702585303	0.0340908952346212
NbS00035557g0002	-2.51786583726755	-0.571949727759927	0.001214057645185	0.0341793250577184
NbS00032709g0016	-1.48453199373591	6.54366251316898	0.0012181370088598	0.0342815352246509
NbS00009928g0003	-3.38503518305198	2.16983522552016	0.0012275097256249	0.0344817820277705
NbS00050903g0009	-1.63324799460765	5.0091308797829	0.0012334204972008	0.0345842232583358
NbS00013070g0011	-1.48106330951505	3.47311829766195	0.0012341867761748	0.0345930098265915
NbS00007054g0007	-1.78127802223327	8.85371589103872	0.0012360795302497	0.0346193580948753
NbS00027293g0001	-2.12378957494648	2.43894145013946	0.0012396835451475	0.0346961485873308
NbS00047277g0007	-1.3889296719104	6.26057195406977	0.0012416900281426	0.0347395760657526
NbS00047700g0013	-1.82180003851214	10.126438092993	0.0012449464268617	0.0347929364065825
NbS00005344g0026	-1.87535087644698	2.47536488367588	0.001248557066912	0.0348500340747704
NbC23143817g0001	-3.36485906763705	-0.0854884591057773	0.0012488320515147	0.0348500340747704
NbS00044143g0004	-3.8709309443183	-0.144098567168661	0.0012518164804983	0.0348950696948845
NbS00019380g0011	-1.68957726760627	4.85206301802301	0.0012550752123973	0.03494764478589
NbS00018055g0008	-1.491052375714	4.68806091626394	0.0012575080481841	0.0349947160334287
NbS00001454g0008	-2.905097419055	1.50838626878679	0.0012576820266272	0.0349947160334287
NbS00018285g0004	-2.22321224886109	0.737466171162792	0.0012612251276866	0.0350467027401081
NbS00040594g0019	-1.96405844611879	3.32542567149092	0.0012613185422685	0.0350467027401081
NbS00034661g0001	-1.41026640035817	5.2887010094805	0.0012613857975694	0.0350467027401081
NbS00005491g0022	-1.46719555072922	6.63212279668866	0.0012635108728666	0.035084759367855
NbS00005370g0011	-1.92223098647753	1.5316268427151	0.0012636742170095	0.035084759367855
NbS00000860g0012	-1.46521607344143	6.41731979189941	0.0012685984442297	0.035195888329757
NbS00028325g0005	-1.60237108044508	5.10411300867529	0.0012762259973928	0.0353561354569708
NbS00020069g0017	-1.89812451946123	9.57533237275093	0.0012793844463731	0.0354179429610499
NbS00020569g0015	-2.52184966709317	2.93394244309083	0.0012880584092122	0.0355935648470426
NbS00033056g0002	-1.66835262654759	5.66910889466536	0.0012907380449587	0.035654712888212
NbS00030519g0030	-2.43842992783876	6.74630435090932	0.0012927540327492	0.0356973971711872
NbS00044790g0005	-2.19312640247084	1.91818348104183	0.0012932180045912	0.0356973971711872
NbS00036543g0010	-1.61896258822759	4.84842962253361	0.0012945665593676	0.0357217121524346
NbS00034270g0005	-1.77349594230142	2.52330556224087	0.0013089993844407	0.0360418399366268
NbS00002627g0005	-1.87832143697379	1.67647610878553	0.0013112939788254	0.0360920082193551
NbS00009118g0004	-1.35650342371132	5.2413841986172	0.0013130208629737	0.0361265203505302
NbS00030170g0012	-1.91996304206573	1.75134869830113	0.0013278028939885	0.0364679703837179
NbS00022697g0013	-1.59156397774918	6.34787946336717	0.0013287975910392	0.0364817509726767
NbS00016446g0003	-2.58417328147852	3.23395633845673	0.0013370728411772	0.0366957551334099
NbS00047968g0009	-1.37351022173748	4.30208892790573	0.001340600828755	0.0367397742014632
NbS00012936g0022	-1.41486399114975	5.17970856033149	0.0013437743852011	0.0368080663672774
NbS00009017g0013	-1.56186238058384	5.54280661003186	0.0013440565744293	0.0368080663672774
NbS00002665g0120	-3.30381281332149	-1.23499807255229	0.0013451338186047	0.0368243641330502
NbS00018457g0002	-2.10390903249522	2.61586914163673	0.0013528333002985	0.0369666234244859
NbS00033712g0007	-1.76760061400461	5.16785440253824	0.0013537182434738	0.0369666234244859
NbS00040838g0022	-1.35741068651936	4.00642818079338	0.001362956482111	0.037152481494346
NbS00001556g0005	-1.5723237350697	8.67553936232887	0.0013688976719648	0.0372762313906231
NbS00000228g0004	-1.64186886496552	5.56219103383769	0.0013694484777502	0.0372762313906231
NbS00028221g0016	-1.42153242971954	5.42833571145763	0.0013700763100813	0.0372800350864634
NbS00046111g0004	-1.60285614778399	6.6167316891628	0.0013719346784799	0.0373040223594219
NbS00001409g0001	-1.36966986882216	5.70897065359668	0.0013762049120674	0.0374068167184352
NbS00000980g0006	-1.5671375526974	6.66359232980739	0.0013771646611787	0.0374195872131527
NbS00005744g0012	-1.62260761796996	3.91295903774604	0.0013817325669092	0.037503678652438
NbS00003382g0007	-1.60200246476386	4.69556506468363	0.0013854161130262	0.0375769521650685
NbS00021044g0022	-1.91760793440972	1.508869776918	0.0014022119695204	0.0379211000104227
NbC25921396g0004	-6.07002700352313	-2.54465915187371	0.0014026419403784	0.0379211000104227
NbS00028638g0003	-4.06978838509626	4.30621648052809	0.0014060130151842	0.0379737864521776
NbS00025223g0018	-1.84812530062017	8.37835876547057	0.0014076373747571	0.0379963463093962
NbS00016159g0006	-2.40290120503859	11.8975386587666	0.0014078432560728	0.0379963463093962
NbS00021324g0005	-1.89393224240216	6.04055143867549	0.0014091127539652	0.03801717521551
NbS00018551g0009	-5.82808038208636	-2.70306490849359	0.001416143703533	0.0381798940812396
NbS00062211g0001	-2.61088231299157	1.94973168210551	0.0014239151682345	0.038362333909908
NbS00002497g0111	-4.34792375777075	-1.51670770758162	0.0014278524134503	0.0384142090478765
NbS00002465g0007	-1.6076872934852	4.4923534227291	0.0014352654313332	0.0385728847219571
NbS00012755g0007	-1.40892453579246	6.64148455519005	0.0014436774363809	0.0387580453122466
NbS00048421g0009	-3.95959152220355	-1.52272596789874	0.0014452816104983	0.0387874786114729
NbS00044754g0004	-1.41793442627361	4.40054674253444	0.001449666333292	0.0388914874852512
NbS00045842g0003	-1.3488575667742	5.97172711147485	0.0014538226126419	0.0389398688831696
NbS00048883g0004	-2.87515444917327	0.548249745764332	0.0014543282019307	0.0389398688831696
NbS00014581g0001	-1.41424317563069	9.55411530148641	0.0014545109533144	0.0389398688831696
NbS00020776g0001	-2.2808336182614	1.25311356956451	0.0014545286783498	0.0389398688831696
NbS00034997g0001	-1.34264126958107	5.09730082997678	0.0014555707253941	0.038942042332174
NbS00025087g0011	-2.68730656712015	-0.124341604040221	0.0014589267897438	0.0389892824611084
NbS00027604g0009	-5.78421645969435	-2.72263292344464	0.0014651257317279	0.0391275658264512
NbS00001229g0003	-3.19476056262803	-0.811585823232135	0.0014710726100995	0.0392452165165191
NbS00031755g0004	-1.99464496559133	2.71511973658437	0.0014729626193025	0.0392707885835974
NbS00007710g0011	-1.39210689467247	6.41539676207454	0.0014730594704304	0.0392707885835974
NbS00020764g0014	-1.470582805898	5.5222171427609	0.0014805140039589	0.0394457851980501
NbS00000599g0002	-2.75526356219246	2.4172211346244	0.0014858207374623	0.0395695614039879
NbS00037501g0026	-3.37633924435354	1.56403492701962	0.0014871228549967	0.0395766399100346
NbS00020031g0005	-1.41630090531987	6.42845607350667	0.0014906631910508	0.0396432325450117
NbS00000170g0014	-2.67137767011531	3.37184382996002	0.0014968765738839	0.0397752666783654
NbS00013023g0016	-1.75952942794963	4.80580112099682	0.0014971902185195	0.0397752666783654
NbS00019527g0005	-2.03086997909182	0.93779806375515	0.001502681916016	0.0398934105190784
NbS00054563g0007	-3.57620538023767	-1.02460249762365	0.0015077766217048	0.0399785363824722
NbC24211353g0001	-2.05347927473352	3.3567871716909	0.0015133187877725	0.0400643936538237
NbS00013649g0009	-2.7580252289902	7.67567433539949	0.001519981221316	0.0402268349628897
NbS00052109g0004	-3.76412026601605	-0.549765227460453	0.0015207525318842	0.0402333071121521
NbS00021324g0006	-1.43557034766795	3.77552606542951	0.0015234263357471	0.0402761440283942
NbS00019795g0017	-2.6020293794309	6.10151658073306	0.001533038545077	0.0405022314197297
NbS00003110g0006	-8.33626954468128	-0.639898098288941	0.001534723189396	0.0405327187008582
NbS00009059g0115	-2.30110863170125	1.07874755737624	0.0015384507285917	0.0406171200135198
NbS00004510g0005	-2.57436780470284	-0.366168943696242	0.0015394504626419	0.0406243813163188
NbS00003961g0008	-1.56819679244511	4.52760630728737	0.0015400332139446	0.0406243813163188
NbS00018176g0003	-1.71064471265825	3.04944142454085	0.0015403214010665	0.0406243813163188
NbS00008200g0010	-1.76399280487708	3.64979159910476	0.0015415296594247	0.0406422139652061
NbS00058674g0006	-5.8881633148562	-1.30429761253336	0.0015433604016674	0.0406764403447057
NbS00054436g0001	-1.99279981656252	1.65433624205986	0.0015501078455812	0.0408260990129814
NbC23683697g0001	-4.53336729626101	-2.38464505214412	0.0015614453694903	0.0410963597092709
NbS00031867g0006	-1.78493118074268	4.18781852571639	0.0015620615315358	0.0410984146459436
NbS00014644g0002	-1.51539179799803	5.34209345160436	0.0015639320019524	0.0411192985807673
NbS00042518g0006	-3.80487420167564	-1.95168714449152	0.0015742142110901	0.0413327285076839
NbS00009480g0028	-1.3854765556886	5.92226258931259	0.0015852815713313	0.041594716982727
NbS00046532g0005	-1.62213881252942	4.13471510097922	0.0015997088993064	0.0418725723166998
NbS00046220g0003	-1.77012291228033	5.31033498275312	0.0016006704774238	0.041883388281999
NbS00021357g0013	-2.04316071847189	3.01112977359144	0.0016029680763757	0.0419147890124955
NbS00014902g0001	-3.83618633029021	-2.31086715838713	0.0016035432189275	0.0419154782746303
NbS00035823g0011	-2.18316813641372	2.85247692177362	0.001612229314099	0.0420422124550035
NbS00008627g0020	-1.48566469806932	6.21960106406575	0.0016122447306289	0.0420422124550035
NbS00025475g0004	-6.12178172008884	-2.50485762888875	0.0016157939208754	0.042106012924785
NbS00007068g0014	-1.34867169960657	4.2365261710339	0.0016221482229921	0.0422419533971097
NbS00024347g0001	-2.99146801500201	2.82406656957999	0.0016232338813181	0.0422422421196588
NbS00039872g0001	-1.41950335652936	3.78915188433083	0.0016253493102026	0.0422828865681079
NbS00007716g0015	-1.38189894495288	6.41364124068356	0.001629004566355	0.0423257413338723
NbS00001236g0010	-3.06847156240886	1.11086780504754	0.0016290759998559	0.0423257413338723
NbS00018070g0010	-1.54431082690879	2.87079610956786	0.0016291045301881	0.0423257413338723
NbS00002365g0011	-2.53925044623201	0.682655024194442	0.0016352532837308	0.0424273766159854
NbS00053389g0004	-2.66344923063338	2.74447013311169	0.0016452228926903	0.0426401355007786
NbS00016746g0012	-1.48795406223172	5.1359066245705	0.0016477720755095	0.0426917175560855
NbS00042341g0009	-1.74140431667188	8.8526397681353	0.0016499817788121	0.0427032494193828
NbS00008946g0005	-1.65250346545209	5.4454388485868	0.0016517028249941	0.0427165746644834
NbS00061141g0001	-1.39188359871352	4.00502783339508	0.0016635281293478	0.0429781202524368
NbS00002007g0125	-1.40065783352956	7.8818724070706	0.0016660573871294	0.0430050007338841
NbS00004988g0113	-1.84812605764875	1.58443056980826	0.0016686412506373	0.0430426038778879
NbS00007826g0013	-1.31223843163365	5.87032459038514	0.0016700089592031	0.043063340410188
NbS00013067g0003	-1.45014261003638	6.48451815676988	0.001672031665929	0.0430864057395384
NbS00001889g0118	-1.70095879391341	4.90800828787699	0.0016754058081312	0.0431297001076021
NbS00060745g0006	-1.30563850105996	5.65105877219608	0.0016828655638848	0.0432903373901659
NbC23614995g0001	-2.09292908252475	0.611350792544982	0.0016839130177952	0.0432903373901659
NbS00003024g0016	-1.36953640779037	4.515551071485	0.0016980666651424	0.0436248347853742
NbS00058883g0014	-3.97041723393985	-1.25074907124762	0.0016989696942209	0.0436333578597512
NbS00012843g0001	-1.87084123495248	4.43094018643079	0.0017091223215868	0.0438483261131147
NbS00005880g0006	-1.98626871737666	1.01893453666521	0.0017096363550826	0.0438483261131147
NbS00002714g0006	-1.72019943577626	4.71122946078675	0.0017223794689245	0.0440995245598678
NbS00005404g0016	-2.46097549461486	1.81858936801247	0.0017236721843512	0.0440995245598678
NbS00033646g0012	-1.52235393377221	4.19577192702655	0.0017243838669709	0.0440995245598678
NbS00041585g0006	-1.38936734800131	4.26394694509251	0.0017249801308045	0.0440995245598678
NbS00005159g0014	-1.46437321295838	3.55688415220713	0.0017286586561677	0.0441555723107145
NbS00014725g0012	-1.87260209343175	1.70325334176303	0.0017291312635848	0.0441555723107145
NbS00001997g0006	-1.94680571502422	6.46548722191676	0.0017315581004269	0.0442027660937525
NbS00032084g0005	-1.43435312623776	7.35861432341643	0.0017352540194776	0.044280818537857
NbS00040718g0001	-1.56731251747934	7.38804869983114	0.0017357751568146	0.044280818537857
NbS00010961g0004	-1.44420503286604	5.48000881311993	0.0017442848465897	0.0444251680931229
NbS00024938g0009	-3.08248894569698	0.985032990768624	0.0017443417576987	0.0444251680931229
NbS00038497g0002	-3.57627295796885	-2.48317878579581	0.0017463072839441	0.0444455861514065
NbS00039676g0020	-2.64067354576519	-0.150897427081548	0.0017483304200455	0.044482254880966
NbS00001139g0012	-1.46629790865643	7.22539030428799	0.0017577452747258	0.0446837255567994
NbS00012043g0007	-2.89815840857631	4.10094753955276	0.001758004101889	0.0446837255567994
NbS00016427g0019	-2.45077687557968	6.11080491978809	0.0017607384949892	0.0447102555970193
NbS00056256g0003	-1.82708066562764	1.78229228437142	0.0017608040015689	0.0447102555970193
NbS00038884g0003	-2.3545034736777	1.22961972431569	0.0017648528313572	0.0447832871781504
NbS00011120g0003	-1.9101481361587	3.34312749406651	0.0017741510231103	0.0449744045782087
NbS00014171g0012	-1.98926768590757	1.78591002256936	0.0017761258702607	0.044994599616797
NbS00008430g0002	-2.53910616152145	4.31522453735912	0.0017787968675939	0.0450217722565833
NbC26003603g0002	-2.77787267811958	-0.950732720403159	0.0017802405102194	0.0450390824544708
NbC25985483g0001	-3.77406730916703	-1.97442400454088	0.001782583775492	0.0450535956943444
NbS00006071g0009	-2.77233766934036	-1.13993128248703	0.0017833663894047	0.0450584655826474
NbS00024650g0119	-2.33162643738001	0.518518037542314	0.0017858755803014	0.0450771285353075
NbS00038113g0004	-1.98050440059233	2.64898156327471	0.0017999759218557	0.0453730564143294
NbC26121602g0003	-1.4667361015785	4.32563128203267	0.0018012865364007	0.0453749545610644
NbS00000671g0036	-1.60588699587983	4.91695018539503	0.0018013262285769	0.0453749545610644
NbS00018183g0008	-1.41771113625073	5.06188324996857	0.0018018938276255	0.0453749545610644
NbS00003211g0001	-4.01866848852239	0.175409969118008	0.0018024275277009	0.0453749545610644
NbS00003501g0001	-3.40797766233164	-0.603858009739222	0.0018102867897657	0.0455277888427781
NbS00032448g0007	-1.35910002506031	7.31179478146238	0.0018136713331295	0.0455978942571108
NbS00027305g0007	-1.30231291248943	5.70100952478921	0.0018260233342052	0.0458179488315569
NbS00003466g0005	-1.46749256096012	4.82231862413572	0.0018295392407158	0.0458910928297661
NbS00011498g0008	-1.32193610138815	6.66851672846984	0.0018312790624446	0.0459036099938531
NbS00006121g0004	-1.3816785663234	4.50524935449233	0.0018315455009759	0.0459036099938531
NbS00007759g0111	-1.91646768465781	2.55121966313396	0.0018332686080922	0.0459150687620912
NbS00038810g0011	-1.71360232062343	2.76942022897299	0.0018371550801525	0.0459871017413855
NbS00003753g0004	-1.31946896389175	4.69300250680702	0.0018375814623745	0.0459871017413855
NbS00038505g0002	-2.22727181358596	1.55878978470138	0.0018397337579167	0.0459971115585462
NbS00031881g0013	-4.05446580514915	-2.15639504867143	0.0018454874605102	0.0461009450953388
NbS00014412g0011	-1.51782473461077	6.54002414794267	0.0018463555564571	0.0461009450953388
NbS00053507g0003	-1.30543747168927	5.04296913673733	0.001847367542218	0.0461111390545995
NbS00013637g0008	-1.33955801453234	7.51957873686705	0.0018520716368442	0.0461755523178713
NbS00024908g0001	-3.71692076652282	-2.00237062423515	0.0018523663873834	0.0461755523178713
NbS00021220g0002	-3.21304849852738	-1.84896766445715	0.0018551778468031	0.046230547719731
NbS00002772g0014	-2.51595974195341	0.0942004759191304	0.0018634241155963	0.046394241308962
NbS00026799g0005	-1.37192556546838	8.26951571386237	0.0018638796123344	0.046394241308962
NbS00018446g0009	-1.34598099755113	6.89551651964001	0.0018677216242831	0.0464673322283798
NbS00026157g0038	-1.32826048864695	4.92591675496496	0.0018694961519773	0.046496335588369
NbS00049701g0001	-2.55154136781965	3.18911582953459	0.0018712982059749	0.0465171285210694
NbS00021469g0003	-1.33500992350566	6.08587610670023	0.0018751543914205	0.046590399065576
NbC25948687g0003	-1.75077320641768	1.74678731580368	0.001876515445924	0.046590399065576
NbS00020803g0007	-3.32509668511435	-1.76671407264235	0.0018794921289802	0.0466146252664421
NbS00037258g0001	-1.31937188260792	5.46083197488633	0.0018802931028778	0.0466146252664421
NbS00018994g0007	-1.77865891198273	5.61770486601663	0.0018803553391103	0.0466146252664421
NbS00057849g0002	-2.0586462787215	2.78632009773473	0.0018837632343624	0.0466839558979135
NbS00008555g0002	-2.45951048106789	0.492827038723316	0.0018850094745427	0.0466996881790777
NbS00040609g0004	-1.64239596969307	4.15525150834418	0.0018931819498293	0.0468673211379296
NbS00000092g0027	-1.38023567795005	6.86565553970768	0.0018947594660272	0.0468673211379296
NbS00040680g0008	-1.3641449899006	4.32971190601082	0.0018949089949923	0.0468673211379296
NbS00033670g0012	-1.42798649382793	6.86635801410138	0.0018954575864447	0.0468673211379296
NbS00028328g0004	-2.76263320044641	-0.723356937626811	0.0019011803435735	0.0469936095345648
NbS00013286g0006	-2.75124650069111	0.697397806062241	0.0019020895266654	0.0470008721957879
NbS00031145g0011	-1.92904687062704	4.30043886483801	0.0019181044072315	0.0472950359373548
NbS00006175g0109	-1.53615733059254	3.50072032967819	0.0019183286156394	0.0472950359373548
NbS00007512g0018	-1.45077704319552	4.49917148636538	0.0019251166780674	0.0474317699206812
NbS00029060g0024	-1.88570573443228	8.02352928059261	0.0019270323389194	0.0474636578569257
NbS00014150g0010	-1.61051406473106	6.86102942089153	0.0019277815099729	0.0474668033366301
NbS00050167g0001	-2.25054921557478	1.38576011445861	0.001930805965363	0.047525951926673
NbS00006062g0008	-2.04573112710693	4.25459376446605	0.0019376058667237	0.0476432203153737
NbS00040048g0003	-3.80248861281691	-1.94428731522193	0.001938065247252	0.0476432203153737
NbS00034665g0005	-2.3596345495924	9.30062443162156	0.0019460493056715	0.0477626285083191
NbS00021551g0002	-2.25321545553215	1.55012140488953	0.0019485383406836	0.0478066666661359
NbS00023329g0002	-1.30064975015712	4.58820050780148	0.0019697656276851	0.0482516769971013
NbS00020117g0001	-2.08431051464971	0.591028913694741	0.0019715971049666	0.0482810565181929
NbS00017431g0002	-1.56490883700326	4.3663544449639	0.0019759710741358	0.0483653891742224
NbS00010071g0005	-1.61383404371759	6.24481629232289	0.001976307356901	0.0483653891742224
NbS00005404g0004	-2.71349513469262	2.67372079589309	0.0019782260635023	0.0483813411797143
NbS00017513g0005	-2.08759497536504	1.07492157936342	0.0019856692258792	0.0485167721700023
NbS00037198g0007	-1.48940769112921	6.73161112983935	0.0019899034869584	0.0485580953451743
NbS00021519g0001	-3.83971352457169	-0.654223378492726	0.0019944641316784	0.0486110339180414
NbS00046732g0004	-1.38876681496209	4.76181862965325	0.0019946186818254	0.0486110339180414
NbS00020945g0003	-2.65690925258493	0.15684339356204	0.0020019656480867	0.0487054909489915
NbS00034083g0108	-1.39368562825326	4.23428007063981	0.0020025439089832	0.0487054909489915
NbS00004921g0019	-2.00206739806033	5.96063260326312	0.0020040087082817	0.0487155255028171
NbS00050872g0004	-1.34769825590326	7.20284450737968	0.0020268923652679	0.049177894525668
NbS00039283g0008	-1.57520195519537	6.555373021937	0.0020327220495968	0.0492880245797322
NbS00015728g0011	-1.36528885882441	3.5020986774906	0.0020339350513678	0.0493017852391072
NbS00006176g0101	-2.95750857726683	0.0252043037893553	0.0020352019172506	0.0493168423977427
NbS00002497g0116	-1.75657482309801	3.57983852188525	0.002044692123819	0.0495310941088399
NbS00017924g0003	-1.30408715703988	5.71628234940378	0.0020606659350825	0.0498074694479974
