# Supplementary material for: An atypical NLR protein modulates the NRC immune receptor network in Nicotiana benthamiana
Source: PLoS Genet. 2023 Jan 19;19(1):e1010500. doi: 10.1371/journal.pgen.1010500 (PMC9851556; doi:10.1371/journal.pgen.1010500)
Supplement: S3 File — (XLSX) [file pgen.1010500.s018.xlsx]

## Sheet: Sheet1
GO enrichment analysis_TRV:NRCX vs TRV:GUS
Up-regulated genes
BP:response to wounding GO:0009611
Gene ID	Annotation	logFC	logCPM	PValue	FDR
NBC25132074G0001	Proteinase inhibitor I [Solanum lycopersicum]	10.9028	9.0274	5.41113e-15	1.05713e-11
NBS00036561G0009	Proteinase inhibitor I [Solanum lycopersicum]	10.8337	10.6118	3.74e-12	3.29e-09
NBS00003673G0009	Proteinase inhibitor I [Solanum lycopersicum]	12.4178	3.34615	4.73739e-06	0.000456865
NBS00003673G0010	Proteinase inhibitor I [Solanum lycopersicum]	5.52163	1.64532	0.000433665	0.0159705
NBS00043047G0001	Proteinase inhibitor [Solanum lycopersicum]	1.51322	4.35854	0.000828081	0.025639
BP:response to biotic stimulus GO:0009607
Gene ID	Annotation	logFC	logCPM	PValue	FDR
NBS00008093G0014	Major latex protein [Solanum lycopersicum]	7.16935	2.19088	2.04087e-06	0.000232796
NBS00032860G0001	Major latex protein [Solanum lycopersicum]	2.34474	5.57905	4.97894e-06	0.000475667
NBS00032860G0002	Major latex protein [Solanum lycopersicum]	2.31785	5.46262	6.32313e-06	0.000575442
NBS00012812G0001	Pathogenesis related protein STH 2 [Solanum tuberosum]	3.76047	3.27473	1.26291e-05	0.00100062
NBS00004222G0004	PR 10 type pathogenesis related protein [Nicotiana tabacum]	1.76817	7.59448	0.000764089	0.0242159
NBS00012812G0013	Pathogenesis related protein STH 2 [Solanum tuberosum]	1.712	4.54277	0.00092158	0.027811
NBS00038554G0002	Polyketide cyclase/dehydrase and lipid transport [Arabidopsis thaliana]	1.55541	5.23738	0.00111954	0.0322555
Down-regulated genes
BP:cell redox homeostasis GO:0045454
Gene ID	Annotation	logFC	logCPM	PValue	FDR
NBS00022787G0008	Peroxiredoxin [Solanum lycopersicum]	-2.84471	8.99513	2.18857e-09	7.05321e-07
NBS00026425G0011	Peroxiredoxin [Solanum lycopersicum]	-2.52815	8.73667	3.01129e-07	4.48368e-05
NBS00024315G0001	Glutaredoxin [Solanum lycopersicum]	-8.05408	-0.911455	1.36671e-05	0.00106627
NBS00010261G0005	Thioredoxin H2 [Arabidopsis thaliana]	-3.20547	1.40775	1.78428e-05	0.00131293
NBS00031996G0007	Thioredoxin [Solanum lycopersicum]	-1.6368	6.983	0.000149657	0.00702127
NBS00050305G0001	Peroxiredoxin [Solanum lycopersicum]	-1.59109	7.47494	0.000269109	0.0112503
NBS00040246G0004	Thioredoxin [Solanum lycopersicum]	-1.58618	7.41684	0.000334437	0.0132117
NBS00024232G0006	NHL repeat containing 2 [Solanum lycopersicum]	-1.72322	7.46665	0.000420132	0.0155622
NBS00026556G0002	haloacid dehalogenase hydrolase [Arabidopsis thaliana]	-2.16198	4.73775	0.000452053	0.0164957
NBS00018915G0015	Thioredoxin X [Solanum lycopersicum]	-1.45334	5.19975	0.000510642	0.0180316
NBS00016114G0002	Glutaredoxin [Solanum lycopersicum]	-3.78163	2.72372	0.000524074	0.0184123
NBS00050208G0001	Glutaredoxin [Solanum lycopersicum]	-2.14795	2.44841	0.000997624	0.0294313
NBS00019964G0003	Glutaredoxin [Solanum lycopersicum]	-7.13312	-1.72204	0.00100121	0.0295256
NBS00032876G0004	Glutathione S transferase domain protein [Solanum lycopersicum]	-1.49574	6.40109	0.00103718	0.0303754
