# Supplementary material for: An atypical NLR protein modulates the NRC immune receptor network in Nicotiana benthamiana
Source: PLoS Genet. 2023 Jan 19;19(1):e1010500. doi: 10.1371/journal.pgen.1010500 (PMC9851556; doi:10.1371/journal.pgen.1010500)
Supplement: S6 File — (FASTA) [file pgen.1010500.s021.fasta]

>NbS00033314g0004.1
MLPTTIELSSQSMVGIEEEEQMVTDKILGGTDQLGVFTIAGAPGLGKTTLAKKLYTHENI
VNRFDVRSWCCVSQIYDKKRLLLELLGYEFERHVEIERSEDELILQVQRCLEKKRYLIVI
DDVWSTAIWDDLVSFFPDNNKKSRIILTTRLDHELLSSSVKMFCYTYHLSFLAEDKSWLL
LQKTVFKEEINCPQELEEIGKQIAKSCAGLPLAVILIGSLLERLDKKRGYWTKVAKRLSA
NAKVAGEAEWYMDIIELNYKHLPHYLKPCFLYFGLFLEDEEVSVKKLIRLWAAEGFVLSN
EVRTAEYVAMDYLIDLIASNLVMVAKRFPLGGIKSVRLHDLVLDFCLSKAKEVNFVLKVD
RSLALDPATSTTNSSSDIQRFLVCSKLHHFIKWLRPTQRIHSLRLYPYTNETNKFIPIGA
FSSDLFKSSLTVLDLENVGIEASALEDITSLIHLRYLSIFGNFSEIPPVISNLTNLETLA
ARPKSGTLTLPGSMWDMINLKHVDIREGEVRFDGVGAEKEDFFELEKLESFSKVVLLNED
DISEMCNRAPNLVQLELMTMEHWGSLFSSLNCLIYLETLAIYHHGYFPLSGISLIFPLSL
KELTLSCCGFSWDEISRIGSLPNLEVLNLLLSAFTGRKWTVGVGGFVNLRFLKIEHSSIK
HWNMSVDSFPCLEQLVLRWCDKLEEIPSSFGSMASLQRIEVHCCCPSATKSAVKIRNMQM
DDMKNSDFKLIIYLHY
>NbS00034310g0005.1
MIGFEIETEMLIEKLVTGPRQLDVISIFGMPGLGKTILAKRLYDHEAISNRFDIRLWCCS
SQSYDKRSLLFELLNHICKYDTSTKEKSDDELAEMLYKYLKGKRYLIVVDDVWSQEAWDD
IIRSFPDDDTGSRIILTSRLESIATYAMIDSSPHFLRMFTEEESWMLMKQKVFKEDNCYC
PQQLEEIGKQIASKCGGLPLAVILVAGLLAKHDKEVVYWQEVGESLKSKIQGCMDIVESS
YQHLPIHLQKCFLYFASFLEDQKVPVQKLIRLWIAENFVEASSTSKSLEMVAMDYLMDLI
SCNLVMVAKINSLGEIKAVHIHDLVHEFSLVKAKNENFLLRINRVGEFLSSRRSWLRRFG
LAIFLSSESRFKRVNILPSQVLLGERFTLGKNINTLRFLPGVYSPIVDYDLTWKHLRVLD
LGSVRLRQTLVDALQHLIHLKYLELQFMQPEEARDIYNSICNLKKLETFIVFGYHDQPCI
PVTIWSMTSLRHLLITPLYTYQPLHNLDNLQTCSDLVVFPGIYYRNFMKRFPNLEKLSCQ
LYGSGTTSGNFFPSFDSLSQLNSLKIGVSGELVDPYGFEDFTYPSNLKKLTLAHLELPWS
KISTIGKLSNLEVLKLEGNAFRGRKWDVKDGEFPNLKVLKLKDLRISEWTASDD
>NbS00002971g0007.1
MADAVLNFPVENLLQLLTENVKLIGSAKGELENLLKEVQHLKGFLDDAAKLPSDSEQWKV
LVEEIQKTVHTAEDAVDKFVVQAKLHKEKNKMARILDVGHLATVRNLAAEVKGIHDQVKE
LRLNNQALQARPTLELPKKVVDFDEEANKVINRLVKESKDLEIIPVVGMPGLGKTTLARK
IYKDPKISYEFFGVHWVYVGQSYKIKDVFLNILKFFTRCTEDYQHEDVDALAKVIAGFIN
KGGRCLICLDDVWETKVIDYVKTIFPENEKGHRVMMTTRNRVLATYANSDPHDLKFLTPK
ESFELLVKRVFGKKPCPKDLVGHGESIAGKCGGVPLAVVVIAGALRGRPNTSDWIRVERN
VVQHLFTNSEESWLKFVEMSYDHLPQEVQTCFLYFGVFPRGFDIPSWKVIRLWIAEGLIK
PQESYTLEEIAEFYLNDLVNRNLVILQQKRSDGQIKTCRLHDMLHQFCKKEASNKWLFQE
VSLTPDQAIPIEEPNKSRRLCIQPSNLKDFLSKKPSAEHVRSFYCFSSKEKQICGLTPND
IKLIYKAFPLVRVLDVESLKFLFSKDFNQLFHLRYIAISGDFNAIPLTFGKFWNLQTLIL
NTSTSESTLDVKADIWNMLQLRHLHTNIPAKLQPPTATTSGKASCLQTLCMVAPESCEKE
VLAKACHLKKLSIRGQMAAFLGAYKGGINNLVELKCLEQLKLLNDVLYMNKAPHLPQTFS
QLVRTVKKLTLTNTRFAWSEADKLGQLESLEILKFKENAFAGDSWKPKMGFSALRVLWIE
RAEFETWEASEINFPVLRNLVLMSCDKLETVPFELANLSDLYEMRLENTSKAVISAKAIL
ESKTAKKIKFNLTIFPPEAGSKATQREFWGHGYGATHVF
>NbS00035496g0014.1
MLVWLYFSSYGYENQDVSVLGEINVSLFLQMKYFSSYGYENHYVSVQGEINVFLFLQIMF
KPIQPSIRKIYIALLEALKSTIQSGGWRANIQNHEHAADSEANFLETIQHDLAELPTNSN
ISQSEALKDQLVTLKEMRDILRDDIMHVQIRDLELLLRDIDTFIIDVGLMVYSSYKGEEE
EKKVMELGEVIPSQVLDLLGNIQQIIITEKLTPIRKAFQCNYLPKIHGLGYVDFLLNNLK
ELQSRHSDSLDSITKLLKRIQKELDSWQPFLESVAEEQHNDIDKIQRCATQLIGKAYEIE
YLIDACICKKAPVWCFEHWLSDIVEDTTLAKDEVAEIHKKKMVEEAINTDTALTTSNLER
SPRMNEEIVGFKDVMKNLRRKLLEGKGRDVISIVGMPGLGKTTLAYRLYYDSLVVSHFDI
RAECYVSQVYSRKDLLLAILRDVTSKNSKGREKRADELADELHKALFSKRYLILLDDVWE
ARVLDDLMGCFQDANNGSRIILTTRNHEIAEYARFQSNPLSLRMFNDEESWKLLRKKVFG
KERCPPLLMNIGRQIAEKCGQLPLSVALVAGVLAEVEKKEECWEQVANNLVPQIHNDSRA
IIENSYKILPYHLRSCFLYFGAFLEDNVINVSKLTRLWISEGFVKSCKGKNLEDIAEGYL
TNLIGRNLVMGTKRNSRGIKNLEDIAEGYLTNLIGRNLVMGTKRSSRGMIKACRIHDLLH
DFCKVRAKEENLVRWMKWDQNASSSLNVSCREQLAHRMSIYEWSTCWSHVGSIILHNDCL
AFDIVSQILYSFKFLKVLDLLSTTIDCFPTDLVYLRYFAAQTQKSLNKLVITNCWNLETL
ILHNYGVMTLPLTLWNMVNLKHLHISSCSFNIKHAKYSLEISKSLYDRRTFSAPHFSCVE
DAEILRKTPNLRELRCTFLDEDVDKFQYYELNFPTEIETLKICWPFMFQIMTIPFCISAP
NLKNLTIGRYCLHLKIFWPFMFEIMTMPFCISAPNLKNLTLERYCLHPRHLSKIALLQNL
QVLKMKSIKFEEKVWKVSDGDFPELKVLKLHEIVGFEEWDVADDEAFPKLERLVLRECAY
LEEIPSSFGEISSLKYIEAKNCEQSLYASATEIRDTQVDLNQNSGFQLFTDNRYSANKDG
IDIHKFVMEFMDTVVENLRDLVKICVRCTFLIVPETIMKHIEDVLKELNLLQNFFCFVSK
SLREPQGQHNSVAGYTSMLFWLYLPDFAPEKIKRSLKSTIQSEDGIPKSKIKIDSEASFL
ETILHNLADLPTNNNSYQRVALKDHLDILQMMLKLLRGNIFHVTTQDLELLLQDIDTFII
DVGLMVYSLQEGEEVKEDMALGIVNPALVLDLSDNIQRISTAIYLTIRKEFKRRYADSPA
YVKNQVQMIQKEFESLQPFLTDVAEERYDGHDIFQHCATQLIGKAYEVEYIVDSFIRKEV
PLWCLERWLLDIIEEISHIRNEVAEIQGKKIVEKAMNNTGKSQTPSSLARSTIMNDEVVG
FEDVIEKL
>NbS00010427g0015.1
MKGEVLSGIEKASKDLLASLLPVVQKIELIRKELVLSLETCTSHGHDIEPADDHFKTRES
MLGSPSRRSFTTNMENAVVGLDDELEKIIERLLGSSSAREVVAITGMGGIGKTTLAKKAY
DHLQFRSRFDIHVWVTISREYEMRRLLLSLVCCIPGMTDKFLEKTEDELAELLYRRVKDR
RYLIVIDDIWSTEVWDNVTRCFPDDNNGSRVILTSRLKDVATYANPDSLLHEMGVLSLDD
SWKLLSIEVFGANDVCPSELEDIGKQIAEKCGGLPLAVLVVAGHLSKIARRRESWIIVAK
TVSSVVANDPDKCLGVLVEITRLIHLRYLWIRSNGNLPASVSQLYHLQTLVLQQPELFYI
YKTLILPREIWNMTQLRRLHLPSGNYLSKPKRTDEGATESVLGLRNLEELSHLCLASCTE
EVFSCLPNIRKLSILDAASDDASEYLKNLVLLEKLETLKCVCYGQKRLSLSNWCASLTYV
KRLILSGCLLLSEDMANLATLPNLEVLKLRDNEFVGQEWRLSDEDEFNQLKFLLLAEPRL
VKWEAGSVNFPTLQNASAQNSATEIQVEQESMGNSCLGVRVYGKFVEISAQYLALVSNSD
CS
>NbS00026163g0007.1
MKLVTWKSREHIDLTVTGLPFQMAYVAVISLIQTLEQLVQRKPNLVSDETRTLMASLLDS
LEYFQDFLENASKGSKDCGKVEELEREIRKTVEEAEDVIELKIFEAMKRDALSKILFRTL
DALKREVMGCRFGKNNVLNETMGKKALRKTLSRLIEKIDVVKRNVTGSSFGTNELQGYGD
PTNEELQTRDSLLGHSSIQVANLNLENVVVGLEDDLLKIKRRLNGPPSTREIVSILGMGG
IGKTTLAKKAYDDPEIRHRFDIHIWVTVSQEYRVCPPELEALGRQVAQKCQGLPLAILVV
AGHLSKIDRTRESWIEVAKSVRLVVSNESDVCLGVLAMSYNYLPNHLKPCFLYMGVFRED
SEVNIETLINLWVSEDFLLEKFVGKDCLEDLVSRNLIMVRKRRFNGEGKTCGVHDLIRDL
ILREAEKEKFLQVTPSARKLRVRRYSIHSYSYRAAFRDSSFTRTVHFFHGLSPISSFGAL
QTAESCCQTSKSVSYTSLPWEDMANIIVLPNLQERKIKYNGFDGDVWKLNDEEAFNQLKF
LLISAINLKHWEARSVNFPRLERLVLKRCYYLEEVPQDLGEICTLASIELHECSTSAAKS
ANEIKEEQASMEMIALVSSLIIV
>NbS00000815g0015.1
MSVDHSTADPFLMRSLKKIEVSLGKTTKSSAAIMNELWLLAILFRLEESSYVVGQIKQFL
RYFESLVCSDYRAMGIDLLERINNFKEHDMVAAYEYPGTIKAAGTTPLGYKLVVEYIDNV
VERLFSKGHAKITIEMIDGHPVVDELRRIKKFIVFLGKICSSEGQSWWQNFLYHVEYVST
LAAIVCYMDLDDCIPDLQRNKMWPIQPHVRVIYTDVLRNLSGCSSYITTRDMSLIIEAAD
GFIDVLIFTSSLTADQITTLPQQLNSLRIMLRELPLIKDIQDEMRIRFYKQLETTVIDAG
LVVYSLTSDKSKEDEWGQDLFLLYNKIEFVKAKIYYDIREWVQSNLPKNDALGFSNYLLE
NFKELLFGSLEPSLKYQLEIVYEELQPLLKGTTISGDHHLVGRMTDKAYEVEYIVDTLMN
TESREVTLTFLTMWLSEITKEIKLIKAELTRSKEEDTTSSSNDKDEEDLVGFEDVRETIR
GQLLGGSSVLDVVSIVGMPGSGKTTLAQSFLNDVSIVSHFDLRAECRVSQEYIRKDLLLS
LLSCGHYEPNELSKLPEDELADRLRRTLLTKRCLLIIDDVWDLKAWDDLNLCFRGSRNGS
RIILTTRLKEVATYSRPLSAEPHCLRPLSEHESWLLLQKKVFRKQICPQELKKVGQRIAR
KCNGLPLSVVLVAGLLSKMDMTERYWTRMELSFGEQIQDGAKDLVKLSYNDLPDKLKPCL
LYFGAFLEDREISVSKLTSLWIAEAFIQNDDNSDKCLEDIAEDYLKDLIQRNLVMVAKMR
WIGKIKACRIHDLLLDFCKQKAQHDNFLLWPKRYTLLIISISIMLVCDTLFFLHFYSEKP
LHRRLSFCTNQDDLAGWRPSCSHARSILFREVSDNTCSSIGDASVIFGNFKFLRVLDLEF
VVVESFPTGLQYLRYLAVQTCEYSIPASILLLRNLQTLIVKGTRVKKALSMPATFWSRCT
LRHVSITPGALFNLQDMQRLYIERKLENLATLTSVYVSSEEIIEKVVRKAPHIRKLKCIL
SDRNQFHIILDTLSQLEMLKLVFMSNVPAVGPSKLNFPTNLKKLTLCKFPLQPDEISVIA
NLVKLEVLKLKQVCFESDEWEVRDDEFPKLKLLKLENLKLSTWTVSDDAFCCLEKLVLHR
CSDLEEIPSGFEDTDYLQYIELFLIVAF
>NbS00001751g0003.1
MAYAVITSIMTTIEQVLQFNPSMISECRGSIDSLYGTLSFLQAFLEDTRSQFNNQEELKS
LEKKIRYAGYKAEDTVDLSLRRIHLANTEHDQNNTRCKLYEELQQITEVMDSIRVRVMKF
KNDQLNNQQDIKDLSAIPSSRLRSSGHVLDEENTFVGMEDDFDIIRDQLFGQTPELNIVS
IVGMGGIGKSTLARSLFDHPSVYHRFDISSWVTVSQACVAKEMLLDVLSFGTPGGKAMYC
NMSEDELLDQVHRKLKRKRYLIVLDDMWTIEAWDQVRRSFPDDGNGSRIMITSRLFEVAN
CAGNGFPPHHMPFLSLEDSWKLLSLKVFGKEDCPPQLEEVGKQIAQQCRGLPLSVVVTPG
LLSRTNRTYDDWKQISDNVNSHICSTSEHCLAILALSYNYLPCSLKACFLYMGVFLEDAD
ISADKLIIIWVSEGFLKRMSNKKPKEVGEECLEELVSRSLVMVNSRGWVSRKIISCRIHD
LIRLICLREGKDEKFFHVINECHEVSSEGVESEHRFFMS
>NbS00048318g0004.1
MAKLALVFAIKKLRRLTLAEETEEIGAYTAINNSVKSLENLQRMLTTDGQLPSDQAREIE
ELVYRVEDVVQTYGVMARSRSAGSSGMLLPFKILNSGGAQKKAMSEITSLCAKINHFASP
EVVQRFASFHFESDSWYNNCQQWRQNIAYKQDVQTVELENEKEPILRALLDRSEGYEKRF
EVIPIWGLSGTGKSALAHAICNDTSVVDEFKEHRLNIRVSENFNPEYALLHAMESLVGSV
EEYADTPAQVLTDFVRQHLEKSRSLIVLEDVRSTEDWQTLRGAVGAKGCRILVTTRAREV
AKSIKQTPYIHEKRPLSEENSWELLERIVWLKTKPGAEMKSAMEKMGREMVKLCEGLPGA
IIALGKLLEGKSVSEWEMVQKNARPYLSQVMAPSYAELSDDLKLYFLYLGHFREDPEIEP
EKLCHLWTIEGLISKGDCGSKRTLLDLTQERLMGLAQKGMVGVRRTIIELKSCHLVGLMG
DMCLSKAEEGDILKVMDLQSGDTLQPSLSFSNTRRLVIYLGKHNARVTPELARNLRSLRI
IKAHAHQQLEEFVWPSIMLDIKKFKALRILDFDNIDFRKGKIPGGIFALPFLRYLSFEGC
ILKELPPYISNLSYLEVLDLRIKDTCNIIIPDVLRRMRRLQHLYLPRAFQAQNGKKLRLN
GLAELQTLKKFTSKLCEIQDLFNLTKLRYLDVEVEDSLEDLESITNHMSSSTAPEKWLHS
SIEIKNFDCYTEARHNVFRKLLTSGGGPPKFSFEGYIDQLPPHNMISQRFTEMVLSSTQL
KEDPMPILENLRNLRRLVLRDDAFLGTKIVCSASSFPQLKQLHLSSLFFLNEWMAENSAM
PMLSHLRIDNCEKLKTLPDCLKDLALSSRIQDEKDAEIICRKAS
>NbS00015021g0013.1
MSDKSLDPMKDEEIVGFENEAEIIIERLNKGEKELDVIPIVGMAGQGKTTFARKLYNNAI
IVDHFDVRAWCIISQTYNRQELLQVIFSQVIGSKDKVDEVGELADMLRKRLIGRRYLIVL
DDMWDIKAWEDLRLSFPNGETGSRIIVTTRLEKVGKQVKHDTDPHSLPFLKLDESLKLLQ
KKVFEKEACPPELQHVSLAVAENCKGLPLVIILVAGIIKRKKMEECWWHELSYDNLPDLL
KPCLLYMGMFPEDARIPVSKLIRFWIAEGFVQNIEYEKSMEEAAEGYLMDLISSNVVMIE
ERSYNCKAKYCQVHDVVLHFCLEKSREEKIMLAVKGNCSEFQSSHWKETRLSITVTDELS
ACALLAVEHFHQHLRSLITNYGGKYLQWNPFPQISKLGFLKVLDLSCHEVDPLSSITLHP
LIYLKYLAVMTYQFDFHPESHLRHLETLIVLSFESVVLPPIFWKMKKLRHVEINICSFYL
ENIKQGIFDESSKLENLRILSNVRYPADDGECMDSLLQRCPNIQNLTLATNSAELDDPEE
SFPILETLVIKTCHKLEEIPPSFADIETLKQIELIGRRPQTLKPSAVKLKEDIEEIEGCS
RLNLIMDNWISRLQRAQAKAPLRIKDILYQNLELQKKTKEAKFTLDWLPRGGRGNGRGST
SSARGGGRAVGAAGRGKGTPPARANKTGGSAAHGTQDECYEGGPRVREAVDEEQQPAIHD
NTGCCDGTCDTRESGQPAGFAAGAGAGAVQPAQPPAYPVGAGGEEAAVTQPMVSEPQLIV
ERGVVQQRVEQGGSVVREQGDAMGKGMRTKMFPEDERIPVFKLISLWIAEGFVQNTESGR
LTEETTEGYLMDLIAVTGNGFKQKI
>NbS00047106g0002.1
MAYAAVTSLMSTIQQSMQLTGCNLQSFYEKLEYLRSILEKPLKVVGDDIEVLKSLEAEII
ELACSAEDMVESESRKVFLAKDAVTRKIDSWELFSLLKQAVEHIDSAMNKWMAVQNMYTN
SKDLEAQNLSLADVSQPALELENTMVGHETEFKMLQDQLTRGASELEVVSIVGMGGIGKT
TLANKIYNDPFITSHFDIRAKATVSLQYRAINVLLGLLFSIGGKTYEFYDQQDVGQLADR
LQKLLKGGRYLVVIDDIWTTEAWDDIKLCFSDCNNGSRILLTTRNVDVAEYASSGKPPYQ
MRLLNSNESWNLLCGKVFEKEFFALDFEIIGKQIALKCGGLPLAITLIAGLLSKKGKALD
EWQSVAESVSSVVTTDVDAQCMTVLALSYHYLPNHLKPCFLYFAIFPEDELIFVDKLMEL
WAAEGFLKVEEMKSLEQVAEKYLKDLIDRSLIFIHSLNFDGKIESCGMHDVTRELCLKEA
RNVNFVNVIGEDYDQNPLERSMHFSSNSQDIITLSLIDIRRCKESVGNSAEQIQQDMQEN
YASSVEVHISEIACLCKVDI
>NbS00007796g0005.1
AKNHEVRDWLEKLRHIVYDVDDLLDDLSTQLLLQIHFQKSLKKKVRKFFSSSNPIIYRFK
IGRKVKEIRELLNEIADDRRTFHFTEHTCLNPVENICREQTHSFVRASDIISRETDQENI
VKQLIDARDEENISVIPVVGLGGLGKTTLVKLVYNNNKVVQNFDLRMWVSISEDFSLSKV
IEKILRSATGESFGHLDMDQLQGHLSEVLRSKWYLLVLDDVWNEDQNRWTDLRELLMNCS
RGSTIVVTTRNKMVALITGTVAPYYLGGLTDVRAYRVEKLLPNLVEIGKEIVKKCGGVPL
AVKTLGRLLYMKTDENEWLRIRDNEIWEIEQKQSDILPILRLSYEQMPSHLRQCFAYCSM
LSKGQEIPREDFINRWIAQGFIQSSNGSRKLEDIGNQYFDELLSRFCFLDVVQAKFRERT
SSTGGLLKDLYRVLTDPGSWKILVISTLMSCYQGFASLMWYKHLMEKYWLLHNLVHDLAQ
SVAGSECLNVKSNASVVSERVRHLFFHAEDMSRKHFPIFLLSLQKLRSFSYSFNIGPVNK
FFVKTTLSNFKCLRVLVLNNLDFEELPTSIGHLKELRYLNLSDNGNIKFLPRSMSKLVNL
QTFNLIKLVQQFTALRVFRIYECPSLCSLPSSIRYLTSLEKLWIWNCEELDLMDGEGMVG
LTSLRSLLLMGLPKLVTLPLGLKDAAPATLNYFRVADCPNLVVLPEWLQNCSSLQKLYIE
DCPVLATIPQGIYNHNGS
>NbS00024228g0008.1
MIIEMSDKSLDPMKDEEIVGFENDTEIIIKRLNEGKKELDVIPIVGMAGQGEKELDVIPI
VGMAGQGKTTFARKLYNNDIIVYHFDVRAWCIISQTYNRQELLQEIFGQVIGSKDKVDEV
GELADMLRKRLIGRRYLIVLDDMWDIKAWEDLRLSFPNGETGSRIIVTTRLEEVGKQVKH
DTDPHSLPFLKLDESLKLLQKKVFQKEACPPKLQDVSLAVAKKCKGLPLVIILVAGIIKR
KKTEESWWDEVNKSLLSHLGEAEGYSLSTMQLSYDNLPDSLKPCLLYMAEGYLMDLISSN
VVMVEKRSYNGKAKYCQVHDVVLHFCLEKSREEKFMLAVKGNCSDFQPSHWKETRLSITV
TDEISACALLAVKPFHQHLRSLITNYGGKRYRWNPFPQISKLGFLKVLDLSSRYVVPLSS
ITLHPLIYLKYLAVTTNQFDFHPESHLCHLETLIVDSFDSVVLPPIFWKMEKLRHVEITG
VAFYLKNIKQGIFEESSKLENLRILRHVRYPANDGEFMDGILQRCPNIQNLRLTISEFFS
DEICTFSPKLESLTRLQLLDLTFEGWYFSVTELHLPSNLKKLKLKGPRIVSAAPSIAGLP
NLEYLKLEDWGINSEEWCLKDIKFNKLKLLKLVSVGISRLDDPEESFPILETLVIKTCHK
LEEIPPSFADIETLKQIELIGRRPQTLKPSAVKLKEDIEEIEGCSRLNLIMDVSRYKLLC
ISRLDDPEESFPILETLVIKTCHKLEEIPPSFADIETLKQIELIGRRPQTLKPSAVKLKE
DIEEIEGCSRLNLIMDVQISKQHSKQQRGQAKAPLRIMELGKQLLIEEVDMEVRLKILYA
FLRYTNIYFLEAKEQTQSLLAFLDMKHQC
>NbS00011616g0003.1
MGGIGKTTLAKIAYDDPEIINRFDICVWLTISQEYWIRDLLLGVLSCISNEIKEETDDQL
MDMIYKNLKGRRYLVVMDDIWSSDVWDLMTRTFPDDNNGSRIILTSRLNEVAMHADRNST
PHEMRLFNSDESWKLLHDKVFGVQQQVCPLELENIGKKVAQKCQGLPLALLVVAGHLSKI
ARTRESWEDVANSVSKVVANESDKCLGVLAMSYNYLPNCLKPCFLYMGEMLPKV
>NbS00000634g0116.1
MDYLVKMDLLSGMVSILLKLQGNSLPYPREMAQNENDDTLESLKRLSNDGNLNRFSYLLQ
SWMEYFKNEKLKDFQTNVSAQKIDAVVEFLLILLANVPNSVINGKTLDEVMEKVVALVGD
IFVVTEKLLESSSIQDKTSGINIGVAQILEKIEHLKAEMEERHCKMLKFSPSQFPAVGGL
GFMDFLLDKLNEMLGSKSSLATIMKPHIGILKEELSLLRSFLGDVAKFESEYEILKDLQV
RIINLAYEAEVAIDSILVQCNLLRHLFCSLPTIIKEIKRISVEVTEIWSKNFTAPKSCLA
LMPPEHVLTQNNIPTDIEDIVGFEGDTEIIIQQLIKGEDELDVIAIVGMGGQGKTTLARK
LYRNRTIVHHFDAQAWCCISQTYDLEEVFFEIFRQVTGFKGTLEELLFGELNQVTGHEEK
LKEKPNLADMLRKSLMGKRYFIVLDDMWEVMAWDELRLSFPNDELGSRILLTTRLEELAK
QVKYHTDPYFLPFLTPEESWELLQKKVFAEESCPPELYLLGQSAAEKCKGLPLVIILMAG
IISRKKMEASWWLEVSNALFSLVDKEGEYGLATIKFSYDNLPVHLRPCLLYMGMFPEDHE
IEVSRLINLWKAEGIVQSIESRRFEEVAEGYLMDLISCSLVMASKRGYKGKVKYCQVHDL
VLDFCLKRSREEKFMAVMKGVSFHITNYKFTKFPPLDCKEIRLSCLLQNDRYDCASPGYE
PLKLLDQHLRSLLFFCPLDGTCYVPNASSQIAEFRLLNVLDMSCIRVFGLSVTSLESLNH
LRYLSIRIDRFDFQQVSGMCHLETLVVHHSEGTVLLSTTFWKLAKLRHVHISNAKFDFHY
LGNNKQENFAESSVVLENLRFLGKVFISVCDADRVEEVMRRCPNLQQLKITYFTPQMRTR
NPNFEVLSQLQFLDLQFPCGIFNLHLPSNLKKLKLTGNTSRRVPVSMMEKLPNLEYLKLA
DLRFEEDEWCLGEDVKFHKLEILKLDNVFMTRWHASADESFPLLEKLVIKRCYNLEEIPF
SFADIQTLKQIKVLQSNKSLEDSAIKIKDEVEAIAGSDCLDVIIQVREQNESFFYNNWFY
AAYSAGNLLPPPPPPLPTFSPLKKGKNGTG
>NbS00006004g0008.1
MEDVNIDESAKQVTEEEPVGLEDDAEKIIKLLTRGIRERDIVSIFGMPGLGKTTLAKKIF
KDSTITTLAKKIFKDSSIVSHFDVRAWVTISQSYDVRELLRDIYKQVTGDKYNEDKESDI
ADMLRKCLIGKRYLIVMDDVWEVKAWDEFRLCFPIGKQGSRIMLTTRLEHVAMEVEHCTD
PYSPRFLTREASWKLLEKKAFQKENCPPEFKDVGVQIAEY
>NbS00014266g0009.1
MRNVGPMNSDLANTLSLQPLRAPSRQILSIRETDSIVVASDVVGRDQDVAEIKEKMLNMR
EHVVLCTIPIVGMGDSGKTTVAKIIFNDEQIKQHFEKRVWLCLPEMSETKSFLELMLESL
TERNLEVQSRDIIVKKLQDEFGGKRYLLVLDDLWRADHTLWHDFLDTLKGINASRGNCIL
VTTRLERVASTVVVDLHTLGKLAVDHCWSIFKQRAFVDGEVAEELVSMGNKIVEMCQGLP
LAANFVFEKDQLIQLWMTEGYLRPFQETTVMEDVGNKFFQLLLQNSLLQDVMLDEHNNII
HCKMHDLVHDLAGDILKSKLFDPKSTGGENLSQVRYVGWESPSDQIDKINEPGRLCTLFW
KSSDMAEDMLLRFQFLRVLNLSQSGIKELSASVGKLICLRYLDLSRTKIKASPCSICKLY
NLQTLRVDYCYELKGFPDEMEHMISLQHIYLNSYCQILNVGKLTCLQTLQLFNVGVEKGS
QIEELGHLKNRTGKLMIKGLQLVRNREEAGRAYIREKQNIYELTYSWSPRDPEGCEINDA
SVLDGLQPHPNLKTAAIWGVDSSWTMENFYQIWSS
>NbS00002596g0006.1
MKKLTGGSKELDVISIFGMAGLGKTTLARKVYNNTSIINHFDVKAWCTVSQTYDMKTLLV
DILEQATNKEWKIKEDFDIADKLQKTLKGRRYLIVLDDIWKVEAWEDLGLCFPNGQYGSR
VMSMHGKTWDYVIVTTRIEQVAEHLQYHRDPYSLRFLTLEESWELLQKRVFQGESCPLDL
REAGLKIAEHCKGLPLVIVLIAGIIVKTEREASLWLEFANDLSSHVLGEQSMKVIQSSYE
HLEDHLKPCLLYMGLFPEDHKIPVHDLLKLWMAEEFVVNVDTETWRKQLDFA
>NbS00033316g0005.1
MGGSGKTTVAKRILYDEQIKQQFEKRVWLCLPEMLETKSFLELMLESLTERKLEVQSRDI
IGKKLQDELGGKRYLLVLDDLWRVDPTLWHDFLDTLKGINTSRGNCIIVTTRLERVATTV
AVDLHMLGKLAADHCWSIFKQRAFVDGEVAEELVSMGNKIAENVSGSTIGSKVLGGLLRN
KERHEWQAILNGNPLVAGEDDTGENRIKKILKLSYDYLPFPHLKNCFAYIAMFPKDFEFE
KDQLIQLWMAEGYLRPFQETTVMEDVGKKFFQLLLQNSLLQDVKLDEHNNITYCKMHDLV
HDLAGDILKSKLSDPKSIGGENLSQVRYFGWDSTSDQIYKINDPGHLCALFWRSNCISED
MMLSFRFLRV
>NbS00015355g0016.1
MAEAAVSFVAERLFDLLKEEVVFLKNVQEQVEGVGNELVRMKCFLKDADMKQVEEQAATI
RNWVSEIRSVAYHAKDVIEIFIHQVASLERKSFFIKCALFPTKLYWLHKVGKKIELIQSR
ISEISKSRERYGIMPYQGLGIGEGSSTTREKMRELRRSSPLVANKDVVGLKKHVNAVMSI
LLRDDKWFRVASIVGMGGLGKTTLDKEVYNEAHMRDQFDCQAWIYVSQDYKPAKIIKELI
LQLANPEEDKVKIVETMDKLSEALLEEMLHRRLEGKRYLIVLDDIWTKDAWDILARSFPD
NDKSNARTIPYELKVLNEEESWELFLKKSFPEERECPEDLVDVGKEILEKCDGLPLAITV
IGGLLAGKKEQRSEWERVKRNLSSHLAGSQTYGVSAILALSYHDLPPDLKSCFLYLGLLR
KDRHFCAALKHLWIAHGLIHQNLGEQQRLEDIAEDYLDELTGRNTVQVILVRADGRVKSC
RLHDLLETFVS
>NbS00006672g0036.1
MTLLGLQVVLCDAENKQTSNRYVNQWLNELQDAVDGAENLMEKINYEVLRVWKHQSHAEA
SNQQVSDLNLCLSDEFFLNIKEKLESTTRTLEGLEKQIGRLGLKDCPVSGKTRVPSTSLV
DESDIFGRQNEIETLVDDLLSVDANEKTYSVISIVGKGGVGKITIAKAVYNNEKVAVHFD
LKAWFCVSEPYDASRITKGLLQEIGSSNLMVDNNLNQLQIKLKESLKGKEFLIVLDDFWN
DKYTEWDELRIPFAQGEIGSKIIVTTRKGSVAEMMVSRPIIMGILSSEFSWSLFKRHAFE
NRDPKEHPELEEVGKQIAKRCNGLPLALKTLAGLLRFKSDVEEWRRILRSEVWELPENDI
LPALSFDKEQVTQLWIANGLVQLLRKDKIIEDLGNQYFLELRSRSLFERVRRSSEGNTEK
ILMHDLVNELAQVTSSKLCINLEDSKGFDMLEDVDTYHIQGHMVLERLGKLEQLRTLLPI
YSIEPFIPFCLSKRVLHNILPRHYHCPLPNVLFIELKLLKKLPDSIRVLYNLETLLLSSC
EYLEELPQQMVKLINLRHLDVSGTCVTLMLAVLLA
>NbS00007055g0004.1
MENVLTDERNRTRAMACTQRSHPPIDEEAVGFADDAKRIIQQLNRGTKELDIVSIVGMPG
LGKTTLARKMFNHFIENKQFNVRAWCSISKEYSLRQIFPEILKQVIGNLDDRKDLSSHVL
EEQGMKIIESSYDHLEDHLKPCLLYMGLFPEDYKHLVSDLLKLWIAENFVQDMDTENMEE
ACKICLNDLANRSLVLITKKRFSGAKEHRLCMYVHDNLVEQMVQYEYSLDKVPMLANLKE
GESFAQIYRTLEFIAHPKYYAWTR
>NbS00013243g0014.1
MVYAIVSFAVQKLGDFLIQEVTLRISLREDVQWLRNELLFMQSFLKDAEQKQVEDKRVQQ
WVFEINSIANDAVAILETYTFESDKGSDPGFASHLMACACICRKETKFYKVVKEIQSLKQ
RVIDISSRRETYGIRDINNAGEGPSNQSAMVRTSRRTTSYIDDDHIFVGFQDVVESLLAE
LLKAEPRRSVISIYGMGGLGKTTLARNLYNSPTVVSSFQTRTWICVSQEYNTEDLLRNVI
KSIQGRTKESLDLLEKMTETDLEIHLHDLLEERKYLVVVDDVWQREAWESLKRAFPNSKK
GSRVIITTRKEDVAKRADDSKKESWDLFCRKLLDVQAMVPAMGRLARDMVDKCGGLPLAI
VVLSGLLSHKRGREEWQKVKDHLWQHMKDDSIEISYILSLSYNDLSTSLKQCFLYFGIFP
EDSMVGVEKIMWLWMAEGFIPRGEEGMEDVAEGFLHELIRRSLIQVVDTFWEKVIKCRIH
DLVRDLAVQKALEVNFFDIYDRRKHFLSSLSLRHVIHGQAQRYLSLDFSNLKLRSIMFLD
RDFGKLDLLKFRNAFQHLYVLNLDLTICHGTKLPDAIGSLYHLKFLSLIGPNQINLPSSI
GNLKNLQTLINLFDDGSGSKAYGSLPPETCNLINLRHLIAFYAQPLQLSKLTSLQVLKYI
CCDQWKDFDPVGLVNLGELDMRNIKKSYSLNNISSLKNLSTLILGCASGESFPSLEYLSC
CQHLRELWLDGRIEKLSQFPSSITMVVLLYSKLMEDPMPMLGMLPNLRNLDIVEAYEGKE
ISCNGNSFSQLEFLRLDSLWNLQTWHLPTNAMPLIKGFGIHDCPKLKEIPKRMKEVAILE
RLKPISVEKSYSLNNISSLKNLSTLILGCASGESFPSLEYLSCCQHLRELWLDGRIEKLS
QFPSSITMVVLLYSKLMEDPMPMLGMLPNLRNLDIVEAYEGKEISCNGNSFSQLEFLRLD
SLWNLQTWHLPTNAMPLIKGFGIHDCPKLKEIPKRMKEVAILERLKPISVE
>NbS00019725g0006.1
AYHAEDVIEIFIHQVASLERKSCFIKCALFPKKLYWLHIVGKEIDSIQNRISETSSSRER
YGIMSYQGLGIGEGSSKTREKMRELRRSSPLVANKDVVGLKKHVNAVVSILLKEDKRLRV
DSIVGMGGLGKTTLAKEVYNEAHIRDHFDCQAWIYVSQDYKPAKIIKELILQLANPEEDK
VKIVETMDKLLEAGLEEMLQRRLEGKRYLIVLDDIWTKDAWDLLARSFPDNDKSSRLLLT
SRIKEVALHADAHTIPYELKVLNEEESWELFLKKSFAEERECPEDLVDVGKEILEKCDGL
PLAITVIGGLLAGKKKQRSEWERVKRNLSSHLAGSQTYGVSAILALGYHDLPPDLKSCFL
YLGLLRKDRDISVQQLKRLWIAHGLIHQNLGEQQRLEDIAEDYLDELIGRNMVQVILMTE
LEVAGSTISCRDFCIMKAQEEIFLEVHDQNVDNISTVLSDQSRHHVLYCPLERYDYLGNS
KMYIRSLLSFDSSSAELNLDRICTSSSFKLLKVLYIDSPGLNVISDSIGKLRCLKYLGIG
WKTRIKMLPPSLVWLKNLETIDMPMSRYYSVLIPNVLGKLENLRRLLGYINSPSLLKIDL
PNNLQIIGSIPVKHWMHNENLTRMTNLHKVGLLIQDDHDLDMDRLCDSLVELKNLQSLCL
EVERSSQISLVAGLSKVSHIVKLKLKGRLASMPAHPCVFPPNLCQLTLVNSKLHPYSIQV
FEKLTNLSVLKLVNAFDGRTRYDSLTVSKNGFHGLMFLRVELLTMTEMKLEKGAMAGLQH
LQIFDCYSLRMLPEELISLTKLEKLAIRGMPEEFCARLQTSDFHKLQHIPNVVVGPPSTN
EDELEILAIRERLRVGFIAEMAALRFIDGGRMTNVNTD
>NbS00061479g0004.1
MYDSPLFFLLEILYESLKKEAEFLLNVPNQVQNIRAELNRIQCFLHDADAKKPEYETVRN
WIEDIREVAYDVENILEKYTHKIVLRRDRSIWKDNMALHNIGMETKDVMSRIDNIRRCMK
TYVDIGIRSLGEGESSNSAAYEKSQWLTRSYSHLIDEDFVGLEEEVNKLVVELINEENEE
FHGVFAICGMGGIGKTTLARKAYRHIYVQGHFQAFAWASISKQWQARDVLQRILTKLEPQ
NRTQVNMMMDEELVKELHRLQQSKKCLIVLDDIWSTNFWNSVRHAFPKGKGCSKILLTTR
KKDVCTHVDPTCFFFEPRCLDADESWKLLHRKAFPRVNTPDLKIDLELERLGKEMVSECG
GLPLAIIVLAGLLARRPKVDEWRRTRQNLNSHMSGESFEQDGGIHGVLALSYYDLPYQLK
PCFLYLGNFPEDQKISARRLYQLWAAEGIISLDGEETEMMELGQYYLQELAQRYMVQVQL
EETNGRIKSCRLHDLMRDTCLSKAKEENFLKTVSHQHCHKSMCCSSSAKAISTRAIRRLS
ITVDNDVQNYFSTNDKSFQHVRSAMFFPRRQTGGEGTAYPLPIFQGLCNNFTMLRVLHLE
KFSFEDNLPKAIGNFVHLRYLSFRHSHFERLPSSIGNLKYLQTLDLRVNFFSYLTMPNTI
QKLKNLRNLYLPPSHQNTYKLQLSSLNQLDMLKNFDTQVSPFRDLFKLTKLQKLAAVFSL
EFDEMEEITTRYLTLKTVSLKETSFRVYYRFHSEKEICILELLIGCHHLRKLDLIGHISK
LPENHFFSQNLTKLTLRGSGLEEDPMLILQKLPKLFTLSLRGSAFIGKEMCCSAHGFPLL
KTLQIQGLPNLESWRVQTGAMPNLIHLEIDGCKKLEKVPDGLVCLTKIQEIIITDMPETF
QTRLQEIQGEEFYKVRFRKHFDMKKTNIWRIIADYLSINGTKGMEDAIRTHRDDIIKMFL
YSSHAPVDDWLIMHFE
>NbS00042576g0011.1
MATVVTGRRLGLLNSLGNLIAYTCSPLEHSISSCSTENVSSLGIFLKSFEKSNDYGEMTD
LEAQIKEVAEAVEHKIQMTLTEALVANDEMQKEKAHGRLGDCLKQVAEDIDRVRKETKKI
QDKGKKASNESLVLDSSTKDIPNLKNNMVGRDDERKRLLENLTRGFSGEPNVIPIVGMGG
IGKTTLAKEVFNDASIRSHFDIRAWATISSQYNVKDIYVSLLLFTKETKDERIHMKDEAK
LADMLQKSLKGKRYLIVIDDMRNSEAWDDVRQCFPSEDKGSRILLTTRHTEVACYAGTGN
LSLQMDFMNPDENVSLPHEFETIGKHIVVKCQGLPLSIIVVAGLLSKSKRTLEDWEIVAR
DVMSFVTDDPDKQCLHVLGLSYNHLTSDLKACLLYFGIFPEDSEIPMKKLVSLWMAEGFL
KLENGLEGEAERCLQDLIDRCLVLVCKKSLDETKIRSCKVHDLVYGFCLREVQNEIFFSL
RQLAPGNPDYIYSDHYRILFVPQLISQQTDGDDENSGNLVRSIFSLYSTYSTFILEPDII
HCNFLKILDLSPITLDIFPPPILCLSFLRYLVLSTHGGRFDIPPEICRLWSLRTFIVEGY
RPTYIHFPEQIWELWLLRHLGVYQFDLLNPPSIYVDEERCSEFSNIHTVSGLCVSSCTKE
VISGIRNVKKLGIYADEYEFKTFHGSRLCDNLANLHQLETLSLKISVPLQTKINKVPMTI
PSAKAFPATLKKLKWDNTCLRWEDMDIIGELPDLEVLKLMLNACCGQEWHPIAGGFTRLK
LLLIKHNYHLKYWKATNDNFPVLERLVITYCTELEKMPIEFADMDSLQLIELSYCTAQLE
ASATRIQQEQEDPGNKPVDVRTSDLLLTSDSPMPSLICDHREEFLALHEKVSSLEVFVKN
YEKSNYSGEMTDLEKQISEVANAVEHTIQVRLTDAIMAKNKTQKKKTRGRLRHSLQQVAK
DIDRVWKESTKIQDEGKLASKESLTQVQKNILRMENNMVGRDDQRKRLLVELSQYGGSSS
ELKVIPIIGMGGIGKTTLAREVYNDVSIRFHFDVRSWVTISQQHNVKEILLSLVRSTKGD
SFYVEGEAELADMLRKSLKGKRYLIVLDDMWKSEAWDDLRLCFPSENKGSRILLTTRDSE
TRVGTFSRFETIGRQIIDKCQGLPLTIVVVAGILSKSERTIEVWENVAKDVKSFVINDPD
ELYGDISVKRLMRLWTAEGF
>NbS00018488g0004.1
MAEVLVSIVLDQLGNFIVEQVKGQVDELRMAIGIKKEIQSLYMKLKMIKEALDDAEKRRV
KDKNVKHWLEILEDFSYDTDNVLDEWKTRILQQEIERNEAAVGAASIPRKKLEVIVREKD
QFNFVVNANGVVSDQDVFKRVMTTGIVDESEVHGGIGKTTLAQLAYGDEKIKGHFDERIW
ICVSDPFDEVKVAKAILESLTKSSPDLSQLHMLLERIQECVSKKRFFLVLDDVRSEDYSN
WEPLKNSLKNGARGSRILVTSRSERVVGVMGSSYMHRLGQISDSDCWSLFSRIAFSGRNK
EDFENLEDIGKRIVRKCKELPLSAKTMGSLLRFKDTEEEWQTVLRQLIRIWMAQGYLSTV
ENKQQEVKGRDARFCSVSWKNDCYSIKGTEAAENKADVLSVRHLCWESTDSTVNPTSICD
IGKIHSLFAEHLHAKELPRDLFRGLKCLRVLNLHGCLMQELPEEIGNLFHLRCIDLSSSQ
VKDLPEAICRLCNLQTLDLHGCKNLSRLSQQIGKLLNLRYLITTDMPKLEYFPQGIGRLT
QLRTLSDFVVGKGSSKLGYIGILNQLQGYLSIHVIDDLNSAEDLVEAEKAELRSKKYVKE
LRLNFYWTSKVKMDVMEALIPPPNLRSLTINGYRGTQLPTWITLSLNNLKSSYTK
>NbS00046085g0004.1
MEDIVESCDRTPTPAKPSCQRRYTPIDEELEGLQDAAEHMMDQLTRETKELDVISIMGMA
GQSKATLVRRLYNNPSIVAHFDVRAWCFFPHSYNVGKLLLEILKQVIAGKPITVGGHSMA
DMLRKSLMRKRYLIVLDEIFEVKAWRVLQSSFPDDRTGSRIILITQSEILAMKVIACSYP
IQLRMLNDKESFNLWQKIAFQGEICPPELFEVGWLVTRRCKGLRDLIIMIAGSIPKKERR
NPKSWLKVVRELRSPYLSELLLTMIQLSYDHLEDHLKCCLLYMGLFPNGYEIPVSDLLKW
WIAEEFVQNIDTLKLEETSKSCLYDLVDRYLIRVTETKSDGEIKYCKVGQEVHEFCSRKI
REENIPHRTNLYPLLNDFRLIRVLHLLDMYLESSWVTAFQSLTHLRYLAIFVRELDFKWL
SHLLHLQTLRVRSSYTMISPAIWKMAKLRHVDVNEFSITWEENERVNFVESSENVLYYLK
TLGMFYMSVADMTPNFWEKFPNLEELRLHIDEFGDVPDDSVLSRKFDFPSSLKVLSLCDI
FLKDEVVLTIARLRHLETVKLSEIYFTGEKHWDLSDNCVFGRLRVLKLHHVFMNWWVCSE
ESFPVLEILVIKSCSKLEEIPFSIAAIETLQLIKVISCRKFVLESALKIQEYRREESNSQ
VQVSYKD
>NbS00004970g0007.1
METLKRQMEALISRRDDVMVQAKDENSIQSSNISRIGLSNDADKIHKEVEDLLDQVLAFM
EWGGVGKTTLAEHIHNHLLKDSRFSGNVYWITVSQDFSITKLQTLKLDSTEDDDKKRAAN
LYQSLERKINFVLILDDVWTHFDVKKVGIPLDIGGGKLIITSRLLEVCDRIGCQKKVKVE
TLSVTESWGLFVETLDHNGDLPMEIEEIAKKMTKKCDGLPLGLITMAASMRGVNEFSSGG
MHSKNSKNLVCKWRL
>NbS00038091g0013.1
MFVIQLMMVNAWMAYYRGVLTFKILGSLSLGFLERFRVLLGCNYLTFPLRVNLQNLRLTI
SSNELPKEICTFSPKLESHTRLQLLDLFFEGRRFSITELHFPSNLKKLKLKGPHIVSAAP
SIAGLPNLEYLKLEDWGIKSEEWCLKDIEFNKLKFLKLVLLGISRLDDPEESFPMLETLV
IIKCHKLEEIPPSFADIETLKQIELFGCRPQTLEPSAVKLKEDIEEIEGCTRLNLIMDVW
ISKQHSRQLRLQAHARLQIMNGAPGEPVVSKSSKEAEMEKPMSSMQGMPGAPGMQMYSRE
DADHDDDDDEGGFPSKLMSDKSLDPMKDEEIVGFENEAEIIIERLNKGEKELDVIPIVGM
AGQGKTTFARKLYNNAIIVDRFGVRAWCIISQTYNRQELLQEIFGQVIGSKDKVDEVGEL
ADMLRKRLIGRRYLIVLDDMWDIKAWEDLRLSFPNGETGSRIIVTTRLEEVGKQVKHDTD
PHSLPFLKLDESLKLLQKKVFQKEACPPELQDISLAVAKKCKGLPLVIIFVAGIIKRKKT
EESWWDEVNKSLLSHLGEAEGYSLSTMQLSYDNLPDSLKPCLLYMGMFPEDARIPVSKLI
SLWIAEGFVQNIEYEKSMEEAAERYLMDLINSNVVMVEKRSYNGKAKYCQVHDVVLHFCL
EKSREEKFMLPVKGYCSDFQPSQTRLSITVTDELSACALLAVEPFHQHLRSLITNDGGEC
YPWNPFPQISKLGFLKVLDLSSNKVVPLSTITLHPLFFLKYLAVKTSHFDFDLELHLRYL
ETLIVHSFKSVELPLNFWKMEKLRHVEINGVYFYLKNIKQWIFEEPSKLENLRILSNVCY
PASDGECMDGLLQRCPNIQNLRLTISWIFRENCTLGPKLESLTRLQLLDIIFKDSRFSMT
ELHFPSNLKMLKLKGPRIRIGELIRKSGASKICPLIAGLPNLEYLKLEDYGIDSKEWCLK
DIKFNKLKLLKLVRLGISRLDDSEESFPMLEKLVIKRCHWLKEIPPCFADIVTLKQIKLT
GRRPHTLECSVVKLKEDIEETEGCSRLNLIMDESIRTTFCW
>NbS00038091g0003.1
MSANSLESRPCFVAQPSKHLQNRHSDPMNDEEIVGFENEAERIIKRVNEGKKELDVIPIV
GMAGQGKTTFARKLYNNDIIVYHFDVRAWCIISQTYNRQELLQEIFSQVIGSKDKVDEVG
ELADMLRKRLIGRRYLIVLDDMWDIKAWEDLRLSFPNGETGSRIIVTTRLEEVGKQVKHD
TDPHSLPFLKLDESLKLLQKKVFQKEACPPELQDVSLAVAKKCNGLPLVIILVAGIIRRK
KMEESWWHEVKNALLSYLGEAEGYSLSTMQLSYHNLPNSLKPCLLYVGLFGEDAIIPVSK
LISLWIAEGFVQNIDSERLMEEVAEDSV
>NbS00017771g0002.1
MAYTAVISLVHTLEQLQQRNPKLIQGQTIEMLYSLHTIAEYFKIVLEKASKSRKLKICQM
IEGLSWTCGKACKSLLHKDLLPVVEKMDITKKEGLDDYLEMIVKRLVGPQSDLDIVTISG
IAGIGKTTLAKKAHDHLPIRYHFDIRVWFTISQEFRCRNMLLDALRCISKQTNIVKREDY
DKKDENELADLKILKGRRYLVVDDIWCTDVWDSIRGIFLDCNNRSRILLTTRETEVAIYA
NPSSRHEMNLLNLDNSWKLLRDKVFGAEHDHPLVDWKANKCQGLPLTISVIAGHLSKIAR
TLESWKDASGGNSNRALLNIWKW
>NbS00016488g0009.1
TAAHAKPSTEGSSLSNNEDFVGFEEDINEIIQKLTGFGGPKQRDIILIVGMPGLGKTTLT
KKVYDNPLVMRHFDVRAFCTVSQKYDERKLLVDILKQATSDKSDINEGVDVADAVKKALF
GWRYLIVLDDIWNDKAWEDLQLCFPSEEKGSRIMITTRDEKVAEEIQQHSDPYLLRFLTK
EESWELLQKKVFQCDSCPFELREAGEEVAKNCKGLPLVIVLTAPIIAQKKRQAFVWREFA
NILSSRGLEELSTKAIQSSYDDLRVHLKHCLLYMGYFPEDFKIEVSELLKLWIAEELVQN
IDTENLEKASKDCLNDLHIVPYSSSQTSPSQDPHLCMYIHDKLVKQLERNGYLLDMIAMV
DSEERESIEFIAHPQFYASNRVDLFPVIISVVHIRVLHLLDVNMENDRDFQVSPASTLGL
LFHLRYLAIFVKKFDFNWVSHLSDLQTLRVHSHQRIKTSPDIWKMTKLRHVDISEFSFIW
EDSEQESLKQSSQTVLENLKTFGKCRVSVADMNRKFWWRFPNLEELKLSIVNLHDMSNHS
LFSTAETHNQLQSLDISFPVGFSKSIGWFKSVFPLNLKVLSLAGISLTEAIVSSIIALEN
PETLKLFFIHFTCDPLWDVTTKVFNALKYLKLEQVDMIQWRCSDTSFPILEKLVIKDCGR
PEEIPSSFADILSLKSIKVINCRDSVGNSAWDIKEEAKNTEGTERIRVHIPKKN
>NbS00045820g0004.1
MVGFDRETEVLMEKLVTGPRQLDVISIFGMPGLGKTTLAKRLYDHEAISNRFDIRLWCCS
SQSYDKRSLLFELLNHICKYDTSTKEKSDDELAEMLYKYLKGKRYLIVVDDVWSQEAWDD
IIRSFPDDDTGSRIILTSRLESIATYAMIDSSPHFLRMFTEEESWMLMKQKVFKEDNCYC
PQQLEEIGKQIASKCGGLPLAVILVAGLLAKHDKEVVYWQEVGESLKSKIQGCMDIVESS
YQHLPIHLQKCFLYFASFLEDQKVPVQKLIRLWIAENFVEASSTLKSLEMVAMDYLMDLI
SSNLVMVAKINSLGELKSIHIHDLIREFSLVKAKNENFLLRINRIGEFCSSRGSRLRRGF
TLGQNINTLRFLPGVYSPIVDYDLTWKHLRVLDLGSVRLRQTLVDALQHLIHLKYLELQL
YFHNIPSSVCNLKKLETFIVFGYHDQTCIPITIWNMKRLRHLHISPLYTNKLLHSLDNLQ
TCSDLVVSPGMYYRNFMKRFSNLEKLSCQLYGSGTTSGNFFPAFETLGKLKSLKIGVSGA
VVDPYGFENFTYPSNLKKLTLVYLRLPWSKLSTIGTLSNLEVLKLEESSFIGRKWDVNDG
EFPTLKVLKLKKLGFSEWTASDDSYPNLQKVLVHSCWSLEEIPECFGSNCTLQLIELRSC
GDDVVNSALKIKEMQIEEMGNSEFK
>NbS00005164g0007.1
MAEIHYELAAEILKPWVLLQFKNDELSKLSGTVSSIQAVLIDAEEQQQSSHEVRDWIRKL
KKVFFEADDLLDDFATEVTHRKLVNKVNENVAVISIVGLGGLGKTTLAQSVYNSEMVQEK
FDKKIVEKIVESAGGKKNNCLQLDAVQKQLREMLDGKKYLLVLDDMWNEDALKWSRLKNM
LIGGAKGSKILVTTRSDVVAEVSGSIHQHKLGDLSEEEAWALFEKWHLSVTKRVKIRVWW
K
>NbS00009911g0001.1
MDIGLAVGGAFLSSILQVLFDRLAPQGELLKMFRRGKHDVLLLKKLRRTLRGLKIVLNDA
ENKQASNPNVSEWLNELRDAVDSAENLMEEINYEVLRVTVEGQYQNLADTSSQQGSDLNL
CLSDTFFLYIKEKLVDSIETLEELQKQIGCLGLNDHLDSGKQETRRLSTCVVDEFDIFGR
QNEINILVDRLLSDDAKEKKLTVIPIVGMAGVGKTTLAKVVYNDEKVKQHFKLKSWISVS
EPYDVFRITKGLLQEIGSFDLMVDNNLNQLQIKLMESLKGKKFLIVLDDVWNDNYNDWCD
LRIPFAQGGNGSVIIVTTRKESVALMMGIGPINVGTLSTEVSWPLFERHAFENRDPKEHP
ELEEVGKQIAKKCKGLPLALKTLAGLLRSKSEVEEWRRVLRSEIWELPDNRILPALMLSY
NDLPVHLKLCFSYCAIFPKDYPFCKEQVIQLWIANGLVQQLQKDETIEDLGNQYFLELRS
RSLFERVQESSKRKVEVFLMHDLVNDLAQMASSKLCINLEDNEGSHILEKSRHLSYSMGY
GDFEKLKPLHKLKQLRTLLPISFELDNSFPLSKRVLNNILPCLTSLRALSLACYEIEELP
NVLLIKLKLLKFLDLSLTKIRKLPDSICVLYNLETFLLSSCYYLEELPLQMEKLINLRYL
DISNTSRLKLLLHPSKFKSLHVLVGAKFLLDGCSGSRIGAMGKLHNLYGSLSILELQNVV
DRREAAKANMRDKNHIEKLSLEWSESMADSSQDERDILDELHPNRNIKELQITGYAGTKF
PNWIADHSFLKLVKLSLSNCKDCDSLPALGQLPSLKFLAIRGMHKIVEVAEDFYGNLSSN
KPFKSLEKLEFARMLEWKHWHVLGNGDFPTLQDLSIFDCPKLIGKFPQNLCSLTRLIISK
CPELIMETPIQLSSLKKFVVVGSPKVGVLSDHAELFASQLQGMKQIVELCIDHSDSLTCL
PISSLPSTLKKIRMRRCQKLKLETSISQMISRGSNMFLESLELDACDSIDDISPELVPRA
RYFSVESCHSLTRLLIPNGTEHLRINECENLEILLVACMTQTMPLRKLYIFNCEKLKSLP
ERMEELLPYLKELLLQNCPEMESFPEGGLPCSLEVLEIHNCKKLVNCRKEWDLQRLPCLT
DLTIYHDGSDEEILAGENWELPCSIRSLKVDNLKTLSCQVVKRLTSLECLFIVNLPQIRS
LLEEGLPSSLSELYLYRHHELYSLPTEGLRHLTSLRFLEISSCYQLQSLPESTLPSSLSV
LNIWDCPLAESALPSSLSKLSIWTCPNLQSLPVNGMPSSISRLSIHNCPLLKPRLEFEKG
DYWPKIAHIPTIKIEEEYL
>NbS00030243g0001.1
MADTAVDFVIDNLKQLLRDNTYLIAAIVDEVNPLLAELQNLHAFLKQATKSRSRNEILKH
LVKELSIAVNEAEVSIDKFVIEAKLHHNKGIKKMFDFGHVMKARQCAIEIKSTKEKLKEI
RRENAYHIQFDDHQSVKDQELIRKVPLPEEDDVVGFDEEATEIINRLCKGSDEIEIIPIV
GMPGLGKTTLANKIFKDARVQYEFVSQIWVYVAQSYNRREVFLNIISKFTRNVKQFEYEA
EEDLATAIREFLGKGGRYLIVLDDIWTLEALNELKIAFPNNHKGNKIMLTTRNSSLAYRC
NNYPHKLKFLTESECWLLLKKKVFRKDKCPLEFEELGRGIAKKCMGLPLATVVIAGSLIG
RCTERDWHQVHQSVGEHIIYRDYSIPKKLVQMSYDSLPFNLKVCFLYLGAFPRGSEIPVW
KLVRLWIAEGFIPEQRPFTLESVAEEYLNELINKNLLMVMQRASNGQTKTCRVHDMLHEF
CRLEASEENIFQEIKLGVEQSFPRNQELATYRRLCIDSSVVEFISRKPYGEGIRSLLCFS
SGKITKPAPDTGTIPKAFPLLRVLDVESILFSKFQKQFFQLYLLRYIALSSASLAFIPKY
IEDLWNLQTFIISTQQTTLHIQADICKMQQLRHFHTNIPAKLCRSAAIETNKPTSVHGTL
QTLSIIEPESCTEYVFARCQNLKKLAIRGKIEVLLQANRVGPFLNDQNLKCLEKLKLVND
LSAGGKLHLPSENIFPNSLKKLTLFGTGLDWNEIGRLGKLEVLEVLKLKENAFTGELWES
TVGTFPSLKVLLIERSDLVSWKASSEQFPRLVRLVLRSLHKLEEVPIELAKIRNLQAMEL
ENTTRNAAESAREIKSCSVCTGFKLSIFPPDL
>NbS00018399g0005.1
MELSTIYWYTWPTDLVGEFCVGVHDECHYRILKMEARFLKCILRVLTEYSLPESLKNHFF
FINNQVSDTSTICCNYKNNRLSDGRIGIVSNLVRKAIQPKIREILVLLWKSRKPWGTYCV
DMFSIVSLTLEDLVDCMADRLAPDLLEKMKSLSFKLTFERRFRWSIRDGFANRENNIDIW
LQFTSDISYSVACLNCLYRLDDIPEEIAQGLERYLSSLIRRCEDAIQIDAREVLTLLHKA
LELLLTFDTSINDFPLYFVDFVLDSVVELCNSKKNSKFPAKGLSETLQYLGASIANRLTQ
STENVKLKGQEAIRRIDVLRAEVMEKEVGGTNHSFAIHPKSIQDLCTHYSRREQKLMIDP
FMCMKWLEKHGEIKIRHVALELNIRLQYLQFILKTWPSGQEEFNLLYQTMKTIGTNIHEA
CINAKYGRVDFALSILESQLSSILKDYDLREEVEYAHYLLSSSADSRPIYFLKAWLATAP
MSTQLAIEFISTLLLNLKCLVIYRLKPKATVKREMEILEVKLSFLRGFLKLTSIFFIKSE
RLENLVARIIDLVGEAECISYWCYPEKLSKWMEHETIHAISDLLRRMKSFEAEMRDYYLI
ALEASHSSQSEYRTPYINELVVAVVDSLVDNFMELADKGSASLISKALRIETIHQDQSFL
INLLKDLRGRQCRENIKFDDILTYVKAQSDKMNQAAPSVPLDLMKEEEVSTQVASSLLQL
TVIIKLIKAEFFLMDLQQSIPNSAVSWKDEIPILSEDLKALTTIAIDVLWQCDCHSRNVE
ALSDSFEHVINVCDITNVTEHMDEMLIHGPFELSVKQYAKQERRNHLLSCVDVVAAEIDT
IIESHCSKNDVEGMEGIMDLQLSDVLQKIKLIKAEDREICPKIPKLSRTNFPMTDGLGFL
DLLVENLAEILNFKGDRIVLLKRQIEMIQREFKFLREFLEKIAQQRNEHVELRSIWEKVV
GVAYEVEYIIDSYVSNGGGTIWHHTFSDIVEDIKLIKGRVIKISTGDLYGSRTHSLGEIS
RISTHIEKPTINEAVVGFEDVLETLKQRVIGGSPGLDVITIFGMPGLGKTTLAKKVYDDC
KAVNHFDVCVWCCISERYEKKSLLIDILQQINIALPKNVEEKSEGDLADLLRKSIMGRRY
LIFMDDIWTIEAWDDIKTPFRDDKQGSRIILTTRHAEYRSYFKTNNAHLTTRHAEVASYA
KCTTDPLRLRFFHNQESWMLIVQKLFQDQQCPPELVDVGKRIAEKCQGLPLSVVLVAGLL
GKIEAKEDGWLQVAESLSTTTVGDSSSRGIIELSYIKCTTDPLRLRFFHNQESWMLIVQK
LFQDQQCPPELVDVGKRIAEKCQGLPLSVVLVAGLLGKMDTKEDGWLQVAESLSTTTVGD
SRGIIELSYKHLPEYLKPCFLYFGGFMEDEEIPVSKLTWKWIAEGLVRKHKPKSLEDIAE
EYLVDLISRSLVMDAKMRYNGRVKSCRIHDLLHEFCQNKAKEEKFWQYVYSDQAKDSPDI
DLQDLERRRMLVTPDGRFASLSLVGSPVRSLLLMKANNVETNVSFIKCFRLLKVLDLERI
NLLDTFPDEIEQLIHLTFLAVRTGMTSIPAWIYKLEKLETLLIKGLRGEITLPDSLWDMA
RLRHVHINDRAAFGFTKEVIENSSKLDDLETFSTPSLAYGDDMEKMMRKFSNLKKLKCRF
LESVYYSMKLRKDCIRFPILDFLVHLESLKVFSNGKKLSQPCEFKLPVNLKKLTLSNFRL
PWKEISIIARLPNLEVLKLLLKAFEGEKWKVKDDEFPALKALKLDDVVISQWDVSDDAFP
SLEKLVLQRCKKLKEIPSCFGYNCSLQSIEVNWCSLSVTESAKQIQDTQVDDMGNGGFKI
FI
>NbS00018399g0007.1
MVKDFDLRQEVEHAHSLLSSSTSGSVLFWLYFEKPLLAQGAPMLTQLAIEFISTLLLNLK
CLVSYRLKPKATVKRESEIFELKLSFLRGFLKLTSIFFIKSERLENLVARIIALVGEAEC
ISYWCYPEKLSKKTEHEMRHAISDLLRRMKSFEAEMRDNYLIALEASHSSQSEYRTPYII
ELVVAVTVSKALRIETIHQDQSFLITLLKDLRRQCRENIKFDDILTYVKAQSDKMNQAAP
SVPLDIMKEEVVSTQVASSLLQLTGIIKLKGRILSDGSTAIHSQLSDVLWQCDRHSKNID
ALSDIFEHVINVCEITNVTEHMDEMLFHGPFELSVKQYAKQERRNHLLSCVDVVAAEIDT
IIESHCSKNDVEGLGGRMDLQLSDVLQKIKLIKAEDREICPKIPKLSRTNFPMTDGLGVA
YEVEYAIDSYVANGDGTIWHHTFSDIVEDIKLIKGRVIKISTSDLYDSRKYSLGEISHIS
SHIEKPTINEAVVGFEDVSATLKQKVIGGSPDLDVITIFGMPGLGKTTLAKKVYDDCKAI
NRFDVCVGCCISERYEKKSLVIDILQQINIALPENVEEKSEGDLAVLLRKSIIGRRYLIF
MDDIWTIEAWDDVKTPFRDNKKGIF
>NbS00019561g0003.1
MKCLKDADMKQEEEEAATVCNWVSEIRSVAYHAEDVIEIFIHQVESQERQSFFIKCAFYP
KKLYMLYRVGKEIESIQTTILEISNSRKRYGIRHIQGLGFEEVFSTTREKMRELRRSSPL
VANKDAVGLEKHVNSVVAILLKDDKRLRVAPIVGMGGIGKTTLAKEVYNQTQIRDKFDTR
AWVYVSQDYKPAKIIKELILQQANPEEDKVKIVETMDKLSEAGLEEMLHRRLKDTCYLIV
LDDIWTTEAWDLLARSFPDNDKSSRLLLTSRRKEVALHADSHTIPYELKVMNEEESWELF
LKKAFAEDRECPQDLVDIGKEILEKSDGLPLAITVIGGLLAGKKKQRSEWQRVQRNLGSH
LVGSQTYGVSTILALSYHDLPPHLKYCFLYLGLLQKDKDIPVQQLMHIWVAHGLVQQKGE
EELEDIAEDYLDELICRNMVQVIQVRADDRVRSCRLHDLL
>NbS00057285g0005.1
MEYHIRMLLIRQASAKASISPILRANVICVPIQDLQFLLQDIDTVVIDVGLLEKEDEALG
EGNPSLVLDSSGSIQRINTMIYLTIRKAFQSNLLMIHGLGYVDFLLNNLKEFTSFVTNQL
QIIQKELEVLQPFLNVVARERNNVLNKIQRCATQLIDKAYEVEYIVDACISKEAPIWCLE
HWLLDIMEEITLIRTEVAEIQEKKMIGNAMNTDIDHTVSNSGRIPRMNEEIVGFKDRPTT
KRHQRTRCYLNCWYAGSRQDDFNVISIVGMPGLGKTTLAYRLYSDRLVISHFDIRAQCCV
SQVYSHKDLLLALLRDATGENSECRENRVDELADQLRRTLFSKRYLILVDDVWAASAWDD
LIGYFQDSEAELF
>NbS00009444g0022.1
MLCHSLKEAAEKIDRVQKESAKLQDKGKQASKETLIEDLRSEKHTPCMVGRDEQRKKMMA
ELIQYGGSSGKLKVIPIVGMGGIGKTTLAKDVFNNVYIRSHFDVCARATLSKQHDRKNIL
VSLLRSMKENDDKAYMEDEAELADTLQKSLKSRRYLIVLDDMWSKQAWENVEYCFSSENN
GSRILFTTRNTEVASSVGTENLPLPMDLMDPDESWDLFKIFPEDSEIPVKKLTRLWIAEG
FLKLEKDLEGEADKCLQVLISRCLVLVSENSFGETKIKSCKVHDLIHDLCLREAQGQNIF
VMNDIVFDDEPKPVTPECRRLLSRHKMQPCKQWTNDDDIDHGSYRALLTPAGYHHLTDND
NNNLLMRQTRSIFSLSRDSSSFTLEPELIHFNLILCLIWLRYLAFSSVEEYFDIPPEICR
LWNLQTFIVKEAEYSDIRLNLPEKIWELMQLRHLGLSKFYLQNPPSHVSVNEERYLDFSK
GTNCFLLVSKLLHKGGIRNVKKLGIYGDEDDYESFQASRLFEILSIYVNLKHCVFDLVFR
GCQASFHQRPFQVQKLFQQRSKS
>NbS00004613g0014.1
MFPSSLIDYGLMNVGDLQFAYPDMSDLMDIREWVQSQLPKNDALGFSSFLVDSLKELLSI
HSGSLVSIKDQLELFYKELESLQPFLKDVAEQGNNEHDEIIHNFAERVIDKAYEVEYIID
SFVDGDVPETFLTQWLSEIIREIKLIRAELTRYKEKKMTFASPASNEELVGFEDVRENIM
GRLLGGSPHLDVVSIIGMAGSGKTTLARSLINDPLIASHFDFQAECRLLSLACYDPSELS
KGNDYELADRLRRTLLGRRYLVIIDDLWDPMTWNELRLCFPDHKNGSRIILTTRLQEVVD
YVDHSEPHHLRLLSDQESWLLLEKKVFGEEMYSLELEKVGQQIAKKCKGLPLYVVLVARH
LRRIDKTEQWWKRVELRFVELIQVEANASVKLSYNHLPDILKPCLLYFGAISEGKEISVA
KLTSLWIAEGFIENDREKHLEDIAEHYLEDLIRRSLVMVVKRSNRKLKACRLHDQVLEFC
KAKAKEDNFLLGFKRNYIANPPQFFSEKPSHRRLSFCFNGDDELAEWRPSCLHARTLLFG
EVKNGTSPSLEHASIIFGSFKFLRVLDLVFVVVESFPTELNHLRYLAVQTTADSIPSSIE
NLPYLQTFIVKRAGGQEVQLPDTIEDNIRDNVRILS
>NbS00024857g0001.1
MVDAIVSFAVQKLGDFLIQEVALFRSLREDVQWLRNELLFMQSFLKDAEQKQNEDKRVQQ
WVFEINSIANDAVAILETYTFESDKGSDHGFASCLKACACICKKETKFYNISKEIQSLKK
RVMDISRKRETYGIRDINNAGETSNQSVMVRTLRRTTSYIDDDYIFVGFRDVVESLLAEL
LKAEPRRSVISIYGMGGLGKTTLARNLYNSPTIVSSFQTRTWICVSQEYNTMDLLRNIIK
SIQGRTKESLDLLEKMTETDLEIHLRDLLKERKYLVVVDDVWQREAWESLKRAFPDSNNG
SKVIITTRKEDVAKRADDKGFVYKLRFLNEKESWDLFCRKLLDVQAMVPTMESLARDMVD
KCGGLPLAVVVLSGLLSHKRGREEWQKVKEHLWQHMKDDSIEISYILSLSYNDLSTSLKQ
CFLYFGIFPEDSMVGVEKIMWLWMAEGFIPRGEERMEEVAECFLHELIRRSLIQVVETFW
EKVIKCKIHDLVRDLAVQKALEVNFFDIYDRRKHSTSSLCLRHVIHGQTQRYLSLDFSNL
KLRSIMFLDRDFGKLDLLKFRNVFQHLYVLNLDLTICHGTKLPDGIGSLYHLKFLSLIAP
DPINLPSSIGNLKNLQTLINLLDDGSGSKAYGSLPPETSNLSKLRHLIAFYSQPLQLSQL
TSLQVLKYVCCDQWKDFDPAGLVNLGELDMRNIKRSYSLNNISSLKNLSTLILGCASGES
FPALEYLTSCQNLHELWLDGRIEELPQFPSSITMVVLLYSKLMEDPMPMLGMLPNLRNLD
LVEAYEGKEITCKGNSFSHLEFLRLDSLWNLEKWHLSTNAMPLIKGFGIHDCPKLKEIPK
RMKDVAILERLKSIPVEVYFIYKLVLIYNDH
>NbS00006274g0004.1
MKQKMKVVMDEQHDRLHQKEALKSLFEILQRGIENVDSLKEELIKHSSNNNLQAGNSSIG
DSSSPQLHAQTLENDMVGYNIEQANMLSQLTRDSPELDVISVTGMGGIGKSTFAKKLFSH
PSVLSFFDIRGWVTVSEDYSYRNMLLGLLEDANIGKEEDLDEKSDSDLAVRLKQSLMGRR
YLIVVDDIWSKNAWDEIRLCLPDDGKRSRVLLTTRDVEVAQYASSPKDPFRMHLLGPDDS
WNLFYQKAFVEKGFPIEFEYVGKDIAKKLQRITTYD
>NbS00006274g0002.1
MGTIEQLQLLLSNLDQLDTHVESLNLLYEKVDSLHELLDHIDDEQTKNLHAKVRHIANEA
EDEVESQMKVVMDEQHDRLHQKEALKSLFEILQRGIENVDSLKEELIKHSQNNTSQAGNS
SLGDSSPPRLHASTLENDMVGYNIEQENMLSQLTSGSPELEVFSVSGMGGIGKSTFAKKL
FSHPSILSFFDIHGWITVSENYSYRNMLLGLLIDANIGKEEDLDKKSDSDLAVCLKQSLM
GRRYLIVVDDIWSKNAWDEIRLCLPDDGKRSRVLLTTRDVEVAQYSSSPKDPFTMHLLDQ
EDSWNLFYQKAFVEKDFAIEFEDVGKEVAKNCNGLPLMIAVVAKVLSSKRTLDEWTKVAE
SVSSLAEVDAYQQCSGVLALSYNHLPSYLKGCFLYFGLFPKASEISVEKLIRLWIAEGLL
KVKGMEGLEEVAASHLNYLIDKSLVIVSERSIDGKIMTCIIHDLVHDFCLKEADSQNLLY
IVNNDVDGPLWVIPEGCRWVSQQSSGIYFHRQFPDFACSKLRSFSLNSRTLILYVERCPF
KLVRVLDLQKTNINFPVAILDLVLLRYLALTIKSSGILPISKLVNLQTLTVRPHPIYTSS
GNLEYYQFLNL
>NbS00013187g0021.1
VLLTLNISDVDNQIQTRDSLVDPLSRNSAKKNLEDLVLGLDDDLAIIKQRLTGQEKALEI
VTITGAGGIGKTTLAKQAYDCLEIKQRFDIRAWGDDELIDNINEGSDSDLVNMLQKKLKD
YDESQLADLVQKNLKGQRYLVVIDDIWSTDAWDCIQGGERGGYICKSSTPHQMNLLSSDS
SWKLLRNKVFGSKVDHLDPELEKIGDRIAEKCQGLPLTISVIAGHLSKIPKTVESWKAVV
KTMSAIIARYPDNCLGVLGLSYHYLPEPLKCCFLSMGTAFPEDFEVEAWRLIQLWIAEDF
IKPEKSKRLEQVAKDYLDDLISRNLIMVNKRRLTGETKTCGVHDRPHEFCLIEAKKKNFM
HVVGRGFYSSSTAYETSGSSVQSFSFRNKAHLNMCHNATRSLYFFGEFITSPSPSPKSSV
HFKLLRVLAIFRHNSSFPIEISNLVNLRYLAVTSHGDPPESISKLRKLQTLIFTNLMGFS
NLPVKIWKLTDLRHIRVNGCSYLFSPSTAGLHRTKIGIFYSMLKRLHIRQTYSESLKCAF
RNTGHFLDLSILRKLQASKCFFYVHHRCSLRRNVFPTCLKRLTLKGSYLPWEELSSLVVL
PNLEVLKLKNCKRDDQEWSLKDDEEFARLKLLLIGKTKLKRWEASSDCFPMLQSLVLKDC
TELENIPEDFVNSCSLESIELYDCSTSADNSARSNAQEKQEMEGNYSLKVYVNKTRSKCF
DQSVKFIDLY
>NbS00013187g0003.1
MAYVAVTSLIQTLEQLLQLNPPWISDETRIIVESLLSCLEYFQDFLKKRSQHPEKGEELE
REIKSVVNEVEDVIELNMNETMERKAFDETLSALVEEIDALKRNVTQTGFATNEVQGYGE
DLQTGVSFPGHSSTYVANLNPENVVVGLEDDLIRIIKRLKRPVSTLEIIPILGMGGIGKT
TLVKKAFDDPEIRHRFDIHVWVTVSQEYQIRNLLLGTLSSLTNDIEKVTNDQLMDMIYKK
LKGRRYLIVMDDIWSNDVWDVMTRTFPDDNNGSRIILTSRLKDLAIHADPDSIPHEISLL
NLDQSWKLLHEKVFGVEHEVCPTELKDIGMQIAQKCQGLPIALVVVAGHLSKIARTRESW
IEVSISASKVVAHESDICLGVLALSYNYLPNHLKPCFLYMGVFPEDSEVNIETLINLWVS
EGFLLDEFVGKDCLEDLVSRNLIMVRKQRFDGEAKTCGVHDLIRDLILREAKKEKFLQVN
KIQEATKSWAKKLHVCRYSFHSYIHQDDHWQSSSSLTRTVHFFHGLKTPYKQVLLLTRFK
LLRVLAILSVTFQTFPLEITKLVQLRYLQFTCHGDIHWSVSELYNLQTFILGHLVEGISP
PTLPAGIWLMKNLRHFHVSDFFSFPIPSNKLQYLEGLSCLALSSCTCELFSAIPNLKKLK
IIGNYRMEMMGERLSSLSCLKELEVLKFKGDGVQYSRIPSKYVLPTSLKRLTLSYTYLPW
EDIANIVMLRNLEVLKIKYHGFYGDVWRLNDENTFNQLKFLLISWTDLKQWEAGSVNFPK
LQRLLLERCMNLEEIPQDFGEICTLKSIELHGCNKSAAKSAEAIGEEQESMGNDGLNVVI
YNHR
>NbS00012994g0001.1
MAEILLTVVIKKAADIAGELISAQVSRYSKLPENIKWIEREMRHMQSYLKDAESKQARDE
KIKNMIKDIEEIARDVEDILDEFLPKVASKGGKSLGFIKKTFQAIPYAIAAFKFVSEIEK
IKRRVHEIDRIRTTYGIMDTGASAEGDGNWDFRRSFLYADEPDVVGLDKDCESLEAKLLN
VHLRYAVVSIVGMPGLGKTTLGKRTYRRVQGNFECSALVYISQEPRMRELLLSIARQVGL
PEGTRDENLESNLGTFLKEKRYLVFLDDIWNTSTWDGLKLVFPNNCRSGSRLIITSRNNN
VGRYIGGEKSLHKLQPLDPENSWKLFSKMITTLQETTIDPPELTDIARKIVGRCGGVPLA
IEMTAGMLRARKRTELEWNGILKKIGLDDQDKFSKILTLSYTDLPATLKPCFLYFGLFPE
DTQIYASDLINMWVAEKFLGTERGMDAADIGEDYLNILVARNLIQVASRGFDGRIKSCRI
HDLLHDLCITLAEENNFFQKVDSRGFGATTTRIRRLALHPQHVTEYVTSNSEAPKIRVLL
CFTSDYQGIDQKHLEHMISRFRFRVLSLEARYYWCSLPNEIVNMNHLSYIKLKGTFHGKF
PSRICYLETLLTLDIRGCLGTIYLPTSVWRMRQVRYLLLGYTTNFISSFSLTRRFKHKIL
SLPDKVDSANLQTLYNVQSKQLKPSWFSKFINLRSLKIRHISEEILRALMDAAHVLQKLE
KLCLTGNFNGTMFTSIEAGAISSIYYAQTFNLSGYHYLTKLNIEHIPLEKLPNSEAFPPN
IIKLTISAFTMAGDPMNTLKRLPKLKILKLRDFAYKSVNKLDCSGVDSFPQLEVLEIENC
RFLQELIVDDIGMPKIKKIVVLNCPSLMKISEGLQCKILEKTSAEKRRK
>NbS00001549g0018.1
MSAMAGEEASRVERSIEMIKLTLIKQTPTVLYGIRTLKFLTRRSLRRGKDGLRCSKSVRL
TMEELLNQDSCLFPRKRATFEALHNEVSSLQAVIQLPSATKPEMRIWEGLIRDVAYKAED
AVELYLCTSQINRNGENEGNAHMISQDGLQELLGEISTVNKKLRTINLYDHGTKDFQAGE
FLLGNSSEQVSHQENIFWDFNDHFGRIRCRLIGFSSELNIVPIVGMGGIGKTALSRASYN
DPCLVNHFDIRAWITVSQQYQVIQKPKKFKRFLIHLDDVWSIEAWDDVKRSFPDDNNGSG
VVLTSRLDLFASSESPPHLMSLLSMDQALKLLNLKINKTLNNWKNVSNDAHSVITGESDQ
FLSLFSLSYNYLPHPLKPCFLYMCAFPKGSMIVVSKFIEGTKSKNLEEIAEEYLEDLVSR
NLVMVIKRREAEKEKFSYVVRDHVQVLPEEAYSNRCLILHSEMVANAEHKPSVPFTYSFL
CSIGAGVPPSTSQLRSIIGFPGFKLLRVLDLRSSMFFTFPLEIAQFVNLRYLALTCYDEP
PSSISELCHLKILIISSHLEGLALPADLWNMTRLRHVRLTRVFACIPKLKKLGIHETLKE
SMTDEQMSYYLNNLNCIEELETLKCRFDNPMRIPLQNFFPSTLEKLTLSGSHRPWGEISV
LSSLPELQVLKLKKFAFQGAKWDTNEMVFPKLKFLPLGKTDLMYWEASNINFPNLECHML
YNCKNLIEVPVGIGDIPTLKLIELCLKWFEGGANIHRN
>NbS00011331g0023.1
MDPVTAAVLTTAVIAAVNLLVENLSHLVGYNSQLIAGSEEAFNDLLVEVKRLNAFLVDNA
ELRSNSSQWDVLVDEIRRRVYEAENVIDKFLVQTKLNQENVLKKLFKVTFQEKSFAGKIN
KILEGGKKIREDHKQLFEPCSWVISSDHQPENVVQETQGPSLENYEVVGFDEEAKKVIER
LVEGSECLDVIPVVGMPGLGKTTLARKIYNDPKIPHEFFYCIWVFVGQSDILFNILKGFT
KRIEEFQDMNETEIAEEICDRVEKSGDIVDFVKTAFPENNRGHRIMATTRYIHVARAVNA
DPHNLKFLTQKESFQLLEKRAFGKSRCPVELKEYGEGIVEKCSGVPLTIVRCTNDSDWSV
VKENVGKYLIEKDEHQRCLKIVGLSYNHLPQDRKACFLYFGAFPQGFDIPAWKLIRLWIA
VGLIMSNLPGSEIEEIAECHLNDFANRNLVMVMEKRCNSQIKTCRVHDMLHEFCVKEATK
LCLIQQVCLTPATEHVRSFLCFSSKRKQIDLSNIDVQRIPKAFPLIRILEIESLRFGISR
DFYQLFHLRYIAMSGDFNELPKLFSYFWNLQTLVLNTSKPTLDIKAHIWNMSWLRHLHTN
KPAKLPPPTTSTSSCLQTLSVVAPESCKEDVLEKAVDLKRLSIEGKLEAFLEASNNFPVL
WHLENLALRNDDISKALHLRLAFFKCLPKLKKLTLSKTRFEWNEANRLGQLECLEILKLK
ENAFMGNSWKVESGGFRKLQVLRIENAKFETWEASNFPFPRLRNLVLISCDLKTVPLELA
DLEYLREMTQDNTKKSRGICKGNRMQETREANSRKRQIQAHYSLLKLIPRPQSEVEI
>NbS00014857g0016.1
MVGFNEETEMLIEQLVRGQRQLDVISIFGMPGLGKTTLARKLYDHETISNRFDIRLWCCS
SQSYNNRALLFELLGHICELDDITKEKSYDELAEKLYRYLKGKRYLIVVDDVWSPNAWDD
IKRPFPDDNKGSRIILTTRLETIATYAMITSSPHHLRLFTEEESWMLLKEKVFKENNYCP
QEFEDIGKQIATKCGGLPLAIVLIAGVVAKNDKEVVHWEQVGERLKSKMQGCMDIVESSY
QHLPVHLQNCFLYFASFLEGKKVPVQKLIRLWIAENFVEASSTALKSLEMVAMDYLMDLI
RSNLVMVANINSSGELKAVYIHDVIHEFSLTKAKCLYTSIFQSVNSPWVDLDLAKSWKNL
RVLDLSSVKLHKTHVDALRYLIHLKYLELQLPSDYTSDTICNLKELETFIATRVYRKSCI
PNSVWGMTSLRHLHISTLYTSQLFEDLYNLKTCSNLVIDAGVYYQSFMKRLPNLEKLSCQ
LCGSGTRFYKYFPAFGSLGQLKSLKIDVTRLLTYPYGFEDFTYPSSLKKLTLAYLELPWS
KMSYIGSLSNLEFLKLEGNGFKGRWNVKDGEFSNLKVLKLKKLGLSEWTASDDSYPNLER
VLVHGCWKLEEIPYSFGSSCSMQLIEVRSCCDSAVNAALKIKETQIEEMGNSEFKFELCL
QLPNFMFQLGYFLVHLFCSMLEMSQLHADSIHSVA
>NbS00011087g0003.1
MADVAADVAVKFLVENLMQLLIDNADLIIGIKGEVENLLQDLNDFNAFLKQAAKSRRDNE
VLKSLVKKIRKVVNDAEDSIDKFVIEAKRHDDKNKFAQWFHLTHVARAKGVADEIKTIRE
RVKEIRQNDAYGLQAITSYDNFNQGAQERKVPVVEEDDVVGFDDEAKTVIDRLIGGSDYV
VPVVGMPGLGKTTLAYKIFKDSTVEYEFFNRIWVYVSQSFNRREIFLNIISKFTRNTKQY
HDTPEEELANEIKELLGKGGKYLVVLDDVWTREAWDRIKIAFPNNNKRNRVLMTTRQNNV
AKSCNDKPHDLKFLTENESWELLEKRVFHKEKCPFELELPGKSIAKKCRGLPLAIVVIAG
ALIGKGKTTREWELVADSVGEHLINRDPENCKKLVQMSYDRLPYDLKACFLYCGAFPGGS
EISAQKLICLWIAEGFIQYQGPLTLEDIAEDHLNDLVNRNLVMVMKRSSSGQIKTCRVHD
MLHEFCRHEAMMEENLFQEIKRGQEHSFPEKQELASYRRLCIHSSVSEFLSTKPFAEHVR
SFLCFASKKFEMPLGEIPAIPRAFPLLRVLDAESIKFSRFSREFFKLFHLRYIAFSTDSI
MTIPTNIGNLWNVQTLIIETQQGTLDIKADIWNMTRLRHVCINASATLPSPKRPKSSKDN
LVNRCLQTLSTIAPECCTAEVFTRTPNLKKLGVRGKIDALLETSKDGSSSGLFSNIGKLD
CLEKLKLVNDTRQSRKQLHLPPAYIFPQKLKKLTLIDTWFEWKDMSILGLLEYLEVLKLK
ENAFRGQSWEPEDSGFPRLQVLWIERTDLSSWKASSGNFPRLKCLVLIACDNLKELPAEL
ADVENLQLMELQSTSVSAAKSARAILKKKQQKVGSGFKLSVFPPDLGL
>NbS00047736g0008.1
MICCFAKEEDDTPLDVLLDAEEQQIKNHELKNWLEELKDVLYDVDDFLDEIQTYGQQRQR
VKSKVGFLLSPFKMLLFRYKMSHKIKEIRERLDSIAADKAKFHLSERSIALEMKRDLTYS
FILPSDVVGMRNESEEIVEVLMQENGFDECLSVVSIVGIGGVGKTTLAKLVCRDEREVKH
FPLRIWLCASQDFDVIKLARNIVNLASGVPCDIFNVEQVHASLQDALRERRFLLIIDDVW
SRDHSKWLEVRSLLMVGARGSKIVVTTRSDYIA
>NbS00047736g0007.1
MRMLKILKCPGLTRRCIGKTTLAKLVYNDPRVVIRNNLRGNLDMNELQNLVRETLYEKKY
LLVLDDVWNEDTMKWDELKKLLLVGTCGSKILVTTRSEAVASTMGTIPAYCLKGLSSEDC
LTLFLRKAFEQGQEVLYPNLVRIASDIVQKGEGNPLLLMILGSSLHMETKEREWDE
>NbS00035525g0015.1
MNETNCGSLDLLESIELLKEDLKHVFLKAPKDSSQLCFPKSDGPIFMTLLRNLNDLLKSD
AYSAALIKEEVQMMWHMRQNIPLIQFLFEIMLIFLLPKIIEKIKLIKEEVQQKIPKNRGL
VLVNSPKKPLEISKSSATSHIIVGFEKEIKEIISKLTKGPTEIDVISIVGMPVLGKTTLA
YKVYNEKFVVDHFDVRAWCTVDQECNEKIKIYNQVIGLKERFNEDGIDDDVADKLRKQLC
GKRYLIVLDDLWDIAIWDELTRSFPEFQIILTSRKKEVALQGKRHSDPLYLRLLTLGESW
ELLEKRVFGEERCPGELLDVGEEIALKYDGLPLVLDLIGGVIARKEKKKAFWLEVLNNLT
PIKNEVEKVIQLSYDHLSDHLTPCLLYLASCPKDESIEISQLKDLWSAEGLVEQTEMKSV
EEVMEIYVDELISSSLVIVFNERGWTSSCRIHDLVHDCCWEKARKEKLFDFISSSAPSYS
SSDLMTRGMTIHYDRHRLPWNENLVLKENPYVKHLLSLKVSYEKHNHLSYNCHLRHLRLL
KRLELHKIRLTYSLLNDICMLVHLRCLKIQMKAKALSPSFSNLLNLETLVVDNQGTNMVL
SPSIWSLAKLRHVSIDNCSLFDSDIDEPAVLKEHSKLENLRILYGLKLSSSGNTQDIFKS
FPNLQSLMFTIKEPWPCSAEQISLPRLDVLEELEEVWAYFDCASFRQDQWDFHFPSSLKK
LVLTRFNLTSDLLSRIGKPPNLQKLTLEEAIIQGKEWNMEEEVTFENLKFLSLDWVSFSE
WKVGLEELHIKRCDELIEIPDSFADIASLKSISLWGNPQLIESAHEIKECVAETMGEDKL
EVTCFDE
>NbS00001245g0014.1
MGGIDKTTFANKIYNDPFIMTCLTSVQKLLYHKSIAQGIKADEPYEEQHDGETSRSIANA
TKSGKHRSQRPMHESVGFELPSLATSPKAMLSIFCIFPEDKLIFVNKLAKLWAAEGRRDE
KQGRSGKKFIKDLVDRSLIFIHRVSSFDGKIKACGMHDVIHKLCLREARNINFVNEFSTK
RVRINIQYMQSKSIANQLSMLRNNESCSALLFIKDPSSSKMMQGLKRFKVLRVLDLASQT
LLAFPSCVVELFHLRYLALSIYSYNNDRGTYIPPTIASLQYLETLVLKSPLSIAWKNCRP
SIVPSEIFKMSQLRHLSIDWNYLNQHESRESWIIRNLQCLSGWNPLSCTLSVIRRLPNVK
KLQICGVQEDYIRSNRNKAFHDLCYLDQIKELKFEIRKI
>NbS00059547g0001.1
MEGMGGIGKSTFAKEMFYDPSILSFFDFRGWITVSKDYSLRKMLLSLLQDAIAEKEKLDK
KSNGDLADLLQKSLKGRRYLIVVDDIWSREAWDDIRLWFPENSNASRILLSTWDMKVAEY
ASSPEDPFPMRLLELEESWNLLCQKAFGKKDCPTEFENVAKLVVENCKGLQLMISVVAGA
LSSKRRLEEWREVAQRVSSLVNLDVYQHCSEVLALSYKHLPSHLKACFLYFGVFPKAREI
SVKKLIRLWAAEGLLDTTRLEGLEKLASNLLHDLIDICC
>NbS00026584g0010.1
MAAYVALTSLIGTIQQLQLLHSNLNLGDTSLKSLNLLYEKVDSLHELLDNSDAEQTENLQ
AEVKHIANEVEDEVESQMQVVLDEQHDGLHQQEALENLFEILQRAIEKVDSLKEGLIKHS
QNNNLQAVNSSLCDSSSPRFHAPTLENDMVGYNIEQADMLRKLTGGSAPLEVISVTGMGG
IGKSTFAKKLSSHPSVLSFFDVRGWVTVSEDYSFRKTLLGLLKDANIAKEEELENKSDQV
LADRLKKGLKGRRYLIVVDDIWRKEAWDDIRLCLPDYGIRSRVLLTTRDVEVAQYASSSK
DPFRMHLLNPDDSWNLFYQKAFAENCFPVEFENVGKEVAINCNGLPLMIAVVAKILSSKR
TLDEWRKVAQSVSSLADVDAYRQCSGVLALSYNHLPSYLKGSFLYFGLFPKASEISVGKL
IRLWIAEGLLKVKGMERLEKVAASHLDYLIDKSLVIVSKRSMDGEIMTCLIHDLVHDFCL
READRQSLLYIENTDNAGPGLVFPQGCRWILRKSERSTHFSSQSYNLDHSKLRSLSLYHS
DRYLNIAHFHFKLLRVLDMEENRFFDFPIAILDLVSLRYLALTFKRSGQLPISKLLNLQT
LTVRPLSYISDWSVSLPNEIWKLSQLRHLHCWCMYLESPQTVSGNKVKHLVLENIQIVSG
LTPSCCTKEVFEGIKKVKKLEIAGKAEEFHSKKGWETNLKYLKELEALNIAVWHRLAMFN
SNAMPRSINPCPGSFPPNLKKLTLSGTCLPWNCMSIFSKLPNLEVLELKDHAFVGIEWEV
TEMGFPKLKFLLLEHLFLSYWTATDDYFQCLERVYIRDCVYLQEIPEGFADSVTLQLIEL
HKCCLSLVIFAEQIQEMHEELGNNLLKVYAFESCKNPSSLFEILQRAMGNVDSLKEELIK
HNQNKTSQAGNSSLGDSTSPRLHASTLENDMVGYNIEQTIMLSQLTSGSPELEVISLTGM
GGIGKSTFAKKLFSHPSILSFFDIRGWITVSEDYGYRKMLLGLLKDANIGKEEDLDKKSD
SDLAVCLKQSLMGRRYLIVVDDIWSKNAWDEIRLCLPDDDKRSRVLLTTRDVEVAQYASS
PKDPFRMHLLDQEDSWNLFYQKAFVEKGFAIEFEDVGKEVAKNYNGLPLMIVVVAKVLSS
KRTLDEWKKVAESVSSLTEVDAYQQCSRVLALSYNHIPSYLKGCFLHFGLFPKASEISME
KLIRLWIAEGLLKVKGMEGLEKVAASHLNNLIDKSLVIVSKRSMDGKIMTCMIHDLVHDF
CLKEAHSQNLLYIVSTDIDGPLWVISEGCRVLDLEKKMIFDFPIVILDLVLLRYLALRIR
KSGKLPISKLLNLQTLTVRAHPIYTSLWKMYSLPNGIWKLSQLRHLHCWCMYLDTPQTTI
SENEVKNLVLENLQTVSVLRPSCCTKEIFEGIKKVKKLEIAGKAEEFHSEMGWHNNLKYL
EELEALNVEVPLYSDFERGLINPSPGSFPPNLKKLTLSGTCIPWNCMNIFSELPNLEVLE
LKEDAFSGDIFAKQIQEKHEELGNNMLKVYAFDSSKSSTMNFQCPLNILTSGHELCRIIS
STMEVRALNQIIVIEICWNIKPLGRCLA
>NbS00032132g0014.1
MEEVLVVVVSVKWSLVVEADGDDINLKDSESVALEFTDLLSDLLRRRIKPIEPGVRNIYT
DVLRDLRSSSTPPMSSIEPAAGFINTLLHISTELRGLYTFNADQMETLPEQLNTLRIILN
ELALTYNIQDKMRIHFFRRVEILVIDAGLILYSLYDSSKSKEDRNQDLFLLADKIQLVKK
QIYLDIREGIQPHLPKNDVLGFFVFLLNSLKELLSSHADSLASVKNELDMVHEELQLLQA
FLEVVARQHHNKPEELQNLAERVIDKAYEVEYIVDSFVLRDIPHTYLTVWLSEIIWEIKL
IKTELIKSAEKNMTIASSSADEELIGFDDVRETIRGQLVRVSPELDVISIVGMAGTGKTT
LARSFNKNDSHFDFWGECRVSQVYTRKDLLLSILSSNCDPTEISKEADDVLADRLRKLLL
TKRYLLIIDDVWEVKAWDDLILCFPDARNGSRIILTTRHQKVAVYAKRVTEPHFLRPLNE
QESWLLLQKRVFGKEICPEQLKEVGEKIAKKCDGLPLSIVLVAGLLTKMDRTEGCWTQME
LSFGERIQDGAKDLVKLSYNDLPCKLKPCFLYFGAFLEDREISVSKLTSLWISEAFIEND
GEKCLEDIAEDYLDDLIGRNLVMVTKKRSIGKNKACRVHDLMLDFCKEKAEEDNFLLWLK
RDLDANPPHFYSEKPVHRRLSFCSNQDDLAGWRHHACTLVREVSDNTCSSMGHASIIFGN
FKFLRVLDLEFVDVKSFPTELNHLRYLAVQTIEDSIPSSIENLWNLQTFIVKRNGGQVLL
PDTLWKLSKLRNVSISDSALFNLRSARESLDENPSKLDNLATLSSIYVSREDNMERILRR
TPNLRKLRCIFADSWGWGKNENRFPVLGSLSQLETLKVVFISIPEIGPSRLNFPMNLKKL
TLCKFPLPPAEISTIANLLNLEVLKLQQVAFEMDEWEVRDNEFPQLKFLDLENLKLSKWE
VSDEAFCCLEKLVLHGCSHLEAIPDGFEDLGYLQYIEVKSCSKVFADSVWDIKEKRVENG
YKCDVKLFT
>NbS00030756g0006.1
MTTKELELLAEGDEGVYMVFIEEVEKKAREATLDQARGSRPKEFRNASQGHISSQMDCTT
AEDMVGFKEVMLTIANLLVRGTSQRDVISIVGMAGQGKTTIANKLFIDESVVPQFDVRAK
CYVSQVYIRREVLVSILSDVVGKPTDLSEVPEDELADKLRRLLLSKRYLILIDDVWETRA
WDELQICFPDTNNCSRIMLTTRLEKVADYASCLDVVTEKKVFLQQSCPPDLEGVGQKIAN
KRGRLPLSIVLVAGVLASMTKKEQWEQVADGLGSHIRGDSKHIIQFSYKNLPHYLKPCFL
YFGAFLEDKETQISKLMKLWMAEGLVVKQKERCLADIAEDYLEDLIRRNMVMATKNTYHG
KVKACRIHDLLLEFCKEKAEEEKFLLWIYSFKCLRVLDLEFVTVASFPTELSQLRYLVLR
TFEESNPSSIANLRNLETLMVKGLGIELSLPHSVCKMVKMRHLHLNDRASFNSQNLKVFL
EDPSELDNLETFFTPAFSSGEDVEKVLSETPKLRKLRCVFSGSWGYSEEQQKDCNQFPRL
QHLTKLESLKLFCLHKPERSPCVFNLPSDLKKLTLSGFGLPWSEI
>NbS00005570g0005.1
MAVVSFIPVISKLADYVVAPVGRQFLFIYYRKKNVEELQKKVKTLNETREDVLNLIIVAT
SSDREIKITVKSWLEEVDTVLAEAEELDNEAKTRLKCLNGCFPDFLSRYKLSKMVVKQTK
KVNSLLDQRPKEEVSTSTPPLNLLLLSNEGKDIKDESEPMLDIVVQQSEPMLDIIVQQSE
PMLNIIVQQREAVDKIMETLQDEDCKIVGIYGMGGIGKTTLAKEVGKMARACNLFDMVVY
AVVSQSPDTRKIQGQIADILHLILTEESEMGRAGRLYSRLSEKKILVILDDVWSSIDLAA
IGIPCGSKHKSCKIMITTRRVSVCRTMGAKEIPLRLLSFEESCHLFRTNAKLAISSVTSE
LEIMVMEIVQECQGLPLALVAVGRALHGKSVIEWTAALQLLKKSQPVSEEYGKENVFSCL
ALSYDYLENEETKSCFLFCSLFPEDHDIKIEQLTRYGMGKQLFLDVDKIEEARARAHLRV
GELKASGLLLESDKEGCVKMHDMVRDFAISIASGENNGFLIKAGLGLNEWPRRETFKKHV
VISLMSNNLLDLPDGLKCPKLQMLLLSENEGFELIPDAFFAGMRSLKVLDLSERVGVRSL
NPEYGLVSNIFPLLSSLKFPSSFEVLVKLQVLSLDHCKLDDLSILGKLKGLEILSFYGSD
IKELPCEIGDLSNLRLLDLTFCQSLERIPEKLISRLKRLEELYMGGCSKLWRVSYCQACL
SEIMSLCYLTILCIEVPHMGCFPENFQLPKIQKFEITVGCDATICYPRSKTFYFKEIKTE
IPQAIKNMLQTTEDLTLFCMGKGLLGNIIDVHQESLSRLKILKVRACMDDRFLVDKRPHN
APIILGALEELHLSTMDSLVYISSGPREFLPTNSLRKLRIVNVEDCRHWLTILVTPSLVQ
RILNLEEVRVAWCREMREIFALKNFIEEEQGIISIGLGSSSRLGSNEDIPGPSNPLSPLS
SRVRETKQGHEILLSKLRKINLDSLPKLKHIWNVYDPLSSTSHHRQVRLDKLTIIDVRNC
GMLKSVFPFTISQEFRQMEILRVVGCPKLERIVSKASEEMPGVQNLPRFPRLRVVHVEDC
PEFANLFSVRTAQTLLQLNELKVNKVYHLEELISNEENGQKGDLKIVLPKLKQLQICNVH
IKRLCPYAMTIDLPSLEELVLKQNQGMEDFATDASKYGLESAPALTKLQIDDHILNGTLA
QQIFRHKLLIVSPLMAEKKG
>NbS00008951g0006.1
METKHVMSRIDNIRRCMKTYVDIGIRSLGQGESSNSAAYEKSQWLTRSYSHLIDEDFVGL
EEEVNKLVVELINEENDEFHGVFAICGMGGIGKTTLYRKAYRHIYVQGHFQAFAWASISK
QWEARDVLQRILTKLEQENRTQINMLMDDELVMELYRLQQSKKCLIVLDDIWSTNFWNSV
RHAFPKGKGCCKILLTTRKKDVCTHVDPTCFFFEPRCLDAEESWKLLHRKAFPRVNTP
>NbS00017801g0004.1
MAGLGKSTLAFKIYSDPKLSYEVFNSIWLYVGQNYSEKEIMLNILKAFMKLTDEYQNKNV
DDLCKTICEFISKGGKCVIVLDDVWTKDVMDLAKQVFPKNNKGYRIMMTTRNRNLALYAS
AYPHYLKFLNLEESFLLLEKRVFGSERFPYELVRCGERIAETCGGVPLVALAISRALRGR
TRKSDWIRIEQNIWRHLMNKDDPHSCWKGLIKTRSSYTPEKIAEYHLNYLVDKNLMMGMQ
KPNGEIKTCRVHSMIHGFYKVRATSGNLFQELCPTLNYPIQDLDATRPRLCVQSSVLLDS
LSTKPFAEHVRSFFWFFSKQKQIELSPTDTRLIQKAFPLIRVLDIESIKLFHSNDFKH
>NbS00004087g0012.1
MKFKNDQLNNQQDIKDLSAIPSSPLRSSGHVLDEGYTVVGMEDDFDIIRDQLFGQTPELN
IVSIVGMGGIGKSTLARSLFDHPSVYHRFDISSWVPVSQACVAKEMLLDVLSFGTPGGKA
MYRNMSEDELLDQVHRKLKRKRYLIVLDDMWTIEAWDQVRRSFPDDGNGSRIMITSRLFE
VANCAGNGCPPHHMPFLSLEDSWKLLSLKVFGKEDCPPQLEEVGKQIAQQCRGLPLSVVV
IAGLLFRTNRTYDDWKQISDNVNSHICSTSEHCLAILALSYNYLPCSLKACFLYMGVFLE
DADISADKLIKIWVSEGFLKRMSNKKPKEVGEECLEELVSRSLVMVNSRGWVSRKIISCR
IHDLIRLICLREGKDEKFFHVINECYEVFSDGMESEHRLFLYEDAVQNQNLGLEKGTLDS
VRTISCTHKPHASLLDYQCYKVVDSRFQLLRVLDVLLIYFLQFPTEITQLVHLRYLALAT
STSVPASISNLWNLQTLIVHSKANELSWPLEIWKISSLITLLSWENAPNFLGLENLEELS
LSTASSSDLKEIFMAIPHVKNLRILLRLPFDAQLFRKPSARPFDVFPVNLKSLILAETHL
LWTEMTMLSNLPNLEALKLELFAFQGSNWDLDEGGFKKLKVLDIVHTELVHWHATSDSLP
SLEYLVLRHCYKLKEIPTEIGDIPTLKLIELHYCSQSAVTSAEEILDEQQSLGNEVLAAN
VESAVAPIKVGQSCQLPSQSFFQLKDSTMITK
>NbS00003186g0007.1
MEFEEVVGFRESVEVMVRQLTRGPRELDVISIVGMEGRGKIALARKVYNDHSISDKPDTV
DDDDVACMLRNYLMGKRYIIVFDDIWEVEACNELLLPFPRNMNGSRIMVTTRDVHVAMHI
KHYCDPYFLKDEESWELLQKKHEDHLKPCLLYMGLFPKGYEIPVSDWLNNLYGFLKEELM
VK
>NbS00040944g0001.1
MSELVLRLAVERLQSLVLADEQTAPLNRSASGHLYAILGELKRMQVWLKGKTQHKDRLRK
IEELDYQIEDVIETYRVLGRSRRSLSNIEIFNGIKMICMRYAWIPFSLRKIKSNIASIIK
EIEEAVPVADSVENQGPTRSSRSSYSSLFGLKEDQKRVREVLLSRIGSNTPESSSQIGVP
VIPICGAVGSGKTTLAKRICEDPIVTKEFNTPIWVNVSEKFEITDILRQVLVSCHGWMKH
MSYSSEEQLLERTEERLKSQRTLIVLDDIRSIEAWETLCKTFPKLDKGSIVLVTTRVGYV
AEYICRNEFVHTMTPLNEEALPPQADTVYNELPDHLKPCFVYLGHFLEDQEINPEKLSHL
WMIEGLLSTGESARGESTMEMTERYLRELALRGMVKVQAEEVPTTKKFKACRIVQGIENF
CVSNCEQKSFLKIIDLREKDYSLSSIVEPRRLVIYLGKHRVDIEPKVAKIIRSLRVVLGI
MQQTENELIWPNEMLNLEEFKVLRILDFDGIDFRGQKLPTGIFNLELLRYLSFKECVLEE
LPSSISKLYCLQVLDLRVKELIEIIIPNVLGNMRKLNHLYLPLKFATQNGKKLGLNSLTE
LATLENFNTRLCKADDIFKLLKLRYLGASFKECVLEELPSSISKLYCLQVLDLRVKELIE
IIIPNVLGNMRKLNHLYLPLKFATQNGKKLGLNSLTELATLENFNTRLCKADDIFKLLKL
RYLGAKVEGNFDDLVSITNYMKTTLSNFLHSTVDVIDFDCYAEERHSVLRELFQCQVARI
LRFKGHIGRLPSSDEMSPSFTQLVLNKSHLNESSMPTLERLPNLGVLVLSDDAYIAKKII
FSDSGFPKLKRLELLNLCFLEKFEMKNTAMPILSSLEIRNCEKLESLPGCLEIRASNHFL
SIIWPGKGRQ
>NbS00018282g0019.1
MANVAVEFLVQNLMQLLRDNAELIVGVKDSAESLLQDLNDFNAFLKQTAKSRTENDVHKE
LVKKIKTVVNSAEDAIDKFVIEAKLHKDKGVGRFVDVKHYKRVYDVAGEIKTIRDKVKEI
RLNNALDLQALQDEDQSAKGVQERKPPVVEEDDVVGFEEEADKVINRLLGGSSGLEVVPV
VGMPGLGKTTLANKIYKHPDIGYQFFTRIWVYVSQSYRRRELFLNIISKFTRNTKQYHDM
CEEDLADEIQDFLGKGGKYLIVLDDVWSPDNTKQYHDMCEEDLADEIEDFLGKGGKYLIV
LDDVWSPDAWERIRIAFPNNNKSNRILLTTRDSKVAKQCKQCIGIPHDLKFLTEDESWIL
LEKKVFHKDKCPPELELSGKSIAKKCNGLPLAIVVIAGALIGKGKTSREWKQVDESVGEH
LINKDQPENCNKLVQLSYDRLSYDLKACFLYCGAFPGDLKACFLYCGAFPGGFEIPAWKL
IRLWIAEGFIQYKGHLSLECKAEDNLNDLINRNLVMVMQRTSDGQIKTCRLHDMLHEFCR
QEAMKEENLFQEIKLGAEQYFPGKRELATYRRLCIHSSVLEFISTKPSGEHVRSFLSFSL
KKVEMPSVDIPTIPKGFPLLRVFDVESINFSRFSKEFFQLYHLRYIAFSSDTIKIIPKHI
GELWNIQTLIINTQQRSLDIQANIWNMARLRHLHTNSSAKLPVPIARKNSKVTLVNQSLQ
TLSTIAPESCTEEVFARAPNLKKLGIRGKIAVLLEPNTSTSLKNVKKLEYLESLKLINDS
IQTGKELHLPPAYIFPTKLRKLTLSLIYISHEVEEAIFSRYLAGVE
>NbS00005888g0018.1
MIYLIPRKTFLLQSNLPGIDGVGSADFILGNMEKFKSLYSNSVDPVESQLQTIQKELKCF
QSVVETQVGVKHFVTHTNSLVYEVEYVFDACKKKVFLVYEVEYVLDACKKKDVPDWYLFL
WILNIGKDIRVLMAEVPEVQENTAFDLLLHSITDAASTHASSRFAGNPSTNEEMVGFKDV
MNELRGKLIKGSVNLDVVSIVGMPGLGKTTLANKLYFDELVVPYLNIRIHCCVSQEYIRK
DLLLALLHDVIEDTAKLDREAENELADRLQKLLKHKKYLVLIDDVWTRSAWDDLQSCFPE
NNKGSRIILTTRHLEVASYAKHISDPHKLRFFSFDVCWTLLQNMVFTKERCPQVLEAVGK
SIAQKCGGLPLSMVLVAGILTMKKEKHCWEQVSTNLGPNIQSQSEGTLDLSYQNLPHYLK
LCFLYMGVFPEDREIQVSKLTWLWIAEGLINTDMEKLSEDIAKFTWRILLGEI
>NbS00002061g0001.1
MAEILYELAAEILKNLGSLAVQEVGSIWGLSDELNKLSGTVSSIQAVLIDAEEQQHSSHE
VRDWIMKLKKVFFEADDLLDDFATEVTHRKLVSKVSIFFSKSNPLLYNVKISKRLKAIRE
NLDVIAKDKASLNLVERRQPLLLVSNLDRETYSFVPDGEVIGRNDDRTKILDFLLNAEVN
ENVAVISIVGLGGLGKTTVAQLVYNSEMVQVNFDKILWVCVSDVFEVKVIAEKIIESAGG
GKANYLQLDAVQKQLREMLDGKKYLLVLDDVWNEDALKWSRLKNMLLGGAKGSKILVTTR
SDIVAEVSGSIHQHKLGGLSEEEAWALFEKMAFECNKERENSSLAEIGKEIVKKCGGVPL
AIRSVGSLLRLKRTEDEWIYFKNQDLSSITRGGDSVMAILRLSYNHLPHHLKICFAYCSL
FPMDFRIDRVDLIDMWIAQGFIQSTISNRDNVEDVANSYFVDLLRRSFFQETKEHKSFPH
FYKMHDLIHDLAKEVADREFFSITKTEDTEIVIPEQTLHASCLFQVGASLEFPSPFYRKH
MKLRTFIYLDGSKNVVISSSTLEGMVSSFECLRILHLRRLEIKFLPQSLGGLKHLRYLAI
SSRSIVTLPNSITKLHNLQVLKLVDCIKLKKLPRDIWRLVSLRRLVCLWCASLTHIPTGL
WQLASLIHLDFDGCKSLEDMPPGIGQLTSLRTLTSFIVGKESCISGLASDKLNELKGLDL
RNRLRIKFMGRACAIGETIPTNVVKRMKHLRYIWVEFERGNQEDDTGADLMKLEALQPHQ
NIERLRIENYSGSRFPSWLMVDNLGFLLPKLVFLQIRDCHKCQKLPPLWQLPSLQNLVLL
NLGVVESIDGLEGNDGKFMLRSNTPTDERYFPSLKRLYLGIVSEKILKQILCPPHHPSPL
CNLNRLTLVSMEDLTTMAEDFFKSLTSLQYLSIYNCRNLVSLSTCLTHLTSLESLSIENC
PLLDLSNEEAMQFEVPGNLSTFKAFYLDKLMSLPVWLQHFSGTLKSIEIWECPNLTTIPE
WIGDLIALNWLEIYGSRMLTSFPEGMRSLAALQVLIVTRCSSSLKRRSNKKDLFFLTK
>NbS00024550g0001.1
MAAYAAVTSLMGTIHLISQSNLDLQDGHNEHLKLLYEKVSSLLEFLDTSSDDESMKDLQE
KVKDLAHEVEDKVESHIQREAQKKLLKMLQRVFHLPTKAHERLLKILQRAIEAIDSIKEE
LFKQRENNNMQAGNSSLGGSNSPESHVSTLENNMVGYNDEQASMLRQLTGDSPQLEVISI
VGMGGIGKSTFAKRVFSDPSVVGFFDVRGWVTMSKDYSIRKMLLSLLQDAGVELDKVSND
EQADDLQESDDELDHVQKINNALADRLQKSLKGRRYLIVVDDIWSTDAWDEIKLWFPEYN
NRSRILLTTRDMKVAQYASFPDDPFPMRFLDPEESWNLFCQKAFDKKDCPIELENVAKEV
VENCKGLPLMISVIAGTLSSKRTVGEWRKVAKSVSSLVNLDDYQRCSEVLALSYNHLPSH
LKACFLYFGVFPKASDISVKKLIRLWAAEGLFELKGLEGLEKVAAYLLHDLIDKSLIIVS
RRSIDGKIKTCRIHDLLHDLCWREAERDRILYVVNDVPYGGSRRYFPQGRRWVSLHLAGG
YYPTLFSAVSYSKTRSIHFYADPVYNLQLEHFKLLRVLDLEATEFQYGFPGEILRLVCLR
YLVMKIDEISEHIPISNLQNLQTLVIFTTSRKGFINLRDGIWDLSQLRNLNCSRIFLYPP
RNVSPNEVEYPILENLQSVCGLSSSCCTKGIFKGIKKVKKLGISCNSYTESEWLANLTYL
HELETLSIASSSYYGYVYSDFRLPCPGSFPPNLKKLTLCGTRLSWEDMTIISKLPKLEVL
QLKEDDFACSLSVGERVWEVTEMGFPELKFMLLEKLILDYWRATDDYFPCLEHGCSPSVV
TSAERIQREQLECSGSDMLKVYAVDTRDENCHVECDMSFVHN
>NbS00053470g0012.1
MVGFNEETEMLIEQLVRGHRQLDVISIFGMPGLGKTTLARKLYDHETISNRFDIRLWCCS
SQSYNNRALLFELLGHICELDDITKEKSDDELAEKLYRYLKGKRYLIVVDDVWSPNAWDD
IKRPFPDDNKGRIILTTRLESIVTYSMINSSSRHLHLFTEEESWILLNEKVFKQDDCYCP
QQLEDIGKQIATKCGGLPLAIVLVAGVLAKNDKEVVHWQQVGERLKLKMQGCMDIVESSY
QHLPVHLQNCFLYFASFLEGKKVPVQKLIRLWIAENLVEASSTTLKSLEMVAMDYLMDLI
RSNLVMVATIFMIVYILPSSKGRSKRIYILAPSGRNINTLRFLPSVNSPWVDLDLAKSWK
NLRVLDLSSIKLHKTHVDALRYLIHLKYLELQLPCDYTSYTICNLKELETFIATGVYHKS
CIPNSVRGMTSLRHLHISTLYTSILTT
>NbS00024739g0012.1
MAYSSLSSLQQLLQPNHLLLCGSCIPQQHVESTYQSLCALQVFLEEAKDIETLKHLEKRM
RDVLYKVEYRVDSRLRNVIVADCIDDQERACNALNQELQEVEKEVDSLKKEVMQIEFNKH
ISKSTELATTSSSSRRYAIDQNTVVGMEDDFNTILDRLIAQTHELTVIPVVGMGGIGKTT
LARKAYDDSIRYRFDTHSWVTVSENYNERQVLLDVVMSISRDRTDESYETMSIDQLVEIV
YKGLKGRRFLIIIDDLWSTENPINNSLNYVADYASPDFPPHSMSFLSLDDSWNLFAKMLF
KKDQCPPLLQKTGKHIIQQCRGLPLSIVVIAGLLGKMDPTHDNWKKIEENLNSFFGTVSE
QCQSILSLSYSYLPQYLKACFLYVGGFPEDMEINVSKLIRLWISEQFIKARSYKRLEVVG
EEYLQDLIDRSLILVGKRRANGRMRTCKIHDLR
>NbS00031132g0007.1
MSSDIPNPLETLQHIQQKWSSYAHIRTILERILEECHSFCLVLDGYHFSEGFCSLDTLHR
IADDWDSFIEFSDEYLSKLSHLRETLKQTEDECSSFHIFLSEESDSLDTLRQHISRHKGN
VRLIQQECRCLLKFSEKYLSSEESLPIETLQRIKEKYLSSEKYLYAFDKFKSVEWKFKFL
KRDLKLLDTILNLQIFSGEPDLLRKVQALFERAAADLIQIYRIQGLYQLYHSVSGFQKEF
SLTKLEIRNYEYSISKVSFRLLPNNDGTVIPNFVSEFIDTVIENLSDLLSSPLHVGRLMD
QVEKALKELKFLRSFVNFVSDRCVEPEVQHTFFTHVLEVAWHTIMVTWFYLPTHAGESPY
EGISKIYIDVLKAIKLQQSQWYPVIQIKYVVDCQVGFLETLLHILEELPFILSGLEIKEM
LNFLRAHLLIQVSTFCLQDIDSVIVDAGILVYSLNKKEKGDLDFRVKIQNLQAIIYLIPR
KTFLLQSNLPGIDRVVSADFILGNMEKFKSLYSNSVDPVESQLQTIQKELKCFQSVVETQ
VGVKHFVTHTNSLVYEVEYVFDACKKKDVPDWYLFLWILNIAEDIRVLMAEVAEVQENTA
FDLVLHSITDASPTHASSRFAGMPSTNEEMVGFKDVTNELRGKLIKGSVNLDVVSIVGMP
GLGKTTLANELYFDELVVSYFDIRIHCCVSQEYIRKDLLLALLHDVIDDTAKLDREAENE
LADRLQKLLKLKRYLVLIDDIWTTSAWDDLQSCFPENNKGSRIILTTRHLEVASYAKHVS
DPHKLRFFSFDESWTLLQNKKMSPGLRGCRQKHSTKVISNPHELRFFSIDESWTLLQNKV
FTKERCPQDLEAVGESIAQKCGWLPLSMVLVAGILIRMKKEKHCWEQVSTILGPNIQSQS
EGTLDLSYQNLPHYLKPCFLYMGVFPEDREIQVSTLTWLWIAEGLINTDKEKLSEDIAKL
YLENLIGRNLVMVAKKSSDGRIKTCRIHDLVLEFCSLIGRNLVMVAKRSFDGSIKTCRIH
DLVLEFCRKKAKGSDPSQFFPPMYNTSRRLYLYSQSEDLPKWCLFFSHVKSFQFREAKNI
AFSSIDCVSNTFKRFKFLRVLDFEFTIIDSIPQELTLLKYLAFRTAEDALSLPINLRNLE
TLIVQGIGGRVSVPDSIWECVKLRHLHIYHKASFTLGGAKELESHSKMDDLQTISTAYFS
CVDNADKILTKTPNLWSKLFPRHMPNLRKLRCEVSKFDGSFPTFSNLTKLEMLKVSSGTT
LTWINQLKLPSSLKKLTLSNFHIDLTEVATHPKLEVLKLLGVTISSNVWEVNDEQFPQLK
FLKLQNPSFTKWDASKYAFPFLEHLVLKEFRYLTEFPSRFEDASSLKSVEIISCNEELVK
SAEAVREELVEILGTSGFELFISKQQKKQDY
>NbS00018164g0117.1
MAYAAITSLMNTIQQSMQLTGCNLQPFHEKLESLRSIMEKPCNITTDNIEALASLEDEIK
EVAFSAEDKVDSRSIKVLCSKTPTLRRNAFWKLCYYLEQAVERIDSIMKQWMAIRDWYNN
IKELKTQKFSLASVPELAVEPENIMVGHEIGFEMIQNQLTRGSNELETIPITGMGGIGKT
TLANKLYTDPFIRSRFDIRAKVIVSQEYCTRNVLLGLLSSTSGRTNECFEQDDGQLADQL
QKLLKGRRYLILIDDIWTIEAWDDIKLCFPNNTNGSRILLTTRNVEVAEYASSGNPPCQM
RLLDFNESWDLLHRMVFEKDWFSPEFEKIGKEIALKCRGLPLAITVIAGLLSKIGKTLDE
WQSVAEKVSSMVSSDVNVQCMRVLSLSYHHLPHHLKACFLYFAIFPAGAVIYVEKLLELW
AAEGFLKVEGMKTIEEVAEKYLKDLIDRSLISILYVSGDGRVEFCRIHDVIRELCLKEVR
NMNIVNIFREKNDQNPCAQSMHCSSNSRTGTLEYGIIMKKLARYPNNEARSIFFFNIKSG
FMSELLPFRLVRVLDLSLMNFIVFPSGILDLIHLRYLALSLSPVLHYYLGKETPSSIDIP
PSISKLCYLESFIFCQPRYEVPRHPLILPSEILTMPQLRHLSLGWNYLHYHELTEVANMV
LKNLKCLTRWNPWYCTESFFRQFPNLKKLQILGVEEDFRSRKDLYDFRCLDQLEELEFSM
SQLNYHACFLESITPSGATPQDPLRFLKMPGPTPTHVIPPTLDAVPPLLLPPPDAFPQNL
KALDLCMTYLWWKDLSIVGKLPKLEVLRIIGDACKGKEWEVVEDGFPCLKFLHLEGADFQ
YWRASCDHFPCLQRLDIIYCHYLESIPQDFADIATLAHIGVISCAESVGDSAKQIQHYML
DNYGSSSLVVDINGILGIVLRPSTHPEGHLSIFGTLPKLESLKHGYDACLDSNEVFPCLK
FLLLEDLEIRQWRASCDNFPSLERPFLKGCWYLDSIPQDFVDITTLALIDIRRCAKSVEN
SAKQMQEDLKDNYAISTGPYPLG
>NbS00018164g0105.1
MAYAAITSLMNSIQQSMESTGLVMQLFYEKLESLRAIMEDPCYITGDHEALTSLEAQIAE
LADEAEYKVDLESRNIVLPENEKKQRRAFVNLYSLVKEVVGRIDSTMKKWMAIQNKLKNI
QDHKAQDLSFVSTSRHGLESEDKMVGLEKEFVMMRDQLARGARELEVVSIVGMGGIGKTT
LANKIYNDPFIMSHFDIRAKATVSQEYCARNVLLGLLSSISGKINEFHEQQDDDQLADRL
QKLLKCGRYLVVIDDIWTREAWDDIKRCFPDCNNESRILMTTRNVEVAEYANSGKTPYHM
RLMSFDESWNLLYEKVFVKDYFSPEFEQLGKKIALNCRGLPLSLVLIAGLLSKMDKSLDK
WKSVVKNVSSMVNTEVNVQCMRVVALSYHYLPHHLKPCFLYFAIFQEDELILVNKLVELW
AAEGFLKVEERKSIEEVAEKCLKELIDRSLISIRNLSFDGKIEICGMHDVTRELCLREAR
SMNIVNVTREEEYQNPCVQSLHFSSKSRGRISIQVIKNESITKKILESITSSGLLRFTRQ
KRRAIFLERPSWALPPIETFPYSILPPPDAFPQNLKKLAFYGTCLQWEDLSIVGKLPKLE
ALKLGINACIGVEWKIVKDGFPCLKFLLLERLKVRYWRASCDHFPCLERLFLEHCWYLDS
IPQDFADIITLALIDIRWCAKSVGNSAKQIQEDILNNYASFVEVNIHEPQ
>NbS00019837g0008.1
MERGKENEGERGKGEANNLSLLETSPDSLREYLIHLQEHMVNVITASTPGARNIHIMIEF
LLIILTDVPMDFIHPGMLFEFLARVGVLTRDISSIARDLEEKSKNGESTNVTNSATIGLV
KNIELLKRELNDVYLKAPESSQFRFPMSDGPLFMHLLLRHLNDLLNSNAYVVALIKEEIR
LVKEDLEIIRSFFGNVEQELYKDLWARVLDVAYETKVIIDAIIVRDNGLLHLIFSLPIAI
QKINRIKEMVSNLFEKIHKPVGNSPNKPVGNSPNKPVECKSSIAGKIIVGFEEETYLIIR
KLTSGPKMLDVISITGMPGSGKTTLAYKVYNDKSVFGHFDIRAWCTVDQKYDELELLKIL
FNQVVGSSSKFGKNINFANELRKHLYGKRYLIVLDDVWDTAAWEELKRPFPEVENGSRII
LTTREKKVAKYAQHHSDPLDLRLLTLEECWELLEKKVFGKESCPDELVDVGKEIVQNCKR
LPLVVDLIAGVIAGKEMKRDLWLEVRNNLNSFILQKEENVMKVIALSYYYLPDPLKLCLL
YFASYKKDRAIPVEGLKRLWRAEGFAEHTEMNSVEEVMDVYLDNLISSSLVISFNEIGKN
QTCQVHDLVHDFCLIKAREEKLFDSTSSSAPSSSSSDPMPRQMTFRCSRWHKNFIMFDSK
NKRHSGYKHLYSLTITEDVGHGKYLYDMCHLRSLRLLRVLVLNDSFKLVNDSLLNEICTL
VHLRFLSIRTQVESLPSSFSSLWNLETLWVDKNGLRPMVLLPTIWNLVNLRVLAIHYSSF
FDLDRNEPILMAEDSKLDNLRLVRGLKVSYSKDTEDIFKRFPNLQNLDFYLKELWDCSTG
RYWFPKLDFLNELESLKVIFESSNSKDSALSVSTNRLWDFHFPSSVKMLCLRFFPLTSDS
LSRIAKLPKLENLYLDNSNIEGEGWNMGEEDTFQNLKCLTLHAVRLAKWEVREESFPALE
KLRLRYCHMLEEIPHSFGDICSLKTIELKGSPQLEESALKIKQDVEDTMGEDRIQVLVHK
PTSVAASEVQQVDAHGMKEKQVQIILLLFLLRPKSTMPWLLTNFGCTGCYVNCEKTDKKF
NNYSSNLDILSFRYKNRLELTLHFATVLVLCGYFLQSQMHAQEPNVSLTEQGLVAV
>NbS00017924g0016.1
MEEDIEVVGFDEPANKVMKKLREESEDLDVVPIVGMPRLGKTTLAREVYNDDYIDDHFYK
RIWVYVGQSYKLKNILLDILKEFAPRTEEFKDKNEDQLTEVIRNFVVEGGKYLIVLDDVW
EAEVVAFVKKAFPNKKGRCNRIIVTTRLDRVANAKGAVPHAAFLYFGVFPQGFDIPAWKL
IRLWIAEGLIESDFEGSEIEEIAESYLSDFASRNLVMVMQKKSNGTQIKTCRVHDMLHEF
CNIEAKRISLFQQGNLKPGVRVFPSIEDPNSRRHLESAAIETSAHQHPREIAASSYPSKS
SCLQTLSKVTPDSCKETMLAKACHLKKLGIEGRLTSLLGTNKGGFNSFEKLRCLEHLKLL
NDIDCIEELHLPPKFFSLQQTLKKLTLSSTYFEWSEADMLGQLECLKVLKLKDDAFTGET
WKPKKGSFSKLQVLWIDRAESWETWDASNCPFQNLKRLVLLSCYKLKAVPHELADLPYLQ
EMRLEHTFEAVNSAKEIKREKLGKQALGTNYKFNLIIFPQGDAKAI
>NbS00033032g0022.1
MEHEMSHAISDLLRRMKSFEAEMRDNYLIALEASRSSQSEYRTLYSNELVVAVVDSLVDN
FMELADNGSTSLISKALRIETIHQDQSFLITLLKDLRRQCRENIKFDDILTYVKAQSDKM
NQAAPSVPLDLMKEEEVSMQVAFSLLQLSVIIKLIKAEFFLMDLQQSIPNSAVSWKGEIP
ILSEELKALTTIAIDVLWQCDCHSRNVEALSESFEHVINICEITNVTQHMDEMMFHGPFE
LSVKVKLIKSEISLRKLLKNQINIVDPVKDNFDNLLMDLEFLGTLLLDLPEQYAKEERRN
HLLSCVHVVAAEIDTIVESLCSKKDTEGMAGRMDLQLSDVLQKIKLIKAEDREICPIIPK
LSRTNFPMTDGLGFLDLLVENLAEILNFKGDRIVLIKRQIEMIPRELKFLREFLEKIAQQ
RNEHVELRSVWEKVVGVAYEVEYAIDSYVAYGGGTIWHHIFSGIIEDIKLIKGIVIKIST
SDLYDSRTNSLGEISRISTHIEKPTITEAVVGFEDVLATLKQRVIGGSPDLDVITIFGMP
GLGKTTLAKKVYDDCKAVNRFDVCVWCCISERYEKKSLLIDILQQINIGLPENVEEKSEG
DLADLLRRSIMGRRYLIFLDDIWTIEAWDDVKTPFRDDKQGSRIILTTRHAEVASYAKCT
TDPLRLRFFHNEESWMLSYFKTPFRDDKQGSRIILTTRHAEVASYAKCTTDPLRLRFFHN
QESWMLIVQKLFQDQQCPPELVDVGKRIAEKCQGLPLSVVLVAGLLGKMETKEDGWLQVA
ESLSTTTVGDSRGIIELSYKHLPEYLKPCFLYFGGFMEDEEIPVSKLTWKWIAEGLLRRY
GRRIFVSKLTWKWIAEGLVRKHKPKSLEDIAEEYLVDLISRSLVMDAKMRYNGRVKSCRI
HDLLHEFCQNKAKEEKFWQYAYSHQAKDSPDIDLQDLERRRMLLTLNGTFASLKLVGSPV
RSLLLMIANNVETNVLSVSFIKCFRLLKVLDLERINLLDSFPDEIEQLIHLTFLAVKTGM
TSIPTWICKLENLETLLIKGLRGEVTLPESLWDMARLRHMIWKHFHVHINDRAAFGFTKE
VIENSSKLDDLETFSTPSLAYGDDMEKMMRKFSNLKKLKCRFLESVYYSMKLRKDCIRFP
ILDFLVHLESLKVFSNGKILSQPCEFKFPENLNKLTLSNFRLPWKEILIIARLPNLEVLK
LLLKAFEGEKWEVKDDEFPALKLLKLDDVVISQWDVSDDAFPSLEKLVLQRCKRLKEIPS
CFGYNCSIQSIEVSWCSLSVTESAKQIQDTQVDEMGNGGFKIFI
>NbS00026128g0019.1
MVDVNIDESAKQVTEEEPVGLEDDADKIIKRRTRGIRERDIVSIFGMPSLGKTTLAKKIF
KDSAIVSHFDVRAWLTISQSYDVRELLRNIYKQVTGVEYGDKESDIADTLRKCLMGKRYL
IVLDDVWEVDAWDELRLCFPIGKQGNRIMLTTRLKHVAMEVKNCTDPYSPQFLTKEASWK
LLQEKAFQKETCPPELQDVGVQIAEYCKGLPLTVVLIGLVQCSDERGLEEVAEGYLSDII
SSSLLMVTKTTFDGKVKYLQIHDLVRDFVLNKAKEEKFMQVIGTHNQYQPSYDEEHRVCI
HLDDKLRHDLERFNNNVDRFLTSGSTSFGQDLKSFLKKVRLR
>NbS00001428g0007.1
MLKSSKTYDSPKMDEVFVGFHEYVLENLLLEDEASLKLTDTDMYKRFHHGLLILVTFLVD
PPIQYIDCKKKNCLLTELGTIAVEAEAAISLSDEDALDSSKNGKVGLSLQLVTVAFELFK
CEGKLTDLLKRKTTLESQFLDLVENALEQLIFLRSFLMDLLRHHREFNQFEDFLTNAEVA
ADKAALISSCSYESSYGEMSLLVSDVLKEIKSVNSETRELCFRLLDGSVSCITISDLKCL
MNMLFDRLNHLHSLGGMNSFVRNRIPVVQEKLKCLDDIFQKHNMYSEVKDIMERVLNVAY
EEKYVIFFSVSGDSRAWFHMLYLSDVRKVLNFVEAEVKTVCSKFPTVIRLCFPKTNGLGF
LNCFLGKLEELLQSKLYLVTNLKPQIVSVKEELLCLSLFFDHLAENYDEQDEVHDHITNA
TEMAYKAEYVIDSCLAGSSPLWYKVQCITEIVENIKLVNKDVSENCKRKKIDMNQAAKGS
TNPVPPSLSAITAGANEEMVGFQDVMDKLKLQLLGGSDQLDVISIDGMPGNGKTTLAKKI
YNDPAVGSHFDVRAMCYVTQVYSRRELLLDILKDVHGPAECSKEEDGELANELRRFLLTK
RFLILIDDVWHTAAWDDLHLCFQGSQNRSRVILTTRLYRCVGHSSMGRFAPVLSRSRVIL
TTRLYEVADYAKCKSDPHHLRLFTDDESWMLLKEEVFRGERCPPELGDVGLRIAKSCGGL
PLSVVLVAGALKEKKKKAYSWKKVEESLGSHNFGSSEKGMSIIGFSYKNLPQHLKTCFLY
FGGFSRGKHIPVSRLSRLWLAEGFLQEDSTEKGSEEAAQDYLQDLTRRNLVADMEKRSNG
KLKTCRIHDLLHLFCVEKAKQDNFLLWIHRDQCADSNFYPEIPEEYRLSVYSKRNELAQL
LTSRSSTRSLLFNANNNVDYSIFSYFKLVKVLDMESIYIGDTFPSEIISLIHLRYFAART
GADSIPSSVATFGILKLSLLKDCAES
>NbS00023304g0012.1
MSSNQYPSSMNVLFERLQQLGNISNSKEIVQSCIREFKFVGIFLYLQSFIDIEPNMLDVT
QKVHALVQDASVHSSESQFADYFDFCTFNVTVRSSELHFAEYFDFCTFNVQYKIRLIKME
IRAKYSFPKISSLPLISAKKDGIVIPKFVMDFMDTVVDILRDVIDDACSLLIYFPETKNH
IADVLKELKLLRTFVCFISERFVEHQNQHLANFFTHVLAVTGHASMLVWLYFSSYGYENH
YVSVQGEINVFLFLQIMFKPIQPSIRKIYIALLEALKSTIQSGGWRANIQNYMHAADTEA
NFLETIQHDLEELQTNSNSSRSVALKDQFATLNEMLDFFRANIIHVRIRAIEVLLRDIDT
LIIDVGLVVYSSYKGEEEEKEVMALGEVIPSQVVDLLGNIQQIITTEKLTPIRKAFQCNY
LPKIHGLGYVDFLLNNLKELQSRHSDSLDSITKLLKRIQKELDSWQPFLESVAEEQHNDI
DKIQRCATQLIGKAYEIEYLIDACICKKAPVWCFELWLSDIMEDTTLVKDEVAEIHKKKM
VEEATNTVTAHMTSNLERSPRMNEEIVGFDDVVENLREKLLKGTKGRDVISIVGMPGLGK
TTLAYSLYSDMLVVSHFDIRAECCVSQVHSRKDLLLAILHDVINENSECTGDLLLAILRD
VTSKNSKGREKRADELADELHKALFSKRYLILLDDVWEARVLDDLMGCFQDANNGSRIIL
TTRNHEIAEYARFQSNPLSLRMFNDEESWKLLRKKVFGEEICPPLLMNIGRKLEKSVWGR
KLPSSANEYWAANSRKVWSIASFSCFGGWCPKEVEKKEECWEQVANNLVPQIHNDSRAII
ENSYKILPYHLRSCFLYFGAFLEDSVINVSKLIRLWISEGFIKSCEGKNLEDIAEGYLAD
LIGRNLVMGTKRSSRGMIKACRIHDLLHDFCKVRAKEENLVRWMKWDQNASSSLNVSCGE
QLAHRTSIYGWSTCWSHVGSIILHNDCLAFDIVSQIFYSFKFLKVLDLLSTTIDSFPTDL
VYLRYFAARTHNSLDNLIVANCWNLETLILQSYGEMSLPLTIWNMVNLRHLHISHCSFNI
KHVKYSLGRFKSLYDLRSLSGVYFSCVEDAELILRKTPNLRELKCTFLDEDDGRVHYYVL
NFPTEIESLKIFWPFMFEIMTMPFCISAPNLKNLTLERYCLHPRHLSKIALLQNLQVLKM
KSIKFIKKVWEVRNGDFPELKVLKLKEIVGFEEWHVDDDEAFPKLECLVLRECAYLKDIP
SCFDNILSLKSIDVKNCEQSLYESAWVIQDARVETDPNSGFQLFMDKPKNNNRHSVQLHH
TIQNEFSLIKMEIRSKYSFPKISSLPLSANKDGINIHKFVMEFRDTVVENLRDLVKICVC
HTFLIVPETIMKHTEDVLKELNLLQNFFYFVSKSLREPQSQHIVNFFTHTLAVASHTSML
FWLYFPDFAPEKIKVLLSDLLRIRIKPTQPCIRKIYVDVLQSLKSTIQSAGWYPKIQNQE
QTVDTEASFLETILHNLADLPTNNNSSQRVALNDHLDILQMMLKLLRGNIFHVTIQDLEL
LLRDIDTFIIDVGLMVYLLQEGEEVKEDMALGIVNRALVLDLSGNIQRISTTIYLTIRKV
FQSKLPRILGLGYVDFLLNNLKEFKRLYADSPAYVKNQVQMIQKEFESLQPFLTDVAEE
>NbS00020742g0010.1
MDQLQESATFPSITMDMKVLVDMLLVKLYTVVDIARTLKMHSQLKKLEVFVRVTESNDLF
DHEVAEMLKPAFYEAEHVIEEHEICSLQNQLLPNSTSAKEMKQPILYPVVGFGGIGKTTL
AKLVYNDLRIVSHFQLRVWVRVSRVFKVEKLLEQIVNSVREDLRENRDMNELETLVRETL
YEKKYMIVLDDVWNEDPVKWDELKKLLMVGACGSKILVTTRNEAVASIMWTVPAYCLKGL
SGEDSLTLFLSKAFEEGQEVLYPNLVAIASHIVQKVSYVRLPSNLKVCLAYCSILHKDCV
IEVDKLIQLWVAEGLVHQPNGSEDLEHIGINISKSCCRDPFFKKLKNIVLSLPHSVACMT
LYMILHCHQQGLNSVR
>NbS00016103g0004.1
MADAVVNFLVENLLQLLTDNVKLIGSAKGELENLLKEVQHLKGFLDDAAKLPSDSEQWKV
LVEEIQKTVHTAEDAVDKFVVQAKLHKEKNKMARILDVGHLATVRNLAAEVKGIHDQVKE
LRLNNQALQARPTLELPKKVVDFDEEANKVINRLVKESKDLEIIPVVGMPGLGKTTLARK
IYKDPKISYEFFGVHWVYVGQSYKIKDVFLNILKFFTRCTEDYQHEDADALAKVIAGFIN
KGGRCLICLDDVWETKVIDYVKTIFPENEKGHRVMMTTRNRVLATYANSDPHDLKFLTPK
ESFELLVKRVFGKKPCPKDLVGHGESIAGKCGGVPLAVVVIAGALRGRPNTSDWIRVERN
VVQHLFTNSEESWLKFVEMSYDHLPQEVQTCFLYCGVFPRGFDIPSWKVIRLWIAEGLIK
PQESYTLEEIAEFYLNDLVNRNLVILQQKRSDGQIKTCRLHDMLHQFCKKEASNKWLFQE
VSLTPDQAIPIEEPNKSRRLCIQPSNLKDFLSKKPSAEHVRSFYCFSSKEKQICGLTPND
IKLIHKAFPLVRVLDVESLKFLFSKDFNQLFHLRYIAISGDFNAIPLTFGKFWNLQTLIL
NTSTSESTLDVKADIWNMLQLRHLHTNIPAKLQPPTATTSGKASCLQTLCMVAPESCEKE
VLAKACHLKKLSIRGQMAAFLCAYKGGINNLVELKCLEQLKLLNDVLYMNKAPHLPQTFS
QLVRTVKKLTLTNTRFAWSEADKLGQLESLEILKFKENAFAGDSWKPKMGFSALRVLWIE
RAEFETWEASEINFPVLRNLVLMSCDKLETVPFELANLSDLYEMRLENTSKAVKSAKAIL
ESKTDKNIKFNLTIFPPEAGSKATQREFWGHGYGATHVF
>NbS00054346g0004.1
MAAYIAVISLLKTLEQFQQRIDSRHIYGYTANTLDYLHATAEYFHNVVEETRKSRFDPEK
VKSLEEKIRVAASDADEVVELKIGQLIKGSSWMFGISLIILHWNLLSVVRKMYTTKKEVM
EIISEYSTSTHDVDDKIKFGRCTVQGLDDDLEIIVKRLTGSLSALDIVTILGMGGIGKTT
LARKAYDHLTIRYHFDLHIWVTISQEFQFRNVLLQALHCISKHTNSFNANDYGKMKDSEL
AVLVKKKLKGRRYLVVVDDIWSRDDWDSLRVIFPEYNNRSRILLTTRETAVAMYVDSTSA
HHMNLLNFENSWKLLRDNVFGPENDHPHELEKIGKEIVEKCRGLPLAILVIAGHLSKLAR
TADTWKDVVRILDKCLGVLGLSYHHLPSPTLILRGPSGI
>NbS00003205g0003.1
MEIGLAVGGAFLSSALNVIFDRLAPQGELLKMFQRGKHDVRLLKRLKMTLLGLQAVLSDA
ENKQTSNPYVNQWLNELRDAVDSAENIMEEINYEVLRVKVEGQHQNHAETSNQQVSNLNL
CLSDEYFLNIKEKLKDTIEILEELEKQIGRLGLTGYLDSGKQGTSTKQDTSVVDESEIFG
RQNEIKELVARLLSVDKNGKSLRVIPIVGMPGVGKTTLAKVVYNDEKVKDYFDLKAWFCV
SEPYDAFRITKGLLQEIGSFDLKDDSNLNQLQVKLKESIKGKKFLIVLDDVWNDNYNAWD
DLKNLFVLGDAGSRIIVTTRKESVAKTMGNEQISMDTLSSDVSWSLFKRHAFDNMDPKEH
LEHVEVGKQIAAKCKGLPLALKTIAGLLRPKSEIEEWRHILRSEIWELPDNGILPALMLS
YNDLPVHLKQCFSYCAVFPKDYLLVKEQVIQLWIANGLVQRLQKDKIIEDSGNKCFLELR
SRSLFERVPRSSQGNTAFVKEQVIQLWIANGLVQRLQKDKIIEDSGNKYFLELRSRSLFE
RVPRSSQGNTEKFLMHDLVNDLAQVTSSKLCINLEDNKGPDMLGRCRHLSYSMGYGGEFE
KLKPLYKLEQLRTLLPINNICGPTLSKRVLHNILPRLTSLRALSLSRYEIVELPNTLLLT
SCEFLEELPEKMQKLINLRHLDISDTPCLKKPQHLSKLKSICVLLGANFLLGDRSGWRLE
DLSELHNLYGSLSIRQLENVADRREALKANMRGKEHIEKLSLEWSVNIAASLQNDRDILG
ELHPNPNTKELEINEYRGTNFPIWLADHSFSELVELSLSNCKDWI
>NbS00000462g0011.1
MGGLGKTTLAQKVFNDRRVEDHFERRIWVSVSQTFTEEQVMRSILRSLGDACVGDDQCEL
LRKINQYLLGKRFLIVMDDVWSWDNAWWQKIYTGLPKGNGSTVIVTTRNELVARKMGVTE
ARIHWPKFLNEHYSWLLFRKIAFAGSAGECHFPELEDVGKEIVEKCKGLPLAIKAVGGVM
LCKPSYYHEWRQVVDKAYNGVIHTCKMHDMVRDLVIKLAEDDAFFTPADATCRHLGIKSE
MNWKQLLSNQKLRALLTTTKSGEVNKIHSDIAKKLCKSRHLQVLDLSKSIFDVPLSSLLE
GIGSAKQLTYLSLSNTHPMIGVPASISKLEKLQILDFSYCQNMKMLPSCVLTFEELAVLD
VNNCGSLEYLPKGLSRLSNLQVLLGFKPAKLSQPGGCRIAELRSLTRLRTLSLRLTENEE
IGDDEGNALVDLQELQFLTISCFGSQDNGLATKLGRLYPPRQLHELILKFYPSKTSPEWL
NPNLSPMLRYLSIISGDITQMHENFWGDGSTAWKIEGLMLESLSDLRLEWSAMHQVMPSL
RILKVSWCPELESFPIEDAGFRGGLWKKEEHRN
>NbS00012739g0005.1
ETIALFHKDIDNLLDFIDRLKNRRDQIALHIDENDNLTRWLKFMWLKFMLSFFQLFYFIP
GGLNAEISCVLYEFHDLVQSLFHQSGDDMLHKLAYVAIYYPPTKMKTCLSSYNNSEPSAT
MTKDQLVELLDALLLYLHDQSKFLDVWIFQTEYEVLQNVCGNLRDFHGLKVNGYIEHETI
ECLQLMAERVRNFCFAFLSYHFKMIADVPQVKLAHLLLEIHRVNVITLGTSARNIHVMIE
FLLIILTDVPKYIIHHDKLFVFLSRVVALTRDVSILVCNLKESSRNEENTNEISSASLDL
LGNIEFLLKEDEEIGLVKEYLQFIRSFFGNVELNRDLWTRVLDVTYEAEHAINSILVRDH
GLLQLIFLLPNTVEKTKVIKKEVQENMSLVVVNSSNELVGRESSKKQVGQIMVGFEEEKN
LIISQLTNRLAELDVISIIGMPGASKTTLAYRVFNDKSVTSHFDIRAWCTVDQEYDSKKV
LHNFFKQVTGLDATFSEDFDVYDELRKKLHSRRYLIVLDDLWDTKAWDKLTMPFQDFQNG
SRIILTSREKKVALHGKLHKSWELLEKKVFGEEICPDELKDVGEEIAPKCEGLPLPLDLI
GGVIA
>NbS00009035g0013.1
MGIAMIKLTFMKPTPTVLYGIKTLKFVELWNASKIVSVSFPATKPEMRIWERLIRDVAYK
AEDAIESYLCTSRINRSGENEGNAPMISQDGLQELLREISSVNKKLKTINPFAHGTKDFQ
AGESLLGNSSEQENKFWDFNDHLERIRCRLFRLSSEDSENIVPIVGIGELGKTALARASY
NDPCLVNRFDIRAWITVSQQYQVREMLLGILRHITDLSDAYTKTNDELADQLYKSLKFKC
FLVVLDDVWSIEAWDDLRRSFPDDKKGHMLISV
>NbS00023299g0005.1
PFVGIICTSCLAFFLSNFIIYHRLTTIYIEHHLCKKSATLASTQSSQHPVNCAKKKHSSE
SSMTTTSEAVMGFEDETAELIQRLVRGPKHLDVVSLVGMPGIGKTTLAKRLYTHNDIVNR
FDVCSWCTISQKDTHNDIVNRFDVCSWCTISQVYNKRKTLLELLGNLVPPNDFTRSNDDE
LAVELRRHLLRKKYFIAIDDLWSTDAWDDLKRCFPDDYSCSRIILTTRQDKVASYTEVSS
APHHVRLFTGEESWCLLQKKVFGEESCAPQLEKIGVKIAQSCGGLPLAIILVAGVLAKLN
KEEIRWEEVANGLSSCAAGDTKLFMDIIELSFRFLPCQLKHSFLYFGQMYMDIIELSFSF
LPTQSKRCFLYFGRFCEGEILVRKLIQLWVAQEYAVGNELKSAEDEVKGYMMELIDNNLV
MVVQRSFFGEVKAIRMHDLLREFCFSKIDFPWRSDDSGSGDQQCYFQMHYLLHLERGPDS
LPSGSPPGSHSAHVLPSDTILDHNIILVYDLNFLSCDYYKSLRMLDLACITIRSTSFIQA
LINLRYLALKGNFEADPSWLSELKSLETLILRESRRLNLSHAIWGMVSLKHLEVTGKPAV
IRCNVPEFETYPPLKKLQWLSIAHLPGGEEFQQFVSKVPNLVKLRCLVEEPQGDRRCIWL
PGLESLNKLASLKVYFLKLSVRRFEVNFPMNLKKLTLSSCQLPWSEISIIGNLENLEVLK
LESNAFEGEQWDVKDEEFQNLKLLTFYNMNVPSWNFSDMSFPNLQHVIFRNSRLKTNIPR
SFGDLLLLQMIEHFSDMSFPNLQRVIFRNSRLKTNIPRSFGDLLLLQMIELSSCKCSRRT
INSAKEIKKAQIEDMGNHEFKLIIKSREEDEEELGLTWQVDSDLRNWKFHFCFLLLLFLI
ISNIFSSF
>NbS00028099g0018.1
MEDTTLVKDEVAEIHKKKMVEEATNTVTAHLTSNLERSPRMNEEIVGFDDVVENLREKLL
KGTKGRDVISIVGMPGLGKTTLAYSLYSDMLVVSHFDIRAECCASQVHSRKDLLLAILRD
VINENSECRENKADELADLLRKALFSKRYLILVDDVWEASVWDDLMGCFQDANNGSRIIL
TTRNHEIAEYARFQSNPLSLRMFNDEESWKLLRKKVFGKERCPPLLMNIGRQIAEKCGQL
PLSVALVAGVLAEVEKKEECWEQVANNLVPQIHNDSRAIIENSYKILPYHLRSCFLYFGA
FLEDSVINVSKLTRLWISEGFIKSCEGKNLEDIAEGYLADLIGRNLVMGTKKSSR
>NbS00014488g0001.1
MVDAIVSFAVQKLGDFLIQEVALFRSLREDVQWLRNELLFMQSFLKDAEQKQNEDKRVQQ
WVFEINSIANDAVAILETYTFESDKGSDHGFASCLKACACICKKETKFYNISKEIQSLKK
RVMDISRKRETYGIRDINNAGETSNQSVMVRTLRRTTSYIDDDYIFVGFRDVVESLLAEL
LKAEPRRSVISIYGMGGLGKTTLARNLYNSPTIVSSFQTRTWICVSQEYNTMDLLRNIIK
SIQGRTKESLDLLEKMTEEDLEIHLRGLLRECKYLVVVDDVWQKEAWESLKRAFPDSKNG
SKVIITTRKEDVAKRADDKGFVYKLRFLSKEESWDLFCRKLLDVQAMVPAMRRLARDMVD
KCGGLPLAIVVLSGLLLHKRGLQEWQKVKAQLWRHMKDDSIEISYILSLSYNDLSTSLKQ
CFLYFGIFPEDHLIYVDNIVWSWMAEGFIPEGEEKTEDVAERFLNELIRRSLIQVVSTSW
KTDVRCKMHDLLRDLAVQKALEVKLFDIYDPRKHSISSLCVRHIIHGQAQRYLSLDLSNL
KLRSIMFLDRDFFKMDLIKFHDVFQHIYVLYLEIGSGAILPDAIGSLYHLKFLSLRGIRD
LPSSIGRLINLQTLRVLNDYRHLCQLPPETANLINLRHIVALYSRPLQLSKLTSLQVLKY
SCCDQWRDVDPVDLVNLQELGMYDIVNTYSLNNIGSLKNLSSLMLRCKVDESFPTLEYLR
SIQKLDKLWLEGRIEKFPLLGHFPNSITMMVLWKSELIEDPMPILGMLPNLRDLDLVGAY
EGKEITCSNNSFYQLEFLRLDGLQKLERWHLSTSSMPRIKGFGIHDCAKLKEIPQRMKDI
AILEKLKGIDQEFGEHYRVTSLG
>NbS00004466g0001.1
MDRAVAMLAPAVTTVAKAAFDVLRPVVTKAGNNLQENLTNVLEQNLDLINDAKGDFLSLL
DEAQGLNALLAADYAELNMNSHPTKWDKLPRKILRTIYRAEDSIDKFLAQAKIHQDSTLK
RFLQVDKVNRFTKLPEIQNILKELREIRQQTQQAIEEIRQQTGQQSKYISTAQDSALEEH
KVIGFDKSAEEVRERLLKGSSSKNLEVASIVGMPGLGKTTLARKIYNDPGIGREYYKRVW
VYVGVSYIEKDVLLNIHEGLGLKSSGVQDKNEKQLAEIIHDFVIKGGRCLIVLDDVWEAK
AVDFVMTAFPCNEGYHRILMTTREMQVATPVSTYLHKLKFLEKQEAFELLENRVFGIRKK
FPVEFVGYGNEILESCSGVPLAIVVIAGVLKSCSYRIEWETVAKNVGQLLVTENDPDSCK
KFVEVSYNHLPLDKRAPFLYISVFPRGFDIPAWKLIRLWIAEGLIKYSFPNSEIEVNAEY
CLNDIANRNLVIVTQKSSDNGQVKTFRVHDMVHEFCNEEAKQTCIFQNIHPATPTLSTPS
IRDSVTSRRLSIKSSIPHNFIPKDEELEHVRSFLCYSPKGIDVSNVEIKLLPKAFPLIRV
CDIQPFIFEFPKEFYKLFHMRYLAVSGEFQFISPLFGNFWNLQTLLLHTNQSTLSIPKDL
WKMLQLRHLHTNKPVTLQQPPTPITKSSCLQTLSKIAPESCTTHVLKKACNLKKLGIEGK
LETLCRFECFVELKCLERLKMLNGVVSPNIQLPQSFSTYLQTLKKLTLSCSKIDWSNANE
LGKLESLEVLKLKDNACIGDTWTPEKGSFKLLQVLWIQITDLKTWDTLNCGFGHLRRLVL
ISCRELLAVPCELANSPHLTEIRLKNTQKAVNSAKEIKEKKIKMQAPGNIEFNLVIEDSQ
ADAK
>NbS00003236g0006.1
MTTTSEAVMGFEDETAELIQRLVRGPKHLDVVSLVGMPGIGKTTLAKRLYTHNDIVNRFD
VCSWCTISQVYNKRKTLLELLGNLVPPNDNTGSNDDELAVELRRHLLRKKYFIVIDDLWT
AEVWDDIKRCFPDDYSCSRIILTTRQDKVASYTEVFSAPHHVRLFTGEESWCLLKKKVFG
EESCAPQLEKIGVKIAQSCGGLPLAIILVAGVLAKLNKEEIRWEEVANGLSSCAAGDTKL
FMDIIELSFRFLPCQLKHSFLYFGRFCADELLVREWIQLWVAEEYAVSNELKSAEDEAKG
YIMELIDNNLLMVVQRSFFGEVKAVRMHDLLREFCFSKVDSPRRSDDSTSGDQQHYFQMC
YLHHPERGSDSLRSGSQPGPHSAHLLLCDNKLNRKTFLVADFNYLSHDYYKSLRMLDLGC
ITISSTSFIQALINLRYLALKGNFEADPSWLSELKSLETVILRESRRLNLSHAIWGMVSL
KHLEVTGKPAVIRCNVPEFETYPPLKKLRWLSFAHLPGGEEFQQFVSKVPNLVKLRCLVE
EPQGDRRCIWLPGLESLNKLESLKVCFLKRSVRRFEVNFPVNLKKLTLSSCQLPWSEISV
IGNLENLEVLKLESNAFEGEQWDVKDEEFQNLKLLTFYNMNVPSWNFSDMSFPNLQHVIF
RNSRLKTNIPRSFGDLLLLQMIELYWCKCSRRTINSAEEIKKAQIEDMGNHEFKLIIKSR
EEDEEELRLMWQVDLDLRNWKFRFCFLLVLFLIISKIFV
>NbS00030989g0011.1
MHGLGKTTLAIKVFNDPQILNQFDNRIWVYVGQSYEIKDIFINILTCFRDRIEEYQDKDV
NEIAKVICDFVPKEGRCLIVLDDVWAIGVVDLVKETFPENSKGHRIMMATPRQDVASCVN
PNPHDLKFLTQTESFLLLKSRVFGSGFARKLMKLTLSDTRFDWREAIGPKQLECLEVLKL
KDAFTGKSWKLEVGFSELQALSIDTADFETWEASTHHFPRLRHLVLIYCDKLEAVPATFA
DIPSLREMRLENTSKAE
>NbS00013646g0007.1
MSRWTSSLYGNILKQNISTYLGVPLLEEGSMEAHNNLMSRWTSSLYDHTQVVGLEGDTEK
IKDWLFEARDGLLAIAFVGMGGLGKTTLAQKVFNDRRVEDHFERRIWVSVSQTFTEEQVM
RSILRSLGDACIGDDQCELLRKINQYLLGKRLLIIMDDVWSLDNDWWQKIYAGLPKGNGS
SVIVTMRNELVARKMGVTGTRIHWPKFLNEHHSWLLFRKIAIAANAGECNFLELEDVGKE
IVEKCKGLPLEIKAVGGVMLWKPPYYHEWKRIANAGECHFPELEDVGKEIVEKCKGLPLA
IKAVGGVMLCKPSYYHEWRRISNHFRDELKENDDSVMASLQLSYDELPPYLKSCFLCFSL
FPEDCVIPKDQLIRWWIGESFISLRSGRLSTEVGEDCFSQLSNRLLEGIGSAKQLTYLSL
NNTHPMIGVPASISKLEKLQILDFSYCQNMKMLPSCILTFEELTVLDVNNCGSLEYLPKG
LSRLSNLQVLLGFKPAKVSQPGGCRIAELRHLTRLRTLSLRLTQNEEIGDYEGNALVDLQ
ELQFLTISCFGSQDNGLATKLGRLYPPRQLHELILKFYPGKKSPEWLSPTSLTVLRYLSI
ISDDITQMHENFWGDGCTAWKIEGLMLDALSDLRLEWSAMHHVMPSLRILKVSWCPELES
FPIEDAGFRGAAAKPENPVQVLALFMYE
>NbS00037512g0010.1
MRAILEKPLKVIGDDLEVLTSLEAKIAALAYRTGDIVGSESRKVVVAKSPISRRIAIWKL
RFKMKRAVGRIDSTDQLASHISESEIKRGMAYAAITCLMSTVHESMQVTGCNLQSFYEKL
ESSRTIMEKITAEPLEELTSLEAEIIKVACNTEDMVDSESRKILFVETADERINALWELF
FILEQAAECVDSTMKQWMAIGDRYNNTRDREIQNFSLVDISQHTLEMENMMVGPENEFEM
IKDQIARGTRELEVVSIVGMRGIGKTTLANKIYCDPFIVSHFDIRAKATLSQEHCVRNVL
LRLLSSTRGKTDECYEEQDDGQLADRLQKLLKGKRYLIVIDDIWTTEAWDDIKLCFPDCA
TSQDPLRRLKFLMGSPSLPLHPTDDALPHLLLPPPDAFPQRLKKLAFSGTCLQWMDLSIV
GKLPKLEVLKLENDACIGDEWEVVDEGFPYLKLLLLEHLKIRYWRASCDHFPCLERLFLE
RCLGLDSIPQDFADIATLALINISTCAESVRNSAKQIRQNIQDNYGTSVEWKDLSIVGKL
PKLKALKLGISACVGVEWKVV
>NbS00012490g0007.1
MAYAAVTSLMSTLGLLLQYNSRLNLPNTEQTESLHKKVKEQIQSFRQKVGSLQALLETLE
KNINDPKTIEHCEVKIKDVAHDAEYRIESEMEKFYKAQNEKVRREAYEDFCKRLQKASES
IDSNSRKLTESMKSGLQATSSLVQSFDLPEHSPQLGNNMVGHENEVEDVKCKLMKISSDE
RETMAITGKTTFARKIYDDPEIKSHFDILAWVTVSKEYCVRKMLLQLLHCIPSTEEVRRE
ARDDGELAGKLKQRLWKCRYLVVIDDIWSSKAWDNISPWFPDCKGSHIPLTTRCGNVASY
AAPGKTPHHMSSLSPEKSWELLQSKLLEKVELSPELVKIGKKIAENCHGMPLTITVVAGI
LSKCNNALDGWKRVAHDTMRKVLGLSYYYLPQHLNACFLYFGIFPQDEEVDVRKLVELWV
AQGFLKEADNKSLEDIAGECLQELIDRNLVLVSEQSFWGEVETCKIHDLLHELCLRQTRS
ENFLPVTKSKPLNRVTCVSRSSVQDCLITFDLVHLRYLSLYSEKHEYLPLSKLQNLQILI
VKTGNNWEDKEPIEIWRMPQLKTVCFVKTGWQCPPNMPIGGREHTVLQHLHTLTGVGAAW
CEKETLSLMPNLKNLEIVLGGVTRDLWKHISCLPLIEVLRNIVGKFIIVTFPCTDQKHMK
TF
>NbS00030183g0008.1
MEDVNIDESATPSTQVTEEEPLGLEDDAEKIIKLLTRGIKERDIVSIFGMPGLGKTTLAK
KIFKDSSVVSHFDVRAWVTISQSYDVRELLKDIYKQVTGVKYNGDKESDIADMLRKCLIG
KRYLIVLDDVWEVKAWDELRLCFPIGKQGSRIMLTTRLEHVAMEVEHCTDPYSPRFLTRE
ASWKLLEKKAFQKENCPPEFKDVGVQIAEYCKGLPLTVVLVGGILAKKERNVSEWCEVAN
NLKSHLGAVESESNLAIQLSYCYLPEHLRHCLLTMGVFREDEKIGPSKLMLLWMAEGLVQ
CSDERGLEEVAEAYLMDIISSSLLMVSKTTFDGKVKYLQIHDLVRDFVLNKAKEEKFMQV
IGTHNQYQPSYDEEHRVCIHLDHKLRHDLERFNNKVDRFLTSGSTSFGQDLKSFFRFNNK
VDRFLTSGSKKGTSFGQDLKSFFVTNNADDFLAYRDFWNSESSFHGTISEEYLSRSYHFS
SVGDLRLLRVLDIKNCIPGDYTNIEDILQSLVYLRYLGMCFEKFFFEWVSHMCDLETLLV
DTEISVEGTPHIWKMTKLKHVDVSTRLPHEIFAVSEEGPSKLENLKAFKGMCLFREDIEL
IEMFPNLQKLLLVIIVNYLDEAEVNDFDEAEVNNFGEANSLVLKLDVLTQLQSLVFGSMY
NITKYYLPSSLKQLILRQINILASATSTIAGLPNLQRLVFQGCRFEQAEWDARDMEFPVL
KILKFRGAHIREWHVSESSFPMLESLVLKSVELLEKIPDSFVDIGTLTSIKVIRCNQNSL
KVSALQIKKEVEETTGCDNLDVYIFPPYSRYVIYPFT
>NbS00026706g0016.1
MANVAVEFLVQNLMQLLRDNAELIIGVKDSAESLLQDLNDFNAFLKQAAKSRIENDVHKE
LVKKIKTMVNSAEDAIDKFVIEAKLHKDKGVGRFVDVKHYKRVYDVAAEIKGIREKVKEI
RQNNALDLQALQDEDQSAKGVEERKPPVVEEDDVVGFEEEADKVINRLLGGLSGLEVVPV
VGMPGLGKTTLANKIYKHPDIGYQFFTRIWVYVSQSYRRRELFLNIISKFTRNTKQYHDM
CEEDLADEIQDFLGKGGKYLIVLDDVWSPDAWEHIKIAFPNNNKSNRILLTTRDSKVAKQ
CKQCIGIPHDLKFLTEDESWILLEKKVFHKDKCPPELELSGKSIAKKCNGLPLAIVVIAG
ALIGKGKTSREWKQVDESVGEHLINKDQPENCNKLVQLSYDRLSYDLKACFLYCGAFPGG
FEIPAWKLIRLWIAEGFIQYKGHLSLECKAEDNLNDLINRNLVMVMQRTSDGQIKTCRLH
DMLHEFCRQEAMKEENLFQEIKLGAEQYFPGKRELATYRRLCIHSSVLEFISTKPSGEHV
RSFLSFSLKKVEMPSVDIPTIPKGFPLLRVFDVESINFSRFSKEFFQLYHLRYIAFSSDT
IKIIPKHIGELWNIQTLIINTQQRSLDIQANIWNMERLRHLHTNSSAKLPVPVTPRSSKV
PLVNQSLQTLSTIAPESCTEEVFARTPNLKKLGIRGKIAVLLEPNKSLLKNVKKLESLEN
LKLINDSSQTGKGLRLPPSYIFPTKLRKLSLVDTWLEWNDMSILGQMEHLEVLKLKENGF
MGECWESVGGFCSLLVLWIERTDLVSWKASADHFPRLKHLVLICCDKIKEIPIGLADIHS
FQVMELQNSTKTAAISAREIRDKKDKQTQEGTNNQLPSDGVAKLNQNSSNICTGNTRQKR
QANSRRD
>NbS00042739g0001.1
MAAYVALTSLMGTIEQLQLLQSNLDLLDTHVESLNLLYEKVDSLHELLDHIDDEQTKNLH
TKVRHIANEAEDEVFLDHFNDEQTKNLHAKVRQIANEAEDEVESQMKVVIDEQHDRLHQK
ESLESLFEILQRGIENVDSLKEELIKHSQNNTSQAGNSSLGDSSPPRLHASTLENDMVGY
NMQAGNPSLGDSSSSRLHASTLENDMVGYNTEQENMLSQLTSGSPELEVISVTGMGGIGK
STFAKKLFSHPSILSFFDIRGWITVSENYSYRGILLGLLIDANIGKEEDLDKKNDSDLAV
CLKQSLMGRRYLIVVDDIWSKNAWDEIRLCLPEDGKRSRVLLTTRDAEVAHYASSPKDPF
RMHLLDQEDSWNLFYQKAFVEKGFAIEFEDVGKEVAKNYNGLPLMIVVVAKETRL
>NbS00031017g0008.1
MEEITLIIAEVAEIQEKKMIGNAMNTDIDHTLPSGEDSKDELRNCGFQGRHKKVKRPSTK
GTKERDVISIVGMPGLGKMNLAYRLYSDRLVISHFDICAQCCVSQVYSRKDLLLEILRDA
TGENSECRENRADELADQLRRTLFSIRYLILVDDVWEASAWDDLIGCFQDANNEIMPDFR
VIPFRFVCLTMMKVGIY
>NbS00002905g0008.1
MSDKSLEIRPCLVAKSSKHMQNRHSDPMNDEEIVGFENEAERIIKRLNEGKKELDVIPIV
GMAGQGKTTFARKLYNNDIIVYHFDVRAWCIISQTYNRQELLQEIFGQVIGSKDKVDEVG
ELADMLRKRLIGRRYLIVLDDMWDIKAWEDLRLSFPNGETGSRIIVTTRLEKVGKQVKHD
TDPHSLPFLKLDESLKLLQKKVFEKEACPPELQDVSLAVAEKCKGLPLVIILVAGIIKRK
KMEESWWDEVNKSLLPHLGEAEGYSLSTMQLSYDNLPDSLKPCLLYMGMFPEDARIPVSK
LISLWIAEGFVQNIEYEKSMEKAAEGYLMDLISSKSKGYSLSTMQLSYDNLPDLLKPCLL
YMGMFPEDARIPVSKLIRFWIAEGFVQNIEYEKSMEEAAEGYLMDLISSNVVMIEERSYN
CKAKYCQVHDVVLHFCLEKSREEKFMLAVKGNCSDFHPSHWKETRLSITVTDELSACALL
TVEPFHQHLRSLITNDGGEYLQWNPFPQISKLGFLKVLDLSSNVVVPLSSITLHPLIYLK
YLAVMTDQFDFHPESHLRHLETLIVLSSKSVVLPPIFWKMEKLRHVEITGVAFYLKNIKR
GIYEESSKLENLRILRHVRYPANDGECMDGLLQRCPNIQNLRLTISWTFSREIRTFSPKL
DSLTRLQLLDLTFEGWDFSGRRFSITELHFPSNLKKLKLKGPHIVSAVPSIAGLPNLEYL
KLEDWGIKSEEWCLKDIKFNKLKLLKLVSVGISRLDDPEESFPILETLVIKTCHKLEEIP
PSFADIETLKQIELIGRRPQTLKPSAVKLKEDIEEIEGCSRLNLIMDVWISKKHSRQLRL
QAQARLQIMNGAPGEPIVTKSSKEAEMEKPMRSLQGMPGAPGMQMYSREDADDDDDDDEG
GFPSKLGKVLTGKESKKNDWKQWISKGIQDTSEALKTHANRMRNWWFLQGKKVRRMIGSN
GSVKGFGIQMSDKSLDPMKDEEIVGFENEAEIIIERLNKGEKELDVIPIVGMAGQGKTTF
ARKLYNNAIIVDHFDVRAWCIISQTNSRQELLQEIFSQVIGSKNKVDEVGELADMLRKRL
IGRRYLIVLDDMWDIKAWEDLRLSFPNGETGSRIIVTTRLEEVGKQVKHDTDPHSLPFLK
LDESLKLLQKKVFLKEACPPELQDVSLAVAEKCKGLPLVIILVAGIIKRKKMEESWWDEV
NKSLLSHLGEAEGYNLSTMQLSYDNLPDSLKPCLLYMGMFPEDARIPVSKLISLWIAEGF
VQVAEGYLMDLISSNVVMVEKRSYNGKAKYCQVHDVVLHFCLEKSREEKFMLAVKGNCSE
FQSSHWKETRLSITVTDELSACALLAVEHFHQHLRSLITNDGGEYLQWNPFPQISKLGFL
KVLDLSSHEVVPLSSITLHPLIYLKYLAVTTNQFDFHPESHLCHLETLIVDSFDSVVLPP
IFWKMEKLRHVEITGVAFYLKNIKQGIFEESSKLENLRILRHVRYPANDGEFMDGILQRC
PNIQNLRLTISEFFSDEICTFSPKLESLTRLQLLDLTFEGWYFGVTELHLPSNLKKLKLK
GPRIVSAAPSIAGLPNLEYLKLEDWGINSEEWCLKDIKFNKLKLLKLDDLGITRLDDPEE
SFPMLETLVIRMCHRLEEIPPSFADIETLKQIKLIGLRPQTLEPSAVKLKEDIKENEGCS
HLKLIMDVQISKQHSRQQRGQAKAPLQIMELGKQLLIEEVDMEVRLKILYAFLRYTNIYF
LEAKEQTQSLLAFLDMKHQ
>NbS00013796g0008.1
MVGYNDEQASMLRQLTGDSRQLEVISIVGMGGIGKSTFAKRVFSDPSVVGFFDVRGWVTM
SKDYSIRKMLLSLLQDAGVYLDKVSDEEQADDLQESDEELDHVQKINNALADRLQKSLKG
RIYLIVVDDIWSTDTFPEDPFPMRFLDAEESWNLFCQKTFDKKACPIELENVAKEVVENC
KRLPLMISVIAGTLSSKRTLDEWRKVAERLSMLLRSARFELQSSSFTFESLRSVFGVFPK
ASDISVKKLMRLWAAEGLFELKGLEGLEKVAAYLLHDLIDKSLITVSRRSFDGKIKTCRI
HDLLHDLCWREAESDSILFVVNDVPYGGPRRYFPQGRRWVSLHLAGGYYPTLFSALSYSK
THSIHFYADPVYNLQLEHFKLLRVLDLEATEFQYGFPSEILHLIDEISEDIPISNLQNLH
SHYTYYITERDYKFAGWNLGRVSIKASQLFKDLYVPSSEMYHLMKLSTRFWKTCIVSSCC
TKEIFNGIKKVKKLGISCDVYTESEWLANLKYLHELEALSIGSGLSSSCCTKGIFKGIKK
VKKLGISCNSYTESEWLANLTYLHELETLSIASSSYYGYVYSDFRLPCPGSFPPNLKKLT
LCVCLWERVWEVTEMGFTESKFLLLEKLILDYWRATDDYFSCLEQVIIKNCRHLKGIPQG
FVDSMTLKLIMLQGCSPSVVTSAELIQKEQLECSGSDILKIQIRISEKQRRKIWRQIPMK
KEEEEQINVELFSSTYFRGLDIASVVKVVGRNK
>NbS00038787g0009.1
MVDAVVTYAVQKLGDFLIEKVSLRQIWMREIMIGNAGFVGRLKACACICQNEAKFHNIGT
DIQSLKQRVMDISRKRDTYGITHINNNAGEGPSNISNDPSSTLIRSLRRAVSYADEDQLF
VGFREVFQRLLDELLKKESRRNVLSIYGMGGLGKTTLSRNLYNSPSLLSVFHTRAWICVS
QQYSIPDLLRSIIKSIQGCDEEILKMLKEMTERDLETHLRDQLKEHKYLVVVDDVWHREA
WESLKRALPDNNNGSRIILTTRKEDVAERVDDKGFSHKFRFLNKEESWDLFCKKLRPENK
MGSTYLFSPLMENLAKDMVEKCRCLPLAIVVVGGLLSHRKGVDEWQKVKIHIWQHMKNDS
IEINHILSLSYNDLSFELKQCFLYFGIFQEDEVIDTEKLMYVWLAEGFIPRIREERMEDI
AENFLHELISRSLIQVEKTFFDKILTCRIHDLLRDLAVQKAMKVNLFDIYDPRVNFVTPF
RHRHAIHTQTQRYLSLDLSKLMLRYVNRQ
>NbS00049356g0001.1
MAYAAITSLGSTIQQSMQLTGFKLQSFYEKLESLIAITEKPCIMIGNLGALTRLEAEVIE
LACSTEDMVDSESRNVMVDPESRNVINIISRKIAFWRLCFLLKQAIRHIDSTAKKWIGTQ
TSQDLKAQNPILPSTSERALEPENMMVGHENEFEMMQVQLARGASELEVVSIVGMGGIGK
TTLANKIFSDPFIMSHFDIRAKVTISQEYCLRKGLLGLLSSITGNTDKPYEQQDDGQLKD
QLQKLLKGRRYLIVIDDIWDDIKLCFPDCNNRSRILLTTRNVEVAEYASSGKPPYQMRLL
NCHESWDLLHKRVFLNECFPPEFEQLGKQIALNCKGLPLTIIVISGLLSKIGKLLESWQM
VVENVSSLVSTNVDFQCMRVLALSYHHLPHRLKSCFLYFAIFPEDEQIFVNKLVELWAVE
GFLKVDDMNNIEKVGEEFLKELIDRSLISIQNLSFDGKIESCGMHDLIRELCLREAQNMN
FVNVIGEENDRNPCSQLMLFSRSRSRISIQLNNADDSIEAKLAIYPKNDARSIICFREHW
FVQKSLRFKQVRVLDLALVRCSTFPSGILDLIHLRYLALTLYPHLKSEKEIPSTTVIPPL
ISSLCYLQTFKLYLPISKDLVFPFILPSEILAIPQLRHLFLDWNYLHSFKPTEKSLVLKH
LQCLSGWNPWYSTSSAFRLFPNLKKLQIRGIPEDFMNNYALFGFCILDQLEELEFCVTYP
RFGCFLERITALEGRLRLHNPPLFNADAFAPFQLPHPNAFPQNLKSLAFSGTFFCWNDLS
IFGKLPKLESLKLGYDAFQDKEWEIVDEVFPRLKFLLLEDLEIRHWRASCDNFPCLERLF
LKGCWYLDSIPQDFADITTLALIDIRRCAKTVDNSAKQIQQDIQDNYAISIEVHIH
>NbS00031134g0006.1
MADLGLSFLIENLKQLLRDNEELIIGIKDAVESLLEDLKEFDVFLKKAAAYNSENKIVKE
LVKRIRTVVNAAEDAIDKFVIESKLHKDRGVSRFVDLTHYKRVRDVASEIKAIREKVKEI
RRTEVYALQNEDLFVRGGQERKSPVVEEDDVVGFDEEVRMIINRLFEGSDSLEVIPIVGM
PGLGKTTLANHIYKHPEVGYKFYTRIWVYVSQTYRRRELFLNIISKFTRNTKQYHDRPEE
DLADEIREFLGKSGKYLIVLDDVWSGEAWERIRIAFPENNKGNRVLLTTRDSKVAKYCSH
IPHDLKFLTMDESWILLQKKVFNKDKCPVKLEQPGKSIAEKCRGLPIAIVVIAGALIGKD
KTTREWEQVDKNLSEHIINVDSMNCKKLVQMSYDSLPYDLKACFLYCAVFPGGLEIPSWK
LIRLWIAEGFIQHKSDLSLECKAEENLNDLVNRNLVMVMQVASDGHIKTCRVHDMLHEFC
RQEAVKEENLFQEIKVGAEQYFPGKRELSTYRRLCIHSSVLDFISTKPAGEHVRSFLSFS
SKQIVLPSVDIPTIPKGFPLLRVLDVESINFSRFSKEFFQLYHLRYIAFSSDFIKVLPKR
IGELWNVQTLIINTQQRSLDIQANIWNMARLRHLHTNSSAKLPVPIARKNSKVTLVNQSL
QTLSTIAPESCTEEVFARAPNLKKLGIRGKIAVLLEPNTSTSLKNVKKLEYLESLKLIND
SIQTGKELHLPPAYIFPTKLRKLTLWDTCLGWNDMSVLGQLEHLEVLKLKKNGFMGECWE
PKVGGFSSLLVLWVERTNLVSWNASADQFPRLKRLVLISCDRLKEIPIGLADIRSLQAVE
LYNSTKTAVISARELQDKKDKQPQGTEKTGFKLSIFPPDL
>NbS00033518g0003.1
MAYASLTSAVCSLELFLQCNHPLLNNLQRKEQILSLCKRILSFREFLTDYEKLMHKHVGL
KLLEGKIRDKTYLVEDIVDSKLRKYFLAKNAKDRKKAYSVLCRRLQVAIEEMELIKKEVM
EIKGDKIKTWNFHTRASTPARRDVSTSSPNLQQQTPVGFQDDLEKIIDRLRGDSSELDII
TIVGMAGIGKTTLAKRAYNHPSVVYRFDVRAWTTISQEYRERDTLLDLFYSVVPPSNGSN
QESDKEAADRLYGRLMTQPSKETYEGRNQEIADRLYKSLKGKRFLIVIDDIWSTDVWDNV
SMFLPDDNNKSRVILTSRLIDVATYANANPDRQPHRLSFLNKDEGWELLREKLFGKRGCP
FELEVIGKSIAEKCQGLPLAIVVVAGHLSKMSKTPDSWNTVAESVGSVVNREPGQCLDIL
ALSYNYLPQHLKACFLYMGAFPEDFEIPVWKLIRLWVAEGFLNATGHTAVEEIAEECLED
LIDRSLVLAGKRSNGKLKTCKLHDIMRDFCLEEAKRQNFLHVFKHFLDVLSESITAPRRV
SINCSTIFSTYSIQPTDSTISVSRSILGFNISESSVFSYIDFKLLRVLDIIFQHFPQFPS
EIMQLVNLRYLAVATDLWSDCFRNLDLLPQLEALKIFGLKPPVQELKLARHLDVLPQNLK
KLTLSFTYLPWESMTSLCRLPNLEVLKLKNYAFTGPKWEQVEEGFCSLKLLIIEVSDLEH
WSASNDHFPCLEHLVLKGCLHLDSIPHDLGDIPTLQIIELENSSQSAVLSAKEIQEEQQS
YGNDALEVRIERNFGRIVVSTP
>NbS00008803g0010.1
MKHQILNRKGGKEMAEECHDVIGAINLVKGQHLGRTTITQLEDATKHLTRVAVFLTNLEK
CYPGNGISGQLRPLFLEARDGFSEICSRFPRFNLTIKMGNIAEKFKASKASKLQMISEVL
KIIEHENIAKQVRASKPSRSSSRITMEMVGFVESLLGSVHRALFFISVGPAASLLDKKLR
HLRVFFTLIAKRCIEHESMKNLFNHVEDVAYTAAYLCFLGSNCNIDGEFSKLLERVCRPF
SPELRQIYLSALIGLKSSSSETTTILNAKYMLDFVSALREDLRLGCDGRIRWLQRGLSYL
SRFLRDIESYPLPHEEMISLRLNIEALAIGAANAIYSSYDEEMHNTTEVDDVLFHLQLKF
NYVKVEVDLIRLLTRQAAITIGPMKSLIDYVWSELIFFRNYFMDAFKQCNEKTKITVILT
SIQSAISQAWSVCDSLCHDSEQKDSISSDAHQDHSFSSYTHQEDSFSNDTEQEDLVSGMI
NCLHFQLLLKFKFIKAAIGQMYPSISASSTLDHPTTRLLNFLPMNFEVIDSYFSMLKSSN
TSSSHKPMMDEVLMGFHEYILENLLLKDETNLTFTIADEVKKFYGGLLLLVTYLIEPLVP
HIECREQNNVSTGFGTIAVEAQSAMSLSYVDSMNSNNCREVNLVLQFLTVAFWLIKSEGS
FMDILKHKATLEYQVLDLIESAREELIFIRSILMDLLRQHTELNKLDDILMHAEVTAKKL
AILGDSCYEIFQDGSSTDIMRPWLSDSLQEIESVKVEFRKVCFQVLDVSPLTMTDGEGLI
HFLLNHQDKVPNNDAASFNDSFMDGSSSENMELPSSDFLEEMESVKVEEVRNACNQVVDA
PPYEMRKTDGEGFINLLLTQQNKVLDYDTGSIFFLHNQISVVKDKLLDMGSLLVDIVQYR
NMPVKDKLLDMGSLLVDTVQYRNMHLELKDLAIRLQDKNYICFFSIKGYIPAWYYTLYLS
DVKQLIKFVEAEIGSVKEGLLYLTSLIGHFSENYDEHDEVYGLITSVTVLAYKAEYVIDS
CLAYSHPLWYKVLWISEVVENIKIVHKVVRETCERKKFEVTVHEVAKASTNLAPPFSDNT
QRTSEEMEGFQDTMDELKEQLLGGSPQLDVISIVGMPGLGKTTLAKKIYNDPTVTSHFDV
HAQCLVTQIYSWRELLLTILNDVLEPADRNEKEDGELADELRRFLLTKRFLILIDDVWDN
KVWDNLHMCFRDVRNGSRIILTTRLSDIANYVKCESDPHHLRLFRDDESWTLLQKEVFQG
ETCPPELADVGSRIARRCRGLPLSVVLVAGVLKQKKKKLDLWKVVEESLGSQSIGSLEES
MSIIGFSYKNLPHYLKPCFLYFGGFLQGKDIHVSKLTRLWEAEGFVQANKEKGQDDAAQG
FLEDLIRRNLVMGMEKRPNTKVKTCRIHDLLHKFCMEKAKLENLLLQINSGEDVFPEQLE
EYRLFVHSYQDEIDLWRPSRSNIRSLLFNAIDLDNLLWPHDISFIFDSFKLVKVLDLESF
NIGGTFPSEIQYLIQMRYFAAQTDANSIPSSIAKLGNLETLVVRGLGGEMILPCSLLKMV
KLRHIHVNQRVSFGLHEDMDESLSHSQLANLETFSTPRLSYGGDAEMILRKMPKLRKLSC
IFSGTFGYSRKVLATLQPLLAKQSPHATTPEQNSFVSAVTTTKAKDSTSARGVLSISRSS
EVIMLNFCKEEESGQMRAKKDEEFPAPTNPPFMDEKRIEKVIQLQFARISHSSF
>NbS00040803g0010.1
MEDVNIDESATPSTQVTEEEPLGLEDDAEKIIKLLTRGMRERDIVSIFGMPGLGKTTLAK
KIFKDSSIVSHFDVRAWVIISQSYDVRELLRDIYKQVTGVKYNGDKESDIADMLRKCLIG
KRYLIESDIADMLRKCLIGKRYLIVMDDVWEVKAWDEFRLCFPIGKQGSRVMLTTRLEHV
AMEVEHCTDPYSPRFLTREASWKLLERKAFQKETCAPEFKDVGLQIAEYCKGLPLTVVLV
GGILAKKERNVSEWCEVANNLKSRLGVVESESNLAVQLSYCYLPDHLRHCLLTMGVFRED
EKIGPSKLMLLWMAEGLVQCSDERGLEEVAEAYLMDIISSSLLMVSKTTFDGKVKCP
>NbS00024406g0017.1
MENVNINEIATPTTQVTEKEPAGLEDDADKIIKLLTRGIRERDIVSIFGMPGLGKTTLAK
RIFKDSSIVSHFDVRAWVTISQSYDVRELLKNIYKQVRGVKYNGDKESDIADMLRKCLIG
KRYLIVLDDIWEVKAWDELRLCFPTGKQGSRIMLTTRLEHVAMEVEHCTDPYSPRFLTRE
ASWKLLVKKAFQKETCPPEFENVGVQIAEYCKGLPLTVVLIGGILAKKERNVSEWYEVAN
NFKSHVGAVESESNLALQLSYRYLPDHLRHCLLTMGVFREDEKIGASKLMLLWMAEGLVQ
CSDERGLEVVAEAYLTDIISSSLLMVSKTDFDGKVKYLQMHDLVRGFVLNKAKEEKFMQV
IGTHNQYQPSYDEEHRVCIHLDHKLRHDLQRFNNKVDRDFWNSEANFHGTSTTISEEYLS
RSYPFSSVGDFRLLRVLDFRNCIPGDYTNIEDILQSLVYLRYLAMCFEKFFFEWVSNMCD
LETLLVDTERLVEATPHIWKMTKLKHVDLLTRLPRETFEVSEEDPSKMENLRAFRGMCLL
REDIELIERFPNLQKLFLMIADNVIDEANSLVLKLDVLTQLQSLVLGSMCNITNYYFPSS
LKELIFRQVNIPASATSTIAWLPNLQRLIYEGCIFEQDEWDVRDMEFPVLRILKFRGVHL
RAWHVSESSSFLMLKSLVLTSVELLEKIPDSFADIGTLTSIKVIYCDDNLKASALEIKEE
VEATTGCDNLKVYIFPHYAREQKETEEEYEEEEKEEEVEEEEAAEEKEKGEE
>NbS00024406g0008.1
MDDVKIDESVTQSTQVTEEEPVGLADDAEKIIKLLTRGTRERDIVSIFGMPGLGKTTLAK
KIFKDSSIVSHFDVRAWVTISQSYDVREVLREIYKEVTSVKYNGDKESDIADKLRKCLIG
RRYLIVLDDVWEVKAWDELRLCFPIGKQGSRIMLTTRLEHVAMEVEHYTDPYSPGLLTTE
ASWKLLEKKAFQKKTCPPKFKDVGVQIAEYCKGLPLAVLLIGGILAKKERNVSEWYEVAN
NFKSHFGAVESESNLALQLSYRYLPDHLRHCLLTMGVFREDEKIGASKLMLLWMAEGLVQ
CSDERGLEAVAEAYLTDIISSSLLMVSKTDFDGKVKYLQMHDLVRGFVLNKAKEEKFMQV
IGTHNQYQPSYDEEHRWVSNMCDLETLLVDTERIVEATPHILKMTKLKHVDLLTRLPREI
FEVSEEDPSKMENLRAFRGMCLLREDIELIERFPNLQKLFLMIADNVIDEANSLVLKLDV
LTQLQSLVLGSMCNITNYYFPSSLKELILRQVNIPASATSTIAWLPNLQRLIYEGCIFEQ
DEWDVRDMEFPVLRILKFRGVHLRAWHVSESSSFPMLKSLVLTSVELLEKIPDSFADIGT
LTSIKVIYCDDNLKASALEIKEEVEATTGCDNLKVYIFPHYAREQKEYEEEEVEEKAGEK
ERGEDQAASEVEVEEKEKGEEEAAAATEVEAEEKEKEEVAELSFSEKASIIDPPSLLITP
LAPACFSLHKKPPSVLISTIKYHPNEGFSSESSNRGKL
>NbS00019867g0006.1
MRRNMLRKTTLAYRVYNDESVSHFDVRASCTVDQEKNEKKLLQKIFNQVISLSSKDSDEN
IDANIADKLRKKLSGKSYLNVLDDLWDIAIWDELARPFPEVKKGSRIIIISRKREVALQG
AMCSDPLYLRLFRQEECLELLMKRVFGEESCPDELLDVGKEIAQNCHGLPLVADLIAGVI
ARKEKKKTLWLEVLNNLNSFIFENDMEVMKVIQLSYDHLPDHLKPCFLYHGSYPKDEQIE
VSELKSSWLAEGLVEQTDMKRVEDVLEVYLDNLISSSLVIAWQ
>NbC25993797g0001.1
MVGFSEETEMLIEKLVTGHRQLDVISIFGMPGLGKTTLAKRLALLFELLGHICELDDITK
EISDDELAEKLYRYLKGQRYLIVVDDVWSSNAWDDTKRPFPDDDKRSRIILTTRLESIAT
YAMIDSSPHHLRLFTEEESWMLMKEKVFKEDNYCPQELEDIGKQIAIKYGGLPLAIVLVA
GLLAKNDKEVVHWQQVGESLK
>NbS00002626g0018.1
MAKVVLLLAIKKLRQLIRAEETERIGADREISDVVQSLEIFLQHLTADDKMPSDSVREIE
ELVYRVEYMVEILASKSGRSFVKQFPLCSGHGAAVKKQDRSEFTKLCTMIKRLLSENASQ
LSSNVNVDSSSSSSSSWDNCCKKWKQIFVNELGGEAVGIEEEKELILRALFDKSEGYEHR
FEVIPIWGPSGTGKSTLAHAIYNHPRVVQEFRKHRIIITVSDGFNFKREYSSVLARFVGS
TTDYEDSTTDTLAEKIREQLEEDESRKQFRKEFRSLILLEDVRSIEDWQRLRRAVGAKGC
RILVTTRAKEAAEGMNQAPYVHRKKPLTDEYSWELLKRTAWPKMNPGAVIELAKLVAGKD
ASEWEIVQKNARSDLSQVMTPSYDELSDHLKLCFLYLGHFREDPEVEPEKLCHLWTIESL
ISPQECGSTMTLLDLTEENLKVLAQKGMINVQKRIQLKSCRIVGLMGDMCLSKAEERDLL
KVMDLRTEDNPPSFYFSRTRSLVIYLGKCQSQVNPQYRNLRSLRIIETNDHQSLEELVWP
PVLLDVKQLRALRILDFDKIDFREKGRKLPESIFALPLLRYLSFKGCFLEVLPSCISNLS
HLQVLDLRIHDLCKIIIPNVLRKMRRLQHLYLPKTFQMMIKGEKLRFDGLTELQTLKNFT
SEVCEIADLFKLTKLRYLDVKVEGNLDDLKSITSPMKTAPDRWSHSSIEIKKFDCYTEKR
HKVFRKLMELGIPPKFSFEGHLYQLPPYNLISVRFTEIVLINTQLCEDPMATLEKLPNLR
LLVLKDDALLVKEILCSAEGFPQLELLELSGLFVLEKCRAGDKAMPRLSHLNIENYAAVT
LKKIRSEIELNCEQIRIAYNAVNKKEDQGQMRCFPILPQQLFGIEEDKKKVLGVTLSGVG
PPSPSRLPTQGPVSPSRLSTWCPSSSHLGVLVIPIFGVVGSGKTTLANVILNDQLVTGNF
KYRIWIYVPDNCKSKDILRQIHEQIDGKNGNMLYSEEQLLEEISENLKSQRSLIVLDDIR
SIEAWKTLHITLPRLKKGSKILVTTRDAEYISEKHDFHNMRTLNEDESWDLFTQVFSPQY
PAEERMVMVRKMVGSCKGVQQLIKELAFYLAPKPAEEREIGDHELSVAYEVANNVRSLRV
VGGNRKQFEMLNIKDFRVLRILDLDGINFQGQKLPRGISNLVLLRYLSVKGCVLEELPSS
IGKLVHLQVLDLRVKESTEMIIADVLWKMRKLKHLYLPSKFQTQKEGEKLRLDSLKELET
IENFNTSMCKVDNVSKFPKLRYLAAKIEGNFQDFKSINSYMKTSNNWLCASIDIVDLDCY
SEERHSVLREFLWCEVLQTLHFNGHIGHLPPYDDISQKLTQLVLNNSHLKENPMAILEKL
PNLGHLILADDAYMGRKMVFPASGFRQLKHLELVNVHLLEKFEVDLYSHAYSFRPKNHKL
REI
>NbS00007841g0002.1
MAEAVLSVLFQKIASQIFQKNGLLGSAKKEMINLQSTLSTIQAVLQDAEDRQMKDKSLKN
WLVKLKDIVYGADDLLDEYLTALLRHKSTVAKLVYNDAVVEDRFDTRIWVCVSKGFDVER
LLKAIIEYATGSSCNLVEMEAILRRVQALLLGWKFLLVLDDVWDADHEKYERLKNLVHNA
NPYRLEGLSDDDCWSLFLELAYKNRQKELLALEELGKEIAKKCRGVPLAAKALGSLMCLK
NQKNEWSFIRDCAMWDLMGHEDGAGILSALRLSYDYLPTTHLKQCIAYFSIFPKGYWINK
NTLICLWIAEGFVPSSESMPPEETGNGYFNELLWRSFFQNARRDFDGNIVDCDMHDLVHD
LSKSVGGVDCLTTEFGKEVIIPVATRHLSMLGSELVLKKHGMLRSAQKLRSFLLLDGQRN
ITKLSKSFFLSFKSVRALDCSGSRIK
>NbS00021748g0008.1
MGGIIKTTLVTNLNNELLKTVASSSKLSFSVVVWVTVPKPPIDVRKVQEQITNRLNLKVD
SEESVVRSASRIHQRLKEEESFLLIIDDVWEAINFDHVGVPQGEDAAGSKIILTSRFSDV
CRQMKTDTEMKVLKFDEDESWQLFVKNAGDIADLEHIQPVAKEIAEECDGLALAIIVVGA
MRGKEMLELWKDALKSLRDAEPYNKHVKDKVYKVIKWSVDSLESQDIESSEQRRKHVNKR
GGDIQSCFLYCSLYPVAVSTYDLIRCWWAEGFLGEHDTYEEAYNRGLTMIEILKDACLLE
AHEWDSLKIHDVVRDVAIWIDNSFGNEPNSVIQAGVGLTEISHIKMFTSVKRISFIRNKL
ECLPDGLMECQETTTLLLQDNGRLRKIFPALRILNLSRTSIITLPSSINNLCQLHALILQ
SCLGLKELPPIGNLYTEWTSLTDLRCLTANHLESIEQGILLKLASVERIKVLSGRLESTF
FDEISFLQKLTSLYINLDSSSVSNRDHTWMSRLKRFHIVFEEAQMPIEPNNSPRNIAISE
CEIFRMVEPIGMGYRQLQVKFRALFPTILLLTEGSKLRLLPQYF
>NbS00009839g0010.1
MVDVNIDESAKQVTEEEPVGLEDDADKIIKLLTRGIRERDIVSIFGMPGLGKTTLAKKIF
KDSTIVSHFDVRAWLTISQSYDVRELLRNIYKQVTGVEYGDKESDIANTLRKCLMGKRYL
IVLDDVWEVDAWDELRLCFPIGKQGNRIMLTTRLKHVAMEVKNCTDPYSPQFLTKEASWK
LLQEKAFQKETCPPELQDVGVQIAEYCKGLPLTVVLIGGILAKKARSVSEWCEVANNLTS
HHGSVESESNLAIQLNHLRHRLLTMGVFREDEKFGASKLMLLWTAEGLVQCSDERGLEEV
AEGYLSDIISSSLLMVTKTTFDGKVKYLQIHDLVRDFVLNKAKEEKYVQVIGTHNQYQPS
YDEEHRVCIHLDHKLRQDLERFNNKVDRFLTSGSTSFGQGLKSSESSFHGRVSEEYLSRS
YHFSSVGDLRLLRVLDFKNCIPGDYTNIVDTLQSLVYLRYLGMCIEMFFFEWVSHMCDLE
TLLVDTERIVEGTPHIWKMTKLKHVDVGTLLPREIFAVSEEGPCKVENLRAFKGMVLSHE
DIKLIERFPNVENLRAFKGMILSHEDIKLIERFPNLQKLFLIIMDKDIYERNSLVLKLDV
LTQLQSLVLGSMCNITKYYLPSSLKELILRQVNILASATSTLAALPNLQRLIFQGCSFEQ
EEWDVRDMEFPVLKILKFRNIHLKEWHVSESSSFPMLESLVLRSVELLEKIPDSFVDIGT
LTSIKVIYCDDNLEASALDIKEEVEATTGCENLKVDIRPYYSRLIIGGATAKVEAEKKED
EEEEAAFQYWLHELQGRRRSSNIKSRSR
>NbS00014047g0014.1
MILKAPISSKYNFPRTNGLGFIVSLLCNLEELLQDGKCDSAVKDLIAEAKEVLSFLRSLL
GKFVKQQHAFEEVKKHDLWTKVISLAYQAECIIDCLGMGDYPVWYPRLLCKATTEIKLVN
DQLAEFHVQVVEVLIEQEAPDFVPQEVEITPGYDEVMVGFGEEAMLLIKQLTGGPKELDI
MDTWTPGLGKTTLAKKEKVVAGNFESSPRSQSTEGEDPAVALRRFLMGKRYIVYIDDVWS
INAWEDFQGCFPVNENGSRILLTSRLSDVASDINPARPPLQLRFLCAAESWELLQIKLFN
KPTCPSELAVKQHNLELLQIKLFNKPTCPSELCEVGEEIARECQGLPLLVILVAGVLTKK
EKNKESWRKIAESINSDTNISAKCLDIIELSYRHLPDHLKPCLLYFASFREDEEIPLSNL
AWLWNIEGFAANTEAKSIELVAESLLNDLIGRSLSTGGVRSCHIHDMLHDFCAKKAKQEK
FMQITSIENEDLTSSFYEHRRLCIHHSLYWAGRIGNLQVRSTFFRPPKSGCQEFFDLENF
KLLRVLEMECPVSDSSFQRSKELILLKYLGIKGYVESMPSWISNLSNLEVLLVTTWAVVQ
FCRWPSGICQG
>NbS00038736g0002.1
MPGNGKTTLAKKIYNDPAVGSHFDVRAMCYVTQVYSRRELLLDILKDVHGPAECSKEEDG
ELANELRRFLLTKRFLILIDDVWHTAAWDDLHLCFQGSQNRSRVILTTRLYEVADYAK
>NbS00022757g0022.1
MAAYTAVISHLQTLEQLQQENSKLIQGQNAKTLESLHATAEYFEKVVEEASNKSSSSHDA
DDEVVEYFGDSLIDTSSRSNPMLPNLEDDIVHGLGDDLEIIPSDLDVVTISGMGGIGKTT
LARKAHDHLTIRYHFDLRVLITISQEYRSRNVLLDALYCISKQTNIVDGNNCDKDDNELA
DLVQKNLKGRRYLVVVDDIWSINIWDCIRGMFRDYNNGSRILLTTRETKVAKYANSSSPH
EMHLLDLNNSWKLLHDKVFGPEHDHPPELEEIGKKNSRKMPRTTLNKVLGLSYHHLPNNL
KPCFLSMGGFPEDYHVETWRLIQLWIAEGFIRTSKSGKSLEEVAEDYLVDLISRNLIMVR
KSRFDGEIKACGMHDLLREFCLTEVEMTKFMHDERIDSPYSSSTKT
>NbS00028430g0007.1
MEGGKGESEKGKAIKLSGNQVSYDQADSILVEPWGGAGGSKWYYKLKNPIKEILIAYGDC
IESIMFRTVTKQGTTIDSPKFGGDGGRRDKGTFGYCGGYSVVKSLCFITNAKNYGPFGSE
AGTPFSLVMKEGGAMLGFYGRCGEYLDAIGVYLQKLTPPTLSKEPEAKNMEPNERVFEEI
EIHDENQVSYDQMNSILVEPWGSNTGGSEWNYKLNSPIKEILIAHGEFIHSIMFRTVNEE
GTTNDSPIFGGDGGRRDKVAIEAIPLEYLTGIKGTFRRCGIRLVINSLCFITNVKNYGPF
GSEDGGIPFSVVMKEGGAIVGFHGRCGAYLDAIGVYLQKLTPPTLSKEPEAKIIEPNEPV
DEEIEIHNAMEPEDETIEPNEPKVEEIIEIHDENQVSYDLADSILVGPWGGNAGGSKWNY
KLENPIKEILIAHGDVIDSIMFRTVTEQGTTKDSPKFGGNGGGINKVIFEENPLEHLTGI
KGTLGRFNGHLVVKSLCFTTNAKNYGPFGSENGGTLFSVVIKEGGAIVGFHGHCGEYLDA
IGIYLQKPTPPASAQKPEDEAIEPNEPMVEEIIEIHDGSGSTDHKKGKITKSESELPTMG
NQLSYDRAGSILVGPWGGYTGGSKWNYKLKSPIKEILIVHGDVINSIMFRTVTEQGTTKD
SPKFGGNGGRINKVSIKGTFGYHYGHYVIKSLCFITNANNYGPFGSDAGGTPFSLVMKED
VAIVGFHGRCGAYLDAIGVYLQKVTPSTSAKEPMVEYIEIRDVSLSSLRKDIVNILDFIE
SLKNEENQKAVDVDLIEKLKLKLAFFCTYVQLSYSNMENFNYIMTRRRQEVETILYDFGY
YMQFGMHHIHPRLVENMEYCIGSCYLAKSSTSMTGEQLDFLLQNLHHLSKYRAEQHSPFV
TEYEILQNVCANLRDFHVLIMNGCVGHEIVEHFLPQFQLMAQEVGRFHWDDQFPGDSRHF
KLAHLLLKIIPIELEVMHICFTNLKASTSTEVGRFIEQFLETSPDILREYLIHLQEHMVN
VITASTPGARNIHIMIEFLLIILTDVPKDFIHNGQLFEFLARVGALTRDVSAIARDLEVK
SKNAEGTNKTNSTTLGLLENIELLKRELKDVYLKAPDSSQLCFPLSDAPLFMHLLLRHLN
DLLNSNTYLVSLIKEEIRLVKDDLEFIRSFFGNVEQELYKDLWACVLDVAYETKDIIDSI
IGRENGLLHLIFSLPHTIEKINLIKERVSNLFEKIPKNMGVIVVNSPNMPVERKSSITGK
IIVGFKEETYLIIRKLTSGPKTLDVIAITGMPGSGKTTLAYKVYNDKSVYGHFDIRAWCT
VDQKYDEMELLKKLFNQVVGSSLKFGKNIDVANELRKHLFGKRYLVVLDDLWDNAAWENL
TRPFPEFVNGSRIILTTREKKVAMDAQRHSDPIDLRLLTQEESWELLEKKVFGKESCPNE
LLDVGKEIVQNCKRLPLVVDLIAGVIAGKEMKRSVWLEVRNNLNSFIFRKEEDVMRVIAL
SYDNLRDPLKSCLIHLASFPKDEVIPVRNLEILWPAEGFLEQREKKSVEEVVVIYLDNLI
SSSLVISFDKIGDDQTCQIHDLVHEFCLIKAREEKLFDLISSSAPSSSSSDLMPRQMNIA
YSKWHNNRHSGKHLYSLRITGHKFGDNSLNDICHLRHLRLLRVLQLDDSSILLSDSLLNE
ICRLVHLRYLEIRTEVKSLPSSFSNLLNLETLWVNKYGPPMVLLPTIWNLIKLRVLAIYK
CFFFVLYKNESILVAENSKSESLRLLRGLEVSYSKDTEDIFKRFPNLHKLRFDLKESWDC
SRGRYRFPKLDFLNELESLEVTFISSNSNDSALSIATNRLWDFHFPSSVKMLCLREFPLT
SDSLSTIGILSNLEELYLKDTIIEGEEWNMGEEDTFQNLKCLTLQRVNLAKW
>NbS00000401g0014.1
MSTLMRVLTKYSKKPVGLEDDAEKIIKLLTVGIRERDIVSIFGIPGLGKTTLAKSIFKDS
SIVSHFDVRAWVTISQSYDVRELLRDIYKQVTGVKYTGDKESDIADMLRKCLIGKRYLIV
LDDVWEVKAWDELRLCFPIGKQGSRIMLTTRLEHVAMEVEHCTDPYSPQFLTMEASWKLL
SC
>NbS00000300g0103.1
MAYAAITSLMSTIKQSMECTGLTLQIFYENLESLRATLEKSCSSITGDLEALTSLEAKII
ELACGIELMVDSESRKVSLTESAVTQRIDFWELRFALKQAVGHIDSEMNQWMVMQSKSLE
TENMSAFQHDLEYENMMVGLENEFEMTQDQLARGASELEVVSIVGMGGIGKATLANKIYN
DPFIMSHFDVHAKATVSQDCYVRNVILGLLSSISGKTHEFYKQDDGKVADQLQKLLKGRR
YLIVIDDIWTSRAWDDIKLSFSDWNNGSRILMTTRNRTVAEIC
>NbS00018239g0010.1
VKRNQVSYDQADSILVEPWGGTGGSEWYYKLQSPIKEILIAHGDCIESIMFRTITEQGIT
IDSPIFGGDGGRRDKVGIKGTLGRCGSYLVIKSLWFITNAKNYGPFGSETGTPFSLVMKE
GEAVVGFHGRCGAYLDAIGVYLQKLTPPTLSKEPEAKIIEPNEPVDEEIEIHNGNQVSYD
LGKSILVEPWGGNIGGSQWNYKLKNPIKEILIAHGDVIDSIMFRTITEQGTTIDSPKFGG
NGGRRDKVVIKAPPLEYLTGIKGTFIRYGSYLVINSLCFITNSKNYGPFGSEAAGGTPFS
FVMKEGGAIEGFHGRCGAYLDAIGVYLQKLTPPTLSKEPEAKIIEPNEPVDEEIEIHNES
GAGDQKNGKITKKKSKLPTMGNQVSYDLGKSILVEPWGVNIGGSQWNYKLENPIKEIVIA
HGDFIDSIMFRTITEQGTIIDSPKFGGNGGRVDKVVIEATPLEYLTGIKGTFGCYDSHLV
IKSLCFITNSKNYGPFGSEAGGTPFSLVLKGVAIVGFHGCSGVLLESVGVHLQKLMVEEI
ESRDVSFSALRNDIVNVLDVIESLNNKENQNVVDVDPIEKLKLELAFFCIYVQLSYSDLQ
KFNYTMNLKRQEVETILSDFGNCMRLEQGIHHVLPCLVENMDNCLSACLLDKSSATMTAE
QLDFLLQNLYRLSKYRAEQVFPLVTEYEILQNVCGNIRDFHGLIVNACLEHEIVKNVLPR
FQPMAERVGHYLWDDQIDGASCHFKLAHLLLEIIPIQLEIMNICHTKKASASAEVGRFIK
QLIETSPDVFREYLIHLQEQMVITSSTSGARNIHVMIEFLLIILTDATTNFIHDDILLDL
LVCVGREVSTLVRVLEEKSRNEVRTSGKNHETLDLMENIELLKGDLKHVYLKAPDSSQLC
FPVSEGSLCMHLLLMHLNDLLNSNACSVALIKKEIAVVKEDLEFIRSIFMNVQRELYKDL
WARVLDLAYEAKGVIDSIIVRDNGLLHLIFSLPLAIEKIKLIKEEILLEKIPKNKSLIVV
NSPNKPLERKSSSAEQIIVGFEEETNWIIRNLTSGPKMLDVISITGMPGSGKTTLAYKVY
NDTSVCSHFDICAWCTVDQKYDEKKLLENIFNQVTSSTSKLSENGDVADGLRKKLFGKRY
LIVLDDLWDTATWDYLTRPFPQVEKGSRIILTTREKKVALHAHRHSDPLDLRLLTREESW
ELLEKKVFGKEHCPDELVEVGEEIVRNCKGLPLVVDLIAGVIAGKEKKKSVWLEVQNNLK
SFIFNEKVEVRRVIELSYDYLPDHLKPCLLYLASYPKDELIGVDVLKIVWRAEGFVEQTD
AKSVEEVMDVYLDNLISSSLVISFSEIGKNQTCQIHDLVHDFCLIKAREEKLFDSITSSA
PLSSSSDMMPRHMRIDFDKEHFGHNNFVLFDSKAKRHSGKHLYSLKINGHELDNCLYDVC
HLRHLRLLKVLILDRSFIKVKDFLLNEICMLVHLRFLNIQTEVKSLPSSLSNLSNLETLS
LDNGNQPMALLPTIWSLSKLRVLNVYSGSFIDLDTDEPILIVEDPKLENLRTLELLELSY
SKDTHDIFKRFPNLQELGFFLKESWDCSTEGYWFPKLDFLNELEIITVTFQSSYSSDIAP
FEFENRLWNFHFPSSLKKLSLRQFPLTSDSLSTIAGLPNLEELNLISIIIDGEEWNMGDE
DSFENLKCLMLQRVTLAKWEVGEESFPVLEKLRLCECCKLEEIPPSFGDISSLKVIELPW
SPQLEDSALEIKKYVEDMMGEDKLQIRKRM
>NbS00007522g0008.1
MAYVAVISLIKTLEQLVQRKPNLASDETRTLMASLLDCLEYFQDFLENTNKGSKDCGKVE
ELEREIRKAVEEAEDVIELKIYEAMKRDALSKILFRTLDALKREVMGCRFGKNNVLNETM
GKRALRKTLSRLIEKIGVVKRNGTGSSLATNELQGYDDPTNEELQTRDSLLGHSSKEVAN
MNLENVVVGLEDDLLKIKRRLTEPPSTREIVSILGIGGIGKTTLAKKAYDDPEIRHRFDI
HIWVTVSQEYRVRVLLLGVVSFLSQMTNKIKTLTDDELMEAIYKKLKGRRYLVVIDDIWS
SEVWELMTRIFPDDNCGSRIILTSRLKDLAMQADPNSTPHEMRLFNSDESWKLLHEKVFG
VEQVCPPELEALGRQVAQKCQGLPLAILVVAGHLSKIDRTRESWIEVAKSVSKVVSNESD
VCLGVLAMSYNYLPNHLKPCFLYMGVFPEDSEVNIETLINLWVSEGFLLEKFLGKDCLED
LVSRNLIMVRKRRFNGEGKPCGVHDLIRDLIIREAGKEKFLQRFKLLRVLPILYYNFQHF
PVVITNLVHLRYLELYCEDNIHRLVSELYNLQTLIFHHQRLYTSRVPETIWQIEHLRHLH
VTDFFSFPIMSREVKPGFKLQNLERLSCLCLSSCTSELFSAIPNLKRLKVHGDWEECEGR
KMSQYLNSLSCLKELEMLKFNGDGLQLPQIPSIFALPISLKRLTLSYTSLPWEDMANIIV
LPNLQELKIKYNGFDGDVWKLNDEEAFNQLKFLLISAINLKHWEASSVNFPRLERLVLKR
CYYLEEIPQDLGEICTLASIELHECSISAAKSVNEIQEEQASMGNDCLSVITDNCRLNIN
DWMICSPSRLGKEGNAIIEARATSEEPR
>NbS00008754g0022.1
MAESAISFLVHQLSTLVNGGQKFLEGIQQEIVHIRDEFEKMRTFSRVADANEEEDGELEV
WIKQVQELAHDVQDILEKHVVMCNNFQEKGSWPWKKPHHSIMSEKFFEAQNDNLSMLLEG
IKARIVVISEGHKIFLQKYGVTISAESSNITTLGNNYEEVVLVDESNLVGIENHKPVILD
WLLSDDQEWNLHCVVGTRGIGKTTLIKKVYDDAAVKKHFNHTQWIEIPRFSDVKELMKSM
IAPKNEHSRRAVEAMDANMLAEFIRQIFESSKYFFVLDDVPDIATWRALKCVFPIENCGS
RVIIISRFAEICHTICAEIGGDSHFEAFAIAFAWKLAVIDTFIVWICLKKILGFFSAESL
VCPPPLTQISKDIVDKCNGFPLAILVIAGALATKGNNTEAWKLFHGSLVAKLQGSYSEAE
HMKRILNLSYQDLPFYLKSCFTYLSIIPKDHVIGKMRLIRLWAAAGEFHVIDKMRLIRLW
AADGLVLEREGKAIAQVAETYLNELANRSMIQVTERYRDGRLDSFTIHNLWYEIILSKSA
ERVTATITNSEEITRRPHNVRHLVIADPLASDIQDIDRFKHLHSLIMLRLSDSVSSSFLL
KLLTGSFKLLKVLDLTGAPLVKIPEEVFEMFYLKFLNLRKTKIKHLPGSIGKLENLEFLD
LRETLVKRLPGEILKLQHLRHIFIHRRGDGFLHGFKAPKKIGTLVSLEMVNCIIATSSTL
IELGKLTRLRMLYITKLRRKHGRDLCSSLNKLINLQQLCISSYGVSDIIDLHYPLSSTHS
SLRTLVFEGRLERFPQSVTSLQALTSVHLKWSKLMDNALDTLQELPNLVKLVLDRAYEGE
QLRFNAVGFKKLKELCIWHSEKLRHIKVEEGAMPLLEEFQLRNCRLMEQLPLGIENLSKL
QYLSLEQISEKLLMTVQLKDSQKSAISFLVHQLSTLVNGGQKFLEGIQQEIVHIRDEFEK
MRTFSRVADANEEEDGELQVWIKQVQELAHDVQDILEKHLFEAQHDNLSMLLEGINVRIV
IISEGHITFLQKYGVTVSAESSNINKWCDNHEEVVLHDDADLLGIENHKSMLLDWVLSDD
PEWKLHCIVGSRGIGKTTLVKKVYDDAAVKKHFNHTLWLEIPRVSDVKELMKNMITINND
HSRRVIEAMDTNMLAQFIRQLIESSRYFIVFDDVKAFSGSLLCPSSLMQISKDIIRTCRG
LPLAILAIAGALADKGKRKEAWESFHGCLVTKLQGSYSEVEHMKRILNLSYQDLPFYLKS
CFTYLSIIPKDHVIDKMRLIRLWTAEGLLLSGSFKLLKVLDIKGAPLVKIPEEVFELFHL
KCLNLRSTKITHMPGSIGKLENLEFMDLRETLVSKLPVEILKLQHLRHIFINHFAAGYIH
GFEAPKKIGTLVYLEMVNRINATTSTSCFTYLSIIPQDYVINKKRLIRLWAAKGLALERE
GKGIAQVAESYLNELANKSLIQLSTLVNGGQKFLEGIQQEIVHIRDEFEKMRTFSRVADA
NEEEDEVVLVDESDLVGIENHKPVILDWLLSDDQEWNLHCVVGTRGIGKTTLIKKVYDDA
AVKKHFNHTQWIEIPRFSDVKELMKSMIAPKNEHSRRAVEAMDANMLAEFIRQIFESSKY
FFVLDDVPDIATWRALKCVFPIENCGSRVIIISRFAEICHTICAEIGGDSHVYSLKPLSE
EESWILFCRKAFSGSLLCPSSLMQISKDIIRTCRGLPLAILAIAGALADKGKRKEAWESF
HGCLVTKLQGSYSEVEHMKRILGLCYQDLPFYLKSCFTYLSIIPKDHVIADGLVLEREGK
AIAQVAETYLNELANRSMIQVTERYRDGRLDSFTIHNLWYEIILSKSAERVTATITNSEE
ITRRPHNVRHLVIADPLASDIQDIDRFKHLHSLIMLRSSDSVSNSFLLKLLTGSFKLLKV
LDLTGAPLVKIPEEVFEMFYLKFLNLRKTKIKHLPGSIGKLENLEFLDLRETLVKRLPGE
ILKLQHLRHIFIHRRGDGFLHGFKAPKKIGTLVSLEMVNCIIATSSTLIELGKLTRLRML
YITKLRRKHGRDLCSSLNKLINLQQLCISSYGVSDIIDLHYPLSSTHSSLRTLVFEGRLE
RFPQSVTSLQALTSVHLKWSKLMDNALDTLQELPNLVKLVLDRAYEGEQLRFNAVGFKKL
KELCIWHSEKLRHIKVEEGAMPLLEEFQLRNCRLMEQLPLGIENLSKLQYLSLEQISEKL
LMTVQLKDSQTWLRGGQKFLEGIQQEIVHIRDEFEKMRTFSRVADAKEEEDAELQKYGVT
VSAESSNINKWCDNHEEVVLHDDADLLGIENHKSMLLDWVLSDDPEWKLHCIVGSRGIGK
TTLVKKVYDDAAVKKHFNHTLWLEIPRVSDVKELMKNMITINNDHSRRVIEAMDTNMLAQ
FIRQLIESSRYFIVFDDVPDIGIWRALKCTFPIENCGSRVIIISRFAELCNSICVETGGD
RHVYSLDLSEEDSWILFCTKVFSGSLVCPPPLTQISKDIVDKCNGFPLAILVIAGALATK
GNNTEAWKLFHGSLVAKLQGSYSEAEHMKRILNLSYQDLPFYLKSCFTYLSIIPKDHVID
KMRLIRLWTAEGLVLEREGKGIAQVAESYLNELANRSLIQVARKHPDGRLESFRIHNLWY
EFILSKSRERSHKVRHLVIHDHLSNDIQDIDQFKHLHTLITLGSSASVSSSLLLKLLSGS
FKLLKVLDIKGAPLVKILEEVFELFHLKCLNLRSTKITHMPGSIGKLENLEFMDLRETLV
SKLPVEILKLQHLRHIFINHFAAGYIHGFEAPKKIGTLVSLEMVNRINATTSTVIEMGKL
TRLRMLYIAKLRRKHGRDLCSSLDKLINLQHGFEIPKKIGTLVSLEMVNRINATTSTVIE
LGKLTRLRMLYIAKLRRKHGRDLCSSLDKLINLQQLTISSFGVGDIIDLHYPLHSTHSSL
RTLVFEGRLERFPQWVTSLQALAIVVLRGSKLMDNALETLQDLPNLVKLLLDRAFEG
>NbS00001169g0146.1
MVDAFVSFAVEKLGNFLIQEVRRSLRENVQWLRNELLFMQSFFKDAEEKQVEGQRVQQWI
FEISSIADDTVAILETYSSTNVAIKGSTDDGFASRLKSCTCICRKETKLYNVGKEIQSLK
TSIMDISRKRDTYGIRNIDIIAGEGSSNRKSLKDFLLNFSKKSLADASISIYCMGGIGKT
TLARNLYNSPSLITSFPTRAWICVSQEFNTPDLLRNIIKSIQGCTKEIVDLLEKMTERDL
ESYLRNLMKDRKYLLVVDGVWHKEAWESLKRAFPDSKNGCRVIITTRKEDVAESADDKED
SMINTEKLMCLWMAEGFIPRVGERMEDVAEDFLNELVRRSLIQVAKTFMEKIFGCRIHDL
LRDLAVKKATEVNLFDIYDPRKHTVALSRHRHAIHAQAQRYLSLYFSTLKLRTLLFFDVE
IGSQDSKKFTSYCNMLHHLYVLDLERIRFTKPALPDAIGNLVHLKFLGLLGANDFKLPPS
IGKLKNLQTLQVLNPDRSSCILPPQMSNLINIRHLTARYEGVVQLSKLTSLQTLKYIRCN
CLKDDGAVEELDVEDIRKSYSLNTISNLRILALLC
>NbS00002627g0004.1
MPGLGKTTLANELYFDELVVHYFDIRIHCCVSQEYIRKDLLLALLHDVIDDTAKLDREAE
NELADRLQKLLKLKRYLVLLDDVWTRSAWDDLQSYFPENNKGSRIILTTRHLEVDNECMG
>NbS00002627g0020.1
MAEVAEVQENTAFDLVLHSITDAAPTHASSRFAGMPSTNEEMVGFKDVTNELRGKLIKGS
VHLDVVSIVGMPGLGKTTLANELYFDELVTTLANELYFDELVVSYFDIRIHCCVSQEYIR
KDLLLALLHDVIDDTTKLDREAENVLADRLQKLLKLKRYLVLIDDVWTMSAWDDLQSCFP
ENNKGSRTILTTRHLEVASYAKHVSDPHKLRFFSFDESWTLLQNKLFNKERCPQVLKVVG
KSIAQKCGGLPLSTILVAGILTRMKKEKHCWEQVSTNLGPNIQAQSEGTLDLSYQNLPHY
LKLEARNIAFSSIDCISDTFKRFKFLRVLDFEFTMIDSIPQELTLLKYLAFQTAEDTLSL
PENLQNLETLIVQGLRGRVSLSDTIWKMVKLRHLHIYDRAFFTLNSGEKFSECDSTMVNL
QTVSSACFPCVDNADKILEKTPNLRKLRCEVSKFDGSFPTFSNLTKLEMLKVSSGTTLTW
INQLKLPSSLKKLTLSNFRIHLTEVATHPKLEVLKLLGVTISSNVWEVNDQKFPQLKFLK
LENPMQLKLLNAFEDIL
>NbS00002946g0006.1
MSEIQRRYLDTFLYWATQKGRIKDGKLRGHGMQVGDSISGPRADLSSAEVKEGHEFLLSL
DPGRWPLPNLCSPLFQKFIDYILQNVKDLFKNRKELNKFDLLRKELLVLEENLKYLKVFL
GFTKDASMELEKSRILFNHMEVVTQNTAYICFLCYVEEMDEDLVSRLRLKISNILQVIKP
IEPQVAKIYTGALRCLVKSQTQYNRDVIKFVEDSVHFFLKDHSKLLNSEACSLMLPPMKD
QAKSIFQATKQLLTLLIYPPEDPYDDQGKLSDILTCVEGLIAEVASVAYSSSVDKAAEVN
LVFSDLLKKIEVVMKDLKDMILKAPLSSKYNFPKTNGLGFIDSLLCYLKELLQDGKCNSA
VTYLIAEAQEELSLLRSLLEKFAKQQHAFEEVKRHDLWTKVISLAYQAERIIDCLVMGDY
PVWYQHLLCKTTTEIKLVNDQLAELHVQEVEVLIGQEAPDLVPQVVEITTGYDEVVVGFD
EEAKSLIKLLVGGPKELDIVSIVGMPGLGKTTLAKKVYHDETIRHHFDVYAMCCLSQTYD
RRKKLLEILNQVRGPSQQNEKDPAVALRRFLMGKRYIVYIDDVWSINAWEDFQGCFPVNE
NGSRILLTSRLSDVASDINPARPPLRLRFLSAAEKLCEVGEEIARECQGLPLLVILVAGV
LTKKEKNKESWRKIAESINSDTDISAKCLDIIELSYRHLPDCLKPCLLYFASFREDEEIP
ISNLVWLWNIEGFAANTEAKSVELVAESLLNDLIGRSLVMVNKKRSAGGVRSCHIHDMLH
DFCAAKAKEEKFMQITSTENKNLTSSFYEHRRLCIHHSLYWAGRIGNLQVRSAFFRPPKS
GCQEFFDLENFKLLRVLQMECPVSDSSFPRSKELILLKYLGIKGYVESMPAWISNLSNLE
VLLVITVGSGTILPMAIWNMPRLKHVHVQPVASFDGRIPRKSENLCCLETLATVSLTNKL
AENMIKKATRLRKLKCHCKEPLKLILDALPLETLSVNGKILKFSMPETLTKLTLSDVSLP
QTEMSNIGRLPNLVVLKLEHRAFQEGKWEIEDEEFPTLKVLKLRSLKITEWSASDESLQN
LERLMVESCFHLQEIPSAIGEISSIKMIEVRRCGESLEKSVRQIQEEQKEEYDKEIKVII
>NbS00004802g0023.1
MLLEGIKARITVISEGHKTFLQKYGVTITAENRNITTLCNNYEEVVLVDESDLVGIENHK
PVILDWLLSDDQEWKLLSMVGTRGIGKTTLIKKVYDDAAVKKHFNHTQWIEIPRFSDVKE
LMKSMIAPKNEHSRRAVEAMDANIRQTVEAMEANMLAELIQQIFESSSYFIVLDDVPDIA
TWRALKRVFPIENCGSRVIIISRFAEICHTICAETGGDSHVYSLKPLSEEESWILFCRMA
FSGSLLCPSPLMQISKDIIQTCKGLPLAILAIAGALAAEGLVLEREGKRIAQVAESYLLS
IIPEFHVIDKMRLIRLWAADGLVLEREGKAIAQVAETYLNELANRSMIQVTERYRDGRLD
SFTIHNLWYEVILSKSAERVTATITNSEEITRRPHKVRHLVIADPLASDIHDIDRFKHLH
SLIMLGSSYYVSNSFLLKLLTGSLKLIKVLDLTGAPLVKIPEEVFEMFHLKFLNLRKTKI
KHLPGSVGKLENLEFLDLRETLVKRLPGEVLKLQHLRHIFIHRSGAGFLHGFKAPKKIGT
LVSLEMVNSINATSSTEKMAESAITYLVHWLSILVNGGQKFLEGIEQEIVHIKDAFEHMR
TFSRVADAKDEEDAELQVWIKQVQDLAHDVQDILEKHVVMCNNFQEKGSWPWKKPHLSLS
EKLFEAQHDNLSMLLEGIKVRIVIISEGHITFLQKYGVIISAESSNINKWFGSRGIGKTT
LVKKLYDDAAVKKHFNHTLWLEIPRVSDVKELMKNMITINNDHSRRVIEAMDTNMLAQFI
RQLIESSSGDSHVYSLNLSEEESWILFCRKVFSGSLLCPPPLTQISKDIVEKCNGFSLAI
LVIAGALATKGNNTEAWELFHRSLVDKLQGSYSEVKHMKRIVNICYQDLPFYLKSCFTYL
SIIPKVPVIDKMRLIRLWAAEGLVLEREGKGIAQVAESYLNELANRSLIQVARKHPDGRL
ESFRIHNLWYEFILSKSRERSHKVRHLVIHDHLSNDIQDIDQFKHLHTLITLGSSASVSS
SLLLKLLSGSFKLLKVLDLKGAPLVKIPEEVFELFHLKCLNLRSTKIKHMPGSIGKLENL
EFMDLRETFVSKLPVKILKLQHLRHIFINRFAAGYIHGFEVPKKIGTLVSLEMVNRINAT
TSTVIELGKLTRLRMLYIAKLRRKHGRDLCSSLNKLINLQQLFFEGRLERFPQWVTSLQA
LAIVVLRGSKLMDNALETLQDLPKLVKLVLDRAFEGEELRFGEGRFKKLKILCIWHSTKL
RQMKVEEGAMPFLEELQLCNCGLMENLPFGIEHLRKLGYLLLEEISEKLLMTVQLKDRQS
GDYWKIAHIPRVHVKMLDAFEHMRTFSRVVDAKEEEDADLQVWIKQVQDLAHDVQDILEK
HVVMYNSFQEKGSWPLKKPHHSLMSKKLFEAQNDNLQVMLEGVRARIIVISEGHKIFLQK
YGVTINPETSNISWRNNHEEVILDDDADLVGVENHKSMLLDWLLSDDQEWKLLSIVGTRG
IGKTTLIKKVYDDAAVKKNFNKTIWIEIPRFSDVTDMLLSMVNLNDDSTRRALETMNGNM
LAQHLQQAFETVRYFVVLDDVPDIDTWRNLKYLFPSKSRSSRVIIISRFAEICHSICAET
GGDSHVYSWKPLSEEESWILFCRKVFSGSLLYPPSLLQISKDIVEKCNGLPLAILLIAGA
LATKGNKTEAWELFRENLVDKLQGSYSEVEHLKRILNLCYQDLPFYLKSCFTYLSIIPKD
HVIDKKRLIRLWAAEGLVLEREGKRIAQVAESYLNELANRSLIQVTKKYTDGCLQSFRIH
SMWYETILSNSGETVVNGEGTKRPHKVRHLVITDELANDIRDVDQFKHLHSLITFRSSDS
VTNSFLLKLLSGSFKLLKVLDLTGASLVNIPEEVFELIHLKFLNLRNTKIKHLPGSIRKL
ENLEFLDLRDTLVNKLPDDILRLQHLRHVFIYCWGADFLHGFKAPKNIGTLVSLEMVNLI
NATASTVIELGKLTRLQILEIAKLRRKHGRDLCSSLEKLINLQQLSISSYGVSDIMDLHY
PLSSTHTSLRILLFEGRLERFPQWVTSLQALATIHLKWSKLVDNALDSLQDLPNLVKLVL
DQAYDGEELRFRAGGFKKLKDLRILHSTKLRQIKVEEGAMTSLYELQLRNCGLMEELPFG
IEHLSTLQYFSLEQMSEKLLMTVQPEDSQSGDYWKIAHIHGLYID
>NbS00003488g0001.1
MAYAALTSLMRTIEKILQQNPYLYPEKGEEMKFLHETLGSLRSILVDSVKRSDLEMIIRL
EAQTTLMAYTLEDKLELAIESGNLGISLIQIKGDINSTMNDWVKIKTSYENHVKALPANE
GFSPDSPKLSSQPENVMVGHTNELDMMLDHLTRGSRELKVVSIVGMGGIGKTTFATRIYY
DPVIVSRFDTRPMVTVSQEFYVRRILLGLLNSIMSMPREICEESDGQLADWLRKCLKWRR
YLIFIDDIWSIEAWDYMKLCFPDDGNGSRILLTTRNTEVAEYASMNEPPFHRMRLLSLDE
SWKLFHSKVFTKKGFSSEFEKIGKEVVKKCQGLPLTIIIVAGLLSKIHSLVEWGNVAEDV
NSLLYDCPDKQCSILIDLSYRHLPHHIKACFLYFGVFQEDTEINVKRLVKLWVAEGFLEV
AKDNSLEEVAEKCLEDLIDRSLVFADKGSTHNGKIKTCKMHDLLHGFCLREAQRENFLRV
IQKKDDDLHAKPDLFHPKVHRRISISSCDNYKLYFDHDTYNKARSILFLGKPYYIPDIKL
EYSRFKLLRVLDIATATLRGSFRKDILHLFHLRYLAFTFAGSLDSPLHMSLWNLQTLVLD
YRACGCIYFAEEIWRMAQLRHLKFSLNCLTQPSHVSTDEDKCLALENLQTFSGLNPLNCT
KEVFKRIPNVKKLMILGHKVQYSESEMPDCFNDLVSLAKLESLGFYIQANIFNLSLCLPP
PGNFPQNLKKLTFCSTCIPWKNMDIVGMLPNLEVLKLKNSACIGEEWEPSENGFYQLKFL
LLSSSDPKYWKATSDHFPLLEHLVLRHCYHLQELPLDFADSLTLQSIEIENCEHSVVTSA
EQIQEEQRNLGVDDLIVRAYRIRGT
>NbS00004955g0024.1
MRGLIKRLIYKLCCGNSFDSSAATSSERIFEQKCSSYAHIRTALERIAEECRSFYMVLDG
YNFSDDWGSLLVFSDEYLSKLSYLRETLKQTEDECSSFHIFLSEESDSPDTLQHKIRRLQ
DKLRQTVEECSSVLIFSEKYFEYFPFETLQRIKDECDYLHRDLFAFDEFKRLERNFNFLK
RDFKLLDIVLNLQILIGEPDLRREVQALFQVAAADLYPIYSWQVIPKSHCVSYLQNEFWL
TKLEIRAKYSFPFHLLANNDGTVTPNSVTEFIDTVIENLSDLLKLDDPSSPLHVEGLVDQ
VEKVLKELKFLFSFVNFVSDRCLEPEVQHTFFTHVLEVAWHTIMVTWLYLPSHADGTPDP
DSAPAEGYPLFSDLLRSKIQPIEPSISKIYIDVLKAIKLQQSQWYPVIQIKYVIDCEVGF
LETLLHNWEELPISGDCIAKKTTLQEMLNFLRTNLKDLPTTALEFHLQQIDSVIVDAGLL
VYSLNNDLRVKIQDLQAMIYLITRKTFLLQFNLPGIDGVGSADFILDNREKFLTLYSNSV
NSVKIQLQTLQKELKCFQVLVETQDGLQHFVTHTNGLVYEVEYVLDACKKTDVPDWCLFL
WILNIGEDIRVLMAEAAEIQENTAFDLVLHSITAAAPTRTSSQFASYPSTNEEMVGFKDV
IKELRAKLIKGSVNLDVISIVGMPGLGKTTLANELYFDELVVSYFDIRVQCCVSQEYKRK
DLILALLHDVIDDTAELDREDENELADKLQKLLKPKRYLVLIDDVWEWSAWDDLLSCFPK
NNKGSRIILTTRHYEVASYAKHVSDPHKLRFFSIDESWTLLQNKVFNKERCPRVLEAVGK
SIAQKCGGLPLSTILVAGILTRMKKEKHCWEQVSTNLGPNILPQSERTLDLSYQNLPHYL
KQCFLYMGVFPEDREIQVSKLTWLWIAEGLINTHTERLSEDIAKFYLENLIGRNLVMVAK
KSSDGRIKTCRIHDLVLKFCREKAKLENFLERIRNSYSRPSQFFLPMCNTSRRLYLYSQS
ENLPEWCLFFSHVKSFQFREARNIASPSIDCVSNTFKRFKFLRVLDFEFTIIDSIPQELI
LLKYLAFRTAEDALSLPINLRNLETLIVQGIGGRVSVPDSIWECVKLRHLHIYHKASFTL
GGAKELESHSKMDDLQTISTAYFSCVDNADKILTKTPNLWKLRCEVSKFDGSFPAFSNLT
KLEMLKVSSGTTLTWINQLKLPSSLKKLTLSNFRIHLTEVANHPKLEVLKLLGVAISTNV
WEVNDEQFPQLKYLKLENPSFSEWDASDNAFPRLEYLVLKRCRHLKAIASCFEDTPSLKS
VEMISCNESLAKSVLAVRETSIEMSGTSGFEVIIPKQQNNRD
>NbS00020327g0001.1
MAGGKKVSQDIREFPTEGFHENVVKGNQVSYDQADSILVEPWGGASGSEWTITEQGTTID
SPKFGGDGGLRDKGTFGYCGGYSVVKSLCFITNAKNYGPFGSEAGTPFSLVMKEGGAIVG
FHGRCGGYLDAIGVYLQKLTPPTSSKEPETKNMKPNEPVVEEIEIPDENQVSYDPTNSIL
VKPWGGNTGGSEWNYKLKSPIKEILIAHGDFIHSIMFRTITEQGTTMDSPMFGGDGGRRD
KVVIKASLSEYLTGIKGTFRRCGIHLVINSLCFITNAKHYGPFGSKDGGTPFSFVMKEGG
AIEGFHGRCGAYLDAIGVYLQKLTSPDSAQEPGYEKIEPNELMVEEIIGIHDENQVSYNQ
VDSILVEPWGGTGGSKWNYKLKSPIKEILIAHGGCIDSIMFRTITEQGTIIDSPKFGGNG
GRINKVVFEETPLEHLKGIRGTLGCFDGYSVIKSLCFTTNAKNYGPFGSEGGGTPFSLVM
KEGVTIVGFHGRCGAYLDAIGVYLLKYTPPASAREPEDETIEPNEPMVEEITEIHDGSGS
VDHKKGKITKNESKLPTTGNQVSYDQAGSILVGPWGGSTGGSEWNYKVKSHINEILIAHG
GCIDSIMFRTNTEQGTTIDSPKFGGNGGRINKVVIEATPSEYLTGIKGTFGCYNGHCVIK
SLCFITNANNHGPFGSDAGGTPFSLVMKEDVAILGFHGRCGAYLDAIGVYLQKVTPSTSA
KEPMVEDIDIRDLSKYYAEQHSSFVTEYEILQNVCANLRDFHGLIMNGCVGHEIVEHVLP
QFQLMAQRVGRFHWDDQFPGDSRHFKLAHLLLKIIPIELEVMHICFTNLKASTSTEVGRF
IEQFLETSPDILREYLIHLQEHMVNVITAQTSPDILREYLIHLQEHMVNVITASTPGTRN
IHIMIEFLLIILTDVPKDFIHNGQLFEFLARVGALTRDVSAIARDLEVKSKNAEGTNKTN
STTLGLLENIELLKRELKDVYLKAPDSSQLCFPLSDAPLFMHLLLRHLNDLLNSNTYLVS
LIKEEIRLVKDDLEFIRSFFGNVEQELYKDLWACVLDVAYETKDIIDSIIGRENGLLHLI
FSLPHTIEKINLIKERVSNLFEKIPKNMGVIVVNSPNMPVERKSSITGKIIVGFKEETYL
IIRKLTSGPKTLDVIAITGMPGSGKTTLAYKVYNDKSVYGHFDIRAWCTVDQKYDEMELL
KKLFNQVVGSSLKFGKNIDVANELRKHLFGKRYLVVLDDLWDNAAWENLTRPFPEFVNGS
RIILTTREKKVAMDAQRHSDPIDLRLLTQEESWELLEKKVFGKESCPNELLDVGKEIVQN
CKRLPLVVDLIAGVIAGKEMKRSVWLEVRNNLNSFIFRKEEDVMRVIALSYDNLRDPLKS
CLIHLASFPKDEVIPVRNLEILWPAEGFLEQREKKSVEEVVVIYLDNLISSSLVISFDKI
GDDQTCQIHDLVHEFCLIKAREEKLFDLISSSAPSSSSSDLMPRQMNIAYSKWHNNRHSG
KHLYSLRITGHKFGDNSLNDICHLRHLRLLRVLQLDDSSILLSDSLLNEICRLVHLRYLE
IRTEVKSLPSSFSNLFW
>NbS00028827g0002.1
MVDVNIDESAKQVTEEEPVGLEDDADKIIKLLTRGIRERDIVSIFGMPGLGKTTLAKRIF
KDSSIVSHFDVRAWVTISQSYDVRELLKNIYKQVRGVKYNGDKESDIADMLRKCLIGKRY
LIVLDDIWEVKAWDELRLCFPTGKQGSRIMLTTRLEHVAMEVEHCTDPYSPRFLTREASW
KLLEKKAFQKENCPPEFKDVGVQIAEYCKGLPLTVVLVGGILAKKERNVSEWCEVANNLK
SHLGAVESESNLAIQLSYCYLPEHLRHCLLTMGVFREDEKFGASKLMLLWAAEGLVQCSD
ERGLEEVAEGYLSDIISSSLLMVTKTTFDGKVKYLQIHDLVRDFVLNKAKEEKYVQVIGT
HNQYQPSYDEEHRVCIHLDHKLRQDLERFNNKVDRFLTSGSTSFGQGLKSFFVR
>NbS00000611g0010.1
MRADSVVNFLLENLLQLVTNNVKLISGVEKEFQNLLEEVRRLKAFLDAAAKYHSDSNLWK
QLVRDIRITVHRAEDVIDKFLVQAKLHQEKNKVKRSFDLCHVRKVWDLAKDIKAIHQNVR
EFRQNNQKAFQPKPMLDLPQRVTREPQDTLLEYKEVVGFAYEAECVIKRLVEGSKDLEFV
PIVGMPGIGKTTLARKVWSHSQISNNFSKKIWVYVGRSYELKGVLSKILISFMEHFEEFR
YKDVNGLAEVICDFMAKEGGRCLIFLDDAWAKELVVVDLVKRILQENNKGHRIMMTTRDE
YVASYASEHPHRLKYLSDEESFQLLEKRAFGNERCPDELVELGKSYSIPAQKLIRLWIAE
GLIKSSPTCTFEELAENYLEEFALRGLVTMSRDGDSIKEIGFHDVLYEFYKMEAIMESVF
QELRLTPDQNLPSIQDPDTSRRLCIESSVLRDFLSRKQLNAQHVRSFLCFSTTERQIELS
LHDVKIISQAFPLIRVLEIQSVKIFLPMYLNQLFHLRYIAISGDFTELPASFGKFWNLQF
LIVNTSTPEPTLKIKANIWNLSRLRHLKTNIPAELLPPPNPTVEGSCLQILSKVAPESCN
KVVLAKAGNLKKLSIQGRLGAFLETNKDGFSTFLGLGRLEKLKLMNAVPYRSDDSAVF
>NbS00022076g0115.1
MFCTEAIEALDLMKEQWRLSSTDAIVDDINFLIMELKFLDIFLRLQNFTTESNLLDVSEE
SEHVRAMVSVVGSDLKSIFSAGMMSPDQKIDLTLSEVQEKIRICKSEIKAQYSYPQVVNL
CDATPRSIAKLIGDVIETTNYVEIISPQLRELFCALSSPQSLCYILAVRKLQDSSQMTFF
THAIAVTCHVAMIIFLHFPERNKVNQETDINSLLTDFVLKRIFPIQPCVRRIYVELVQSF
ASGPQLTWRHTILANMEALFTLFLKTNLLMLQFSYTNGLIVPLEDQNQMDYFFEMLDYLG
TYLEDLPPQGFGSKLREIDNLMINAALFIFSLYGNEEDVASGQVNQEAARDLPGLIQHIS
ALTYQIVQMSFQSILPWVDGLGFVDFLLVNMKEFLNQSADKLPSAKSQLEAVLKDLEFLH
PFLRDVAAEKCINHDRLQHLATVVIAKAYEIEYIVDCFVTKDVPGWFLTPWLSDLIVEIE
FLKAEVEKIKENKACDAPMENFTNASNIATSSQSASMPRTTEEMVGFENVVQTLRNQLVG
GTSQLDVVSVVGTFGQDELADKLHKILLQRKYLILIDDVRETAVLDFLDSFWTKTTKNLS
RATLAVVMLANALLKLAKNGDHVNFSEEAVKEIADEMVGFDDVLQTLRDQLVRVTPRELD
IISIVGNLGQGKTTVANKLFTDELVVSLFDVRAKCFVPAAFERRELLVAILRNLVDKTID
LSEAREDELADELHKLLLPKRYLLLIDNVNDSVAWDYLRSCFPDANNGSRILLTTRLNEV
ATKARQQLTKGCKGSPVQVAVLAGVLAKMTTKEVELLDEGDEGVKMVFIKEVEKKAREAT
LDQARGSRPKRFRSASEGHISSQLDCTTAEDMVGFQDVLRTITNLLVRGTSQRDVISIVG
MAGQGKTTIANKLFIDESVVPQFDVRAKCYVSQVYIRREVLVSILSDVVDKPTDLSEVPE
DTVGRLLWSKRYLILIDDVWETRAWDELQICFPDTNNCSRIMLTTRLEKVADYASCVSSS
HHLRLFSEDESWTLLQKEVFLQQSCPPDLEGVGQEIANKCGRLPLSIVLVAGVLTSMTKK
EQWEQVADGLGSHIRGDSKHIIQFSYKNLPHYLKPCFLYFGAFLEDKAIQISKLMKLWTA
EGLVVKQKERCLADIAEDYLEDLIRRNMVMVTKNRYLGKVKACRIHDLLLEFFKEKAKEE
KFLLWIYRDQDANSAEVLSRMFVQLSKVGDDVVPSVGNQVSFAFHSFKCLRVLDLEFVIV
DSFPTELSQLRYLALRTFEESIPSSIANLQNLETLMVKGLGSELSLPHSLYNLETFSTPA
FSSGEDVEKVLSKTPNLRKLTCIFSGSWGYSEEQQKDCNQFPRLQHLTKLESLKVFCFHK
PERSPCVFNFPSDLKKLTLCGFGLPWSEISAISTLPNLVILKLQSDSFCGEEWEVSDEQF
SQLKVLKLENISFASWSVSEDAFSNLEQPVLHSCDCLVEIPTEFRYFTCLQSIEVKSCQE
SVANSARNVEEIQVEEMQHNGFKLFIY
>NbS00044055g0006.1
MSRKIKNINEELSAINHGPSRQILPIRETDSVVVASDVVGRDQDVAEIKEKRLNMREDVV
LCTTPIVGMGGSGKTTVAKIIFNDEQIKQQFEKRVWLCLPEMLETKSFLESMLESLTEKT
PVARSRDVIVKKLQDELRGKKYLLVLDDLWRVDSWHDFVDTLRGINRSRGNCILVTTRSE
EMASSIAADLHKLEVLEDDHCWSILNKKHLLMGWFQRN
>NbS00030500g0015.1
MSSNQFLSSKNRLFERLQQLDNILYYPKTFISMVKFFKNEFKFLDFFFRLQSFTDEPNML
DVTQKIHSLFRDAAVEFSELHLANYCDVYSSVQNEIWLIKMEIKVKYSFPKISLPLSANN
DGIAIPKFVTEFIHSMVENLPNLVKIDDSCSLLYVPETMEHVEVILKEVNLLHNFFCFVS
ERFVEPQSQHLADFFTHVLAVAGYTSTFFWLYLPDLAPEEINVLLSDFLRTRIKPIQPCI
CKIYVNVLQSLKAAIQSGWYPNIQREPAADTEASFLKIILHNLAELPANSNPSQRVALND
HLATLQEMLNLLRANIIHVPIQDLELVSVLRYIDTVIIDVGLLVYSLYKGEDEEKEDIAL
AEVNHAQVLDQLPGNIQHIISAVIYPTIRKAFQSKLPRINGLGYVDFLLNNLKEFQSRHS
DSLASVTKQLQIIQKDFESFQTFLKTVSQVQHNDLGKIQRCATQLISKAYEVEYIVDACI
CKVHVWCLEHWLSDIMEEITLIKAEVADIQGKNIVEDAMDTCTFHTSSNLARSPMMNDEL
VGFKDVIEDLRYLLIRGTRGRDVISIVGMPGLGKTTLAYRLYSDRSIVSYFDIRAMCCVS
QIYSRKHLLLEILRDVIGEDSKRSEKHADELANELRKALFSKRYLILVDDMWEASAWDDL
IGCFHDGNNGSRILLTTRNHEVANYARSESDPLQLRMFNDDESWELLRKKVFGDESFSPL
LTKVGQKIAKKCGRLPLSIALVAGILAETEKNEDCWEQVANNLGPRIHKDSRAIIEQSYQ
MLPYHLRSCFLYFGAFLEDSVINVSKLTRLWISEGFVKSCEGKSLEDIAKGYLENLFGRN
LVMGTKRSSRGEIKACLIHDLLHDFCKERAAEENFLVSIKKGDQNTNPSSRVYCHKQLAH
RMSIYGEDYHIGESSSYLSHVGSFIMHNRVHLTFRELSHIFYTYKFLKVLDLEFTCIDSF
PTDLVYLRYLAAKTSKPSISSFIANCWNLETLIIHNDEGKMSVPVTLWEMIKLRHVHISK
CSFTIENAEELHKNSKTLYDLKTLSTPYFSCVEDAELMLGKTPNLRELRCRVKGVDNFQY
NILNFPTGIETLKIQNANPKKKIPFCISAPNLKNMKLKYFQLHPQHLLGIASLQNLQVLK
LEFVYFKDRKWKVSNGEFPQLKVLKLYNIITLREWSVVDDAFPNLEHLVLRRCCSLEEIP
SCFSDISSLKSIVRGIFGKHKLKIIRIQSSGSLSLANLERGVKTTGLSDLFFSDK
>NbS00020047g0002.1
MGAQDTLLEYKEVVGFAYEAECVIKRLVEGSKDLEFVPIVGMPGIGKTTLARKFWSHSQI
SNNFSKKIWVYVGRSYELRGILSKILISFMERIEEFRYKDVNGLAEVICDFMAKEGGRCL
IILDDVWAKELVVVDLVKTILQENNKSHRIMMTTRDEYVASYASEHPHRLKYLSDEESFQ
LLEKRAFGNERCPDELVELGKSIATKCSGLPLAVELSAGALRSRLNKNYWERIEKNVGLY
LVIENDPSSCREIVETSYNILPQEMKACFLYCFAFLQGYSIPAQKLIRLWIAEGLIKSSP
TCTFEELAENYLEEFALRGLVTMSRDDDSIKEIGFHDVLYEFYKTEAIMESVFQELRLTP
DLESSLHTRSRYFSSLVLEIQSVKIFLPMYLNQLFHLRYIAISGDFTELPASFGKFWNLQ
FLIVNTSTPEPTLKIKANIWNLSRLRHLKTNIPAELLPPPNPTVEGSCLQILSKVAPESC
NKVVLAKAGNLKKLSIQGRLGAFLETNKDGFSTFLGLGRLEKLKLMNAVPYRSEALHLPP
ELFRFLRKLKKLTLSNTRFKWNEADRLGQMECLEVLRLKEDAFTGKSWKPEKGGFKQLQI
LWIQKADLESWEVSRDHFPRLKKLVLNCAKLENVPVELSHLLRSLS
>NbS00002865g0003.1
MEIVGAVISMMQCFCGETCSHQSISEKCMYMRKPHALANRLEEKMELLKAREEDVRRKLQ
VEKVLRGMEPRAEVNMWLTNVGKIKSSVACLQEEITKNKSCLNGCCPNYASRLKLGKHFD
KKIKEADRLLAQIIYPDASLVDMMPQGGNILPATSLVGETAQRSLKLVWEYLNDGHTGVI
GIYGMGGVGKTSILVAINNRLLRESTVFDNVIWVTASKDSNVQKLQKDIARAVGLSFDDE
DDEMARAAQLLEALMRRRRFLLIVDDLWEAFSLEVVGIPSPGYGHDCKLMITTRSMMVCR
GMETMRDVEVSVLSKEEAYDLFKQKVGDEVLASPRLQAVAKGVAVECGGLPLALVTVGRA
LRRENDMRQWKNALSQLKSAMGRIEGMENRVFTRLRFSYERLKDNVTRSCFLYCALYPED
HHIETEELIKYWIWEGMLDNLGYGESKMLQGKMILDELKNACLLQIICQEGSLNEYVKMH
DLIRDMAIAVTRVNPLFMIRAGNGNVTQSEAFGSLLHYC
>NbS00001223g0007.1
MAEECRAVIGAINLVKGQHLGITTINQLEDATKHLTRVAVFLTNLEKRYPENGISGQLRP
LFLEAHDGFSEICSRFPRFNLTIKMAEKFKASKASKLQMISEVLNIIEHENIAERVRASK
PLRSPSRITMEMVGFVESLLGSVHRALFFISVGPAASLLDKKLRHLRVFFTLIAKRCIEH
ESMEDLFTHVEDVAYTAAYLCFLGSNWNMDGEFSELLERVSRPFIPELRQIYLSALIGLK
SSTSETTTILNAKYMLDFVSALREDLRLGCDDRIRWLQRGLSYLSRFLRDIESYPLPHEE
VISLRLNMEALAIGAANAIYSSYDEEMHNTTETDDVLFHLQLKFNYVKVEVDLIQLLTRQ
AAITIGPMKSLIDYVWRELIFFRNYFMDALKQCKEKTNITVILTSIQSAISQAWSICDSL
CHGSEQEDYFSDDTEQEDPLVGEMINCLHFQLLLKFKFIKAAIRQMYPSISASSTLDHPT
ISLLSFLPMNFEVIDSYFSMLKSSNTSSSHRPMMDEVLMGFHEYILENLLLKDETNLTFT
IADEIKKFYGGLLLLVTYHIETLVPHIECRKQNNLSTGFGTIAIEAQSAMCLSYEDLMNS
NNCREANLVLQFLTVAFWLIKSEGSLMDILKHKATLEYQVLDLIQSAREELIFIRSILMD
LVRQHTEVKKLDDILMHAEVTAKRLAILSDSCYEIFKDGSSTDKMRPWLSDSLQEIESIK
VEFRKVCFQVLDVSPLTMTDGEGLINFLLNHQDKVPNDEAVSFNGSFMDGSSSENMELSS
FDFLGETQSVKVEEVRNACNQAVDASPYEMRKTDGEGFINLLLTQQDKLLDYDTGSISFL
HNQISAVKDKLLDMGSLLVDTVQYRNMHLELKDLAIRLQDKNYICFFSIKGYIPAWYYTL
YLSDVKQLYKFVEAEVKTICLKVPDSSSYSFPKTNGLGFLNCFLGKLEELLCSKLDLAVD
LNHQIGSVKEGLLYLTSLIDYFSENYDEHDEVYSLVTSVTVMVYKAEYVIDSCLAYSHPL
WYKVLWISEVVENIKIVNKVVRETCEKKKIEVTVHDVAKTSTNLAPSFSDNTQRTDEEME
GFQDTMDELKEQLLGGSPQLDVISIVGMPGLGKTTLAKKIYNDPTVTSHFDVHAQCLVTQ
IYSWRELLLTILNDVLEPADRNEKEDSELADELRRFLLTKRFLILIDDVWDNKVWDNLHM
CIRDVRNGSRIILTTRLSDIANYVKCESAPHHLRLFRDDESWALLQKEVFQGETCPPELA
DVGSRIARRCRGLPLSVVLVAGVLKQKKKKLDSWKVVEEGLGSQSIGSLEESMSIIGFSY
KNLPHYLKPCFLYFGGFLQGKDIHVSKLTRLWEAEGFVQANKEKGQQDAAQGFLEDLIRR
NLVMGMEKRPNAKVKTCRIHDLLHKFCMEKAKQENFLLQINSGEDVFPEQLEEYRLFVHS
YQDEIDLWRPSRSNIRSLLFNAIDLDNLLWPRDISFIFDSFKLVKVLDLESFNIGGTFPS
EIQYLIQMRYFAAQTDANSIPSCIAKLGNLETFVVRGLGGEMILPCSFLKMVKLRHIHVN
HRVSFGLHENMDESLSHSQLANLETFSTPRLSYGGDAEKILRKMPKLRKLSCIFSGTFGY
SRKVMGRCVRFPRLEFLSHLESLKLVSNSYPAKLPHKFNFPSQLRELTMSKFRLPWTQIS
TIAELPNLVILKLCLRAFEGDHWEVKDSDFPELKYLKLDNLKIAQWSVSCDAFPKLEHLV
LTKCKHLGKIPSHFDDAVSLKRIEVNWCNWCVANSAQEIQTTQREDMANDSFTVTIQPPD
WAKRSSP
>NbS00006056g0003.1
MRLVLGRLLFNYLQQQNPRREFGTYKAEDAVELYLRTSQINTSGKNEGNAHIISVDELQE
LLGEISSVNKKLRTINLSDHGTKDFQPGEFLLGNSSEQVSHQENRFWNFNDHLGRIRCRL
IRLSSELNIVPIVGMGGIGKTALARASYNDPCLVNHFDIRALITVSQQYQVRKMLLGMLC
CVTDLSDANTKTNDELAEQLYKSLKFKRFLIVLDDVWSIEAWDDVKRSFPHNKNGSGIVL
TSRLDLFASSESSPHLMSLLSMDQALKLLNLKVFGKESSPRELEKVGMEIVSRCQGLPLG
IVVVAGLLSKINKTLDNWKNVSNEAHSVITGESDQFLSLFALSYNYLPYPLKPCFLYICT
FPKRSIVSVPKLINLWVAEGFIEGTASKNSKQIAEEYLEDLVSRNLVMVIKRRFNGRVKT
CCIHDLLWDSVRREAEKENFLYVVSDHVDVFPEEAYSNRRLILHSEMVAIAEQRPSVSFT
ELDFLHLLLR
>NbS00016761g0012.1
MDIGLVIGGAFLSSVLQVLFDRLAPQGELLKMFQRGKHDIRLLKKLRMILLGLQAVLSDA
ENKQSSNPYVSQWLSELQDAVDTAENLMEEINYQVLRLKVEGQHQYLAETSNQQVSDLNL
CLTDEYFLDIKEKLEYTIETLEGLQKQIGYLGLKEYLDSGKQETRRPSTSVIDESDIFGR
QNEIQEVVDSLLAVDANDKNLTVIPVVGMAGIGKTTLAKAVYNDEKLGFACLNHMIFLEW
LLQEIVSYNLLVDNNLNQLQIKLKEHLKEKKFLIVLDDVWNDNYNEWDDLRNSFSQGKIG
SKIIVTTRKESVALIMGSRPINVGTLSSEVSWSLFIRHAFENRDPKEHPELEEVARQIVN
KCKGLPLALKTLAGLLRSKSEVEEWRRILRSEIWELPDNVCKEQIIQLWIANGLVQQSQK
DEKIEDLGNQYFLELRSRSLFERIRESSRGKAEVILMHDLVNDLAQSTSLKLCINLEDNE
GSHMLEKSRHMSYSMGYGDFEKLKSLYKLGELRTLLPISFELDSLFPLSKRVLHKILPSL
ISLRALSLSRYQIKELPNALFIKLKLLRYLDLSRTEIKQLPDSICLLYNLETLLLSHCSY
LEELPLQMEKLINLHYLDISSTYRLKMPLHPSKLKNLHMLLGATFFLGGCSSPRTKDMGE
LHNLYGSLTVLELQNVVNRREALKANMREKEHVEKLTLYWGGSIADNSQNERDILDELQP
NTNTKEILIIGYRGTKFPNWLANYFFVKLVELSLVCCKDCDSLPALGELPSLKFLAIMEM
DRIAEVTEEFYGNSSSRKPFNSLERLEFADMLEWKQWHVLEIGEFPRLQYLSIKSCPKLI
GKLPENLCSLTRLTVSKCPELLLETPIQLSSLKEFEVVGSPKVGVLFHHAELFTSQLQGM
KQIVELRLIDCRSLTSLPISSLSSTLNEINISYCGKLKLEPSVSEIFSSGCNMLLNSLIL
KGCDSMDDISPELVPRAGELRVDHCHHLTRLLIPSGTELLDISGCRNLEILSVPCGVQTM
SLRHLGIFKCQKLKSLPERMQELFPSLKQLLLQDCPEIESFPEGGLPFHIEVLRIEYCKK
LVNGQKKWCLQRFPCLIDLSIIHDGSDEEIHLELPCSLRRLTIYNLKTFSSQDIKSLASL
ESLHTGKLPQIQSLLEEGLPSSLSELKLCHHHELHLLPMEGLRRLTSLQSLRIMSCNQLR
SLPESLLPSSLSKLSIYDCPNLQSIPESALPSSLSVLIIQICPNLQSLPVKGMPSSLSEL
SISFCPNLQSLPVIGMPSSISRLSIYKCPLLEPRLQFEKGDYWPKVAHISTIQVDGEHL
>NbS00010827g0004.1
MAEVLVSIVLDQLANFIVEQVKGQVDELRMAIGIKKEIQNLSMKLKMIKEALDDAEKRRV
KDNNVKHWLEILEDFSYDTDNVLDEWKTRILQQETERNEAGITAASIPRKKVSCFFLPSC
FTFKKLEVNRDIVRKIKELDVKLEMIASEKDQFNFVVNANGVVSDQDVFKRVMTTGIVDE
SEVHGRDSDKDVVISKLLENCDQENGFLVVSVVGTGGIGKTTLAQIAYGDEKVKGHFDER
IWICVSDPFDEVKVAKAILESLTKSSPNLSQLHMLLERIEECVSKKRFFLVLDDVWSEDY
SKWEPLKNSLKNGARGSRILVTSRSERVVGVMGSSYMHRLGQISDSDCWSLFSRIAFSGR
NKKDFESLEDIGKRIVRKCKGLPLAAKTMGSLLRFKDTEEEWQTVLDSEIWELEEVAVDL
FPHLYLSYDDLPPILKRCFSYCAIFPKDAVINVNRLIRIWMAQGYLSTVENNQQEVKGRE
YFMNLATRSFFHELKKDDKNASVIISCKMHDIVHDFAKFLAKNDCYSIKGTEAAETKADV
LSVRHLCWESTDSTVNPTSICDIGKIRSLFAEHLHAKELPRDLLKGLKCIRVLNLHGCLM
QELPEEIGNLFHLRCIDLSSSQVKDLPEAICRLCNLQTLDLHGCKNLSRLPQQIGKLLNL
RHLITTDMPKLESFPQGIGRLTQLRTLSDFVVGKGSSKLGYIGKLNQLQGYLSVHVIDNL
NSAEDLVEAEKAELRSKKYVKELRLNFYWTSEVKMDVMEALIPTPNLRSLTISGYRGTQL
PTWITLSLSNLRVLTLSECFNCNFLPALGKLPFLEILWVRLMDELKHVGNEFLGLPGTIA
SFPKLKKLTFSYCSEWEEWTDLKPEVVCSVMPILKELELYCCEKLNSLPYCLLQRLSSIE
SLKIKMCPYLELEWTKISHIQNIETELELQSSHKASSSAVKCSK
>NbS00006547g0102.1
MAAHAALNSVMGTTEQLLRSNLSRLQEGQKQHLELLNEKFGSLQESLENIDGEPTTDLQE
KVKDVAYEAEDEVESLAKQLTEKNELLPLESSDRFGGFCHRIDSIKEHLIKKKKTKNLQA
RNSSILEDNIVGRTKERDRITTKLTSRSGKLEVISVVGMSGIGKSTLAKDIFQDTSIKQY
FPIRKWSTVSENCNCRKTLLDLLRQDATPKKENRQDATSKKEDLQDATSKEKELDEKSDG
ELAGIFQRSLKEERYLIIVDDIWSKEAWDEMIHWFPDCENDSRLVLISQDTKVAEHASSP
EDVIKMDLLEPDESWDLFYQKVFAKRDYTVEFEEVGKKVEKECKGLPLMITAVAGILSSK
STLVEWKEVAENMSSLKSTDAFQRCLEVIVWSYNHLPSQMKTCFLHFGVFPKAIEICVKK
LIRLWVAEGLLQLKGVMEWEKEADNVLLDLIGKGLVIIDKKSLDGKIKTCRIHDLFHDLC
LREAERENLLYVTSDTTITDVEKNLPEERRWVSIHSSGSVKFPKTRSADLTRSKAHSLYF
MGSFFWFEIDLKPFLFKRLRVLDLERMMVNLFDIFKAGLYRLRYLAVMTGNWSGDLPISN
LQNIQTLIFRPRPGISNNYICYPKEIWEMSQLRYLYARGISLCSPGLMSGSEVEHLFLGN
LQTVSGLSPRCCTKEVFEGIKNVKKLAIRWTGYEHKNDGKWIANLKYLQKLEALSIADKI
RSPSTFPFFKLEIQDSLPPNLRKLKLTSTNLLWEDMAIIGKLPNLEVLQLKNFAFDGSVW
KVTEIFKNLKYFLIDKSYFEYWKTDSNDHFPKLEQLIIRDCSFLKVIPQEFNTSMTLELI
EGGLGKIVGVEMKIIYMNKKRKILMDLQKVPTAAD
>NbS00016992g0002.1
MANAAMSSLMHTLEQLLQSKSPLIYRSCIQQQQHVEFAFQSLSALQVFLEDTSKGIKDIE
TLKIIEKRIRDVVYKAEERVDSTLRIIILVDQQKREQACKSFNEELQKVEKEVDSLRKEL
MEIEFIEHGSKSAEASTSTSSKRYATEQHTVVGMKDDFNTILDRLTAQTDELTVIPVVGM
GGIGKTTLARKVYDDSTIRYRFDKHAWVTISEVYNERQMLLELVSSISQDRTDESNQKMS
NDQLAEIVYRGVNGRRFLTVIDDLWSTEAWDQIQRIFPNDNNRSRILLTTRLSYVADYAS
PDFPHHNMSFLSFEESWILFTERLLKEGICPPHLDEIGKHIIEQCQGLPLSIVVVAGLLG
KIDPTRDNWKKVEENLNSFFGTVSERCQSILSLSYSYLPQHLKACFLYVGGFPEDMEIGV
SKLIKLWIAELFVRARSNKRLEMVAEEYLEELIDRSLILAGKRRANGRMKTCKIHDLLRQ
LCIREAQFENFVHVLSDIDHISSESIKYQRRAMLSLGNHWNHFYVPRHWRFITRTTNSLV
FTGYSFQVSVMPQFVLQFKLLKVLEVSSVDYNFSWVIPKLVHLRYIAAKINIAPSLDKLW
NLQTIILHNLTRRDFHLPLEIWTMSKIRHLDIDTGIHMRNPLEAENLCIIEQPLLLNNLQ
KLALPSSPFLAEILRRTPNLNKLQIVDMKHADWPAVLDSLILLSELETLAIKAERNIDRI
VLPRDIFLPNLKQLRLSRTYFPWEDMVALANLPNLEVLKTRYAFWGTDWRLNEDVVFHKL
KYLLIESAYNLERWEAASDNFPMLEQLLLFGLQNLQEIPHSIGEIMTLKFIQIQWCSSAA
VTSAKKIQEEQKSCGNDGLELRIIFNSGT
>NbS00012936g0019.1
MAEFFLFNIIERVLSKVSSVSVNEISLAWNVKTELRKLQSTLSTIKAVLLDANERQAKNH
EVRDWLEKLRDVVYDVDDVLDDLSTQLLLQIHFQESLKKKVRKFFSSSNPIIYRFKIGRK
IKEIRELLNDIADDRKSFHFTEHTCINPVENICREQTHSFVRASDIIGRETDQENIVKQL
IDSRDEENISVIPIVGLGGLGKTTLVKLVYNNNKVVQNFDLRMWVSISEDFSLSKVIEKI
LRSATGESFGHLDMDQLQGHLSEVLRSKRYLLVLDDVWNEDQNRWTDLRELLMNCSRGSK
IVVTTRSKMVALITGTVAPYYLGGLTDDACLSLFLKCAFVGEDKLLPNLVEIGKEIVKKC
GGVPLAVKTLGRLLYMKTDENEWLRIRDNEIWEIEQKQSDILPILRLSYEQMPSHLRQCF
AYCSMLSKGQEIPREDFINRWIAQGFIQSSNGSRKLEDIGNQYFDELLSRFCFLDVVQAF
DGEILACKLHNLVHDLAQSVAGSECSNVKSNASVVSERVRHLFFHAEDMSRKHFPRFLLS
LQKLRSFSYAFNIGPANKFFVKTTLSNFKCLRVLVLNNLDFEELPTSIGHLKELRYLNLS
DNGNIKFLPRSMSKLVNLQTLNLINCEQLKELPRDFGKLICLKTLYLTTYKISAGKNQQS
FPSLQFLLLFKCCFPKLQPELVQQFTALRVLRIYECPSLCSLPSSIRYLTSLEKLWIWNC
EELDLMDGEGMVGLTNLRSLLLMGLPKLVTLPLGLKDAAHATLNYFRVADCPNLVVLPEW
LQDCSSLQRLYIEDCPVLATVPQGIYNHNANMLSSDKINVLVAAVVNILKMQYRGR
>NbS00005464g0014.1
MAYASVVSLAQTLEQLNSRIPGLFSDPTIESLVGSLEYFKAFLDDSSKRSYHQEKVTFLV
GKFRDALNEAEDIIELKICEIHERGSLSDIEKANALNEAEDIIELKICEIHERGSLSDIE
KASEDLLPVVQKIELIRKELVLSLETCTSHGNDIERADDHFKTRESMLGSPSRRSFNTNA
VVGLDDDLEKIIERLLGSLSEREVVAITGMGGIGKTTLAKKAYDHLQVRSRFDIHAWVTV
SREYGMRRLLLSLIRCIPGMTDKFLEKTEDDLAELLYRKLKDRRYLIVVDDIWSTKVWDN
VTRCFPDDNNGSRIILTSRLNDVAAYANPDSPLHVMEVLSLDDSWKLLSIKVFGANDVCP
SELEDIGKQIAEKCCGLPLAILVVAGYLSEIVRRRESWIIVAKTVSSIVANDPDKCLGVL
GMSYNYLPNHLKPCFLSMGAFPEDFEIKARTLIQVWVAEGFLKAERLKSLEKVAEECLED
LNSRNLIMIRKRRFNGEIRSLRLLEKVAEECLEDLSSTNLIMIRKRRFNGEIRSCGIHDL
LRDLSLREAEKEKSLHVTSIRYVSNFLAQRHEHRGFSFLSDISLDDSRELSSQVVRLMFF
WGKLLIHAPPHRQMSLFTSFKLIRVLAIFSHLFSLFPVEITDYFICTKL
>NbS00001576g0027.1
MLGFLRAHLLTQALEFHLQDIDSVIVDAGILVYSLNKKEKVSAADEGYPLFSDLLRSKIQ
PIEPSLSKIYIDVLKAIKLRQSQWYPVIQIKYVRLSYTFWKFLSLYSNSVDSFKSQLYTI
QKELKCFQTVVKTQDGLQHFVTHTNGLVYEVEYVLDACKKKDVPDWCLFPWILKIGEDIR
VLMAEVAEVQENTAFDLVLHNITDAAPTHTSSRFSGNPSTNEEMVGFKDVMNDLRVKLIK
GPIHLDVVSIVGMPGLGKTTLANELYFDELVVSYFDIRIHCCVSQEYIRKDLLLALLHDV
IDDTTKLDREAENVLADRLQKLLKLKRYLVLIDDVWTRSAWDDLQSCFPENNKGSRIILT
TRHFEVASYAKHISDPHKLRFFSFDVCWTLLQNMVFTKERCPQVLEAVGKSIAQKCGGLP
LSTILVAGILTRMKKEKHCWEQVSTNLGPNIQSQSEGTLDLSYQNLPHYLKPCFLYMGVF
PEDREIKVSKLTWLWIAEGLINTDMEKLSEDIAKFYLENLIGRNLVMVAKKSFDGSIKTC
RIHDLVLEFCRKKAKEARNIAFSSIDCISDTFKRFKFLRVLDFEFTMIDSIPQELTLLKY
LAFQTAEDTLSLPDNLQNLETKYLAFQTAEDTLSLPENLQNLETLIVQGLRGRVSLSDTI
WKMVKLRHLHIYDRAFFTLNSGEKFSECDSTMVNLQTVSSACFPCVDNADKILEKTPNLR
KLRCEVSKFGGSFPAFSNLTKLEMLKVSSGTTLTWINQLKLPSSLKKLTLSNFRIHLTEV
ETHPKLEVLKLLGVTISSNEVNDKKFPQLKFLKLENPSFSAWNTSDDDFPCLEHLVLRKC
RYLKEIPSRFGDASSLKSVEIISCNEELVKSAEAVREELVDITGTSGFELFISKQQKNRF
EGIL
>NbS00001576g0023.1
MEFTDTVADSLSDLLKYNDPSSPLCVGGLMCQIEKALKELKFLKTFVCFVSDISIEPWSQ
HNFFAHVLEVAWLTIMITLLYFPSNEYGFEDSALGEMNSLFSNILGSKIKPIERTICMIY
IDVLQALKLLQSRWYTIIRINNNAAIKNLQEMLSFLRDNLIKLQALEFHFQDIDSVIVDA
GLLVFSLIVKEKDKEDMALGETNNVLVLDLQGKIQNMQAMIYLITIKTFLLQLNLPGIDG
VGSADFILDNREKFLSLYSNSVDSVKSQLQTIQKELMCFQAVVKQHGGLQHFATKVICLV
YEVEYIFDACKKKEIPDWCLLIWILNVGEDIRMLMVEVAEVQEKNAFDFALHNTTDATNA
DTSSHFARIPGMNEGLVGRKDVMDELRLKLTKASSKLDVISIAGIPGVGKTTLANKLYFD
QSVVSHFDIGAQMCVSQEYTRKDMLLTILGDLVGETAELEKQPENILADKLGKKLIRTRY
LIFIDDIWHTNHWDDLHLCFPDDKKGSRIILTTRHCDVASHAHDTEALVLRLLSNAESWM
LLKNKVFNEDICPRALQDVGERIAQKCGGLPLSIVLVSSQEWRRKNYSWEQLATNLGQQI
QPQSEGTINLSYENLPHHLKRCFMYFGRDSSLKVNLVVDIRRFCNHSNREAVAKKSSDGK
IKACCIHDLLLEYCRKKAKSENFLERIKG
>NbS00001327g0010.1
MFCKEAIEALELMKDQWRLSLTDAILDDINFLIMELKFLDVFLRLQSFITASNLLDVSEH
ARAMRCRIGPQKSILHRNGATLPNIDLTLSEVQEKIRICKSEIKAQYSYPQVVNLCDATP
RSIAKLIGDVIETTNYVEIISPQRSYPQPNDFFTHAIAVTCHAAMIIFLRLPNQETDINS
LLADLVLKRSFPIQPCVRRIYVELIQSFMSGPQLTWRHAVLAKMETMFTIFLKTNQLMLQ
FSYSYGLIVPLEYQNQMDNLFEMLDYLGTYLKDLPPQGFGSKLREIDNLMVDAALFIFSL
YGNEEDVASGEVNQEATLDLHGLIQLVTGKAYEIEYIVDCFATKDVPGWYLTPWLSDLIV
EIEFFKAEVKKIMEDKACDAPTDNFTDASNVATSSQLASMPSITEELVGFEDVVQTLRNQ
LVGGTSQLDVVSVVGTFGQAILNDVVDKQTDLSEVPEDELSDKLHNILSQRKYLILIDDV
CEPAVLDFLESCFPDANNGSRIILTTELDEVANYARRVSSPYRLRLFSDEESWMLLQNKV
FLRQNCPPYLRDVGQKLVKTCRGLPLAVVMLANALAKLAKNGDHVNFSEEAMKEFNEILE
NQRSFYVSVSSQMASTPRISEEITDEMVGFNDVLQTLRDQLVKVTPRELDIVGTFGQGKT
TVANKLFTDELVVSLFDVCAKCFVPVAFERRELLVAILRNLVDKTTDLSEASEDELADDL
HKLLLPKRYLLLIDNVHDHVAWDCLRSCFPDAINGSRILLTTHLDGKSWTLLQNKAFPQQ
SCPPNLRPLGEHLAKSCKGSPVQVVVLAGVLSKMTTKELELLAEGDKGVQMVFIKEVEKK
TREVTLDQVRGSRPKSFRNASQGHISSQLDCATAEDMVGFQDVLRTITNLLEHHKEMLFQ
FVGMAGQGKTTIAKKLFIDESVFRQFDVHAKCYVSQVYNRREVLVSILSDVVDKPTDLSE
VPEDELAVKLRRLLLSKRYLILIDDVWENRAWNELQSCFPDTNNSSRIMLTTRLDKVANY
ASCVSSPHHLRLFSEDESWTLLQKKEIANKCGRLPLSIVLIAGVLASMTKKEQWEQVADG
LGSHIRGDSEHIIQFSYKNLPHYLKPCFLYFGAFLEGKEIQISKLMKLWTAEGLVVKQKE
RRLADIAEDYLEDLIRRNMVMATKNIYLGKVKACHIHDLLLEFCKEKAKEEKFLLWIYSF
VYPFIRNNTILLKGVHLVPMSIPYYSGSRQSDLKKLTLKVLMLENISFGCWSVSEDAFSN
LEQLVLHTCDCLVEIPSEFGYFTCLQSIEVKSCQESVANSARNVEEIQVEQMQHNGFKLF
IY
>Solyc00g102400.3.1
MEKRKDNEETNNSLVLFSALSKDIADVLVYLENEENQKALDKDQVEKLKLKMAFICTYVQ
LSYSDFEQFEDIMTRKRQEVENLLQPLFDDDVLTSLTSNMDDCISLYHRSNKSDATMMDE
QLDFLLLNLYHLSKHHAEKIFPGVTQYEFLQNVCGNIRDFHGLIVNGCIKHEMVENVLPL
FQLMAERVGHFLWEDQTDEDSNGDDQNDRDARLFQLTHLLLKIVPTELEVMHICYTNLKA
STSAEVGRFNKKLLETSPDILRESIIQLQEHMIAVIPPSTSGARNIHVMMEFLLLILSDM
PKDFIHHDKLFDLLAHVGVLTREVSTLVRDLEEKLRNKEGNNQTNCATLDLLENIELLKK
DLKHVYLKSPDSSRCCFPMSDGPLFMHLLHMHLNDLLDSNDYSIALIKEEIKLVKQDLEF
IRSFFVDAAEQGLYKDIWARVLDVAYEAKDVIDSIIVRDNGLLHLIFSLPITIKKIKLIK
EEISALDENIPKDRGLIVVNSPKKPVERKSLTTDKIIVGFEEETNLILRKLTSGPADLDV
ISITGMPGSGKTTLAYKVYNDKSVSSHFDLRAWCTVDQGYDDKKLLDTIFSQVSDSDSKL
SENIDVADKLRKQLFGKRYFIVLDDVWDTTTWDELTRPFPEAKKGSRIILTTREKEVALH
GKLNTDPLDLRLLRPDESWELLEKRAFGNESCPDELLDVGKEIAKNCKGLPLVADLIAGV
IAGREKKRSVWLEVQSSLSSFILNSEVEVMKVIELSYDHLPHHLKPCLLYFASWPKDTTT
TIYELNIFLGAEGFVGKEEMKSMEEVVKIYMDDLISSSLVICFNEIGDSLNFQIHDLVHD
FCVIKARKENLLDQIRSSAPSDLLPRQITFDYDDDEEHFGLNFVMFDSNKKRHSGKHLYS
LKIDGDELDDSVSDTFHLRHLRLLRVLHLEPSFIMVNDSLLNEICMLNHLRYLRIGTQVK
YLPLSFSNLWNLEILSVNNKKSTLILLPRIWDLVKL*
>Solyc01g067165.1.1
MEFLSIFVEKVTDCLMQPVVRGIGYLLYYKRNIRCMDKESEKLKNIRSEVQRRANDARRN
LKDISPNGKAWLTSVDTTTADVTAVMQQGRTEVERYGWCPNLKSRYSLSRRAKKITLELI
ELQTEGTNPNAFSYDLPVQSESTYRNTVKEFDSRKLKEDEVMAALKDDRVTMIGICGMGG
VGKTTLAEKIRHKAIQERLFDDIVMVTVSQQPNLKGIQGEIAGGLGLKLEGDNFWSRGDQ
LHTRLMDQNRRTLVILDDVWEALHDLEKLGIPSGSNHNHRCKVTLTTRIRDVCEAMGAQK
IMEVGTLPEEEAWILFKEKVGNLADDPSLLDVVKDVAKECKGLPLAIITIAGALKHKTKP
SWEDALKQLHDAETRNIPGVHTKVYKHLRLSYDYLESDEARYLFLLCSLFKEDSNIWSED
LLTYGMGLGIFSEIKNIEGARNRVCHLLETLKDRFLLSVGLREIFVKMHDVIRDVAISIA
SEGEHNFMVSHNVNSEEFPRRSSYEHFSHMSIIANKFDELHSPIVCPKLKLLMLQLYSEK
PFKLQDNFFDGMCKLSVLSMRGHRDYESILSFPASIRRLSSLRTLCLNYLRLDDISIIGE
LVTLEILSISNSQLEEVPVEIGKLTNLIMLKFWDGYNIRKRISAGVLSGLVRLEELLMVG
VENCSYSTLRELESLSRLTVGEGSIRTSKFDKKISLEVTKTAPLGDWICHLLKESEFVES
IGKGSNNVLTELQLNGFQNVKRLIVSNCDLTYLLNISHKVIKFPNLYQLDLQSLECLTHF
CSENVEGIEFPQLWRMRFYELPEFQNLWPTANKSITHSNPLFHEKVSCPNLKDLTIWKLE
SISALCSHQLPTDYFNKLETLTIYSCGKLRNLMSPSVAKGLLNLQVLCIEHCQSMEEVIT
EGEGEGIITLFPLLLELELRGLPKLGHFFLTNNALKFPVLRNVTIRGCLEMKTFVQQGIS
VSTPFLIRVNRARMKEDDLNKWVQQRFNSKEQKATDGNIAESGHGKS*
>Solyc01g086810.2.1
MSIDTCEDQVEMADCAVVFILDKLTNLLAEEAILLQGVKHDIQYIKDELERMIAFLGVAD
AFEEGDAEVKVWVRQVRDVANDIEDVLDESMLLSYDHHYRGSCCFIAKLVFSIRNIKFRH
KLVVEIQAIKSRVDNIAMGHQRYRYKLYVPEQGSNSNHAYDAANDRRGDALLLEEAELVG
IENPTQQLIGWLVEDDPRLKVVSVVGMGGSGKTTLVKKVYEDATVKKNFNSLAWITVSKS
FKVEEVLKDMIQQLYDEVKQPAPEGLNTMSSNRLKTIAKVFLQSRTYVLVFDDVWSIQAW
EAIRYALPDVNDGSRVILTTRLLDVASFCSIETNGYVYEVKPLSTEESWILFCQKAFHGF
SCPSHLESISRNILKKCGGLPLAIVAVGGVLATKNRNNIREWGMLNHSLGPELDCNDKFE
SMRIVLLLSFNDLPYYLKPCFLYLSIYPEDYLIERNTLIYRWITEGFVKQKERRTVEDVA
DGYLNELINRSLIHPVQYNDDGSMKLGRIHDLYRELILSKSRDDNFTATVDEHNKLWPEK
TRRLSMHGMLGNLQVKRSVTKLRSLLTFGVADPQSLSCISQVLGSSRMLRVLDLRGAPLK
MIPETVFQLFHLRYLSLRNTNVKVLPRSIGRLKQLEILDLKQTHVTELPVEILKLENLRH
LLVYSHVSYSYLPYNCSPGFKAFRGIGALRALQKLVYIEATPGSGILREVGMLGELRRLC
ILKLRKEDGRTVCSSIQKLRKLESLNLKSVEEHEILDLSYMASPPPLLQRLYLTGHIVKL
PAWIQDLNSLVKIYFRWTHLSEDPLKYLQDLPNLVHLEFLVGYTGRELYFEQGKFQRLKL
LNFDMLEGLRQVTIGEGAVPHLEKLVIQRCALLETVPTGIECLLNLKVLEFFDMPDEFIM
TLRPDKLGADAWKVSHIREVFYTYWRDGCWMVHSLKEKENNHISDPSGAVTRTYGRRNSL
*
>Solyc01g087200.3.1
MAYASVVSLAQTLGQLNTRIPGLFSDPKIQSLAASLDYFKAFLDDSSNSSYYHQENIKDL
VGKFRDALNEAENIIELKICEIHQRGNEDLVPVVQKIELLREELVLSLETCTSHDHDTEP
GEDHFETRVGSPSKPSFNANLENDVVGLDDDLEKVIERLLGYSSEREVVAITGMGGIGKT
TLAKKAYDYPRVRSRFDVHAWVTVSREYGMRRLLLSLARCIPGMTADKLVEKTEDQLAES
LYRKLKDRRYLIVIDDIWSTKVWDDVTRCFPDDDNGSRIILTSRLKDVAAYANPDSPLHE
MGVLSLDDSWKLLSIKVFGVNDLCPFELEDIGKQIAERCGGLPLAILVVAGHLSKISMRR
ESWITVAKTVNSVVANDPDKCLGVLGMSYNYLSNHLKPCFLSIGAFPEDFEIKARTLIQV
WVAEGFLKAERVESLEKVAEECLEDLISRNLIMIKKRRFNGEIRSCGMHDLLRDLSLREA
QKEKFLHVTSARYVSNFLAQRNEGRGFSFLSNISLNDSSELSSHVTRSMFFWGELSISSP
PHRQISLFASFKHIRVLAIISHMFPAFPAEITQLTHLRYLWIRSNGGLPASVSHLYNLQT
LVFQQPELYYMHKTLVLPRDIWNMTQLRRLRLLSGNYLSKPKRSTTTDDVLGLSNLEELS
HLCFASCTEEVFSCLPSIRKVSILDAASDDASEYLQNLVHLEKLETLKCVCYGQKRLTLS
NWCASLTSVKRLILSGCLLLSQDMASLAALPNLEVLKLRDNEFEGCAWTLSDEDEFSQLK
FLLLAEPRLLNWEAGSVNFPNLQKLVLRKCICLEEIPIDIGEICTLEMIELICCSSSAQN
SANEIREEQESMGNSCLDIRVYVDDDEPSSLFDFWRAVLD*
>Solyc01g090430.3.1
MIIYPSQLSKMQTNCLHNTHFSSSSEHNSLLLQEINRKKKKENNMVDVGVEFLLENLKQL
VLDNVELIGGAKDEIENLRDDLSEFNAFLKQAAMVRSENPVLKELVRSIRKVVNRAEDAV
DKFVIEAKVHKDKGFKGVFDKPGHYRRVRDAAVEIKGIRDKMREIRQNKAHGLQALLQDH
DDSISRGGEERQPPVVEEDDVVGFDDEAQTVIDRLLEGSGDLEVIPVVGMPGLGKTTLAT
KIFKHPKIEYEFFTRLWLYVSQSYKTRELYLNIISKFTGNTKHCRDMSEKDLALKVQEIL
EEGGKYLIVLDDVWSTDAWDRIKIAFPKNDKGNRVLLTTRDHRVARYCNRSPHDLKFLTD
EESWILLEKRAFHKAKCLPELETNGKSIARKCKGLPLAIVVIAGALIGKSKTIKEWEQVD
QSVGEHFINRDQPNSCDKLVRMSYDVLPYDWKACFLYFGTFPRGYLIPARKLIRLWIAEG
FIQYRGDLSPECKAEEYLNELVNRNLVMVMQRTVDGQIKTCRVHDMLYEFCWQEATTEEN
LFHEVKFGGEQSVREVSTHRRLCIHSSVVEFISKKPSGEHVRSFLCFSPEKIDTPPTVSA
NISKAFPLLRVFDTESIKINRFCKEFFQLYHLRYIAFSFDSIKVIPKHVGELWNVQTLIV
NTQQINLDIQADILNMPRLRHLLTNTSAKLPALANPKTSKTTLVNQSLQTLSTIAPESCT
EYVLSRAPNLKKLGIRGKIAKLMEPSQSVLLNNVKRLQFLENLKLINVGQIDQTQLRLPP
ASIFPTKLRKLTLLDTWLEWDDMSVLKQLENLQVLKLKDNAFKGENWELNDGGFPFLQVL
CIERANLVSWNASGDHFPRLKHLHISCDKLEKIPIGLADICSLQVMDLRNSTKSAAKSAR
EIQAKKNKLQPAKSQKFELSVFPPDSDVQTAS*
>Solyc01g106410.2.1
MQYMADLVLYPVLQVILEKLATPYVQKFHDLYHLKENIEKLQNTLPTARAFLDDAHKRQE
TDQRVENWLVKLKDIAYQLENLLDEFTAESVMCESRSGKAKQVRSLFLPFEPSKHLFDLA
KMLPKKLKELDEIAKQGFSLNLRATTTERQVDNYDRTKVTGSFVITSKICGRDDDKKKLL
ELLLTTCDGKTGGVVSIIPIVGIGGLGKTTLAQLVYNDEKVVHFFDIKIWVYVSRDFDVS
KLMLSIIQSATKRKCELLEMDLLQAHFQDSLGGKRFLIVLDDVWNEDQEEWDKLGDLFQS
GGAGSRIIVTTRSTKVASILGTTSPYCLQGLTEDDCWVLFKQRAFSKEEEGEYPNLLDIG
KQIIKKCGGVPLAAKTLGSLLRFKREKEDWMFVQESELWKLENCNSGILPALRLSYLQLP
LHLQRCFAFCSLYPKNYEIHKEKMIHIWIAEGLITCHEKNRQLEDIGNEYFNDLLCLSFF
QEVKKFDETDLVVYIMHDLIHDLARSVGSQDFVILGHDFTQGNMSQVHHLSILFHSDPTS
FPKELYGAKHLRTLQFLFCTGDIPSSFPLNFKYLRVLDLSGCVKKVHESISDLICLRYLD
LSSTSIQTLPHTICNLSNLQTLNLSFCGNLMELPFGLANITGLRHLNIVGCNGLTRLPAG
LGNLVQLQTLPLYIVGKGIGESISEISSPHIRGELSIRGLENIRDKEEAALANLRAKKYV
ELLRLQWGSENIVRMSTGSTSYEVCREVDGTSRSLSRDDDNVVEGIIECLQPHVNLKKLY
VFSHIGCDTLPTFGKLPFLKTLYLQGMDGVTHIGEEFYGGKPLKFPSLEDLTIKDLPCLK
EWSCIENEAAVFPRLQKLVVDKCPNLISAPTFQSLLYLELRDCHPKILESVDNMSSLSNV
VIDALQGLVHLSGKLLENNKSLETVEILSCKNFISLPQEIEHLTYLKSLTISNCEKLTHL
PTGIRKLQALEFLEINGCHSLESLPSEEFAGFNSLKSLSIENCGNLIYLSSGFLHLTVLE
QLSIMSCPRLTLSRGSFQNLSSLRSLSIISCPELYPLPASLQHVTTLQSLVIHSSPYLTD
LPDWLAKLSSLRSLAISNCEHLISLPEGMKYLNALQHLSIQDCPHLERLCKKKAFSTIDE
VTGYSEVQQQDTRSNISSEI*
>Solyc02g027080.2.1
MAYASLISLKTTIKSLLMTSNLPMQSLICDHKEELWALHEKVSSLGLFVNNFEKNNVSGE
MTDLEVQVKEVASAVEYTIQLRLTEIEMANTKNNVSGEIEGLHFHHSLQQVAVDIDRVRK
ESTKIRDKGKQASEESSVRDFSSSANDILNVKNIMVGRGDQRERLLEDLTRGYSGEPKVI
PIIGMGGIGKTTLAIEVYNDAHVRSHFDVCAWATLSQQHNVKEILLNLLRSTKGGAFDML
DEAELADMLRKSLYGKRYLIVMDDIWSIKAWDDVRRFFPSQNKGSRILLTTRNNEVACYA
NTENLSLQMSFMDQDESWNLFKSVAFANEALPLPSEFENIGKKIAEKSHGLPLTIVVVAG
LLKSKKTIEDWETVAKDVKSFVNNDPDEQCSHVLGLSYNHLTSDLKTCLLYFGIFPEDSE
IPVNHLKRLWMAEGFLNFENDLEGEADKCLQDLINRCLVHVSNKSRDETKIISCKVHDLI
YDLCLRQIQRGNLFIIKDILFEKSDVKKAQINDCDPNHVPSVCQPLSRHNMQPFKRWTGD
EIHGSPYGLYRALLTPGHHEWRDDDDNNLLKRTCSIFSLGGFFSTFVLQSELIHFKLLKI
LDLTHIRIYSFPLQILSLIWLRYLALFCSEIFDVTPEICRLWNLQTFIVEGYPPSYLTFP
EQIWGLRRLRYLKLHKLHLPNQPSVSVDKARHMSFSNIQSISYLSPLCCTKEVLSGIQNV
KKIGIKGNQNISESGIFNNLVILQQLETLTVRKFYNWSAVTIPTTLKKLKLYKTFLRWSY
LDIIAELPNLEVLKLVLNACHGEEWNPNVRVFTQLKVLLIQANYLESWKATNDNFPVLER
LVLGSCSYLKEIPIEFADINTSQLIELDSCPPILAESAARIQQEQEDLGNDPIDVHIIPI
RHTLGEPKKKIIFSRHSSLDKWVKCQSSN*
>Solyc02g030290.1.1
MAEVLLSASVEVLLQKLLLLATSGTSHLWGSKKELKKLRRCLAMARAVLRDAERQQRKDQ
ALKLWLKKLEDLAYDADNLLDELNYTTLKKSEWKGMGGLGKTTLARLIYNDEQIVRYFDE
RIWVCVSEIFDANKIIRLVLESLTQRSIDVQSRTALLQILHKELGGTKHLLLLDDVWNEK
LEEWDDFKRSLVGINATKGNAIILTNRSERVASTVATHHLHFLEKLSADDCWSVFKERAF
PEGDVPMELVTIGKQIVHKCSGLPLSSNLLEGMLHLTKETSEWSSVLRNGLWNLNGDENA
VLQVLKLSFDHLP*
>Solyc02g036270.3.1
MEFLAMCVGRVTDCLMQPLAQQIGYFFYYNSNITSLDNESHKLDNITSGVQQRAEAARRN
LQVISQDVEAWLNSVTKINSDVEGVMHGRVEVERGCFYGWCPNLKSRYSLSKRAKRITLA
VIELRNDGKDYVDFSYPAPPVVEIQAMSEEFDSRKLKEEEVMEALRDEDVSVIGICGMGG
VGKTTLAEKIRVRAKKERFFDEVVMVTVSQQPDLKTIQAEIAGGVGLTFQGDNFWNRGDQ
LRSRLMGQDSILIILDDVWEALDLNKLGIPSCSNHNHQCKVTLTTRLRDVCETMEARKII
EVGILPEKEAWVLFRQKAGNSIADLSLHDTAKDVVKECKGLPLAIITVAGALKRKSKPSW
EDALKQLQKSTPKNIPGVIKNVYQSLKLSYDQLESDEVRYLFLLCSLFEEDSNIWHEQLL
RYGMGLGIFSEIENLEEARKRVCHLLETLKDRFLLSQGSGKNYVKMHDVVRDVAIYIASE
GRHVFMVSHSVNSEEFPRRTSYEPYSHMSIVAQKIDELPKPISFPRLEFLMLKLLEEPFK
LQDDFFIGMSKLNVLSLSGYEDSILTFPNSVQLLSNLRTLSLMNLKLDDISIIGELVTLE
ILIIRDSTIDVLPVEIGNLSNLILLEFWNERVPLENISPGVLSRLVRLEELTLVECSGDV
IHSNLDISSNLTRYYLNMGQQVHSYHDSSLMDNYNRIMVLNVIETTPLGDWICRMLKKSE
LVHSRGNGSKNVLTELLGHGVQNMKDLLLADCDSMTHLLNIHCQNNIPFPKLERLEVIRF
CSLRSLFSLSFVVGSSSNSTVACSNDEEDEISQRKHIRSEGNMVQVMKFPNLYYLDLHFL
ECFTHFCTDAVEGIDFPQLQILRFWELPEFQNFWPIDNNSTAGSNPLFDEKVLCPNLEEL
QLNGANSIAALCSHQLPTDYFSKLKILLLWNCGKLRNLMSPSVARSVLNLQILSIEACQS
MEEVITEEEQLVQEMTTKPLFPRLEKLVLEELPKLGHFFLTKHALEFTFLGEVRINSCPE
MKTFSLGSVSTHSLDRLIVDYAEVKDNLNKAIQQLFILKEQEACDAVLLSELVVSVLLQS
RVPEEAKLVLVTDLKPNNATVLLSELVVSVLLQSRVPEEAKLVLVTDLKPNNASMLS*
>Solyc02g037540.2.1
MADMLANLAKERLWEPYRGLEKKIVNLKGKMELLGSRKVDIVATIEDAEFRSSKKRKTEV
QTWLCNVNDKLEDFQSLEKEVQECGRFDRIKLANFADTMIEEAEELIKQGKFPQGVLHNI
YEEKGEPLVTTNLKGQVFRQNLENISEILRNDEVSIIGIYGMGGVGKTTMAMNIHNELLQ
ESRFSGHIYWVTVSQDSSIQKLQSGIAENVGLDLSCVNDEIKKAAKLFQALKRMNTFVLI
LDDVWNNFDVKKVGIPLGNDGGKMIITSRSLEVCRRVGCQKNVKVNPLSNVEAWDLFTEK
LGHGNNNDVQVIPIEIEKIAMKVAERCAGLPLGIITMAGCMKGVNDIFEWKDVLQELEES
SMMQDDMKSEVFPILHCSYTRLRDPRLQKCFLYCCLYPEDFEIPRVELVNKFIMEGYINA
RNSRQAQIDQGHAILNKLENVCLLESTEDVDENKCVKMHDLIREMAIKITSHPHHHDRFM
VKAGMQLRKMPELREWSEDLDKVSLMRNCINQISPCELYKCLKLTTLLLQKNGLLREIPY
SFFMFKPSLRVLDLSYTNIENLPDSLSTLENLNALMLKGCGELSFVPSLSNLKVLSELEL
TGTGIKQVPVGIPNLVKLKYLTMSGLKKLRSEPPIDMFASLSHLQRLMTPFSIRAMDLKR
MKQLEEFGGKMFSLSDFNSFVANRECYGQPIFFRVTLNGLTSDCVGDLYEYPVIFSSKEV
ILKDYCLKGGNVVQPLREQSEAVINIPRDLQRLEVSWCDFVSSDNSFLSAMPSLINLTDL
KIVKIVSCDGIECILRLPSNCQELIVPEGLGSLLKSLENLELHNLKDIVNLIDIQPNTEA
SFTALSHGSFSNLKKLRIEHCCQIKVLFPPWLWKNLHHLEHVVVSYCEGIEEIISENEEE
ELDQEASSQYLSSPSSLFASTDVILPKLRVVHLTELPALKSIYKGRMTCVSLEEIGLCGC
PKLERLPFFHPLRDGEPLLIPHALRSIYSGTILKLRVCFDRISYMINYLKLVPPAESKLR
LKRRAPAIPLCSKQSETNFRWKHLSIISEILGIDSATMVKNMGIAATEFVFFKVAK*
>Solyc02g070410.2.1
MLPITIELLSKSMVIFDEDEQLLMENILGGTDQLGVIAIVGMPGHGKTTLAKKLYRHENI
VNRFDVRSWCTCVSKVYDKRKILLELLGYEYEHRVQVEKSVDELIQQVRMCYEKRRYFIV
IDDVWSTVVYDELVSLFPNNNSRSRIVITTRLDELVDSSVNYSFCYTHRLSFIAEEKSWL
LLRNIVFKQENNCCFREFEEIGKQIAKSCAGLPLAVVLIGGLLARLDKKKGIWTKVAQWL
SASAKVAGEAEWYMDIIELSYKHLPSYLKPCFRYFGMFLEDEEVSVNKLMRMWAAEGFVQ
SDEVRSAEIVAKDYLIDLITSNLVLVAERFPLGDIKSVCLHDLVQDFCLKKAKEENFLLK
VDRSHALDPATSNSASDVQRFLVCSKMQHFIKWLHPTQRVHTLRLHAHNINEFYNITDGE
TNKFILPSGVFSSDLFKLSLTVLDLRNIMIDASALEDITSLIHLRYLSIFGNFSEIPRAI
SNLTNLETFVARPKSGTLTLPRSIWNMINLKHVYITEAMIHFNSTVEAGKEGVFELEKLE
SFSKVVIVNGDDICEMCSKAPNLVQLELIVEQWDNLFSSLNCLIYLETLSIYHRGDFPMS
GINMMFPQCLKELTLSSCGFSWDEISTIATLHNLEVLNILLSAFTGKKWTVGVGGFLNLR
LLKLEHSSIKHWNMFVDSFPCLEQLVLRWCGKLEEIPASFGSMPSLQKIEARACCPSARK
SAVKIRNMQRDDMKNLDFKVIMYLD*
>Solyc02g070730.1.1
MAEAAVSYVAERYIKQEEDEAATIRYWVSEIRAVAYHAEDVIEIFIQQVESQKRQSFFIK
CIFYPKKLYGLYKVGKEIESIQTRILEISNSLERYGIRHIQGLRDGEGSSTTREKMRERR
LSSPLIEDKRLRVASIVGMGGVGKTTLAKEVYNQTQIREKFDIRAWLYVSQDYKPMKIIK
ELILQLASPEEDKVKIVDTMDKLSQAGLEEMLQRRLKDTCYLIVLDDIWTQKHGISLLDH
FLTTISQVDCYLPAAVRRLPCMQMLILHFTNIKYLSKEESWELFLKIENAEDREFPHDLV
GVGKEILEKCDGLPLAITVIGGLLAVKVMVYQQFWH*
>Solyc02g073574.1.1
MDEDFRAGFASYTFSILFANFTEFAIDEVSKILNVSTELRKLDRMFLKLQGMVYRMECSR
AYLWDSTHYKSSIAWVEEANGLIYHISDILEDISLNLGLREGEKLVNGNLLIDKFLLLIP
RKISGIVEDLEDLIKEMGTDFLVDLVKQVPKVVARKQCCGFAGLSNPTHTIGRESQIEKV
VEILTQNDVPLCITGMAGIGKTVFTHCLCENKEVKKAFPLLLWVSVSAEFELVRILRAAI
ESVSKESCYLTDLNVLRSTLQELLLSGDNFLVVLDDLCVEDLEDWNLLYAAFKVESKSSR
LVFTTRNSKVASFIGPKMFCLQPLSDEDCWKIIKQRPFINNKMHNLEVIGLEIAKKCKGV
PLVAKTIGDILHCLPVNEWDSLVKGNLWDLPQIENHVFPIFLLSYCCLPQHIKKCFSYCC
LFPPEYVYKMKDIVLLWMAEGLIHPIDGRRIEDIGREYFEELVWGSLFNSGNEYFHDFDG
SYTMHEFNHHVAASVSSSICQRIKDNQSSYSLDRVRHLSICHGNTQSNGLHSFSKCHNLR
TFTLLCATNIGPNVPTLFKNFKVMRVLNLKCGGITEIPEIVGNLKHLRYLDLSSNNINTL
PSSLCELSLLQVLILENCTSLMCLPDKFSRLTNLRHLFFDVKHQIHQMPVNFRFLKELQT
LNAFVVEAENGHTIEELEDLNSLTGSFSLIGLENILNGQLAATANLNEKQGIIELELQWR
SHHERNIEYEILTGLQPHKNLERLVISDYRGTTFPSWLWYGPHCMLRSIYLRNCECCKGL
PPLGKLQFLESLTIENMTLLVSAFPSLVDLGVFPSLKSLVFSTMPQLIGWGSGEYDMPQL
TDLKFYTCPKLKCLRRT*
>Solyc02g084450.3.1
MDEDFRAGFASYTFSLLFANFTEFAIDEVSKILNVSTELRKLDRMFLKLQGMVYRMECSR
AYLWDSTHYKSSIAWVEEANGLIYHISDILEDISLNLGLREGEKLVNGNLLIDKFLLLIP
RKISGIVEDLEDLIKEMGTDFLVDLVKQVPKVVATKQCCGFAGLSNPTHTIGRESQIEKV
VEILTQNDVPLCITGMAGIGKTVFTHCLCENKEVKKAFPLLLWVSVSAEFELVRILRAAI
ESVSKESCYLTDLNVLRYTLQELLLSGDNFLVVLDDLCVEDLEDWNLLYAAFKVESKSSR
LVFTTRNSKVASFIGAKMFCLQPLSDEDCWKIIKQRPFINNKMHNLDVIGLEIAKKCKGV
PLVAKTIGDILHCLPVNEWDSLVKGNLWDLPQIENHVFPIFLLSYCCLPQHIKKCFSYCC
LFPPEYVYKMKDIVLLWMAEGLIHPIDGRRIEDIGQEYFEELVWGSLFNSGNEYFHDFDG
SYTMHEFNHHVAASVSSSICQRIKDNQSSYSFDRVRHLSICHGNTQSNGLHSFSKCHNLR
TFTLLCATNIGPNVPTFFKNFKVIRVLNLKCGGITEIPEIVGNLKHLRYLDLSSNNISTL
PSSLCELSLLQVLILENCTSLMCLPDKFSRLTNLRHLFFDVKHQIHQMPVNFRFLKELQT
LNAFVVEAENGHTIEELEDLNSLTGSFSLIGLENILNGQSAATANLNKKQGIIELELQWR
SHHERNIEYEISTGLQPHKNLERLVISDYRGTTFPSWLCYRPHYMLRSIYLRNCECCKVL
PPLGKLQFLESLTIENMTLLVVVFPSLVDLGVFPSLKSLVFSTMPQLIGWGSGEYDMPQL
TDLKFYTCPKLKAKDLIGCHLVQLLWKVSSSGIVQPSVTVAR*
>Solyc02g084890.2.1
MAMRNQLYILESASQFPWAAFQKSEAEEMVDAVVTVFLEKLLNVLTEESRFLSQHRQQFE
KLKNELLFMQSFLKDVERLKRKHTTLKTVMASLRDLIFEAEEILEDCQNQSADSDGSTRF
STRLHPKRLSHRHQTGKRLSEINDKITEIKQNISTYLGVPLMKEGSIEAHDNLMTRWTSS
LYNHTQVVGLEGDTEKIKDWLFEASDGLLAVAFVGMGGLGKTTLAQKVFNERSMENHFER
RIWVSVSQTFTDEQVMRSILKSLGDACIGDDQGELLRKINQYLLGKRFLIVMDDVWSLDN
AWWQKIYSGLPKGNGSSVIVTTRNELVARKMGVTEARTHWPKFLNEHYSWLLFRKIAFAA
TAGECNFPELEDMGKEIVEKCKGLPLAIKAVGGVMLCKPPYYHEWRRIADHFRDELKEND
NSVMASLQLSYDELPPYLKSCFLCFSLFPEDCVILKDKLIRWWIGESFIPLRSGRLSTEV
GEDCFSQLSNRCLIEVVDKAYNGVIHTCKMHDMVRDLVIKIADDDSFSTPSDANCRHLGI
NSAMNGKQLLSNRKLRALLTTTKSGEVNKIPSDIARKFCNSRHLQVLDLSKSIFDVPLSS
LLEGIGSARQLAYLSLSNTHPLIGVPDSISNLEKLQILDFSYCQNMKMLPSCVLTFVELA
ILDLNHCGSLEYLPKGLSKLSNLQVLLGFKPAKLSQRGGCRISELRSLTRLRRLSLRLTQ
DEEIGDDEGNALIGLQELQLLTISCFDSQDDGLVTKLGKLYPPRQLHELILKFYPGKISP
EWLNPTSLPMLRYMSINSGDMKEMHDNFWGDHTTVWKIEGLMLEALTDLRLEWSAVNRVM
PSLRILKASWCPEVEAFPIEDAGFRGGLWKKEEYSHRC*
>Solyc03g005650.1.1
MEKLAATMKLEQLALAKETQLIGSKAYEEIMETVHCIKNLETTDREQVNEIEEHVYRVEN
AIQTYGVRSKSNLFLNRHGAAQKKAMTDITSLCRVMKGIALLQKSNNNQQLMRQNNKFVY
NHEDGAVVVGMEDEKEEIIQVLLLNSQVSSEVDFQAVPIWGRSGMGKATLVNEIYNDPRI
VKEFGHPHLVNIRLSENINAHDALQHVFELFEGSRIDDKYVDMSTTSLEDCVRQHLEMSR
TLIVLQGVGSIDDWRMLRSVLGAKGCIILITTRARQVAESITQAIHIHEKRPLTEENSWK
LFKEMVWPGGAEIQSAILERMVKLCEGIPGAIIALAKQLAGKNASEWEITEQKNARRDVS
QVMAPSYAELLDDQKLYFLYLGQFREDSQIEPEKLSHLWEIEGLISSSSKGHESGMTLLD
ITQERLKVLAQKGMIDVRRIIDVIKSCHLVGLMGDMCLSKAEETDFLKVMDLSNQLASFS
FGRTRRVVIYLGKYDAEIKPELASNIWSLRIIRSVVGEFAWPSTLMSNIKEFKSLRILDF
GRVDFPRGELPKGISDLQFLRYLSFEGCFLAKLHSSISNLSYLQVLDLRTQYKENGNNTI
IPYNVFQKMARLQHLYLPLVFQLQNGKKLRLDGLAELQTLKNLNSKLCEIRHLFKLKKLR
NLDAKVEVCVEDLNLITDFMKSRSDKGLRRCSLEVKNFDCYSDTKHSAFREILNSGVPPI
VSFEGYIKTLPPYFDISQNFTEIVLRSTQLEEDPMPTLEKLNNLRLLVLEDDAFKVNQMV
CSASGFQELKHLELSRLFSFEKWRVEISAMPMLSHLKIEYCNELVTLPDGSEFLDSLQEF
KMIKMPESFTQKVTERYDHNHKRPPSFIVL*
>Solyc03g005660.3.1
MAETTLEFALSSLTQQLVDNMGVIGVIKDEVSCLLSELHHLRAFLIDSNRNRRGSKILKH
FVEELNRAINKAENSIDKFMIEVTLHKKRGIYRIFDLCYLVKAKRCCSDIRSIMEKLKEI
RRDTAYALSLSLQLDDSKQTAHQLKRAPVVEEDEVVGFDEEADEIINRLLGGSDDVEFIS
IVGMPGLGKTTLANKVFKSVGYEFYNRIWVYVSQSYTRRDLFLKIINQFTRNTEQYRYVT
EEALAEVIRKHLLFGKYLIVLDDVWTQEPLDDVKIALPNKMRGKVLFTTRDDEVGKFCCN
EPHHIKFLTDHECWELLQKKVFHKDKCPLDLEVLGKRIAKKCMGLPLAALVIAGALTGRG
KTKSEWEIVHQFVSEHIISSDIRMTKKLVQMSCDSLPVNLKACFLYCGAFPKGSEIPAWK
IVRLWIAEGFIRETTGSKIESVAEGYLNELVSKSLLMVTQRTSNGQIKTFRVHDMLHEFC
TLEASEENFFKEIKLGVEQSFPRNQELSTFRRLSIDSSVQEFISTNPYGDGIRSFLCFSS
RNIAMSPYELETIPKSFPLLRVLDIESILFELETIRKSPFRKQFFQLYHLRYLAISSDSL
KILPKFMEDLWNLQTLIISTQQETLNIEADICNMPHLRHVHTNASGKLCPSVLKTRNHRS
ALQTLSIIEAETLTEDVFARCQNLKKLGIRGDMTKLVGLLKLEYLEKLKLMNLASGKLQL
DSENYGFPRRLKQLTLSGTWLDWEEIHRAVGHLELLEVLKVKENAFRGDSWELKKDYVFP
CLKVLWIERSELVCWKGCDENFPSLERLVLRNLNKLEEIPINFANISNLKMMELVNTTKS
TVKSAQKIESQSVCTGFKLTIFPPDT*
>Solyc03g005670.3.1
MSEIVLRSAGERLQNLLSEETAGLDSSVREDLNSILKKLQSSYILLKEKKRENEIENKVR
IIEKLNYQIEDEIESSKTWRFLSFRIPKIKSKMETILKQIDNIVINGVSTSLLPLRDQIT
NIVGLEEDIGRVCRSMLSDYSSFPSSSSSHIGVPVVIPIYGVVGSGKTTLARSVHENSAI
VERFENRIWIDVPREDFDVGYILENIMESVNHGWMRCSSSKKQLQERVGRIFNSKRSLFV
FDDVRYIQAWETLYGALPELYSGSYVLVTTRVEYVAKYISKKHSQPVHNMNSLNEDDSWR
LFDMVLSHSHRASSSDREMVRCCYGLPGLIKHLASYKTSDQSFISEYYCLLYKQELPKEL
QPCFIYLGHFLENQLIDPEKLSHLWMIEGLLSTRQSVVKGHQSMTERYLKELERMGVVEL
QPEEVPTTNKLFKAYRFVQGMEKFCVSNCEEKCFLKIIDLRRENCSLSSSDRPRRLVIYL
GNRTVEIPPKVSKTILSLRVVLLGNQHTPTEMLNLKEFKGLRVLDFDGIDFKTLKLLTGI
SNLELLRYLSLKGCILDALPSSISKLSYLRVFDLRVEKGASAIKIPNVLWELRRLKHLYL
PLEFATQNGEKLRLNSLTQLETLVNFNTSLCRANDVSTLCKLHYLEAKVENNFPDFESIT
SYLTSNKCPLHCSIDIIDLNCSAPERSTVLEEFLGCEVLQTLKFKGFIGPLLPSPKISPN
LTQLRLHKSCLKQDPMPILEKLPSLGILGLNDDAYMGKDMVCSASGFPQLKCLQLLNLSE
LQRIHVENTAMPILSNIEIDNCQKLDINSIQQFHAVLLEKKQTRI*
>Solyc03g006750.1.1
MGGIGKTTLAQIVYNDKRICEEFDVKVWAWVSDDFSVASITKSLLESATAKPFDTNSLEI
IQNGLKNLFSSKRFLIVLDDVWCESCDDWNELLIPFFEGDKRSKIIATTRNEGVASITGM
LAPYHLQEMSHDHAFGVRGMEMNPRLKQIGEEIVKRCKGLPLAIKTLGGMLSSKLDITYW
TEVLNSNLWYLPSKKCSVLPSLRLSHHHLPPNLRRCFAYCSIFSKGYEFN*
>Solyc03g006760.3.1
MGGIGKTTLAQIVYNDKRICEEFDVKVWAWVSDDFSVASITKSLLESATAKPFDTNSLEI
IQNGLKNLFSSKRFLIVLDDVWCESCDDWNELLIPFFEGDKRSKIIATTRNEGVASITGM
LAPYHLQEMSHDHAFGVRGMEMNPRLKQIGEEIVKRCKGLPLAIKTLGEGFLQPMAQITM
EEVGNGNFTELQSRNQIPSSVNQLSLQSTKLLLRNCYYLIELPADMGKLLNLRYLDVSGT
VLQKILLGLDKLVCLRTLPEFVVGCNVSSNRTLTEFTVDTNNGGTFNQESKGSGIGVLSN
LFHLEGSLSILNLENVDNIWDPHGASLITKKHLRELLLQRSDSFEDSEKARMETDVLELL
RPHHNIENVTIKGYSGTQLPTWTASPSFHKLVSLSLINCKGCRFLPVTRDSILYGYVGWK
DQLLGYDGDREAFCNLLDLHLEECPKLRGELPDVLPYLVKLVICECQQLDSSLPRLAQLN
ELDLRSCHVRLISSPRVVTKLTSLQLSNLSNEYLPECFLASLRHLVIRHYDLVVSLSEEG
QNLPRRLEDSELLPTTFQHLTIEKCPNLEFLPEGMMHINDTSLKVLEIFDCSSISSFPGG
QLPDTLKTLTVWNCFNLEALPDIRTETMLLESLRVGNCTSLKHLPHGLNKLLNLSYFEVD
GCHCIECFPLDILPQNLTKVLIIDCENLMFLPKWMQNLTSLQELQLSNCPLITSFTEGVF
PTTLVSLDVKDCKNLMPMSEWGLHRLASLRRLTIHGISSNLSHFPQWLLPSTLQTLNIDH
AVYTPSMSDVVRMLTRCYCLDSRREISFI*
>Solyc03g046207.1.1
MQPWMTLGASLVAKVVDYTVAPLGNQLRYLYQYNKNAENLRKQAERLQEKTDDIQALVNY
AKRNDREIKSTVKNWLEEVDEITAEIKSWDDKTQNLSKMCLRHLVSRYKQSKMATKKIMT
IQELLGRTLTEDVSIPQGPPLNIPFISDQEKPEKDQVTEMVASSSSIVSQNVSITNGALQ
SKDDVSIEQRLTMDSIIGYQLRKNVANIIYQQREAVDQIIEELQDDHYKVIGIYGMGGIG
KTTLAVEVGKLARDCGIVKRVIMVGVSQTPNIRKIQGLIADMLCYRFEEESTLGRAGRLY
MQLSMESVLLILDDVWSYIDLAEIGIPHGDEHKACRIMLTTRQKDLCTAMGTKGVPLRLL
SKEESSHLLRKYACTSTSDLCPELDSMVIKFVEECQGLPLALVTVGSALRGKEQVEWEAA
LQLLKKSQPFTPTYASKTIFSCLELSYNFLESEEIRLCFLMCCFYPEDHEISIEDLTRNW
TGKGLFSNVDTIEEARARVFLRVGQLKSSCLLLDIGKEGFVKMHDVIRDFAIYKASEEKH
GFMVRAGHNLNKWPQRESFSQKTAISFMHNNIHVLPTDVHCPNLQILHLGENEGLEQIPV
DFFMHMKTLQVLDLSERVGVHSLNPHYQLVPNATKKNTFPLSFPSSVEVLTNLRTLRLDH
CRLADVSILGKLKGLEILSLYGSSITQLPNEFGDLVNLRLLDLSFCGYLQKIPENLISRL
VRLEELYMGWSFRLWQLADGSAEGSGQVSLSELMSLPQLNILCVEVSTLLAFPENFDLPS
LHKFEITVGYHSAICYPNSRRFYLRELKTGIPNGMNHMLQFSNELTMFCASKVILKSIFD
VEGGLNHLKTLEITANDDITYFIDEVLHSDAPLVLGSLEKLHLRTFKKLYSLSVHSIKPG
SFQNLRILKVEFCHDLFFLLQPSLLQRLSSIEEVHVYSCNKLFKLFQLNGAAFDEEQKLL
STLKMIGLDRLPMLFEIWGVPKQLLLNATLQNKQCFNNLTDVAIKYCDSLKYVFPFVAAQ
NLCQLDNLQIVGCHRLTRITGEAPEGMPANVQNGHVLFANLRAVHIGSCRNLRNLFSVTT
ARSLGKLEELKVNDMPNLVELISNEESERREENDKIIVLPELKVLRITNSGNMERLCTEA
FCMDLPSLEEFVLLECPKMADTVKRGLGSASNLLKAQIEEQSFFGTMAREVFSRKV*
>Solyc03g078300.2.1
MAVKYKLINFIIITYLSNTSIIFFSALALLSKLLFLKVAPNWVRLKSEMDIGLTVGGAFL
SSTLQVLFDRLTPQCDFLNLFRGRRQDQRLLKKLHTNLLALRAVVHHIEIQQICDEDIRT
WLNQLQDAVDTADNLLDEISYEVLRVSGEETSRFCYLDSMMPKLEETIETLQDLETQINC
LTITLKAQLVTGKKDSPKRLPSTSLVDESGVFGRHQEVEEIISKLLSSDDDAHGSGDVVP
IVGLGGVGKTTLARAVYNDKRIKQHFNITAWVCVSEEYDAFRITTTLLGEIIGSLDSKVS
ASNLNQLQIKLSHRLKGKRFLFVLDDVWNENYTDWDELRCPFVHGRKGSRIILTTRKQSV
AMMMASEMIQLKSLSDEDCWSLFKTHSFENRDPNKYPELEVVGRQIVGKCKGLPLAVKTL
AGLLRSKSTIEEWERLLQSEIWELPSDILPVLKLSYNDLSQVLKRCFAYCALFPKDHPFG
RDEVVQLWIANGLITQGESDETIEDTGNQYFLELRSRSLIQKASDLNLLKWEARDVFLMH
DLVNDLAQVVSAKLCLRLEDYPRTHILKRVRHLSYLRDCYGEFDKFKSLSGLEYLRTLIP
VRINFYSFLSKKVVYDILPTLTSLRALSLSGYQNNEFPDALFINMKHLRYLDFSRTKITK
IPDSVCTLYNLQTLLLLNCWGLVELPPEMGRLINLRHLDIRGTGISWNIPLQKSKLQILL
LSYSTRFVVGAFSDSRIEELGELQNLHGSLSISELQNVVNGREAIKGNMKDKKHLEELSL
SWSGINADDSQIEREILDKLKPDKNIKKLEINGYRGTKFPDWLGDHSFSKLVSLNLRKCR
DCDSLPALGQLPSLKHLSVSGMHRILQLTQEFYGSVSSVPPFRALTNLVFKQMPELIEWH
VLENGSFPQLKHLDLINCPKLIGELPKSLPFLATLRISGCPKLGVLPDGQVAMFGIHLSL
IHQNFTSLQKLRISDMPNLVELPSEICGLTNLGELRISNCASLRIIRIQEMQQLIELVIR
NCPDLMSLTILSLPVTLEKLHISRCGKLELEFPEDSMTGSCCNMFFEELRLENCESLRHL
PFGFSLRVHTLIVYSCRHLQTLSFPHGIDTLEVERCGNLKALTVPKGIHLKFLHSMKISG
CDNLTSFPQKLVAPNLKYLWVYDCQKLKALPDCMHELLPSLKNLWISNCPELESFPDGGL
PFNIEILDISSCQNLITGREEWGLQRLPYLRCFRIYGSDETSILDVSWKLPQSIQTITIE
GLPRLKTLSGKALEGFKYLQVLEIKHCPQLQSLSAEGLQGLTSLATLEIEDCCQLKSLPE
VGLPSSLSVLKISSCPQFLSLPKKGLPSSVCRLEINDCPLLTPRLHNKKAEDWLKIAGIH
TLLIDYELV*
>Solyc03g094100.1.1
MEVLKDEGVTMIGICGLGDVGKTILAEKIRLKVKQQGLFKDVVMVTISQQPDLKKLQGEI
AEEFKLKLQGDNLWSRGDRLRTRLMDQKSPNLIILDDVWEDLHDLDKFGISSDGNHNHRC
KVKLTTRFRNVCEGMETNKIMEVGILSEEEAWSRFKEKVGDFGNDTSPIDISKEVTKECK
GLPLAIIIGVGALKRKTKPSWENALRQLRRAKVRNIPGVHEKVYESLKLSYDHLGENEAK
CLFLVCFLFQEDNNIWIEELLKYGMGLRIFSGIENIEDAKNSIASEGDHNFMVSHDVNSE
ELPSRTSYEHFSHMSIVANKFDEHPRPIIYPKLKLLMLKLHSNYGMIFLVK*
>Solyc04g005540.3.1
MEFLSIFVEKLTDCLIQPVARQIGYFYYYKRNMRCMDKECEKLKNIRMTMQRKAEDARRN
LQDISPNGKVWLTSVDTTTADVEGVMRGVAEVERGCFYGVCPNLKSRYSMSRRAKKITLE
LIELQNESNKPDVLSFDHPVESEPEAMCSNNVEEFESRKLKEDEVMAALRDDEVAIIGIC
GMGGVGKTTLTEKIRQMAKKERLFKDVVMVIVSQQIDFKRIQDEIAGGVGLTLEGDDLWS
RGDLLRTRLMDQNSRILIILDDVWKALELEKLGIPSGSNHKHRCKVTFTTRFRHVCEAMG
AQKIMEVGTLSEEEAWILFRQKVGNSVDDPSLLDIAKDVAKECKGLPLAIITVAGALKKH
KTKRSWDYALEELRGAETINIPEVHTEVYKPLRLSYEYLGINEAKYLFLLCSLFEEDSNI
CPEELLRYGMGLHIFPGIKNLEHARNKVCYLLEILKDCFLLSQGSEKNCVKMHDVVRDVA
IYIASEGKDIFMVSHDMNSELFPRKDSYEQYSHMSIVANKFDEHPSPIFCPKLKLLMLKL
CFEEEPIKLQDDFFDGMSKLDVLSCRTYSYCYTSLPFPASIQRLSNLRTLCLSNLRLDDI
SIIGELVTLEILSIKDSKLGEFPVEIGKLTNLIMLELRNEEKPLEMISPGVLSRLVRLEE
LHVVGVEHCSYSNLRELESLSRLTSLTLSECSGDVIYSNLGLSSKLIRYTLTVGRALTVG
RAYKATSSMDNYDKNIALKVTETAPLGDWIRHMLRTSEHVDSTGEGSKNVLAELQLDEFQ
NVKYLGLKHFDSLVHIHCQNNISFPKLERLEVRKCRCLQYVFCVSLAGGSLKVACPDDEE
EEISRRTREVIKFPNLYDLNLQSLECLTHFCNDTVEGIEFPRLRKMHFSSLPEFQNFWHT
ANNSITDSNPLFDEKVSCPNLEDLYIDRADSITALWSHQLPTTYFSKLVKFEVDGCGKLT
NLMSPSVARGLLNLRKLKIENCESMEEVITEEEQQGEEIMSNEPLFPLLEQLNLYNLPKL
GHFFLAKRGLEFPFLRDVCIHNCSEMKAFVQQGIYVSTPSLESVNNDDEVKVVDLNKAMF
NSKVSCPRLEKLQLFCAHSITALCSHQLPTGYFSKLEALHVSFCGNLRNLMSSSVARGVL
NLQILHIGYCELMEEVITKEEQGEEIMTNEPLFPLLEELRLQSLPKLGHFFLAMHALEFP
FLREVSIHECPDIKTFVQQGSVSTPSLGSLNNDDEVKVVDLNKVMFNFKVTCPSLEELCI
WMAHNITALCSHQLPTAYFSKLESLDVSTCGKLRNLMSPLLARGVLNLRILKIQDCQSME
EVITEEEQGENMTNGPLFPRLEQLDLYDLPKLGHFFQTKHALEFPFLRKVFIYSCPSMKT
FGLGSVSTPSLESVNYDDEVKVDDLNTWIQQMFNSKEEDVSDDCEYEKDVTDGNESEEDL
SDGCKSEQDVSDGSESESSVQ*
>Solyc04g005550.2.1
MEFLAIFVEKLTDSLIQPVARGIGYFYYYKRNMTSLDEESQKLENLRSGVQERAEAARKN
LQVISHTVEDWLTSVDTTTADAAIVTRRGRNGVKSGCFYGCCPNLKSRYLLSRRAKKITL
KAIELRNEANKYDVFSYPVPHVEAEAMVSNSGEAFDSRKVKEDEVIAALRDDAVTMIGIC
GMGGVGKTTLAEKIRQRAKLEKLFDDVVMVTVGQQPDFKRIQGEIAEGVGLTLEGDNLWS
RGDRLRLRLKGQDNILIIFDDVWEALHDLEKLGIPTGRNHKHRCKVTFTTRFRHVCESME
AQKIMEVGTLSEEEAWNLFRQKAGNSVVDPSLLDIAKDVAKECKGLPLAIVTVAGALKLK
TKPSWEDALKQLRNAETRNIPDVHTKVYRPLRLSYDHLESDEARYIFLLCSLFEEDSDIS
TEELLRYGMGLGIFLEIKNIEGARNRVCHLLETLKDRFLLSQGSNRNSVKMHDVVRDVAI
YIASEGKHIFMVSHDVNSEEFPRKDSYEQYSHVSIVANKFDEHPSPIIGPNLKLLMLKLY
FKEPIKLQDDFFDGMSKLNVLSLSGYEYSVWPFPVSIQRLSNLRTLCLSNLRLEDISIIG
QLVTLEILSIRDSQLEELPKEIGKLTNLIMLELRNEKKPLEMISPGVLSRLVRLEELHIM
NVRNCSYSTLKELESLSRLTALTLSECSGDVIYSNMGLTSKLTQFAITVGKAYRATPSMD
DYDKNISLEVTETAPLGDWIRHLLSKSELVHSTGEGTKNVLAELQLDEFQNVKYLCLKSF
DSLTHIQCQNNVSFPKLEKLEVRKCRSLQYVFFVSLAGESSTVACLDDEEGEISRRTHEV
IKFPNLYDLNLVSLKGFSHFCNDTVDGIEFPRLRNMNFMDLPEFKNFWPTANNFILGSNP
LFDEKVSCPNLEKLQLIRANNISSLCSHLLPTAYFGKLVKLKVDSCGKLRNLMSPSVARG
LLNLRKLKIENCESIKEVITEEELQGEEIMTSEPLFPLLEHLNLDNLPKLEHFFRTKHAL
EFQSLRELWIHHCPEIKTFVQQGSVSTPSLESVNNDDEVKVDDLNKAMFNSKVSCPSLVD
LVVVGVNSITALCSHQLSTAYFSKVETVYIENCGKLRNLTSPSVARGLLNLQVLTIEACQ
SIEEVITEEEHRQGEEIMTNEPLFPLLEELVLCKLPKLRHFFLAKHALEFPFLRVVWINS
CPEMETFVRQGIFVSTPQLKWMNNDVEMKVDDLNKWIQQTFNSKEQNASQGTTDGYQYEA
GDVDKSEATDGDESETSSNIA*
>Solyc04g007030.3.1
MADAAVNFLLENLLQLLSDHINLIHGLDDEFNSLLEEVQRLKVLVDDACKFQNDNDTSMV
KEVQIIIHRVEDLTDKFLVQAKLHQQGSIAKRFHSTIISDFAIQIRKINDDLKIFHQNNK
QAFTTNITVHIPKITQRITQGEDDEVVGFDEEAQQVMKRLVEGPNCLDIIPVVGMPGLGK
STLARKIYNEFEFSYEFFSIVWVYVGREYKIKDTCVRILKCFEKSIEEDVMNGDVDALGK
AIRDAIRDRGGRCLIVLDDVWEAEVVDVVKRVLPGNNKGHRIMMTTRHANLASYANPGPY
YMKPLHAEQSFELLVNRAFGNGNSCPVEFVELGQSIAHKCNGIPLQIVLIAGILRGLTDR
RYWERVDKNLSQLYHLYDEEDKYRGVFVEMSYNHLPQDVQTCFLYCGVFPQGFDIPAWKL
IRLWIAEGLIKPQQSPYTLEEIAEFYLNHLVQRNLVILSQKRSDGQIKTCRLHDLLHEFC
RDEASKKWLFQHVRPTPDHHNYLRSIQDLDACRRLSIQPSDISEFLSTKPFAEHVRSFYC
FSSKQKPINLSTMETKFIHNAFPLIRVVDVESINFKFSPYFNQLFHLRYIAISGDIKALP
PPFGNFWNLQTLIINTSTSEPTLDVKADLWNLLQLRHLHTNIPAKLPSPTTTTGKPSCLQ
TLSMVAPESCEEQVLAKACNVKKLSIRGQMEAFLGAYKGGINNLEELKRLEHLKLLNDVP
HYMNKTVQLPATFFRLVRTVKKLTLRNTRFSWSEAEKLGQLESLEVLKLKENAFVGDTWK
PELGGFCKLRVLWIERAELETWEASNLNYPILRNLVLVSCDKLNAVPVELADIPNLREMK
LENTIKAVKSAKDILERKKSKDEKFKCSIFPRDADHSEVERSVEFICLSATIFLSLFQLL
KLNFPLLLQERTLRLSFLKASQGSSHK*
>Solyc04g007050.3.1
MADVVMNLLVESLFQVISDKIEAIGGAKDELKNLLQDINTLKAFLKDNDEQAESNSNLWK
IFVKNIRTQAYKADDVIDKFVLETKLDEEKSIWEWLFDFCSHMKRVENLANSIKDIRDSV
RTIRQENPQIFQPNRTINLPTTLAREPQDTFLEVKNMVGLTEEANEVMKRLQIVGGTEEV
ECIAIVGMTGLGKTTLARKLWSDSQITDKFCKNIWVSVGQSNDLKNMLFVILKSSTVPNE
EFRCNGENELAKLIAKFVTEQDMRCLVVLDNVCGSGLVNFFKNVLPENNKGHRILMTTRR
RDVAASCASKEPYHLKFLDGEDSFRLLEKIVFDNGIRHRKDELVEVGKSIASKCGGLPLA
IEVIAGALKKVDQSAYYWKRVENNFWQCVVRENDTSSCWKIVEASYGSLSSEMKACFLYC
LAFPKGYDIPFQMLISLWMAEGLIESNPINFSSPKDKAEDHLMEFENLNLVTVSREITGS
IKKIKCNEIFYDFYRMEVTKESVFQQLGQTHDLPSINDPDISRRLHIESSHLSDFISQNP
SAEHVRSFLCFPSDDRVANVDIQLIPKAFPLLRVLKIESINIPSLKNLDQLFHLRYISIS
GNFTELPAFFTKFWSLQSIIINTSHPTLDVKANIWNMSKLTHLKTNKPSKLPLPSTQKGK
RSSCPLQTLSKISPQTCNKDVLGEASNSLKKLSIQGNIEDTLKTNSDRFSTFEGFQTFEK
FECLENLKLISDVPCHSNAFQLPKVLFRFLLKLKKLTLSNTMFDWKEATKLGQLRCLEVL
KLEKEAFTGSIWKPEENEFRKLHILSIHSDDLHTWVASKSHFPELRVLVLKCPQLESVPA
ELSQLLQQS*
>Solyc04g007060.3.1
MADAVVNFLVENLLQLLQENIIDLIKGVEDEFKNLLEEVQRLKGFLDDAAKFHSESSLWD
LLVKDIQKMVHKSEDVIDKFLVQAKLHRDKNKVGRFFDMGHLAVVRALAADIKDIHEKVK
KLREDNKESFQPRPILDIPKKGHEVTQGPSLDDDEVVGFDEEAKKVIKRLVEGPAESLAI
VPVVGMPGLGKTTLARKIYNDTTLSFEFFSTIWIYAGPECKIKDLYHKILKHFKKNIDEH
LDEDDHTLAKVISGFMSKGGRCLIVLDDVWEANVIDHVKKVFPENKKGHRIMMTTRDGLL
AAYKNAEPHNLKFLLADECFELLEKRVFGKGSCPDELKDVGERIAGNCGGVPLIVVVIAG
ALAGRSNTTDWEIVERDVARHAFTVNKNCGVFVEMSYDRLSQEMQTCFLYSGIFPRGFDI
PAWKLIRLWIAEGLIKPQQSSTLEEIAELHLNDLVHRNLVILLEKRSDGQIKTCRLHDML
HQFCRTKAADKWLYQEISTTADNAVPSIQDPDTCRRLCIQPSTLNDFLSTKPSAEHVRSF
YCFSSKQKQIDLSPNDIKLIHKAFPLMRVLDVESLKFLFSKDFNNLFHLRYIAISGDFKA
LPPTFSKFWNLQTLILTTSTSEPTLDVKADIWNMLQLRHLHTSIPAKLPSPTVTKGKSSS
LQTLSMVAPESCKKDVLAKACHLKKLGIRGQMASFLESRGGISNLEELKCLEHLKLLNDV
LYMNKTIQLPSAFFRLVRTVKKLTLANTRFAWSEAEKLAQLESLEVLKLKENAFMGDTWK
PEVGGFSKLRVLWIERAELETWEASNLNYPILRNLVLVSCDKLNAVPVELADIPNLREMK
LENTIKAVKSAKDILLKKSQTVTFKLSIFPPEAESNATQ*
>Solyc04g007070.3.1
MADAVVNFLVENLLQLLVENVKLIGSAKGELENLLKISQQLKGFLDDAAKYGHTNSEQWK
VLVEQIHKTVYRAEDAIDKFLVQAKLHQDKNIAERTFDWLGNQIKVRNFAADIKGIHDQI
KDIRNNNQALQATPVLELPKKGEVTQGPSLENDAVVGFDDEANKVIKRLVEGPLDSVDII
PVVGMPGLGKTTLARKIYNDPKLTYEFYSIVWVYVGQEYKAKDIYLRILKFFKKNIEDHL
NDDVDTLAKAIGGYIKKGGRCLIVLDDVWEDDVIDHVMKVFAENKKGHRIMMTTRDTRLG
FFANKEPHKLKFLETEESFELLVMRVFGRGGCPNELVVTGTEIARKCGGVPLVVVVIAGA
LRGRSDKKDWERVEKSVVQYLGEHTEDSCLKYVKMSYDYLPREVQMCFLYCGVFPRGFDI
PCWKLIRLWIAEGLIKPQPESTLQVEEIAEFYLTDLLNRNLVIIMQKRSDGQIKTCRLHD
MLYQFCKKEASNKWLFEEPDQSKLDPDTCRRLCIQPSNLSDFLSTTPFAEHVRSFYCFSS
KQKPINLSPNETKLIHKAFPLMRVMDVESLRFIFSKDFKNLFHLRYIAISGDFKSLPPTF
GKFWNLQTLILNTSTLEPTLEVKADIWNLLQLRHLHTNIPAKLPSPTTTTGKPSCLQTLS
MVTPESCEKEVLAKACNVKKLSIRGQMAAFLGAYKGGINNLKELQCLEHLKLLNDVLFMN
KALHLPSTFSELVHTVKKLTLTNTRFTWSEAEKLGTLESLEVLKFKENAFTGDFWEPKSG
FSALQVLWIERSELESWEASVVNFPALRQLVLISCDKLDAVPLELADIPSLVEMRLDNTS
KAVKSAKNVRDSKTSKGMKLKLSIYPPEN*
>Solyc04g007490.3.1
MLDEGDPDPDPVSILQTIENEHEDLTDDKRKEIKLIKTELWFLGRFLLGHWECSKSLQVR
IRSLLVFAEDLYRSNFDADPSYVLRSIEHFNYFIPINYWESEESLVPVTTPLNHVHMLAY
IDNVVQNFKDLLIVRLVKLPDVQSQVESVVKELRALKKFIFFLGEICISTEQIKCWQTFW
LHVRLVTTRAAILLYLPCYDRFSHMMQDNLMCSQIVCDDELLKYILKLLSFGSTHVKLYL
NKAADEFMDFLLHVHMQLGADSWTSDQNYTFTEQINCLRALLKELPLINDIQDEMRIHFF
KRLVTLVIHAGLTVYSGGDWDQKMLLLYGMIRSVKTEICHKIREWVTSHLPKNDKLGFSN
CLLASLKEFLSGHSASLASVKDQIEVVHEELKFFEPFIMRLAEQANNKHNELQNLVGRVI
DKAYEVEYILDSFAISDVPLTFLRMWLLEIIREIELIKTELTKPKEKNMTSASHATDGEL
VGFTDVCKTIRDQLVGGSQELDVVSIVGMAGSGKTTLARSFINDDIVVSHFDFFAECRVS
QEYTREDLLFSILSSANSGLTDISKRGADILADRLRKTLLPKRYLLIIDDVWAVQAWDDL
RLCFPEAKKGSRIILTTRLKEVATYAKCVTEPINLRSMKDSESWLLLQKKVFGEEMCPEE
LKEVGQNIAFKCNGLPLSIVLVAGLLAKIDKTERCWTRMELSFGERVQDGAKDLVKLSYE
DLPNKLKSCFLYFGAFLEDREISVSKLTSLWIAEEFIKNNEDKCLEDTAEDYLSDLIGRN
LIMVSKRRSTGKIKACRVHDLMLDFCKEKAKEDNFLLWLKRDRDSNPPRFYSERPMHRRL
SFYSNRDDLSEWRPSCSHARSILFRELSDNACSSMRHASFIFGNFKFLRVLDLEVVDVDS
FPTELNQLRYLAVQTTKNSIPSSIENLWNLQTFIVKRNGGQVWLPDTFWKLSKLRYVSIS
DGALFASRGAQESCGGNFLKLDNLETFSSIYVSRVNNMERMVRRTPNLRKLRCVFTDLGR
WGKNENRFPVLDSLSQLETLKVVFVGISEVGPSRLNFPENLKKLTLCKFPLPPEEISTIA
KLVNLEVLKLRQVAFEMGEWEVRDQEFSQLKLLELENLKLSKWEVSEESFDRLEKLVLHG
CLHLKAIPDGFQDLNCLRYIEVKSCSEDVADSARIIKETREDNGQKCDVKIFS*
>Solyc04g008120.2.1
MEKGEKSLLLLEEQKTRITNLIDDFLNGLKQIMNKEEEFIASRLDGIEKLRMDLRFLRTF
VLFGNSTNLNGFYFRMSTHKFKFNVRTQFLFHRDELILEKYHMERLAPLLLEEIGNCLNL
KNDYVATAIDIKFYEYLIRHLHDLPKYRSQLLHHQMTEYKILQQVCRHLIDFYPILAANK
TSTEYLYPRFQFTTHRVTQFCFDLWTGHHYVSECSSKITSLLIDIIPLELEVLYISTCKL
IKESTSKELEGFVKQILKTSPRILQHYLIHLQGRMAGVVAVNYAPTRSISVMMEFLLIFL
TDMPKRFIHREKLNDMLAHAGMLTRKISFLVSKLLEEISEDNINEADFSAPDFLQEIEQM
KGDIRHIFLKAPESSQLRFPMDDGFLFMNLLLRHLNDLLISNAYSVFLIKKEIGMVKESL
EFLISSFRKVRKTLDESTSGVVKDCWVRALDVAYEAEHVINSILVRDKALSHLLFSLPSV
TDKIKLIVEQVTRFQLEDKNGDGPLDAKSSSQPTQSTSSPFVEVTVGHEKEESQIIDQLL
DEHESELDVISIVGMPGLGKTTLANKVYKNTLVASHFHVRAWCTVSQKYNKSKVLLEILQ
QVTASEEEKKVDDLAEKLRTALLDKRYLIVLDDVWDIATGEMLIACFPKVKRGNRVILTS
RSSEVGLKVKCRSDPLNLELLTPEESWDLFEKRVFGDEGSCPAELSKVGHQIVEKCKGLP
LAIVLIAGVIVRGKKKEKDFWLKILHNLDSFISTNINLVMQLSYDHLPCHLKPLLLYFAT
TQKSQRTPVSTLMQLWMAEGFVDHDSLEEVTQSYLDALISSSLIMVDHIPSESIWWMPSM
IKVCYVHDVVHDFCSEKAKKQKFLKLINSGDTFHASDFLHHRLTIHTDNRKLHKKCALFN
SNKCLAVSKHLISLKVSGPLDDFRYICHTRPFGLVRVLQLDFIVLKGSLIEEIGSLFHLR
FLSIHALGKAIPVSWLNLQNLETLFINIHYSTMVLLPRILQLSKLKHVKINVCSFFEEKE
DIQSRILESGNSSNLTTLSGVVISYSEGMSDDALEKFPILQHLDCIIMESQYPPTHDYWF
PKLDVLNKLESFIARHKRNEYPSLIRQPNGYHFPTSLKELRLSGFLLRPDLLSAIAALPK
LDITELNHCNFVDNKWDASEDIYLSLKTLILRDVQLSEWQVESDTFPKLEKLILKLCALC
EIPCAFIDIDTLKSIDLSYVGRELGDSAIEIKKNVADFTGEDRLDVHTSHLTGNQHEETE
DEDESD*
>Solyc04g008140.2.1
MNKEEEFIASRLDGIEKLRMDLRFLRTFVLFGNSTNLNGFYFRMYIHINKFERLTQIFIC
KDDLILEKYHMECLAPLLLKEIRNYLSLNNNYVATTTEIKLYEYLIRHLHDLPKYHSNLL
LPQTTEYKILQQVCRHLIDFYPILAANKTSTEYLYPRFQFTTHRVTQFCFDLWTGQHDVY
ECSSKITSLLINLIPLELEVLYISTSKLIKESRSKELEGFVKQILKTSPRILQNYLIHLQ
GRMAGVVAVNYAPTRSISVMMEFLLIFLTDMPKRFIHREKLNNMLAHAGMLTRKIFFLVR
KLLKEISEDNINEPDFSALDFLQEIEQMKGDIRHIFLKAPESSQLRFPMDDGFLFMNLLL
RHLNDLLTSNAYSVALIKKEIGMVKESLEFLKSSFWNVRQTLNGTSGVVKDCWVRALDVK
ALSHLLFSLPSVTDKIKLIVEQVTRLQLEDKNGDGPLDAKSSSQPTQSTSSPFVEVTVGH
EKEEAWIIDQLLDEHESELDVISIVGMPGLGKTTLANKVYKNTLVNKSKVLREILKQVTG
SGGKESEDDLAEKLRRALLDKRYLIVLDDVWDIETGEMLIACFPKVKRGNRIILTSRSSK
VGLQVKCHSDPLRLQLLTPEKSWDLFVKKVFGDKGSCPAELSKVGHQIVEKCKGLPLAIV
LIAGVIVRGKKKEKDFWLKILHNLDSFISTNINLVMQLSYDHLPCHLKPLLLYFATTQKS
QRTPVSTLMQLWMAEGFVDHDSLEEVTQSYLDALISSSLIMVDHIPSESIWWTPLMIKVC
YVHDVVHDFCSEKAKKEKLLKLINSGDTFHASDFLHHRLTIHTDNYQLHKKCVLFNSNKC
LAVSKHLISLKVSRTSVNKHVISLKVSGPLDEFRYICHTRHFGLVRVLQLDDIILEDSLI
EEIGSLFHLRFLSIQTADVIAIPVSWLNLQNLETLFINRNSSPMVLLPRIFSLSKLKHVK
INVCSFFEEKEDIQNPK*
>Solyc04g008130.2.1
MEKGEKSLLLFEEQKTRITNLIDDFLNRLKQIKNEFIASKLDAFENLRMELRFLRTFVLF
GNSMNLDDFYERMSMNISKFDQSMEYVDKIILERYNMECLAPLLLEEIRNYLSLKNDYVA
TTTEIKLFEYLIRNLHDLPKYCSDLLLPLMSEYKILRQVCTHLRDFYELECNKITTTEFL
YARYQMTVDRVTQFCFDLWTGEYKEYTDDGYEYLVFECSSKITSLLIDIIPLELEVLYIS
TSNLIKESRSKELEGLVKQILKASPRILQNYLIHLQGRMVAVSYSATQSINVMMEFLLIF
LTDIPKRFIHRGKLNSMLAHVGLLTRKMSILMEESSNMNEADFSAPYLLQEIERMKGDIK
QIILKAPESSQLCFPMDDGFLFMNLLLRHLNDLLTSNSYSVSLIKKEIEMVKQSLEFLTA
SFRQTLDESTSGVVKDCWMRALDVAYEAEHVINSILVRDKALSHLIFSLPNVTDKIKLIV
AQVTGLQLEDKNGDGPLDAKSSNEPIKLTSSSFVEVTVGHEEDEARIIGQLLDEHESELD
VISIVGMPGVGKTTLANKVYNNTLVASHFKIRAKCTVSQNFNKSKVLREILQQVTASETK
ESEDDLAGKLRVALLDKRYLIVLDDVWDIATGEMLIACFPKKVERGNRVILTSRSSEVGL
KVKCHSDTLHLQLLTPEKSWDLFVKKVFEDEGSCPAELSDIGHQIVEKCKGLPLSIVLIA
GVIVRGKKKKKDLWLQIEHNLDSFISSNNNLQMMKVMQLSYDHLPYHLKPLLLYFARSQK
SKRTPVSTLMQLWMAEGLVDHDSSVETTQSYLNALISSSLIMVDHIPSESLWWTSAMIRA
CYVHDVVHDFCSVKAKKEKFFKLINSGDPFHASNFLHRRLTIHTDNSQLHKKCVLFNSNK
CLAVNKHVISLKVSGPLDEFRYICHTRHFGLVRVLQLDDIILEDSLIEEIGSLFHLRFLS
IQTADVIAIPVSWLNLQNLETLFINRNSSPMVLLPRIFSLSKLKHVKINVCSFFEEKEDI
QSRIFSLSKLLHVKINVCSFFEEKEDIQSRILE
>Solyc04g008150.2.1
MDPFTAAALTTAVTATVSLLVENLSHLISYNWKLYTGLKKSCEDLYDEVKRLNAFLVDNA
NQRSNSTQWDVLVDKIRRTVYKAEDVVDKLLIQGKLDQESNIAKKMFHKTYKNRNFTEEI
NEILVEVRKILEENQHLFEANPTIDHHQPEKVVQEEQGSSLENHEVVGFDEEATKVINRL
VEGAECLDVIPVVGMPGLGKTTLARKIFNDPKISREFFSYIWVFIGQSTCVKRDILFNIL
KGFTNSFDEFKNRNEASITDEIRKRVANGGKCLIVLDDVWDPNVVDIVKTVFPDNKKAHR
IMMTTRHEDIARSVNKYPHNLKFLDGDESFQLLEKRAFGVSRCPVELVEHGEAIVAKCSG
VPLTIVVIAGALRGRTSEIDWKVVRENVGKHLIQEDKLQRCVNVVRLSYNHLPQEKKSCF
LYFGAFPQGFDIPAWKLIRLWIAEGLIMSKLSGNEIEEIAEYYLNDFANRNLVMVMKKKS
NDRIKTCRVHDMLHEFCVEEATRLTLFKQVCLTSDQDIQNSITCRRVSIQSSVPQNFISK
KTVEEHVRSLLCFSSKQKQVDFSNIDVKLIPTAFPLMRVLDIESVKFSITREFYQLLHLR
YIAISGDFEQLPKLFTSFCNAQTLILNTSKPTLDIKADIWNMPRLRHLRTNKPAILPPPT
SSSSSSSTNSCFLQTLSLVTPESCKGNVLSKARNVKKMSVKGNLTPFLETSKGEFFSNFQ
VLKLLESLTLLNDDKSNKSLHLPSAFSECLPNLKKLTLSKTRFDWNQAYRLGQVKNLQVL
KMKENAFMGPSWRMEPGGFKKLQVLWIEMADFVSWEASNCPFPRLRSLFLISCLNLEAVP
LDLAHLDNLQEMTLENTSKASKSAREIECEKKKKQADHPESGKFKLTIPY*
>Solyc04g009110.1.1
MTDAFVSFAVQKLGDFLVQQVSLRKNLRKEVDSLRNELLFMQSFLREAEQKQSGDQRVQQ
WVFEINAIANDAVAILESFSFEAGKGDDDRFVSRLKACACICRKEKKLYNVAEEIQSLKQ
RIMDISRKRETYGITNINSGEGTSNQVRTMRRTTSYVDEQDNIFVGLQDVVEKLLAQLLK
AEPRRSVISIHGMGGLGKTTLARNLYNNPNIVSSFPTRAWICVSQEYNTMDLLKNIIKSI
QGRTKGTLDFLERMTESDLEIYLRDLLKEGKYLVVVDDVWQREAWESLKRAFPDSKKGSR
VIITTRKHDVAERADNRGFVHNLRFLSQKESWDLFCRKQLDVRAMVPEMVRIAKDMVEKC
RGLPLAIVVLSGLLSHKRGLDQWQKVKDHFWQNIQDDSIQISYILSLSYNDLSTTLKQCF
LYFGVFPEDQEVDAEKIILLWMAEGLIPNGEERMEDVAEGFLNELIRRSLIQEVRSFWEK
VTVCKVHDLLRDLAVQKAFDIKFFDIYDPKKHSISSLCIRHVIHGQGERYLSLDLSHLKL
RSIMFFDPDFRNIHLTNFSSVFRHIYVLYLDIGGYVMSDVIGSLYYLKLLSLRGVCNIPS
SISNLKNLQTLLVDDHGGFSRLSQKTVDLINLRHLVAPYSEPLKCINKLTSLQVLKGIRC
DQWKDVDPVDLVNLRELSMHDITESYSLYNISSLKNLSTLRLLCYADESFPSLEFVNSCQ
KLQKLRLRGTIKKLPLFPNSITMMVLWKSKLRVDPMPILGMLPNLRNLELEEAYEGKEIT
CSDNSFSQLEFLRLHRLEMLETWHLATSAMPHIKGLDIKYCPHLYHIPKRMQDVGITHFW
PVS*
>Solyc04g009120.2.1
MADAFVSFAVKKLGDFLIQEVSLLTNLRDEVRWLRNDLLFMQSFLRDAELKQCGDQRVQQ
WVFEINSIANDAVAILETYSFKAGKGDDQFASCLKGCACICKKDTKFYKVSKEIQSLKQR
IMDISRKRETYGITNINSTNSGDGSSKRPNNPSAMVTTLRRTTSYVDGQDHIFVGFQDVV
ERLLSELLKEEPRRSVISIYGMGGLGKTTLARNLYISPDIVNSFHTRAWICVSQEYNTVD
LLRYIIKSIQGCTKETLDLLERMTERDLEIYLRNLLKKRKYLVVSLKRAFPDSKNGSRVI
ITTRKQDVAERAYNRGFVHKLRFLNQEESWDLFCRKLLDVRAMTSTMERLAKDMVDKCGG
LPLAIVVLSGLLSHKRGPGEWKKVKDRLWKNIEEDSIEISYILSLSYNDLSTELKQCFLY
FGIFPEDQELEAENVIRLWMAEGFIPRGQERMEDVAEGFLNELIRRSLVQVARTFWEKVS
ECKVHDLLRDLAIQKALEVNFFDIYDPRNHSISSLCIRHAIHDQGEKYLSLDLSNLKLRS
IMFFDPDFRNMNLINFCSVFQHIYLDTLGGTVPHAIGSLYHLKFLSLGGIGNLPSSIGNL
KNLQTLCVKSEFRHLCQLPPETADLINLRHLVAPYSEPLVRISKLTSLQILKDISCDQWK
DVDPKLWLDGRIQKLSLLPNSITMMVLLDSKLMEDPMPILGMLPNLRKLEVLRAYQGKEI
FCSDNSFPQLEFLSLACLENLDT*
>Solyc04g009130.3.1
MTDAFVSFAVQKLGDFLIQEINLRLSLREDIQWLRNELLFMHSFLRDAELKQCGDQRVQQ
WVFEINSIANDAVAILETYSFKVAKGNDNGFSSRLKACACICRSEAGFYKVSTEIESLKQ
RIMDISRKRDTYGIRDINNAGEGPSYQSAMVRTLRRTTSYVDDQDYIFVGFQDVVQTLLA
QLLKAEPRRTVLSIYGMGGLGKTTLARNLYINPNIASSFSTHAWICVSQEYNTMDLLKTI
IKSIRGRTKETLDLLEKMDERDLENHLRDLLKERKYLVVVDDVWQREAWESLKRAFPDGK
NGSRVIVTTRKEDVAERAADRGFVHKLRFLSQEESWDHFLRKLLDVRAMVPEMESLAKDM
VEKVGLPLAIVVLSGLLSHKKELDEWQKVKDHLWKNIKDDSTEISYILSLSYNDLSTALK
QCFLYFGIFPEDQELEAENIIRLWVAEGFIPRGEERIEDVAEGFLNELIRRSLVQVAGTF
WERVILCRVHDVVRDLSIQKALEVNFFDIYDPRNHSISFLCIRHAIHDQGEKYLSLDLSN
LKLRSVMFFDFLNMSLINFSSVFQHMYVLYLDVSGGTIPDSIGRLYHLKFLRLTGIRCLP
SSICNLKNLQTLCVVNEKNGCLCQLPSETADLIDLRYLDAPYSKPLKRISKLSSLQVLKS
LACDQWKDVDPVDLVNLRELSMHDINKSYSLNNISSLNNLSTLTLCCEDDESFPALDSTS
CGLKGKLRNCLCPDAFPNSITMMVLVDSKLIEDPMSTLGMLPNLRNLDLFRAYEGNELTC
SDNSFSQLEFLRLDGLEKLERWHIGTSVMPLIKGLGIYDCPTLKEIPERMKDVERTPYR*
>Solyc04g009150.1.1
MADAFVSLAVQKLGDFLIQQVSLRISLREEVTWLRNELLFIHSFLKDAEIKQCVDHRVQQ
WVFEINTIANDAVAILESYTFQADGDEFPSRLKACVCIYRKEKKLYNVAEEIQSLKQRII
DISRKRETYGITNINLGDQGPSNQVTTLRRTTSYIDDDHIFVGFQDVVQTLLAQLLKAEP
RRTVLSIYGMGGLGKTTLARNLYKNPNISSRFPTHAWICVSQEYNTMDLLKTIIKSIQGR
TMGTLGLLEKMDERDLENHLRDLLKERKYLVVVDDVWQREAWESLKRAFPDDKNGSRVII
TTRKEDIAERAADRGFVHKLRFLSQEESWDLFLRKLLDVRAMVAEMESLAKDMVEKCRGL
PLAIVVLSGLLSHKKDLDEWQKVKDHLWKSIKEDKSVEISNILSLSYNDLSIELKQCFLY
FGMFPEDRVVKAENTIWLWMAEGFIPRGEERMEDVAEGFLNELIRRSLVQVAKTFWGKVT
ECRVHDLLHDLVIQKALEVNFFDIYDPKRHSISSLSIRHVIHSQGERYPSLDLSNLKLRS
IMVFDPDFRKLRSVLFKHLYVLHLDIHVGNRPIVPDAIGSLYHLKFLRLRGIRRLPSSIG
NLKNLQTLCVNEGGQFNQLPLKTAELINLRHLVASYSEPLVHISKLTSLQVLQGVCCDQW
KDVDPIDLVNLRELDMYDIKKFYSLNNISSLKNLSTLTLHCSNMESLPSLEFVNCCENLQ
KLCLDGGIEKLPLFPNSITMIALWNSALREDPMPILGMLPKLKNLQLFRAYEGKEIMCSD
NSFIRLEFLILDYLWNLERWDLATSAMPLIKDLLIHRCSKLKEIPERMKDVKHFKHISHM
KSYS*
>Solyc04g009240.2.1
MADAFVSFAVQKLGDFLIQEINLRLSLRDDIQWLRNELLFMQSFLRDAELKQCGDQRVQQ
WVFEINSIANDAVAILETYSFEAGKRRPSRLKACACICSKEKKFYNVAKEIKSLKKKIMD
ISRKRETYGITNIISGDEGPSNQVTTLRRTTSYVDDHDYIFVGLQDVVETLLAQLLKEEP
CRTVLSIYGMGGLGKTTLARNLYRSPRIVNTFPTRAWICVSQEYNTMDLLKTIIKSIQGC
TMGTLGLLEKMDERDLENHLRDLLKERKYLVVVDDIWQREAWESLKRAFPDGEKGSRVII
TTRKEDVAERADDRGFVHKLRFLSQEESWDLFCRKLLDVRAMVPEMESLAEDMVEKCRGL
PLAIVVLSGLLSHKKGLNEWKKVKDHLWKNIKEDKFIEISNILSLSYNDLSTALKQCFLY
FGIFPEDKVVKVDNIIWLWMAEGFIPRRGVERMEDVAEGFLNELIRRSLVQVANTFWEKV
TECRVHDLLHDLAIQKALEVNFFDIYDPTSHSISSSCIRHGIHNQGERYLSLDLSNLKLR
SIMFYDPGFHKMSLINFRSVFQYLYVLYLDILGATIPDVIGSLYHLKLLSLSCIHYLPSS
IGNLKNLQTLVVVAGAYSFQLPPETTDLINLRHLVVRCIKPLVHINKLTNLQVLQGIQCD
QWKDIDPVDLVNLRELSMSGIDKSYSLNNINSLKNLDTLKLFCGFDESFPSLEFVIHCEK
LQKLYLNGSIEKLPNLFSNSITMMTLTDSKLTQDPMLILGMLPNLRNLQLKEAYFGKEII
CSDNSFCQLQFLQLEYLRNLETWRLGTNAMPLIKGLCIDHCPNLKEIPERMKRVELLKRT
SKWSS*
>Solyc04g009250.1.1
MADAFVSFALKKLGDFLIQQVSLRKNLRKEIEWLRNELLFIQSFLKDAELKQCGDHRVQQ
WVFEINGIANDVVAILETYAFEADKGDDDGFHSRLKACACICRKEKKFYNVAEEIQSLKQ
RIIDISRKRDTYGITNINSGDEGPSDQVTTLRRTTSYVDDHDYIFVGLQDVVQTLLAQLL
KPEPSRTVLSIYGMGGLGKTTLARKLYNCPNIASSFPTRAWICVSQEYNTMDLLKTIIKS
IQGRTMGTLDLLERMTEGDLEIYLRDLLKERKFLVVVDDVWQKEAWESLKRAFPNSKNGS
RVIITTRKEDVAERADERGFVHKLRFLSQQESWDLFCRKLLDVRAMIPEMESLATDMVEK
CRGLPLAVVVLSGLLSHKKGLNEWQKVKDHLWKNIKEDKSIEISCILSLSFNDLSTALKQ
CFLYFGIFPEDQVVTADDMIWLWMAEGFIPRREGRMEDVAEGFLNELIRRSLVQVANTFW
ERVTSCRVHDLLHDLAIQKALEVNFFDIYDPKGHSISSSCVRHAIHSRGERYLSLNLSNL
KLRSIMFFDPDFCNLSRHIVGFRHIYVLYLDIIEGGVIPDAIGSLYHLKFLRLKGIRRLP
SSIGNLKNLQTLRVLKTQGLCQLPSETTELIDLRHLVVRYPEPLVGICKLTSLQVVDGIC
CDQWKDVDPVDLVNLRELSMFEINNSYSLHNISSLKNLSTLTLCCGTYESPFPSLEFVNC
CEKLQKLFLRGKIEKLPPFPNSITMVALYFSRLKEDPMPILGMLPNLRNLILEEEAYEGK
EIMCSDNSFSQLQFLHLYMLYHLETWHLGTNAMPLIKDLVLDRCPKLKEIPERMKDVKRI
*
>Solyc04g009290.1.1
MADAFVSFAVKKLGDFLIQEINLLTSLREDIQWLRNELLFMQSFLKDAELKQSGDQRIQQ
WVFEINSIANEAVAILETYSFEAGKRVNRLKACACICRKEKKLYNVTKEIQSLKKQIMDI
ARKRETYGITNINSNAGEGPNNQSAMVRTLRRTTSYVDDQDYIFVGFQDVVQTLLAQLLR
PEPRRSVVSIYGMGGLGKTTLARNLYTSPNIVSSFPKRAWICVSQEYNTTDLLKTIIKSI
QGRTKGTLELLGTMTEGDLEFHLRDLLKECKYLVVVDDVWQREAWESLKRAFPDGKNGSR
VIITTRKEDVAERADDRGFVHKLRFLSQQESWDLFLRKLLDIRAMVPEMESLAKDMVEKC
RGLPLAVVVLSGLLSHKKGLNEWQKVKDHLWKNIKEDKSIEISNILSLSYNDLSTALKQC
FLYFGIFPEDQVVEADNIIRLWMAEGFIPRGERMEDVAESFLNELIRRSLVQVANTFWEK
VTECRVHDLLHDLAIQKALEVNFFDVYDPTSHSISSVCIRHVIHSQGQRYPSLDLSNLKL
RSIMVFDPHFRNVFQHIDMFRHLYVLYLNIKYGGVVPGSIGSLYHLKFLSLRGIDELPSS
IGNLKNLQTLVVNEADYTFQLPRKTADLINLRHLVAQYSEPLVHISKLTSLQVLKGVGCD
QWKYVDPVDLVNVRELGMAYIKRSYSLNNISSLKNLSTLTLVCKNYDESFPSLEFVNSCQ
KLQKLWLEGRIEKLPNLFLSSITMMVLRFSVLKEDPMPILGMLPNLRNLDLFRAYEGKEI
MCSDNSFSQLEFLILYDLENLETWHLGTSAMPLIKGLRIHDCPNLKEIPERMKNVELLKR
NYTL*
>Solyc04g009660.2.1
MADAFVSFAVQKLGDFLIQEINLRLSLREDIQWLRNELLFMQSFLRDAELKQSGDQRVQQ
WVFEINSTANDAVAILETYTFEAGKRATHLKGCTCICRKGKKFYNVAKEIQSLKQRIMDI
SRKRETYGDQGKSNQVTTLRRTTSYVDDHDYIFVGLQDVVQTLLDQLLKAEPRRTVLSIY
GMGGLGKTTLARKLYNCPNITSSFPTRAWICVSQEYNTMDLLRNIIKSIQGRTKETLDLL
ERMTEGDLEIYIRDLLKERKYLVVVDDVWEREAWESLKRAFPDSKNGSRVIITTRKEDVA
ERADNRGFVHKLRFLSQEESWDLFRRKLLDVRAMVPEMESLAKDMVEKCRGLPLAIVVLS
GLLSHKKGLNEWQKVKDHLWKNIKEDNSIEISNILSLSYNDLSTALKQCFLYFGTFPEDR
VVGVDNIIRLWMAEGFIPRGEERMEDVAEGFLNELIRRSLVQVARTFWERVTDCRLHDLL
HDLAIQKASEVNFFDIYDPRSHSISSLCIRHVIYSRGEKYLSLDLSNLKLRSIMFFDPDF
CKMSLINLSVFQHLYVLYLDMRFDNMSIVPDAIGSLCHLKFLRLRGIDDLPSSIGNLKNL
QTLVVNEGGYPCKLPRETADLINLRHLVARYTKPLVHISKLTSLQVVDSIHCDQWKDVDP
VDLVNLRELSMEYISKSYSLNNISSLKNLSTLRLFCRQGQSFPSLEFVSCCEKLQKLWLR
GIIEKLPNLFSNSITKLVLWDSLLTKDPMPILGMLSNLKNLILECAYKGKEIICSDNSFS
QLEFLHLGDLSKLERWDLGTNAMPLIKGLGIHNCPNLKEIPERMKDVEVLKQDHIG*
>Solyc04g009690.2.1
MDISRKRDTYGITNINSGDQGPSNQVTTLRRTTSYVDDHDYIFVGLQDVVQTLLGQLLKP
EPRRTVLSIYGMGGLGKTTLARKLYTRPDILNSFHTRAWICVSQEYNTADLLRNIIKSIQ
GRTKETLDLLERMTEGDLEIYLRDLLKERKYLVVVDDLWKKEAWESLKRAFPDGKNGSRV
IITTRKEDVAERADDRGFVHKLRFLSQEESWDLFCRKLLDVQSVVPEMESLAKDMVEKCR
GLPLAIVVLSGLLSHKKGINEWKKVKHHLWKNIKEDKSIEISNILSLSYNDLSIALKQCF
LYFGIFPEDQVVKVDNIIRLWMAEGFIPTGEEMMEDVAEGFLNELIRRSLVQVVDTFWER
VTECRVHDLLHDLAIQKALEVNFFDIYDPKSHSISSLYIRHGIHSHGERYLSLDLSNLKL
RSIMFFDRDFRKTSLINFSSVFQHLYVLHLDMNVGNMSINVPDAIGTLYHLKFLRLRGIY
DLPSSIGNLKNLQTLLVNDYGYLCQLPRETTDLINLSHLVAPYTKPLVHISKLTSLQVLK
GVSCDQWKDVDPIDLVNLRELSMHYIDKSYSLNNISNLKNLSTLRLSGGYGNSSPFPSLE
FLNCCEKLQKLWLRGRIEKLSHLFPSSITMMVLWDSLLREDPMRILGMLPNLRNLDLVRA
YEGTQLMCSDNSFSQLQFLILYDLEKLERLYLGTNAMPLIKGLGIHDCRNLKDIPERMKD
VDLLKRNYYKW*
>Solyc04g011960.2.1
MAAYSAVISLLRTLDERNIHELFHDHTAEVLDSLRAIAEYFEKVLDEFEPGKIKSLEEKI
RDAASEAEDVVELKTHQIIEGTSWTFGILQHRDLLPVFEKMETIKKQVMEIVSHDADQIL
ELFGDSMIGPSSKSYALLSDKLEDDIVRGIDDDLEIIIKRLIGPPSDLDIVTISGMGGIG
KTTLARKAYHHLTIRYHFDILAWVTISQEFQCRNVLLEALHCISKKTAIVNAKDYDKMDD
NELADLVQKNLKGPRYLVVVDDIWTENVWDSVRGIFPNYNNGSRILLTTRENEVAMYANT
CSPHEMSLLSGENGWKLVCDKVFGPKHDHPPELEEIGKEIVEKCQGLPLTISVIAGHLCK
VARTLEGWKDVARTLSEIIASHPDECLAVLGLSYHHLPNHLKPCFLSMSSFPEDFQVETR
ILIQLWIAEGFIRTSENGKSLEEVAIDYLEDLISRNLIQARERRFNGDIKACGIHDLLRE
FCLTEAEMTKHMHVERTYPTLPTQMHNVRRFSFQTEYYSVDDCYKLLPPASRSIYLFSRL
DLPNLPRIKLHRRLPIYHHDPIIYEFFSHFNLLRVLSMNNKYLYFESFPLVITKLFHLRY
LQVRFNGNIPESISELQNLQTLILSGTFPLDMTLPVKIWMMKNLRYIRLDRPTYLPSPGT
QSLVTGMPNLQEFSGHLTDEVFSGIPNIKRLIFHLPYFRKSNLDQLQLDMSRLTKLEAFK
FYGSIFYRYSFKRFHFPTSLRRLSLTRCSDFLWTDVSSTVMMLPNLEELKLKNCQTLIDE
WRLSDEHKFRSLKLLLLSDSDLRYWEATSDNFPKLKRLVLKNCGDLQGIPADFGEICSLE
SIELYDCSTTAENSAREIVQEQEDMGNYFLKIYIHNIRGKFFSSLIFI*
>Solyc04g011980.1.1
MAAYSAVISLIRTLDERNIHELFHGHTAEALDSLRAIAEYFEKVLDEFEPGKIKSLEEKI
RDAASEAEDVVELKTHQIIEGTSWTFGILQHQDLLPVFEKMDTIKKQVMEIVSHDADQIL
ELSGDSMIDTSSKSYALLSDKLEDDIVRGIDDDLQIIIKRLTGPPSDLDIVTISGMGGIG
KTTLARKAYDHLTIRYHFDILAWVTISQEFQCRNVLLEALHCISKKTDIVNAKDYDKMDE
NELADLVQKNLKGRRYLVVVDDIWSRDVWDSIRGIFSNYNNGSRILMTTRENEVAMYANT
CSPHEMSLLSAGNGWKLVCDTVFGPKHDHPPELEEIGKEIVEKCQGLPLTISVIAGHLCK
VARTLEGWKDVARTLSEIIASHPDECLAVLGLSYHHLPNHLKPCFLSMSSFQEDFHFETQ
ILIQLWIAEGFIRTCENGKSLEEVAIDYLEDLISRNLLQARERRFNGEIKTCGIHDLLRE
FCLTEAEMTKHMHVERTYPTLPTQMHNVRRFSFQTEYYSVDDCYKLLPPASRSIYLFSRL
DLPALPRIKLHRRLPIYYHDPIIYEFFSHFNLLRVLSMNNNYLYFESFPLVITKLFHLRY
LQVRFNGNIPESISELQNLQTLIFRGNNSYMYSMTFPVTIWMMKNLRYIHLDTSTYLPSP
GTQSLVTGMPNLQEFSGHFKDEVFSGIPNIKRLIFRLPYFRKSILDQLQLDMSRLTKLEA
FKFYGSSFYRCSLKRFRFPTSLRRLSLTRCSDFLWTDVSSTVLMLPNLEELKLKNCQTLI
DEWRLSDEDKFKSLKLLLLSGSSLKRWEANSDNFPNLKRLVLKNCYRLQEIPADFGEIGT
LESIELHNCSTTADDSAREIVQEQEDMGNYFLKIYIHNIRG*
>Solyc04g011990.2.1
MDRSLAQLYVIGAVQIRKFYIKKLLSLQTELVYLQTFHFYNNLEYLMAAYSAVISLLRTL
DERNIHELFHDHTAEALDSLRAITGYFQKVLDEFEPGKIKSFEEKIRVAASEAEDVVELK
TRQIIKGSSWTFGILQHQDLLPVVEKMDTIKKQVMETVSHDADQVHELVGDSLIDTSSTI
NPMRSDKSEDDIVQGIDDDLEIIVKRLIGPPSDLEIVTITGMGGIGKTTLARKAYDHLQI
RYHFDILAWVTITQEFRNRNVLLEALRCILKSTDSFNAKDYDDNELADLVQKKLKGRRYL
VVVDDIWTKNVWDSIRGIFPNYKNGSRILLTTRETEVAMYASTCSPHEMIHLSLENGWRL
LCDKVFGQKYEHPPELDEIGKEIVEKCQGLPLTISVIAGHLSKVANTLEGWKDVARNLSE
IIASHPNQCLGVLGLSYYHLPNRLKPCFLSMSSFPEDFQVDTRRLIQLWIAEGFIRTSAG
SRKSLEEVAEHYLEDLISRNLIQARKRRFSGEIKACGIHDILREFCLIEAEMTNHMHVER
THLTLPTQKNNVCRFSFQTESYSVDDCYKLIPPVSRSIYLFSRLNLPLQPCIRLHRRLPI
YRHDPIIHEFFSRFNLLRVLSIFNTNGYFKSFPLVITKLFHLKYLQVRFDGDIPNSISDL
QDLQTLICSNYSFYVNLPREIWMMKNLRYICMGGVTYLPSPRRGSLVTRMPNLEELSGVC
FTSCTNEVFSGIPNIKRLIIHVPYFRKQFPHRKLDMSRLTKLVAFKFKGSTLFQYTIKGF
GFPTSLRRLSLTLCSFVWADISPIVMMLPNLEELKLKHCQTLSDEQCDEWSDNWGYNWRW
TDKWSDDWRLSDEGKFKSLKLLQLSGSTLTHWDASSDNFPNLKCIVLKECHWLREIPADF
WEISTLELIELHDCCTSAEDSAKNIAQEHEDNMGNNFLKVDIYNYRELKLIFRTIYVILE
LI*NFDDLTNFGF*QRTWSMRD
>Solyc04g012010.3.1
MAAYSAVISLLQTLEQRTPELMIRDQTLESIHATAHYFHDVLENIRRFDHEKIKTLEEKI
RVAASGAEDVVELKISQGSNWTFENLIQVAEKMNTTKQQVMDIVSHDVHQILELSVDSLI
STPSTSYPILSDSDQLGLEDDLKIIIKRLTGPPSDIDIVTITGMGGIGKTTLAKKAYDHL
TIRYHFDVFAWLTISQEFRCRNVLLEALHCILGKPDSFDSYPYDENELADLVQKQLKGRR
YLVVVDDIWSSDVWDSIRGIFPNYNNGSRILLTTRENEVAMYANSCSPHEMSLLSAENGW
KLLCDKVFGPNNDHPPELEEIGKEIVEKCQGLPLTISVIAGHLSKVVRTLESWKDVARTL
SKIIASHPDKCLAVLGLSYHHLPSRLKPCFLSMSSFPEDFRFETNYGSQKARKRRFNGEI
KTCGIHDLLREFCLTEAEMTKHMHVERTHPTLPTQKHNVRRFSFQTEYYSVDDCYKLLPP
VSRSIYLFSKLNLPIVPSTESHLSSPIYRHDPIIHELFSHFNLLRVLSMNNKGVPFESFP
LVITELFHLRYLQVHFEGDIPESISELQNLQTLISSGTFPFDMTLPMKIWMMKNLRYIRL
DRPTYLPSPGTQSLVTGMPNLQEFSGHFTDEVFSGIPNLKRLIFHLPNNKRSYRCWQLDI
SRLTKLESFKYYGTFLTAYRVKRFYFPASLRRLSLTQCNEFFETNISSTVVMLPNLEELK
LKQCGDMLKTWRLSDEDKFKSLKLLLLSGSSLKHWEATSDNFPNLKRLVLKNCYRLQEIP
ADFGEIGTLESIELHNCSTTADDSAREIVQEQEEMGNYFLKVYIHKSRRK*
>Solyc04g015210.3.1
MEAIIVAAVSPAATKAVSFLVDSLSQLLSENVELIRGADRDFQRLLDEIEPINELLAGDY
AQLKSNNNDLDKLFQNIQRTVYKAEDAIDKFLIQAKIDEANFFNKIGPFVKWNNNRKIAP
EFGKILEQVTEIRKQTQQVLEKTGIQSSAFQPGETTQPQGPAEEDVEVVGFNKPAEDVKE
RLCEGSKDLDVIPIVGMPGLGKTTLSRKVYNDSSLDFYFYHKIWIYVGTSKKPKDILVEI
VKEVAQSNSKELIKDKDEDQLAHIIRDFLVERGKHLIVLDDVWDTQVVDFVKKAFPNKKS
RPRGDRIMLTTRQQRVAEAVSARPHYLENLSKEDSIKLLEQRVFANKRTCPIELQGYRDG
IVDKCCGVPLAIVVISGALRGCMDESEWRVVEENVGKHLINKDDHKSCLKFVETSYNHLP
QEKKAAFLYFGVFPQGFDIPAWNLIRLWVAEGLIKSGHKDSEIEKVAETYLSDFASRNLV
MVMQKRSNGQIKTCRLHDMLHEFCIIEAARISLFQQVYLQPGVRVFPSIEDPNTSRRLCI
QSSIPYNFIPKDRIVQHVRSLLCFSSDQKQIDLSNLDVQLIPSAFPLIRVLDIQSLIFEF
SKMFYGLFHLRYIAIKGDFTIIPSLFRNFWYLQTLILRNDDTNTSSSTLEIKEDIWKLLQ
LRHLHSDLPVKLPPPPTTTSNSRTSCLQTLSKVTPDSCKKTVFAKACHLRKLGIEGKLAL
LLGKERGFDSFQELRCIEKLKLLNNDFSEELHLPPHFFSLQKTLNKLTLSSTRFKWSEAD
MLGQLECLKVLKLKENAFTGKKWKPKKGSFSKLQVLHIVWAGEWETWDASNRPFQSLTHL
ALISCYDLKAVPHELADLPYLQEMKLTRTFQAVSSAIEIKNKILQRQDPESSIKFNLITF
PPTPSTN*
>Solyc04g015220.3.1
MAATYGALTSVLGTIEKVLRSNHREYGWTAKLKSLYELFDSLLGKCDVGEAIISKDLLRR
IKDVAVYAEYEVESLMNQLIIVGLNDECCGAKLDYVCQHVIQVTHSVNNISCPKKSVSPR
LDDSIHENFMEGYNEERKNMVARLTYGSKKLQVVSVVGMAGIGKTTFAKTTLFDINKEDF
PIRGWITVSENYDLRELLLRLLRDVIEMKDKDFDGMDNGQLAAHLKQVLQGKRYLIVVDD
IWSNSDWDNIRHWFPDCGDKSRILLTSRDKKVGAYAAKDGLVLMRPLTQDESRNLFYHRA
FGKNNTIRRSDIGKFKKVGEKVITNCKGLPLMITAVAGILRSKSKLYEWMEVAESVSSLV
NDDAYKQCLQVVALSYNNLPSLMKACFLHFGVFPKSHGIPVKKLTRLWIAEGLVYPNGVE
EFEQAADRVLHDLIGKSVVIVDKLSWDGKIKTCRIHDVFHDFCSKESESENLLCVCSSDS
TTISQVHTKFRQGCRWMSVQSMIDFSNYRRYTPIEIPSFYMLYDVVIFDPKVFHFKLLRV
LDLEVHNIIGLNEVTRDLVCLRYLAVGTSYLDFVDLPITNLWNLHALILGKSFVMNPRKR
KVFTFPEDIWQMTQLRHLYAKGIHLCSPGDNKVLGNLQSVSGLSPCCCTKEIFEGIKKVK
KLVIRGTREEFPTDVKWIDNLKYLQHLESVSIENIDFIFQKNTTSFFSLTSPDSFPQKLK
ELKLRCTYLPWECISIISKLPELEVLKLKSKSLIGNEWKATDQVGFPKLRFLLLDNLPLT
EWENTTGSHDHFPSLERLIITNFKFLEEIPQGFADSKKLELIELHYCNPSLVDFAKNVQV
EHEEVLGRNKLKVTAFNTGLKWQRGIFASRNNRIPGLVPSSS*
>Solyc04g039990.3.1
MSVEAEICFESMVVGQRQILDPFWKGDCFFGFAESWTMAVPWSTTLWIAKMVWMALSGWV
VACLTIADEVAASFRTGDIGPFHILERVLAKSFLFNIIERVLAKVSSIAIYEISLAWNVK
TELRKLQSTLSTIKVVLLDANEQQAKNHEVRDWLEKLRDVVYDVDDLMDDLSTQLLLRMH
FEKVKEIKELLNEIADDWRNFHFTEHTYVTPAENTSREQTHSFVRASDIIGRDDDQENIE
NIFVIPIVGLRGLGKTTLVKLVYNNNRVVQNFNLRLWVSISEDFSLSKVIEKIVRSGTGE
SFDHLDMDQLQGCLGEVLQQKRYLLVLDDVWNEDQHKWIDMRELPMNCSRGSKIVVTTRS
KMVALITGTVPPYYLRGLVEIGKEIVKKCGGVPLAVKTLGRLLYMKTDKNEWLQIRDDEI
WEIEQNKSDILPILRLSYEQMPSHLRQCFAYCPMLPKGQEIPWEDFINRWAQGFIQSSNR
NRKLEDIGNQYFDELLSRFCFLDVIQAAFDGEILACKIHNLVHDLAQSVSGAECLNVKPN
AFVVSERVRHLFFHAEDMSRKYFPRFLLPLHKPELVQHFTELRLLRIYECQVYVLFQELW
IWNCEELDLIDREGMSGLTSLQSLLLMGLPKLVTLPLELKDTAPTTLKYFRIADCPYLVE
LPEWLPNCSSLQRLYIEDCPVLASIPQGIYNHNANVHIIDCPLLGG*
>Solyc04g026110.3.1
MADAFMSFAVQKLGDFLIQQVSLRTNLRKEVFEINSIANDVVAILKTYNFEADKGDDDGF
ASRLKACACICRKETKFYNVNKEIQSLKQRIMDICRKRETYDIKNKNINNNTGEGPSNQV
RTLRRTTSYVDDQDYIFVGFKDVVQTLLAELLKTEPRRRVVSVYGMGGLGKTTLARNRYI
NPRIVSSFHTRAWICVSQEYNTMDLLRNIIKSIQEAWESLKRAFPDSKNGSRVIITTCKE
DVIERVDDRGFVHKLRFLSQEESWDLFCRKLLDVRAMVPEMESLAKIMVEKCRGLPLAIV
VLSGLLSHKKGLDEWRKVKDHLWKNIIEDKYIEISKILSLSYNDLSTALKQCFLYFGIFP
EDKMVDAENIIWLWMAEGFIPRGEQRMEDAAEGFLNELIRRRLIQVVDTVWEKVTECRVH
DLLCHLAIQKKGTSHLRFLT*
>Solyc04g051210.1.1
MAGAVAVNHAPTQSINMIMEFLLIFLSDIPKHYIHGEKLDDMLTHVGVLTMKISILVSKL
MEETFENNINETDFSDPYLLDSALTHLIFSLPSVTDKIKLIVEEITSLQLHDENGDDNPL
DAKSSDESIESTSSSFVEVTVGHEEDEACTIDQLLDKHESKLDVISIVEMPGFSKITLAN
KVYKNTLVASHFNVCAWCTISQKFIKSKVLQVILQQVAGSEDNKESNEGDKVVDLAEKLV
FGDQGRCSSELSEFGHQIVERCQGLPLAVILIAGVIVRGKKKEKDLWLKIQHNMDSLISA
NNNLQIMKVMQLSYDHLPHHLKLLLFYFERSQKNKRTPLSKLMQLWMAEEFVDHCIPYKS
SLEDNSNYLEALIYSSLVMVDPSVSKSSHRFSVAIKVCYVHDVVHDFCSVIAKKEIFFKL
INSGAPFFILWIQYTIV*
>Solyc05g005130.2.1
MLKSSTIDSSDSPMMDLVLMGFHEYILDNLQLKNETSLTFTNTNEVKKFYYGLLLLVTYL
FDPLVQCSGFGTIEIEAAGDSNRNRRVSLVLQYLTVALKLIEPEETLMDMLTKATLKAPI
LDMVESAHEELIFLRAFLMDVLRQQMKLNKYHHLLRNVEETANKLAQLSRFRNERFMDEN
STWEVCLILSDFLYDIKFIKVEIRKVCIQVLDASLMTLPDIKGLLNFLSNRLDTVLDCDA
GSIAFLMNRSRVLKEKLMYLGHFLADVVQHYNMHQGLKDLMKHVLDTKYVCLLSVGDYKS
AWYYMLSLSDMKQLLKFVETEVKTIIPKAPESSSYSFPKTNGLGFLQFFLGNLEELLCSK
LDSVIDWKDQIGSVKEGILCLRDHFAENFDELDEVYGFILKVTEMAYKAEFVIDSCLVSS
HPLWYKSHRMSEVLKNIKLLNKAVTETYERKEIDVIVNKVAKTSMNPVASLLAYTPRENE
EMEGFHEAMDKIKRQLLRRSSQLDIISIVGMPGIGKTFLAEKIYNNLIVTPHFDVHAKCR
VTQLYSWKELLLTILNDVLDPADRTGKEDGELATELRQVLLTKRFLILVDDVWDKTVWDH
LYMCFRDAKNGSRIILTTRLSDIANYAKCKSEPHHLRLFRDDESWTLLQEEVFQGESCPT
ELVDVGFRIAKSCGGLPLSIVLVGGVLKEKEKKEDLWKEVEESLGSKNIGSLQKSMSLIG
FSYKNLPHHLKPCFLYFGGFFKGKDIHVSKLTRLWQAEGFVQANKEKRTDTAHDFLEDLI
SRNLVMVMKERPNDKVKSCRIHDLLHNFCLEKSKQENFLNQMNRGEDMLPEKPQDYRLFI
HSYQDEIDSWRPCGSNVRSLQFKVADPDSLLWPRDISFIFDSFKLVKVLDLESFNIGGTF
PSEVESLIHLRYFAVQTYANSIPSFIAKLRNLETFVVRGLGGEVIIPSSILKMVKLRHLL
VKNRASFSLQGNMGESFSNSQLDYLETFSTPRLSYGQDAEMILTKMPNLRKLNCIFLETF
SYLEKLKGRCVRFPTLEFLSHLESLKLVSNCYPSKLPHVFNFPSKLRELTLSKFRLPWYE
ISIVGELPNLEILRLLSRAFEGNEWEVNDSEFRVLKYLNLDNINISQWSLSNDAFPKLEH
LVLTKP*
>Solyc05g005330.3.1
MSSTSSYEYLSIGKDYDLSYLENLANEWDSSLPRNKEPKNLIEIIYMNLKFLDMFLSLQS
FTTLCWYATQKVQDVFSYTEVEVKRINYPGDVASVFFQLEEHFCETKLEIRDKYSFPEAS
ALPLSSIVATPEFAKKFIDTVVRNLSGLSEICHPYIELVPHSSKQPMEEVVKELKLLRNF
VYFISDRICSDESDLQSQHTFLTHVLVMAGHAAMIAWLNLPNHWKEKNLASAKMNASFSD
FQKRIQPIQPCVRKIYVDVLQALKSGSYPNIEAEHVSDYKYGFVETLVHRLKVLPVIFKD
QMPMLKFLRDNLINLPREAFNDLDTAIIDAGILVYSLYDSVEEKEATAVGDPNQVPVLDF
SGDIPSIQALIYLITRKSFHSKLPKIDGLGSIDIILDHLKEYLILYSDSLSSIKSQLWTI
QQQLEHFQKHHNGSFQYFSMQAIAIAYEVYHLVVSCINNEIPQWCLVLWIGDIIEEITLL
MKEVMKNRDEKKVADLVLHTTTDVVSAHTSQLARITSTREEMVGFDEVVQTLKGKLIRGS
SELDLISIVGMAGLGKTTLANKLFLDQFVVSHFDVRAQCCVSQVYTRKDLLLTILRSVKK
DIVISDKLPENELADKLRKLLFGQRYLILIDDVWETTACDELMPCFYDANNGSRLILTTR
HDHVAYHAKLVSDPHFLRKFTLEESWMLLKNKVFNEKCCPVVLEDVGQKIAQKCGGLPLS
VVLVAGILETMEKEEHCWEQVAINLGPHIQAKSEDIINLSYQDLPFHLKPCFLYFGVLSE
DEEIKVSKLTWLWTAEGLVRTHTEKLSEDIAENYLKNLIGRNLVMVSKKSSDGKTKTCRI
HDLLLEFCKKKAKVENFLQCIDGDNANMNLSSTSYQKHSIQRRVCLQFQVDNLAEWSSIY
SEVQSFHLMKGRKIGLSSIRYASHTFNSFKFLWVLDLEFTVIDSFPEALTCLRYVAVKVA
EDSSLTFSDNLWNLETLIIKGLGGRVTLPDTIWKMVKLQHLHVYNRAIFNINNAHREMDG
LRTLSSTWFSCVEDADRIFANTPNLQKLRCEVLSCHGFFPAFNNLEMLKFSWGRSGTWVT
ELNLPPNLKKLTLSNGCVYRLDQVAILPRLVVLKLLNVSISSQVWKVTDEHFPHLKFLKL
QDLSFSVWDVSDDAFPYLEHLVLRRCQYLRMIPSCFGYMTSLKSIAIKSCKEESLAESAL
EIKNMQVDEIGNSDFQVSIHK*
>Solyc05g007170.3.1
MFKFITCRISILLIEKFQMAADACNAVINGIDSVKGRHLGNLVNNELEIAKKQLNFVAEF
LKQLEKRTPENRISAKIESLFEGAHNVFYEIWCHMNNEGRTKVTIRMISKVLKKLKPAFI
ARQIKDSKPLRSTIGITVDMMTFVDSLLESVLVLWKCMKDVTAPHITKGEMLEKKLISLR
FLIFTANSCVYEDETIMSDLLIHAEDVAYNAAHSFLCLDSENVVHSEFCKLLETVSPVKP
EVRQIYTRVLKGHSNSSGAKTSMISHEVVEGFLCSLREDLEELLSRDDSLKVAFGDHMQW
LQQGLVYLGTFLLSLPTPCTKDKNRFSLLSHIAYVASEAAILVYSLYDKDVDKTTHFPLQ
VKFNHVKIEVEMVKLHETTEVASLKDLIDKVQQELMFLGAFLMDSLQQCIEQAKITDILS
LLLYVTTEAGSVVNSLSNDLEQGDLEREMDIAYCQLVLKFKFVNAVLRQTCPVIFDSSES
NCPMRKLLDFLPIDFDVIDSYFSMLKSSKISSFGSLKIDEVLMGFLEYILDHLQELLNDE
GSLIVAATNEVKKFYQGLLLLVTFFIDTSIQYTECERQYDLLTEIETIVNEAESSVNSLL
KTTEVEHVLFRLQVKLNLIKVESGLIELRKHEATVISPLKDLIVNVKDELIFWRSFLMDS
LEQTKGKTKITVPFSVQLKLNHIKVESSLIELLKHGATMISPFKCLIEDVQEELMFLRTF
LMDSLEQCKEQTQASDVLTMVQSVTTGAGSLISSRYFSSNQGDLDGEINLMHFALLLMFK
FIKAVIRQMCPVISASTTVIDHPLINLLNFVPIYFEVIYPYFSLLKSTKTVYLSSPKMDD
ILMVFLDYILNNISVLLKDETNLFVTGANEVKKFYQGLLLIVTFIADPPSHYIECKNKNE
LLMEIETIAIEAEFAVRSSYEDHSVLLPLQLKLNCIMAESSLTKLLKHTDMNPLKNLIVN
VKEELIFLRTFFVDSLKQCQGETKITLPFPLQVKLNHVKVESSLIELLIHEATLMAPLKD
LLDNVKLELIFLRAFLMDWLDKCKDQTKITDVLNLVQSVTTDTGSLIDFISHNSKQGNLS
WEISLLHFGLFLKFKFIKRAIGQMCPIISASSAPDNAAINLLEFIPINFEVISSYFSKLK
FSKTSFTGISRMDELLMDFLEYILDNLRELLKDEADLRFHEVTKIYQGLLLIETFLADIP
VECKKQQELLTEIENIAIEAETAVNSCGEKTNEADRVLFLLQVKLNHIKIESSLIETTKH
EELVAPLNDMIENVKQELIFLRNFLMDSSDQCNKQTKTADVLCLIQSVTTEAGSVISSVS
HNSKQGGLAKEINLSHFQLLLKFKFIKAAIRQMCPIASASSSSNHLIMINLLNFFPFDFE
VIDSYFSMLKSSKTSSLGGSKMDEIFIGLHAYILDSLNMLPNNEASVVFTNKRKRFYQGL
LLLVTFLLDPPIQYIECMKQNDLLTEIETIALEAKDVIRSSYEDVVNGNESNKVNLEIKL
LTVAFKFIKSEGNLTHLLKRKATLEAQIIALIEDTHEELVFLRAFFVDLLRQHKELYKLH
DLLVHAEVTAHNAVLISGSCCEEMSLSLVVLLREIKAVKAEVRSVCFEDLDASSCNMTKT
NIEALVKFLLNNLDRVFTCDAGSILFMKNQIPVVQENLVRLGSFLDHILQHRDMHKEFKD
LVERVQEVVNSSKYVIFFSVSCDNPVWYHLLYLYDVKQVHKFVEEEVKMICYKVPDSSLF
GFSKTSGLGFLNYFLGKLEELLHSKLDLITELKHQIGSVKEELIHLRSFLSHFSENNGEH
DDVYGLVIEMAYKSEYVIDSCLSISYPLWYKVHWISEVVENIKLLNKDVTEIFRRKHIEV
TLHEVAKTSTYLIEPSLLANAPTGNEEMVLFQDVMEKIKKQLLGGSSQLDVISIVGMPGL
GKTTLAEQIYNDQIVAGYFDVHGKCHVTQTYSWRELLVTLLNDVMPSDHTKKADDQLAKE
LRQFLLTKRFLILIDDVWDTKAWDYLHMCFQGIKNGSRIILTTRLSEVAQYAKCESNPHD
LPLLRDDESWKLLQKKVFRRGSCPPELGDVGFRIAKSCGGLPLFIVLVAGVLKEKNEKAD
LWKEVEESLDALNIDSLEESMSIIGFSYMNLPHHLKPCFLYFGGFLRGKSIHVSKLTRLW
LAEGFVLEHNEKRLEDVAEDFLKNLISRNLVMDMEKRFNGKMKTCRVHDLLHKFCLEKAK
QENFLLWIYRNDDANARIYPDKPEEYRLSIHSCRDEFAEWRPHSSSIRSLLFNATSDDQY
TTVARDISFILNSFKLVKVLDLESINIGYTFPTEIESLIHMKYFSARTGADTIPSSIAKL
WNLETFIIKGMRGQVTLPCSLLNMTKLRHIHVNDRASFDLDNRSKSLADSQLVNLQTFST
PYVSYGEDAEKILRNMPNLTKLKCIVGCSRKWRGECVLIPRLDYLSRLESLKLFSNNCPV
ECLEGFNFPSELRELTLSSFSLPWNEISVIGTLCKLEVLKLVNNAFAGVQWNVNDTQFRE
LKYLKLDSLNFAKWSISEDSFPSLERLVLTNCKRLENIPSHFEDVVSLKSIEVNWCSWSV
ANSAEEIQTTQREDMANDAFTVTIQPPDWDRRS*
>Solyc05g007350.2.1
MFSGEYLSSTKHHPLKFLQRIEDEWGSYMPETIKERVYLLKTEFKFMDMFLSIQSFTDKP
NMLTVTQKVHALFQDSAFDVSKIYQNLNRLTSLLQNKIRVTKMEIGANYSFFSEISLQQL
SEKSGVDNSEFVMKFINGVVENVSELAEMDDLCSREIQEVLKELKLLKSLVGFLSNRWYA
EPQSVRTFFGHVLFVAGSAAMVVWLYIPSYDNNRDQDLVPGEMNFLLSYLVRMRIKPVNP
CIRKIYVDVLQALKWTMQSELSLNIQNVYVAEIEAGFIEILIHNLEEIRSISTLSRIEFL
NHLMATLVEMLKFLRASLIHLPKLGLEFHLKDIDTISIDVGLLVYSLYDREEQDEEVNQT
LFRDMPKSIQHIKEVIFLVSRKAFQSNLPRVHGLGCVDFLLNNLKEFQDRYSDSQYSFVK
SQLQVIQKELEGLQPFLKDVAEEWYNKHERLHHCAALLNGKAYEVEYIVDSFIKKEVPEW
CLVRWLFDIIKEVILIKEEVTKIRKKELLKFDFVLNDTLDTTPAHISSESINTPRITDEE
VVGFEDVMEKLREQLIRGTKQLDVISVVGMPGLGKTTVANKLYSDELVVSRFDIRAKCCV
SQAYSRRSVLLSILRDAIGESPTLTKLPTDVLADQLRKTLLWKRYLILVDDIWEASVWDD
LRCCFHDSNNGSRIILTTQHADVAENAKSVSDPLHLRILNDDESWKLLKQKVFGEESCFM
LLSNVGQEIANKCRGLPLSIVLVAGMLTKMEKSEKCWKQVAKNLCTNVLSNSKAIIEQSY
QNLPYHLKPCFLYFGVFLEDKEINISILTWLWISEGFIKSCDDKSLEDIAEGYLENLIGR
NLVMVAKWGSGGKVKTCRIHDLLLYFCKEIAREKNLLLWMRRDQNVNTSSSIYSHKQLVQ
RRMSINSQVVDLVKWSSLVGTVRCREDRNKGSFSIVQFSHIYFRFLKVLNLELIVIDSFP
TELVYLRYFAARTSQKSITSSIVNLRNLETLIVKPMGGKLILPLTLLKMVKLRHLQIYSK
AHFSTLNAADELLENSKFDNLITLSSPTFCCVRDAELMLRTPNLRKLRCSFVGWGYPSHV
MSSLTRLETLSIKMDSCGSSPSNFPPNLKKLTLSNFTMHWLQSSIAMLPNLQVLKLVAVF
FSKAEWEVTSDKFHQLKVLKVVDCPCFKKWNVSDNAFPCLEHLVLRRCRYLEAIPSRFGD
ITSLISIEVKSCKESLVESAMVIRESQVEEMQNYDFKVFINK*
>Solyc05g007610.2.1
MNHNILQSLQHLEDQWGLDMPESLEDVIKFLKREYTFLDFFLSLQNFTDLSYMPEIVHNV
QTLFHDAAVNLREISEMDHVDGVTDQLQVNIQKTKLEIKREYLFPKVNKDGIVVTAKFVI
DFIDTVVVNLGDLLKVFCSSSLLFVRGPNKEIRDVFKELKLLRNFVCFVTDRFKELKSQP
IDFFVHVLEVTSHAAMIAWLYLPSNEKENQETNDLLSDHLNMKIKPIDRSIGKIYIDVLQ
ALRSEWRPIISIDHVDNCVAGFVETLQHNLKAISVSNPNTHQIADLQEMLNLLIANLSIQ
ALEFHLKDIDTVMIDSGILVYSLCEDVVLGEVSIDLPGTIERIKILIYNIIRKEFQSSLS
RIHGLGYVDFALSNLHEFQRRYADSLDSVKTQLQIIQTELDGVQPFLKFVAEQQYNIHDK
FQNSVSLLIGKAYEVEYIVDACVSKRVPDWCLMRWLVDISSEVAEMQQKKMFEVDLVLPY
TIATDTSSKSSNLEKNPGIKEEMIGFEDEIKTLIRQLTRGSRMLDIISIVGMPGAGKTTL
ANRLYSYNSVVSHFDIRAQCHVFPVYSQRGLLLSLLAMLQVSIDETSLVSEETDELKDIL
SRILRSKRYLILVDDVWDHKAWDDLKCCFPDDNNGSRILLTTRYHDVADYVKSVYKPHHL
RSLTHEESWKLLKMEVFGNERCSPLLKKVGKKIARKCGGLPLSIFLVAGILSNMEETEEC
WNEVAKHLGINMSNALNDIIEQSYQHLPYYLKPCFLYFGTFLEDEEINVSKLTWLWIGEG
FVKDHEGKSLQDIAKVYLENLIRRNLVMNAKRSSDGNVKACRVHDLLLDFCKKKAEKEHF
LSWIKWDQNDKSLSSISSQKKLTQRRLVFIEEENLVGWSSSSCLVDSVLFRRIDVSSRQV
LQIFYHFKFLKVLNLESTVINSFPTVLVYLRYFAAQTDQDSITSLIANLWNLETLILKPT
KGKLKLPVTIMKMVRLRHLCIDNAYFTLNGEEGLLEKLEVLSTPCFTCAKDVELLVQKTP
NLRELRCSFVDFRQECLPCLDFVETLEIHLAADSTVSRPYIFPAVVRNLTLSNFFLGSSH
RSNIPKLPNLRVLKLVSIFFDNDEWEVRDDEFFQLEVLKLVKCEFLEEWNVSDDAFSSLK
HLVLRECPYLKKIPFRFRDKSLSIKVKSCSKSVERSAAEIKQNQENRDRLSDTSSQFARN
PGMNEEMVGRYYEMDKLRHKLIGGSSNLEVISICGAPGVGKTTLANYLYFDPSVVSRFHI
RAQCCLSQKHSRKDLLLALLGDITKDTTDFEGETDYVLADKLRKLLVSKRFLIFVDDIWG
SSVWADLKVCFSDFNNGSRIILTTQFYGVASRATKHDSDLYVLHMLSNEESWVLLQNKVF
NKERFPLVLEDVGRSIAQKCQGLPLSIVLVAGVLARMPKERHRWEQVATKLSVDIQAHFE
RTMELSYWYLPHHLRKCLLYLAVFSEGREIQVSKLTWLWISEGFVKTHSERLPEDIADDY
MENLVERNLVMVSKRSFDGKIKACHIHDLLLEFCRKKAELESFAQRIKGDIFDLYRKTRT
SWRFSLHSRCDNLTLCSYFSNLKSFQFREVRNTAFSSIDHASDIFKRFNTLSLPTDLLNV
ETLIVRGVGGRVSLPNTIWKMVKLRHLHIYDQAFFTLNNRKEFSETSSTMDDLQTISSVC
FSRVKNADKILEKTPNLRKMRCEVSKFEGSFPAFSKLNKLEMLKISSGEQLTWINDLNIP
RNLKKLTLSYFRIDLNEVATLSNLEVLKLLEVTIRSNVWEVNDEQFLRLRILKLENPSFS
RWYASDDAFPCLERLELKRCQHLKNIPYCFEHSSSLKSLKIISCNDMLANSVMQTKESSK
YLHGASGFEVFIH*
>Solyc05g007630.3.1
MNHNILQSLQHLEDQWGLDMPESLEDVIKFLKREFTFLDFFLSLQSFVDLSYMLEIVHKV
QALFHDAAVKLTEISEMDHVDGVTNQLQVNIQKTKLEIKCEYLFPKVNNDGIVDVTPKVV
IDLIDTVVVNLGDLLKVSCSSSLLFVRGPNKEIGDVFKELKLLRNFVCYVSDRFIEMKSQ
YIDFFIHVLEVTNHAAMVAWLYLPRNDNENQETNCLLSDHLNMKIKPIDPSIRKIYIDVL
QALRSEWRPIIPIDHVANCVADFVETLRHNLKAISVSNPKTHQIADLQEMLNLLIANLSI
QDLEIHLQDIDTVMIDSGILVYSLCENVVLGEVTIDLPVMIEHIKILIYHIIRKEFQSSL
PRIHGLGYVDFVLSNLKEFQDRYPDSLAFMKTQLQIIQAELESVQPFLRFVAKKQYNIHN
ELQNSVALLIGKAYEVEYIVDACVSKRVPDWCLMLWLLDISTEVAEMQQKKMFEVDLVSP
YTIDTDTSSKWSELKKRPGINGKTIGFEDEIEKLIHRLTGGFEGLDIISIVGMPGAGKTT
LANRLYSYHPVVYRFDILGYCHVSPVYSKRGVLLSLLATLRVSIDENSLLSKRTSTLEDI
LVRNLRSRRYLILLDDVWDRNVWGDLKRYFPDSNNGSRILLTTRNDDVAYYVESVGKPHN
LRLLTYEESWELLCIEVFGNKSCSPLLEKVGQEIARKCGGLPLSIVLVAGILSKMEKTEE
CWSRVAKDLGSYMASDAKAIIEPSFQHLPYYLKPCFLYFGTFLEDEEINVSKLTWMWIAE
GFVSNLEGKSLQDIAKGYLDILIRRNLVMNAKRSSDGNVKACRVHDLLLDFCKKKGGEEH
FLSWTKCNRDQNDKSLSATSSQKKLTQRRPVFIEEENLVEWSLSSCLVDSVLFKRLDVSS
HQIYYFKFLKVLNLESTVINSFPTVLVYLRYFAAQTDKDSITSLIDNLWNLETLILKPTK
GKLKLPVTIRKMVRLRYLCIDNAYFTLNDVEGLLEKLEILSTPCFSCAKDVELLVQKTPN
LRELRCSFVDFRQEYFPELYFLTRLETLQIHLAANSMAAGPYNFPPTLRNLTLSNFFIDS
CLESKISSLPILCVLKLVSVFFDNDEWEVRDGEFSGLRVLKLVKCEFFDEWKASDHAFPI
LEHLVLRECPYLMEIPSSFQDIPTLNSIKVKSCSESVEQSAIKMKRELEDIYGSDHLMVF
IQRELNKDSLSGAPKLRMAEHFENSVPKGESLMGKIA*
>Solyc05g007640.3.1
MMFPDKDNLLEALQQIAVQWDSEMPETSKDRIRFLKTDFEFLHIFLSFTDLSYMPDFTYK
VQGLFQDAVVDLKKVNKIHHIDRVTSRIQEKIRITKLEIRDIHLVLSNKDGIDTPEFVVE
FIDTVIQNLADFVELGDSVLKELKLLRNFVCFVSGRSMEPKSLHAFVTHVLLVVGRAATI
VWLYYSENQEMNSLLSDLVQMKIKLIQPDVRKIYIDVLQAVTHPIIQIENAADCVAGFME
TLQHNLEELPTHSQMDVALTVQTLVLQEMLHLLVDNFRCLSVQVLEFHLQDIDTVVVDSG
LCVYSLYEDVASEKVTPDLQGTIERIKTLIYHIIRKEFQSSLPSIHGIGYVDFLLSNLKK
FHDRYSSSLAHFTNELQMIQTELERLQPFIRSVALERRNKYDKLQHSVALVIGKAYEVEY
IVDACVSNKFPDWCIMLWLLELIKEIRAVAAKIQSLEVDSAPSHGTIDAYPSHTQTINDD
IVGFEDVITKLRDQLTRGSKKLDIISIFGMPGAGKTALANKLLLDKSVVDHFDICAQCYM
SSVHSRREWLLSILKTLHVSIDENSLLSEETSDLAAMLRQILQTGRYLILLDDIPNDSAW
DDLESCFYDANNGSRILLTTRNSNVAYYARSISQPLYLRMLNDGESWTLLKKKVFGEGFC
SPLFEKVGPKIVRKCGGLPLSIVFVASILAGMERTEQCWKQVARSLGTEISCYPENIIEQ
SYQNLPYHLKSCFLYFGMFSDHEEINISKLTLLWIGEGFVKYDKHKSLEDIAEGYLKNLV
ESNLVMLSKRSCGTKVKVCRIHDVLFHFCKARAHSENLIQRIQRSQGDVTFPKQLGQRRL
AFYAEVGDLVEWSSSCSLVSSVLFRKANINASSSIANASDMFHDFRFLKVLDLEFTVIDS
FPTNMVYLRYFATRTSHESITSSIHMLWNLETLIVNGMGGHLSVPSTIWNMAKLRHLHIS
PSFTAEELLEDSELNDLVTFSTPYFSCVKDAELMLEKTPNIRELKCKFKGLSSDQFSVLD
FPTHLEVLDIFGDEHVESLPYLVFISALSLEKLKVSYFILGSQHLSNISQLRKLQELELN
FVEFEGEKWEVREDEFVELKVLKIVNCSSFREWTVSDDAFSNLQHMFLRCCQSLVEIPSW
FAEIHSLKYIEVDNCNGSVVESARTIQNTKVEDYDVDLELVIKTHNSDGVTGR*
>Solyc05g008070.3.1
MAYACISSLMQTLKQLLRAKSPLICESCIQKQHVESSYQSLCTLQVFLEDTTNEANDIEN
LKILENKIRDVVYKAEDRVDSCLTNMILAHNEDDREKACKSFDEELQQVETELDSLRKEV
IVIEFHKRGSKLTEITTTSFSSTEETTYVGMKKDYKAILNCLNAQTKELIVISLIGMGGI
GKTTLARKVFDNSIIRDRFEKHAWVTISEQYNKRQMLLEVASSISGVNNQEMSNDELMVI
VYRSLKGRRFLIVIDDLWSTEAWDQMRRIFQNDNNKSRIILTTRLKHVADYASSPDFPPR
EVSFLSFKDSWKLFTKKLFRKDRCPPQLRKIGKHIIQQCQGLPLSIIVIAGLLSKIDVTY
DNWKKIEQDLNSFHGSVLEQCQAILCLSYNYLPPYLKACFLYIGGFPEDMEIRVSKMMSS
WIAEQFIKATSDTRLEVVAEKYVQELMDRSLILGKTRKPNGRFKTCKIHDLLRQLCIREA
QIENVVHFPYSDLVSTYSQDINDRRRVMIPFLIDDYFIDHPSQRSGKIRTRSLIFMGGGR
SYLVPEMNHWPDSISEFKLLKVLDAREIGYDFSPIIRQLVHLRYVDARIQDPSSLAKLFN
LQTMIVYSRRNVQLPAEIWTMSQIKHVDIEQMDMPNPFSIGDQQTQPLFLNNLQTLALDS
SPFLAEILKKTPNVEKLKIRGANTYNEWFDFVDCLVDLQRLEKLSITASDDNSPCFLSSA
FYARNLKHLRLGYTSLPWEEMDVLANLPNLEDLERWEATTDNFPMLEHLVLLDLDELEEI
PQSFGEIMTLKFVRVENCNPAVDSSARNILEEQQGWGNCELQIEIVPSLQYDL*
>Solyc05g009630.3.1
MADVAVKFLLENLTQLLIDNADLILGIQGEVENLLTDLNYFNAFLKEAAKSRRENEVLKE
LVKKIRKVVNDAEDSIDKFVVEAKRHDDKNKFAQWFHITHVARAKGVADEIKSIRERVKE
IRDNDAYGLQAITLDDNFNRGDEERKAPVVEEDDVVGFDDEAKTVIDRLIGGSDYVEVVP
VVGMPGLGKTTLAYKIYKDPKVEYEFFTRVWVYVSQTFKRREIFLNIISKFTRNTKQYDD
TPEDDLANEVKELLGKGGKYLIVLDDVWTMEAWDRIKIAFPNNGKRNRVLMTTRQSNVAK
RCNDKPHDLKFLTKDESWELLEKKVFHKEKCPPELELPGISIAEKCMGLPLAIVVIAGAL
IGKGKTTREWELVAASVGEHLINRDPENCKKLVQMSYDRLPYDLKACFLYCGAFPGGSQI
PAKKLIRLWIAEGFIQYQGPLALEDVAEDHLNDLVNRNLVMVTQRSCSGQIKTCRVHDML
HEFCRHEAMMEENLFQEIKQGQERSFPGKQELATYRRLCIQSLIPEFLSMKPSGEHVRSF
LCVGSKKIDMPPNEIPSIPKAFPLLRVLDAESIKFSRFSREFFKLFHLRYIALSTDKIKT
IPADFGNLWNIQTLIVETQQATLDIKADIWNMTRLRHVCTNASATLPSTKRPKSSKDNLV
NRCLQTLSTIAPECCTAEVFTRTPNLKKLGVRGKIDALLESSKDGSGSGLFSNIGKLGCL
EYLKLVNDTRLSSKPLHLPPAYIFPQKLKKLSLVDTWFEWKDMSILGLLPELEVLKLKEN
AFKGQSWEQEDGGFPRLQVLWIERTDLTSWKASSGNFPRLKHLALISCDKLEELPAELAD
VKNLQLIELQSSSESAARSARAILKRNQEKEQDGDKGTGFKLSIFPHDLGL*
>Solyc05g009740.1.1
MEKIELTTSFSSNDEEFVGFKEDVKQIIQKLTRGTKEREVISIVGMAGLGKTTLARKVYN
SHSIAEHFDARAFCIVSQTYSTRKLLIDILKQVTGEKHDMIREDEDVADMLRKELYFKRY
LIVLDDMWKYQTWEDLQLCFPCVGRGSRIMVTTRVQEVATKMSDTYSLRFLTDEESWELL
QKKVFKRGRVPLELKEAGFEVARNCKGLPLVIVLNAGIIAQKERCVSVWEEFAKDLSSLG
LEEQSRKAVQSSYDYLRDHLKHCLLYVGYFPEDYNIPVSDLLNLWIAEELVPNINDTENL
EKSSKDCLIDLVNRSLLIVSKRRSNGDIKYCMVHDLIREFCSRELEEEDFKQRFESYNSS
SEVPSSPNDPARLCMYIHDNLVNHLELNGYSLNGISEEKESLEFIAHPRFYSSKCMDLFS
LLHKLRLIRVLHLLDINMESSWEFQKSPASALESLTHLKYLAIFVKKFDFKWVSHMINLQ
TLRVHSHQRIKTSPDIWKMKKLRHVDISEFSFLWVDDEQEKSSQHVLLDNLKTFGKCRVS
LADMNRKFWWRFPNLEELSLSVVNFHGMPNHSLFPTPEIHNRLQSLEISFPIGLSTPTGG
FKSVFPMNMRLLSLAGISLTEQVVTSIAALQKLETLKLFFIHFPNNNTRWDVTDREFKVL
KYLKLELVDMNQWEASDTSFPMLEKLVIKDCEQLEEIPSSFADISTLRLIKLINCSESVR
ESAQRIKRDVEDTEGVERLQLHIPKNY*
>Solyc05g009750.1.1
MAKLTDMEVIEICPKPSMDVNDEFEEVVGFDDDVEIISEYLKRRTSTNLDVISIVGMAGI
GKTALARKIYNSNSIIKHFDVRAWCSVSQIYDVRKLLERLMARRFLIVLDDIWEGKAWDT
LKLYLGSNYGKGSRVMVTTRNEKLAMYMRQRTDPYSLPFLNDEKSWELLQKKVFQGENCP
LELSNVGPLVAKKCRGLPSLIIMIAGILSSKKKEADLWLKVAYDICSHAFETKMSLKTIQ
SSYDHLANHLKPCLIYMALFPKSYEIPVSDLLEWWIAEEFVQDIDTWRLEELSEICLYDL
VSRNLVMVSKTRSNGKMKCCIILDQVREFCLRKITEEKFMQLIVPYSYPEEQRLCMYIHD
RTMTSDFKGSDPKEFIVHPKFSILDRKNPFRLLNNLRLVRVLHLLDIYLDNSLSAEFQSF
PHLRYLAIFAKAFDLKWVSHLLHLQTLRVRSSYIMISSVIWKMSKLRHVDINEFPVTVWE
EEDDIVLDNLKTLGMCRMSVADMTRKFWDKFPNLEEVKLHINEFGDHVSDYTSSALMNLD
TILPWYLKCLSLSEMFLTHELVSSIAKLRYLETLKLSEIYFAGERYWDLGDYTFEKLKFL
KLHRVFMTKWSCREESFPCLEYLVIKSCPKLEEIPEAFVDIIPLRLIKVIDCSDSVGNSA
VKIKIESEEYYGSTSIQVHILKKDK*
>Solyc05g009760.2.1
MLLLMKILFPSIVRGQANYNMENSEESCIEPYYPSIDEELVGFDEHAQNITDYLIRGTWD
LDVVSIVGMAGLGKTALARKVYNSRSIIDRFDVRAWCSVSQTYNRRQLVLQILTQITGDH
PSNYVNLDDPEDILRKCLNGKRYLVVLDNIWDGKAWDDFQSCFPDFNHGSRIMITTRDKA
MASYVKGYSFPYSLPRLEDDQSWELLQKKVFGRGKSCPLELVNVGKLVAKACRGLPLLII
MIAEVLSREREGSSWLKVAYDISSHVPNKEIIMMTIQSSYDHLLDHLKPCLIYMGLFPKK
YEIPVSDLLKWWIAEEFVHHIDTLKLEELSEICLHDLVGTNLVVVSKTRSNGKMKCCIVL
DHVRDFCLRKITEEKFIVPYSYPDQPEEQRLCMYLNDRTMTSDFKESDPKEFIVHPKFSI
LDRKNPFRLLNNLKLVRVLHLLDIYLDNSLPTAFQSLDHLKYLAIFVKAFDLKWVSHLLH
LQTLRVRSSYIMISSAIWKMSKLRHVDINEFPITVWEEEDDIVLDNLKTLGMCCMSVADM
TRKFWDKFPNLEEVKLHINEFGDHVSDYPSSALMNLDTIILPSRLKCLSLSEMFLTHELV
SSIAELRCLETLKLSEIYFAGSHWVLGAYTFEQLKFLKLHHVFMTKWSCIEESFPCLEYL
VIKSCPKLEEIPEAFVYIPRLRLIKVINCSESVRDSAQRIKQDVEDIEGDERLQLHIPKN
Y*
>Solyc05g012740.2.1
MSNLCRGRYFDISPLEKIVHEWDLGSSMEHKMDCLNIDFQFLNMLLSLQSFTRRDCLDTT
VEKVEALWDAAEFERINCIDDVKLVLDKMEEEIWETKIHIEAKYSFPIALISKIATLDPE
FVKRFIDTVIMNITDLPKINRLYTWSRLKQIQEAVKELKLLRNFVYFISDRCTNPQSQYT
FFSHVLVVAGHVAMISWFSINADMNFFFDPLKLDALFSDLQMRIQPIQPGIHEIYIDVLQ
ALKSGSHPNIDVHAADYKAGFVETLVHHMEVLRPIIHKHEKGVAFKDQITMLNFLRDNLI
NLPREAVEDFDTGIINVGLLVYSVFKSVALGKSKRLVPVLDFSGDIQSIQALVYFLTRNS
FCSNLPKIDGLGSIDIILDQLEEFLSCYSELTSSIRSQIQKIQQQLEHFQKQNDGFGSFG
MQVITKAYEVDHVVVGYINKDIPEWCLFLWTRDIIEEITQLIEAGEIHGKEVSDSVLHNT
TDVANADTSQLAQMTSMSEEMVGFQDVMYTLRGKLIRGSSKLDVISIVGMPGLGKTTIAN
KLFFDQLVVSHFDVRAQCCVSQVYTRKDLLLTILHSVKKDTVVSDKLPEDVLADKLRKLL
MVQRYLILIDDVWETVAWDDLKPSFYDANNGSRIILTTRLGDVANDAKFFSDPHFLRLFT
QEESWMLLKTKVFNTKSCPLVLEDVGQRIAKRCGGLPLSVVLVAGILETTEKETNCWEQV
AINLGSHIQAKSEDIINLSYQALPFHLKPCFLYFGVFLEDEEIRVSKLTWLWIAEGLVRS
HKEKPSEDIAEDHLKNLIGRNLVMVSKMSSDGKSKSCRIHDLLLDFCKKKAKVENFLQCI
KGDNDMNPSSVSCQKHNISRRLCLDVQADNLAEWSSICSDVQSFHLMKGRQIGSSSVSYA
SHIFNSFKFLWVLDLEFTVIDSFPKELTCLRYVAVKVAEDSSLSFSDNLWNLETLIVKGL
GGRVTLPDTLWKMVKLRHLHIYNRAVFNINNELQEMDGLTTLSSPWFSCAEDADRVFAEM
PNLQKLRCEVLSCNSSSPSFNNLTKLEMLKFSWGRRALAPTLKLPPSLKTLTLSSGCISS
LDEVATLPRLVVLKLLNISLTFDVWEVTDEQFPHLKFLKLQDLSFLEWNVSDDAFPCLER
LVLTKLRHIEQIPSRFEDMMTLKSIEVRECKESLVESAKNIRETQVEERQNSDFKLFVHK
*
>Solyc05g012900.3.1
MESMNISHPLDTLMYVEKQLVSRGDAHFIQILLKIEKDVEEHQSKLYHFLDTLQWVEEKW
GSFRMCSDNNHLSWIEDQWYSFDYNMEPYNILTTLQRFVQASHSFLEGFHFSKESRPPHT
PQRIEEKGLPIVSHLSKTLQQMEDECNSFFVEYLFAQELDALSVLQRIEEYWGSFRMYLE
EFRSKVSDFLEISQEGMSLLDRLRFLKRDFKFLSIIIELHIFKEEPHVSWEKVRALFHGA
TDELIQMYSTEVSPWSQQFYDYFCHLQYELQQTKLEIIKANFPFPKISANEDGIVIPDFV
KKFIDSVADNISNSLKFDDLSSPLCIGGRSIMVQIEMVLKGLNFLSSFVCFVSDRCIETR
VKHALFTHVVQVAWQTTMATWLYLPSNEYMYQDTAPNGENPLLSDLLKSKIQPIQSSICK
FYCHILQALNLVQSQWYPVINAKYVFDCEVGFLESLRCTLKGLPVSSNCIAIKAELQETL
NFFGDTLVNLPTQVIELHLQDIDFSIVDAGLLVFSLNDDNENLDFTGKIQSMQSVIYLIY
RKKFLLQFNLPGIDRVDSADFILDNREKFQSMYSNSVDSVQSQLPIIQKELKFFQAVVEQ
QDGLQHFAKKTTHLVFEVEHMVDTCKKKDVPDWCLFIWILNIGEDIRMLMAEVAEIRNEL
LSSPNKLTSFVQLVLKGFVRIFGVASSQFASKQRINEEIVGFEDVKDELIGKLKGGSSGL
DVISIVGMAGLGKTTLANKLYSDESVVSHFNIHAHCCVSQEYTRKDLLLAILRNITDERA
KLRRETENELADRLRKLLMFKRYLLLIDDVWETSAWDDLKLCFPEHNMGSRIILTTRHYE
VASYAKHDSDPHMLRSLNNDESWMLLNKKVFNNESFPFILRDAGQEIVRKCDGLPLSIIL
IAGILIRMKKEKYCWEQVATNLGPNIQDQMEGTLDLSYQNLPPYLKPCFLYLGVFSEDEE
IQVSKLTWLWIAEGFIKPHTGKTLEEIAENYLENLVGRNLVMVGKRSFNGRIKTCRIHDL
VHEFCRKKAKLENIIQRINGDAGLDPTQFFPPKCNTSRRLSLHSQCDDLAKWCLCFSNLK
YLQFRESRRTAFSSIDRASVILKRFKFLRVLDFEFTIIDSFPQELILLRYISFRTDNDTL
SLPANLWNLETLIVQGTRGRISLPETIWKMVKLRHLQINDQALFTLQNEQEFIESPSEMD
DLQSLSSAYFSCAGSADKILAKTPNLRRLTCEVSAFDDSFTAFNNLAMLEILKISSGAAL
TSVDKLKLPSHLKKLTLSNFYINLNEVTTLSTLEVLKLLGVTICSNTWKVKDEQFSKLKF
LKLENLSFSEWDVSDDAFPYLEHLVLIRCPYLEVIPSCFGYMSSLKSIEVKSCKESLADS
AMVIKEMQVEVMGFSDFEVIIHKIDQQCSNTRSGITYQIEGSLSADAVGKTTKLIQSDVL
VN*
>Solyc05g012910.3.1
MSLNISHPLKTLKYVEKQLVSRGDAHFIQILLKFKKEFSSPCSTVLVEEHQSHLYHFLDT
LQWVEEKWGSFRMFSDNIHLLETLNQIEDQWYSSDYDMFSEESDDILTTLQRFAQASNSF
NMFLEGFHFFKESLPLDTLQWIEEKDLLFPANCLPIVSHLCETLQRMEDECNSFYTFLVE
YLFSEELDTLSVLLRIEEDWGSFRMYLEEFRSKVSDFVETSQECREGCDSFIILLETYLL
SSEDYLLLMQDEWSSFDFFSEEHMSLFDRLRLLKRDSNFLSIIIELHIFKDQPDVSWGKV
RALFHGAADELIKMYSTEVSPWNHQFYDYICHLQYEFQQTKLEIMRANFPFPKISCQLLA
NEDGIVIPGSVMKFIDIVADSLSNLLKFDNPSSLLCIGGRCMVQIEMVLKGLDFLSSFVC
FVSDRCIETRVQHALFTHVVQVAWQTTMATWLYLPSNEYMYQDTAPNGENPLLSDLLQRK
IQLIQPSICKFYIHILQALNLVESQWNPVINVKYVFDCEVGFLESLRRTLKGLPVSSNCI
AIKAELQETLNFFGDTLVNLPTQVIELHLQDIDFSIVDAGLLVCSLNDDNENLDFTGKIQ
SMQSVIYLIARKKFLLQFNLPGIDRVDSANFVLDNREKFLSMYSNSVDSVQSQLPKIQKE
LQFFQAVVQQQDGLQHFATKTSHLVYEVEHMVDTCKKKDVPDWCLFIWILNIGEDIRMLM
AEVAEIAEIPNELLSSPNKLTSFVQLVLKGFVRIFGVASSQLASKQRINEEIVGFEDVKD
ELIGKLKGGPSGLDVISIVGMAGLGKTTLANKLYSDESVVSYFDIHAHCCVSQQYTRKDL
LLAILHDIITDERAKLGRETENELADKLRKLLMRKRYLLLIDDVWETSAWDDLKLCFPED
NNGSRIILTTRHYEVASHAKHDSDPHKLRSLNNDESWMLLNKKVFNNESCPLIPRDIGQE
IVRKCGGLPLSIILVAGILTRMKKDKHCWEQVATNLGPNIQDQMEGTLDLSYQHLPPYLK
PCFLYLGLFPEDREIQVSKLTWLWIAEGFIKPHAGKTLEEIAENHLENLVGRNLVMVKKR
SFDGRIKACRIHDLVHEFCRKKAKLENIIQRING*
>Solyc05g013260.2.1
MTKALKIFTLNNIAARLEAASKPIISGRKMISEVLKMLKPEKIAERIEASKSSSQITTME
MVRFVDFLLDYVKDPTLVKLRYLRAFFILSASRCIEHESMHYFFIHVENVAYTALKLRFK
WIDKYIDMISYELHSLRSSLSPNLTQNLLTALKSSKSETTLNSECMLDFVNVLLEDLKVH
LHCCQIWGLKEELLNSVHFLRCIEHGGTQLRIFSSLQSLIEDLVFEAALVINAYDEDLLF
VLKPKLNHVNLVIKMIQLRNSEATFLLRADSLKLIDYALEELIVVTNFLMDSLDQCKQQP
KITDLLTLIQSVTNEACSAVKNLLCYPRGEDFVREMNRSHFLLLLKFNFIKAAIRQMCST
ICASSTEIHLLNFLPINFEVIGSYLNSSEKSSSGYRNMNLVMMDFHQYIIDNLLLKHETD
LSFTVADDVKKFYDGLLLLLTHLVDTLSQCSEFGTTAIEAKSANSNKSNLILQFLTVAFK
LIGCERSLMDLQKHKATLKAHILDLIKSSHEELIYLRVFRSQATHMTANKIAQIIKRRST
EEIGLLLSEIESVKVEIRKVCFQFLDASPYNMTDGEDLIRFLSKHQDWLLNFDAFSIPFL
KKQIPEIKGKLFYLGSFIADIVQHRDMHQELKDLVKRVQDIKFVCLFPIRDSAPSWCYRL
YLSDVKQLLKFVETEVEMICLKVPDFSSHSFPKINELGFLDCFLGKLDEMLSSKLESVID
LKCQIEPLKEGLLCLRTLTDHFPEIYDEHDEVYSLITRVTAMAYKAEYVMDSCLTYSYPL
WYKVCWISEAVENIKLVNEVVRETCERKKVDVAVLKIRKTSIHLVPSLSSNTPGSDEEME
SFQEAMDQMKMQLLGGSRQLDVVSLVGMPGIGKTTLAEKIYNDPVITFHFDVRAQCRTTQ
VYSWRDLLLAILNGVLEPNDRNEKEDGELADELRRFLLTKRFLILIDDVWDDKVWDNIHM
CFKDARNGSRIILTTRLSSVANYAKCESEPHHLRLFRDDESWTLLQQELFQGKSCPPEIV
DREKDNKSRIVEGNRRKSMFAEY*
>Solyc05g013280.3.1
MAKECRDAIGTINLVKGQHLDRRTTNQLEDAIKHLTHVAVFLTNLEKRHPANGISVHLRP
LFLEAHDGFSLMCSHPPRSQFTVKLDNIAEKFKSAKASRSTRQVIPELLQIIEPENIAKR
IKASKPSRSSSPITVDMVGFIESLLGSVHRALFFISAGPPVSMLDKKLRHLQVFFRLISK
RGIEHESMKDLFYHVEDVAYTAAQLCVLGSSCHMDNEFSKLLERISRPFSPGLRLVYLNA
LIGLNSSRSKTTMNAKYMLDFVSALQDDLRLRCDNRIRWLQRGLSYLCRFLRDIESYPVS
HRQLISLQLNMEDLAIGSANAIYSYDEDMDKTSEIDHELFHLQMKFNYVKVEVDLIRLQN
IQGTIIVPMKDLIDYVWEELMFFRSYFMDAFDQCKEQTRITVILNYIQSAVSQAWSVCDS
LCHDLNQNDLAREINCLHFQLLLKFKFIKVAIRQMCPSISASSTPDHPMIDLLNFLPMNF
EAIDSYSSMLKASFPSSPHRPNRDAESPNTSFLCGPNTDVYSFYSSSSRIPKMDEILKRF
HEYILVNLLRKDETNLTFTIADEVKKFYDGLLLMVTYLIEPPVPHTECRKQNDLSMRHEA
VAIEAESAVCLHYEDNMNNNRCREINQVLQFLTVTFWLIKSEGNLMDLLKHKSTLGNQVL
DLIESAHEELILLRSILMDLLRKKLYRLDDLLMHAEVTAKRLAIFSGSCYEYFMNGSSTE
KMRPLLSDFLQEIESVKVEFRNVCLQVLDISPFSLTDGEGLVNFLLKNQAKVPNDDAVSS
DGSLEDASSTEKMGLPSDFLREIESVEIKEARKLYDQVLDATHCETSKTDGKSFINIMLT
QQDKVLDYDAGSVSYLLNQISVVKDKLLHIGSLLVDIVQYRNMHIELTDLAERVQDKNYI
CFFSVKGYIPAWYYTLYLSDVKQLLKFVEAEVKIICLKVPDSSSYSFPKTNGLGYLNCFL
GKLEELLRSKLDLIIDLKHQIESVKEGLLCLRSFIDHFSESYDEHDEACGLIARVSVMAY
KAEYVIDSCLAYSHPLWYKVLWISEVLENIKLVNKVVGETCERRNTEVTVHEVAKTTTNV
APSFSAYTQRANEEMEGFQDTIDELKDKLLGGSPELDVISIVGMPGLGKTTLAKKIYNDP
EVTSRFDVHAQCVVTQLYSWRELLLTILNDVLEPSDRNEKEDGEIADELRRFLLTKRFLI
LIDDVWDYKVWDNLCMCFSDVSNRSRIILTTRLNDVAEYVKCESDPHHLRLFRDDESWTL
LQKEVFQGESCPPELEDVGFEISKSCRGLPLSVVLVAGVLKQKKKTLDSWKVVEQSLSSQ
RIGSLEESISIIGFSYKNLPHYLKPCFLYFGGFLQGKDIHVSKMTKLWVAEGFVQANNEN
GQEDTAQGFLDDLIGRNLVMAMEKRPNAKVKTCRIHDLLHKFCMEKAKQEDFLLQINSGE
GVFPERLEEYRLFVHSYQDEIDLWRPSRSNVRSLLFNAIDPDNLLWPRDISFIFESFKLV
KVLDLESFNIGGTFPTEIQYLIQMKYFAAQTDANSIPSSIAKLENLETFVVRGLGGEMIL
PCSLLKMVKLRHIHVNDRVSFGLHENMDVLTGNSQLSNLETFSTPRLFYGKDAEKILRKM
PKLRKLSCIFSGTFGYSRKLKGRCVRFPRLDFLSHLESLKLVSNSYPAKLPHKFNFPSQL
RELTLSKFRLPWTQISIIAELPNLVILKLLLRAFEGDHWEVKDSEFLELKYLKLDNLKVV
QWSISDDAFPKLEHLVLTKCKHLEKIPSRFEDAVCLNRVEVNWCNWNVANSAQDIQTMQH
EVIANDSFTVTIQPPDWSKEQPLDS*
>Solyc05g042090.1.1
MKLIKKDISHLLEKTPKNRGLVVVNSQEKRVESKSLTSHKMIVGFKEERNWIFNKLTNGP
TDLDVISITGMLGSGKTTLAYKIYNDKSVSRHFDIRAWCIVGQEYDEKKLLDKMFNQVTS
SDLKLNDNVDVVDKLRTQLYKKRYLIVLDDLWDTTTWDELTRPFPHVEKGSRIIFTTRDK
KVALHGKRHSDPFNIRLHSDIP*
>Solyc05g043420.1.1
MEIGKENEGEIEKLASNSLVSSAVLRKDIVDLQDFVEKLKKKEDQIVLDTDQTEKLKFLL
ACLQLFYYMSDGQNAEMSCISYEVHELVQSLFDQTGDDMMVKLTDHVIPRLLENITSSKI
AEHHHSESSATMTEDQLVELLDVLLVNLHNLPKVYAELIFPSMSQYELLQNAFGNLRDFY
ALKVNGCVEYETIEHVLPQFQLIADIVGHFCFVLLSYQLDKTDGEDDNELVVSKVNSMIV
YLLLKINPVLLVVMHICYTNLKTSKSEEVGRLIKKLLEASPDLLIEYLIHLQEHVINVIT
PSTSARNIHVMIEFLFIILYDVSKDIIHHDKLFLLLEVVEALIEEVSSLVHNLVEKSTSE
DSMNATSCASLNLLENIELLKEDLTNVFLKARADSPQLCFPVSDGPIFMTFLLTNLKDLV
DSNASSVALIKEEIKQVKEDLEIIRSYFGYAEQELHRDLWTRVLDVAYETEHAINSILAR
DHGLLQLIFVLLDIVKKIKLVRKEVQEKIPKSSGIIVANAPNKSVESKSPTVGKIIVGFE
EETKWIIRKLTSGPAEIDVISIVGMPGLGKTTLAYRVYNDKSIVDHFDVCAWCTVDQECN
EKKLLQKIFNQVIGLKEKFSEDDIDEDVADKLRRKLCGQRYLIVLDDMWDTATWDELTRP
FPEFQKGSRVILTSRKKEVALHGKCYSDPLYLRLLKPKESWELLEKRVFGEEGCPDELKD
VGEKIARKCDGLPLVLDLIGGVISRKEKKEALWLEVLNNLSSFIFKDEEEVAKVIQLSYD
HLSDHVKPCLVYLASYPKDKDIMISELKDLWIAQGLVQQTEMKSAEEVVEIYVDELISSS
LVIPFFKFIFKIHDLVHDFCYIKSRKEKLFDFIGGSNTPSSSSNLMPRGITIRYDQRLFH
LDENFVLFNPDKKNHYVKHLLSLKVYNGIKDCLSHNSHLKHLRLLKSLDLNGITLTDSLL
NEIGMLVHLKYLSIQTKANALPPSFSNLCNLEILVVNNLKGSCMVLSPCFWSLAKLQNVR
MNICSFYDTYINETTVLDKDSRLENLRTLYKLYLPGLEDTEDIFQRFPNLQNLRVCIKQL
PDCSAKKICFPRFDVLNELEELHLTASWDSLSEYTHRFPLKLKILKLKGLALTSDTLSRI
ARLTNLQALCLKDTIIEEGKEWNMEDVTFQYLKSLKLVNVSFSEWQVDGEESFPMLEMLH
IRRCDTLMDIPDSFGDIASLKLINVWYNPQLKNSSFSIKEYVEEMTGEDKLVVCFNGIWS
*
>Solyc05g044490.2.1
MSRGFPRKLGLPTGGGLIQANSITALHVNLELGTGNVSKLTLMKLNDMLIVKMDQAETLT
LELTFISVFSHLFCAVLDDEMICLSYEVHNLVQLLFHQKGDVMLAKLMNHSVPSLLNNIE
SYIKSHDFSESSATKTEDHLVEHLDAVLVYLQYLPKCCAELIFPIMTQYELLQNVYGNLR
DFHELKVNGCVEYDTIEHVLRQFQIMVQSVGFFCLILLRCQLDERDENDEILVISQVESM
LANLLVDIIPVELEVMHICSTNLKASKSEKVGCFIKQLQKASPHILREYLIHLQENMANI
ATDSTSTPLTREVSICVSNLDKNLRNKENMIDTRYARLDSLENIELLKKDLKHVFLKPPA
DSSQLYFPMSDGPLFMNLLLRNLNDLLNSNTYSVDLIKEEIMLVKEGLEFVRSFFGIVEQ
EFDKDLRTRVIGLAYEAEHAINSIIVRDHGLLHLIFLLPDTIEKIKLIKEEVPARISKSK
GLTVGNTPSKPVEIKKSSTTDQIIVGFEEETEWIIRKLTSGPTEVDVISIVGMPGLGKTT
LAYRVFNNKSVVDHFDVRAWCTVDQEHNDKKLLQKIFNQVVGLKQTLNEDDIDEDIADKL
RKELFGKRYLIFLDDLWDIETWNELTRPFPQIQRRSRIILTSRKREVALQGKHHSDPLYL
RLLTPEESWDLLVKRVFGEERCPDELLVVGEEIARKCAGLPLLLDLIGGVIARQEKKKAL
WLEVLNNLNSLILKDEEEVMKVIQLSYDHLPNHLKPCLLYLASYPKDNYIKISELKHLWS
SEGLVEHIEMKSVDELLEVYVDELISSSLVVVFYGIHDRNPIFRIHDLVHDFCLIKSRNE
HLFDVIKSNTPSSSSDLMPRAMTIHYDQHLHSDENFVLFNPEKQNPYVKHLLSLKVYKAG
DIESWRPNHLRHLRLLKSLEIRQILLMDPLLNEIGMLVHLRYLNIWTKVEALPPSFSNLL
NLETLMVYNSASNMVLSPSIWSLAKLRHVHMFSFSVFESHADEQTVLEEDSKLENLRILS
GLKISDSQDTGGIFKRFPNIRSLRFAIKTSQYCPAEKICFPRLDVLSEREQVDANFHGEG
WRDKYQCDLYYFPLSLKILKMTRFDLSSNSLSEIARLPNLENLSLQEVIIEGGKEWNMED
VTFEKLKILTLYHVSFSEWQVREESFPMLEELQIEWCYELMEIPDSFWDIASLKSIKVLG
QRQLKDSALKIKEYVAEMTGDDKLVVM*
>Solyc05g050430.1.1
METEKLASNSLVSSALLHKDIVDLKDFVERLKNEQDQVEELKFLLACLQLCYYISDTEMS
CISYEIHVLVQSLFHQSSGDDMMVKLTDHVVPRLLEDITSSKISDHHHSAAMNEDQLVEL
LDVLLVNLHNLPKVRVELISPSMTQYELLQNLFGNLRGFHALKVNGCVEYETIEYVLPQF
QLMAEKVGHFCFVLLSSQLDKTDEEDDNEHVVSQVNSMLVDLLLKIIPVSLDVMHLCCTN
FKGSKSEEVGFFIKQLLEASPDILRESLIHLQEHMVITVVTPSASTYNIHVMIEFLLIIL
TDRLKAVIHHDKLFVLLARVIQLTKEVFVFLRNLEENMNEACGSNLNLLENIELLKVDLK
NDFLKARADSSQVPFPMSDGPLFMTLLLTNLKDLAYSNAYSVSLIKEEIKQVKQDLEIIR
SLFDYAEQELHKDLWTRVLDLAHEMQHAINSILARDHGLLQLIFILPDTIEKIKLVKKQV
QEKISKRSGIIVANAPNKPVERHSSSIVGKIIVGFEEETEWIIRKLTSGPDEIDVISIVG
MPGLGKTTLCTVDQERNEKKLLQKIFNQVIGLKERFNEDHDIDDDVADKLRRKLFGKRYL
IVLDDMWDTDILDDLMRPFPKFHEGSRVILTSRKKEIALHGKCHSDPLYLRLLRSEESWE
LFNKRVFGEEGCPDELKDVGEKIALKCGGLPLVVDLIGGVISKKEKKEALWAEVLNDLSS
SIFKDEEEVVKVIQLSYEHLSHDVKPCLLCLATYPKDEDISMSELKDLWIFQGLEMKSAE
EVVDELISSSLVIPFDDSIFKIHDLVHDFCYIKSRKEKLLHFIGGSKAPSSSDLMPRGII
VHSYKYVFSLDEYFAVFDPQQKIPYVKHLLSLKDFDVTSICLSYRSHLKHLRLLKSLDLR
GITLPDSLLNEIGMLVHLKYLKIRMKAKALPPSFSNLCNLETLIVDNWVGSIILLSPCFW
SLAKLRVVQMTWGAVFDPVITVLDEDLRLENLTTLHNLFLLGSEDTEDIFKRFPNLKNLQ
VCIREQIPKKICFPRLDVLNLYVFPLNSFPEYTHGFPLSLKKLMLKELTLTSDTLSSIAR
LPNLEELTLKNAIIEEGKEWNMEDHVAFQNLKSLTLSRLIFSEWNMEDHVIFQDLKYLEL
EGLNFSEWKVDAEKSFPMLEKLFIHGCYKLMEIPDSFGDIASLKFIGVQFSPQLKESLFK
IKEYVEEINRDDKLDVEFYGWGS*
>Solyc05g053990.3.1
MLVHLLLKIIPVSLDVMHICCTNLKGSNSEEVGFFIKQLLEASPDILRESLIHLQEHMLI
NAVTPSASTYNIHVMIEFLLIILTDGLKAVIRHDKLFVLLAHVIQLTKEVFVFFRNLEEN
MNEESGSNLNLLENIELLKVDLKNDFLKARADLSPLPFPMSDGPLFMNLLLTDLKDLAYS
NAYSVSLINEEIKQVKQDLEIIRSLFGYAEQELIKDLWTRVLDLAHEAQHAINSILARDQ
GLLQLIFILPDTIEKIKLVKKEVQEKLPKSSSIIVANAPKNPVERNSSSTVGKIIVGYEE
ETEWIIRKLTSGPAELDVISIVGMPGLGKTTLAYRVYNHKSIVDHYDVCAWCTVDQERNE
KKLLQKIFNQVKGLEERSSEDHDIDDDVADKLRKRLCGQRYLIVLDDMWDTATLDELMRP
FPEFHKGSRVILTSRKKEIALHGKCHSDPLYLRLLRSEESWELLEKRVFGEEGCPDELKD
VGKKIARRCGGLPLLVDLIGGVISRKEKKEALWAEVLNDLSSSIFKDEEEVVKVIQLSYD
HLSDHVKPCFVYLASFPKDEDISMSELKDLWISQGLEMKSAEEVVDELISSSLVIPFDDS
IFKIHDLVHDFCDIKCRKEKLLHFIRGSKAPSSSDLMTRGIIVHYNHYVYPSDEYFTMFD
PEQKIPSVKHLLSLKGFSMTSFCLSYKSHLKHFRLLKSLDLCGVTLPESLLNEIGMLVHL
KYLKIWMKAKVLPPSFSNLCNLETLMVNADLSCMRLSPWFWSLAKLRVVEMTWGAVFDPV
ITVLDEDLRIHSLNIHAASL*
>Solyc05g054010.3.1
MDIGKENEGEIERLGSNSLVSSALLREDIVDLKDFIQGLKNEQDQVEELKFLLACLQLCY
YISDAEMSCISYEVHDLVQSLFHQSSGDDMMVKLTDHVVPCLLENITSFKISDHHHSAAM
NEDQLDELLDVLLVNLHNLPKVRAELISPSITQYELLKNVFGNLRDFHRLKVNGCVHEFE
TIEYVLPQFQLMAERVGHFCFVLLSYHIDKTDEVNSMLVHLLLKIIPVSLDAMHLCCTNL
KASKSEEVGFFIKHLLEASPDILRESLLHLQEHMVINALTPRASTCNIHVMIEFLLIILT
DGLKAVIRHDKLFVLLARVIQLTKEVFVFFRNLEENMNEASGSNLNLLENIELLKVDLKN
DFLKARADSSQLPFPMSDGPLFMTLLLTNLKDLAYSNAYSVSLIKEEIKQVKQDLEIIRS
LFAYAEQELHKDLWTRVLDVAHEAEHVFNSILARDNGLVQLFFMLPDTVEKIKLVKKEVQ
EKLPKSSSIIVANAPKNPVERNSSSTVGKIIVGYEEETEWIIRKLTSGPAELDVISIVGM
PGIGKTTLAYRLYNHKSIVDHYDVCAWCTVDQERNEKKLLQKIFNQVKGLEERSSENDID
DDVADKLRRRLCGQRYLIVLDDMWDTATLDELMRPFPEFHKGSRVILTTEESWELSEKKV
FGEGRCPDELEDVEKRIARKCDGLPLVVDLIGGVISRKEKKEALWAEVLNDLSSSIFKDE
EKVLKVIQLSYDHLSDHVKPCLVYLATYPKDKDIRMSELKDLWISQGLEMRSAEEVVDEL
ISSSLVIPFDDSIFKIHDLVHDFCYIKSRKEKLFHFIGSSKPPYSSSSLDLMPRGVIIRG
DTDLFDFDECFAPFDPEMKNPYVKHLLSLKVDDLDLCGIKLPDSLLNEIGMLVHLKYLKI
MMKAKVLPPSFSNLCNLETLMVNNGDLSCMMLSPCFFSLAMLRVVQMNLDAVFDPVITVL
NEDLRLENLTTLHNLYLPGSEDMEDIFKRFPNLKNLQVCIREQIPEKIRFPRLDVLNELE
QLIFSNSSRNPFAEYTHGFPLSLKILKLQGLTVTSDTLSRLPNLEELTLEHGIIEEGKEW
NMEDHVAFQNLKSLKLSCLVFSKWNMEDHVIFQDLKYLKLEFLNFSEWKVDAEKSFSVLE
KLFICGCDKLMEIPDSFGDIASLKFINVRYNPQLKESLFKIKEYVEEINGEDKLDVEFYD
WGY*
>Solyc05g054020.2.1
MGRGKENEGQTKGVSSVVLCEDIVNLLDFIERLNNGRIQTSLNTHKIENLTLELTFVSAF
CHLYYSLFLASSNDEMSCISNEIHDLVQSLFHPSGEDMLVNIMYHDVPRLLENIISYISS
HSYAEPTMTEDRLVELLDAILIYLQCLRCCSDLIFPSMTHYELLQNVFGNLRDFHRLKVN
GCFKYDTIEYVLPHLQLMALRIVNFCFTFLGDCTLHDFDKSEVTRLNSKLAANLLVDVIP
VELEVMHICFTNLKGSNSEEVVRSIKQLLEASPDILRESLIYLQEHMIINAVTPSASTCN
IHVMIEFLLIILTDELKDVIRHDKLFVLLARLRELTKELFILFRNLEENMNEASGSNLNM
LENIELLKENLKNVFLKARADSPQLRFPMSDGPLFMTLLLTNLGDLVKSNASSVSLIKEE
IKQVKEDLEIIRSLFGYVEQELHRDLWTCVLDTAYEAEHAFNSILARDHGLLQLILILPD
TIEKIKLVKKEVQEKIPKRIVANAPNKPVERNSSSTVGKIIVGFEEETEWIIRKLTSGPA
EIDVISIVGMPGIGKTTLAYRVYNHKAIVDHFDVCAWCTVDQERNEKKLLQKIFNQVIGL
KERFSEKDIDDGVADKLWKQLCGKRYLIVMDDMWDTETLDELMRPLPEFHKGSRVILTSR
KKEVALHGKCHSDPLYLRLLRSEESRELLKKRVFGEEGCPDELMDVGKRIAKKCGGLPLV
LDLIGGVLSRKEKKETLWLEVLHSLSSSIFKDEEEVVKAIQLSYYHLSDDVKPCLVCLAT
YPKDEDIRMSELEDLLIFQGLEMKSAEEVVDELISCSLVIPFDDSIIKIHDLVHDFCDIK
CRKEKLFHFIGRSKAPSSSDLMPRGIIFYYTDVYSLDEYRPVFDPEQKIPSVKHLLSLKD
FGVTSLCFSYENHLKHLRLLKSLDLGSVTLPDSLLNEIGMLVHLKYLKIEMKTNVLPPSF
SNLCNLETLVVYNDICIILSPCFWSLAKLRVVQMTWGAVFDPVITVLDEDLRLENLTTLH
NLYLLGSEDTEDIFKRFPNLKNLQVLIKKQIPEKICFPRLDVLNLSAFPQNSLPEYTHDF
PLSLKKLKLEWFTVTSDILSSIARLPNLEELTLQYTIIEEDKEWNMEDHVVFQNLKSLKL
SRLIFSKWNMDDHVIFQDLKSLELVDLSFSEWKVDAEKSFPVLEKLLICTCDKLIEIPDS
FGDIASLKFINVRLSPQLKESLFKIKEYVEEMTGEDKLHVEFNDPGP*
>Solyc05g054340.3.1
MDKIRMLTFVSLFCHLYYSFFSESCNDEMCCISNEIHDFVHSLMLHPSGEDMLDRIKYHG
LMKNITSYISSHSYSEPTMTEDRLVEILDAILMFLQHLHKCSKLIFPSITTPFELLQNVF
GNLRDFCRLKVNEFLHEYKAIVYVLPLQLMVERVVNFCFTLLYSQLAIFDELDVSLVKSN
LANLLVEVIPVSLEVMHLCCTNLEGSKSEEVGHFIKQLLETSPDILRESLIHLQERMLNT
LTPSASTCNIHVMIEFLLIILTDALKDVIRHDKLLVLLARVIQLTKEVFVLFGNLEKSMN
EANLNLMENIELLKEDLKNDFLKECADSSQLRFPMSDGPLFMTLLLTNLNDLVNSNAYPV
YLIKEEIGRVKEDLEIIRSLFGYVEQELHKDLWAHVLDVSYEAQNAFNSILARDHGLLQL
IFILPDTVEKIKLVKKEVQEKIPKSSGIIVANAPNKPVERNSSSTVGKIIVGFEEETEWI
IRKLTSGSAEIDVISIVGMPGLGKTTLAYIVYNHKSIVDHFDVCAWCTVDQEHNEKKLLQ
NIFNQVIGLKEQSNEDHDIDDDVADKLRKRLCGKRYLIVLDDMWDTETLDELMRPFPEFH
KGSRVILTSRKKEVALHGKCHSDPLYLRLLRSEESWELLEKRVFGEEGCPDELKDVGKKI
ARKCDGLPLVVDLISGVISRNEKKEAFWLDILNNLSSFIFKDEKEVEKVIQLSYDHLSDH
VKPCLISLSTYPKDKDIRISELKKLWISQGFVDQIEMRSAEEVVDELISSSLVIPFDNSI
YKIHDLVHDFCYIKGRKENLFHFIEGSKALSSDLMPRGIIIHSNRHVFPLDDSFVVFDRE
KKNPYVKHLLYLKVYDNCLSYKSHLNHFRLLKSLDLDCRKLKYTLLNEIGMLLHLKYLSI
QTEASTLPLSFSNLCNLESLMVNNVERTCMLLSRWFWSLTKLRDVWMKCCADPFDPTALD
EDSRLENLTSLHDLYLPGSEDTEDIIFKRFPKLRNLRVYINTQIPENTCFPRLDVLNELE
QLLLFVSARNPFPEYTHGFPLSLKKLKLGGLTLTSDTLSRLPNLEKLSLEQVIIDEGKEW
NMENVIFQNLKSLKLVELSFSEWKVDAEKSFPVLEKLFIDSCDKLMEIPDSCGDIASLHL
IKVLHCPQLKKSISKIKKYVEEMTGEDKLKAYFFLWRLS*
>Solyc06g008380.2.1
MVENVLPLFQLMAERVGRFLWEDQTDEDSRLAQLDENDQNVKDSRLFKLAHLLLKIVPTE
LELMRIYFTNLKASTSEEDGLFIKQLLETSPDILREYLIHLQEHMITVITPSTSGARNIH
RCINSCTRLRDNGLLHLIFSLPTTIKKMKLIKDEVSDLHEKIPKNRGLIVVNSLKKPVER
KSLTTDKIIVGFEEETNLILRKLTNGPADLDVIWITGMPGSGKTTLAYKVYNDKSVSSHF
DLRAWCTVDQGYDEKKLLDKIFNQVSDSNSKLSENIDVADKLRKQLHGKRYLIVLDDVWD
TTTWDELTRSFPEAQKGSRIILTTREKEVALHGKLYTAPLDLRLLRSEESWELIEKRAFG
NESCPDELLDVGKEIAENCKGLPLIVDLIAGVIVGREKKKSVWLEVVNNLLSFILKNKVE
VMKVIEISFDHLPHHLKPCLLYFASRPKDKALTIYELKAVWVAGGFVEKTEEVVKIYVDD
LISSSLVICFNEIGEYPTYQLHDLVHDYLFLEPSFIMVKDFLLNEICMLRYLRIGTQVKS
LPISFSNLWNLEILWVENKESTLILLPRIWDLVKLRLLAMSNCSFFDMDADESILIAEDT
KLQNLRHLHKLVLSYSKDTEDIFKRLLNLQVLGFDLKESWNCSTAQYWFPKLDFLTELED
LL*
>Solyc06g008400.2.1
MEKRKDNEEANNSLVLFSALNKDIADVLVFLENEENQKSLDKDEVENLKLKMAFICTYVQ
LSYSNFEQFEDIMTRKRQEVENLLQPLLDDDVLTSLTSNMDDCISLYHRSYKSDATMMDE
QLDFLLLNLYHLSKHHAEKIFPEVTQYEVLQNVCGNIRDFHGLIVNGCIKHETVENVLPL
FQLMAERVGHFLWEDQIDEDSDEDDQNDRDSRLFQLLLKIVPTEMEVMHICYTNLKASTS
AEVGRFIKKLLETSPDILREYIIQLQEHMITVIHPSTSGARNIHVMMEFLLLILSDMPKD
FIHHDKLFDLLAHVGVLTREVSTLVRDLEEKLRNKEGNNQTNCATLDLLENIELLKKDLK
HVYLKAPDSSQCCFPMSDGPLFMHLLHMHLNDLLDSNAYSIALIKEQIELVKQDLEFIRS
FFVDAEQGLYKDIWARVLDVAYEAKDVIDSIIVRDNGLLHLIFSLPITIKKIKLIKEEIS
ALDENIPKDRGLIVVNSPKKPVERKSLTTDKIIVGFEEETNLILRKLTSGPADLDVISIT
GMPGSGKTTLAYKVYNDKSVSSHFDLRAWCTVDQGCDDKKLLDTIFSQVSDSDSKLSENI
DVPDKLRKQLYGKRYLIVLDDVWDTTTWDELTRPFPEAKKGSRIILTTREKEVALHGKLN
TDPLDLRLLRSDESWELLEKRAFGDESCPDELLDVGKEIAENCKGLPLVADLIAGVIAGR
EKKRSVWLEVQSSLSSFILNSEVEVMKVIELSYDHLLHHLKPCLLYFASFPKDTSLTIYE
LSIYLGAEGFVGNTEMKSMEEVVKIYMDDLISSSLVICFNEIGDALNFQIHDLVHDFCLI
KARKEKLFDRIQSSTPSDLLPRQINFVFDKSQNDQEHFGLNFDLFSSNKERHFGKHIYSL
KINEDQLDDSLFDTFHLRHLRLLRVLFLTLSFIMVNDSLLNEICMLNHLRYLRIGTQVKY
LPLSLSNLWNLEFLWLENKESTLILLPRIWDLVKLRVLSVDACSFFDMDADESILIAEDT
KLENLRMLGELFIFYSEDTEDVFTRFPNLQVLSFEIEESWDYSTEQYWFPKLDCLIELEK
LSVSFGSSNTNHSGSSVATNQPWDFHFPSNLKQLLLCDFPLTSDSLSTIARLPNLEELSL
YDVIIQGEEWNMGEEDTFENLKFLNLRLPTLSKWEVGEESFPNLEKLKLRGCGELEEIPP
SFGDIYSLKFIKIVKSPQLEDSALKIKEYAEEMRGGGELQILGQKNIPLFK*
>Solyc06g008450.3.1
MEKRKDNEEANNSLVLFSALSKDIADVLVFLENEENQKSLDKDEVENLKLKMAFICTYVQ
LSYSDFEQFEDIMTRKRQQVENLLQSLLDDDVLTSLTSNMDDCISLYHRSYKSDAIMMDE
QLDFLLLNLYHLSKHHAEKIFPGVTQYEVLQNVCGNLRDFHGLIVNGCIKHEMVENVLPL
FQLMAERVGHFLWEDKTDEDSDEDDQNDRDSRLFQLTHLLLKIVPTELEVMHICYTNLKA
STSAEVGRFIKKLLETSPDILREYIIQLQEHMITVIRPSTSGARNIHVMMEFLLLILSDM
PKDFIHHDKLFDLLAHVGVLTREVSTLVRDLEEKLRNKEGNNQTNCATLDLLENIELLKK
DLKHVYLKAPDSSQCCFPMSDGPLFMHLLHMHLNDLLDSNAYSISLIKEEIELVKQDLEF
IRSFFVDAEQGLYKDIWARVLDVAYEAKDVIDSIIVRDNGLLHLIFSLPITIKKIKLIKE
EISALDESIPKDRGLIAVNSPKKPVERKSLTTNKIIVGFEEETNLILRKLTSGPADLDVI
SITGMPGSGKTTLAYKVYNDKSVSSHFDLRAWCTVDQGCDEKKLLNKIFNQVSDSDSKLS
ENIDVPDKLRKQLYGKRYLIVLDDVWETTTWDEVTRPFPEAKKGSRIILTTREKEVALHG
KLYTDPLDLRLLRPDESWELLEKRAFGDESCPDELLDVGKEIAENCKGLPLVADLIAGVI
AGREKKRSVWLEVQSSLSSFILNSEVEVMKVIELSYDHLPHHLKPCLLYFASFPKDTSLT
IYEFNVYLGAEGFVGKAEMNSMEEVVKIYMDDLISSSLVICFNEIGDALNFQIHDLVHDF
CLIKARKENLFDQIRSSAPTDLLPRQITIDYDDDEEHFGLNFVIFDSNKKRHSGKHIYSL
RIFGDELDDSLFDTFHLRHLRLLRVLVLDTSFIMVNDSLLNEICMLNHLRYLRIGTQVKY
LPLSFSNLWNLELLWVENKESTLILLPRIWDLVKLRVLFADACSFFDMDADESILIAEDT
KLEKLRILGELLISYSKDTKNIFKRFPNLQMLQFELKESWDYSTEQHWFPKLDCLTELEI
LNVGFKSSNTNHSGSSVKTNRPWDFHFPSNLKQLSLHDFPLTSDSLSTIARLPNLEELSL
YDAIIQGEEWNMGEEDTFENLKFLNLRLATLSKWEVGEESFPNLEKLKLQGCRKLEEIPP
SFGDIYSLKVIKIVKSPQLEDSALKIKEYAEDMRGGSELQILGQKNIPLFK*
>Solyc06g008770.2.1
MEKRKDNEEANNSLVLFSALSKDIADVLVFLENEENQKALDKDQVEKLKLKMAFIYTYVQ
LSYSDFEQFEDIMTRKRQEVENLLQPLLDDDVLTSLTSNMDDCISLYKSDAIMMDEQLDF
LLLNLYHLSKHRAKKMFPRLTQYEVLQNVCGNIRDFHGLIVNGCIKHEMVENVLPLFQLM
AERVGHFLWEDQTDEDSDEDHQNDRDSRLFQLTHLLLKIVPTELEVMHICYTNLKASTSA
EVGRFIKKLLETSPDILREYIIQLQGHMITVIHPSTSGARNIHVMMEFLLLILSDMPKDF
IHHDKLFDLLAHVGVLTREVSTLVRDLEEKLRNKEGNNQTNCATLDLLENIELLKKDLKH
VYLKAPDSSQCCFPMSDGPLFMHLLHMHLNDLLDSNAYSISLIKEEIELVRQDLEFIRSF
FVDAEQGLYKDIWARVLDVAYEAKDVIDSIIVRDDGLLHLIFSLPITIKKIKLIKEEIFA
LDENIPKDRGLIVVNSPKKPVERKSLTTDKIIVGFEEETNLILRKLTSGPADLDVISITG
MPGSGKTTLAYKVYNDKSVSSHFDLRAWCTVDQGYDDKKLLDTIFSQVSDSDSKLKVILI
VLDDVWDTTTWDELTRPFPEAKKGSRIILTTREKEVALHGKLKTDPLDLRLLRPDESWEL
LEKRAFGNEICPDELLDVGKEIAENCKGLPLVADLIAGVIAGREKKRSVWLKVQSSLSSF
ILNSEVEVMKVVELSYDHLPHHLKPCLLYFASMPKDTIMSIYELNIFLGGEGFVGKTEMK
SMEEVVKIYMDDLISSSLVICFNEIGDALNFKIHDLVHDFCLIKARKENLFDRIRSSAPS
DLLPRQITIDDKEHFGLNFVMFDSNKKRHSGKHLYSLGINGDQLDDSVSDAFHLRHLRLL
RVLDLDNSFIMVNDSLLNEICMLNHLRYLRIGTEVKYLPLSFSNLWNLEILSVEHNESTL
ILLPRIWDLVKLRVLFVDDCSFFDMDADESILIAEDIKLENLRILVKLLIFYSKDTKNIF
KRFPNLQMLQFVLEESWDYSTEQYWFPKLDCLTELETLSVSFKSSNTNHSGSSVATNRPW
DFHFPSNLKQLLLSDFPLTSDSLSTIARLPNLEELSLYDAIIQGEEWNMGEEDTFENLKF
LNLRLPTLSNWEVGEESFPNLEKLKLRGCGELEEIPPSFGDIYSLKIIKIVNSPQLEDSA
LKIKEYAEEMRGGGELQILGQKNIPLFK*
>Solyc06g008790.3.1
MEKRKDNEETNNSLVLFSALSKDIADVLVYLENEENQKALDKDQVEKLKLKMAFICTYVQ
LSYSDFEQFEDIMTRKRQEVEKLLQPLLDDDVFTSLTSNMDDCISLYKSDAIMMDEQLDF
LLLNLYHLSKHHAEKIFPGVTQYEVLQNVCGNLRDFHGLIVNGCIKHETVENVLPLFQLM
AERVGHFLWEDQTDEDSRLSELDADEPNDRVSRLFKLAHLLLKIVPVELEVMHICYTNLK
ASTSAEVGLFIKQLLETSPDILREYLIHLQEHMVSVITPSTSGARNIHVMLEFLLIILSD
MPKGFIHHDKLFDLLDRVGTLTRDVSTLVHDLEEKLRNKQGNDQTNRATLDLLKDIELLK
EDLKHVYLKSPDSYQCFFPMSDGPLFMHMLHLHVNDLLDSNAYSVSLIKEEIELVKQDLE
FIRSFFVDAEQGLYKDIWARILDVAYEAKDVIDSIIVRDNGLLHLLFSLPITIKKMKLIK
EEVSDLHEKILKNRGLIVVNSPKKPVESKSLTTDKIVVGFEEETKWILRKLTSGPTDLDV
ISITGMPGSGKTTLAYKVYNDKSVSSHFDLHAWCTVDQGCDEKKLLNKIFKQVSDSDSKL
SEDIDVADKLRKQLYGKRYLIVLDDVWDTTTWDELTRPFPESKKGSRIILTTREKEVALH
GKLNTDPLDLRLLRSEESWELLQKRAFGNESCPNELLDVGKEIAENCKGLPLVADLIAGV
IAGREKKRSVWLEVLNNSHSFILKNEVEVMKVIEISYDHLSDHLKPCLLYFASWPKDTIM
TIYELNGFLGGEGFVGKTEMKSMEEVVKIYMDDLISSSLVICFNEIGEYPTYQLHDLVHD
YCLIKARKENLFDRIRSSAPSDLLPRQITIDDKEHFGLNFVMFDSNKKRHSGKHLYSLGI
NGDQLDDSVSDAFHLRHLRLLRVLDLDNSFIMVNDSLLNEICMLNHLRYLRIGTEVKYLP
LSFSNLWNLEILSVNNKESTLILLPRIWDLVKLRALFVSACSFFDMDADESILIAEDTKL
ENLRILGELVISYLKDTKNIFKRFPNLQVLQFELKESWDYSTEQYWFPKLDCLTELEQLS
VSFESSNTNHIGSSVATNRPWDFHFPSNLKQLLLSDFPLTSDSLSTIARLHNLEELSLYD
AIIQGEEWNMGEEDTFMNLKFLNLCLPTLSKWEVGEESFPNLEKLKLQGCGKLEEIPPSF
GDIYSLKFIKIVKSPQLEYSALKIKEYAEEMRGGSELQILGQKNIPLFK*
>Solyc06g008800.2.1
MEKRKDNEETNNSLVLFSALSKDIADVLVYLENEENQKALDKDQVEKLKLKMAFICTYVQ
LSYSDFEQFEDIMTRKRQEVENLLQPLFDDDVLTSLTSNMDDCISLYHRSNKSDATMMDE
QLDFLLLNLYHLSKHHAEKIFPGVTQYEFLQNVCGNIRDFHGLIVNGCIKHEMVENVLPL
FQLMAERVGHFLWEDQTDEDSNGDDQNDRDARLFQLTHLLLKIVPTELEVMHICYTNLKA
STSAEVGRFNKKLLETSPDILRESIIQLQEHMIAVIPPSTSGARNIHVMMEFLLLILSDM
PKDFIHHDKLFDLLAHVGVLTREVSTLVRDLEEKLRNKEGNNQTNCATLDLLENIELLKK
DLKHVYLKSPDSSRCCFPMSDGPLFMHLLHMHLNDLLDSNDYSIALIKEEIKLVKQDLEF
IRSFFVDAAEQGLYKDIWARVLDVAYEAKDVIDSIIVRDNGLLHLIFSLPITIKKIKLIK
EEISALDENIPKDRGLIVVNSPKKPVERKSLTTDKIIVGFEEETNLILRKLTSGPADLDV
ISITGMPGSGKTTLAYKVYNDKSVSSHFDLRAWCTVDQGYDDKKLLDTIFSQVSDSDSKL
SENIDVADKLRKQLFGKRYFIVLDDVWDTTTWDELTRPFPEAKKGSRIILTTREKEVALH
GKLNTDPLDLRLLRPDESWELLEKRAFGNESCPDELLDVGKEIAKNCKGLPLVADLIAGV
IAGREKKRSVWLEVQSSLSSFILNSEVEVMKVIELSYDHLPHHLKPCLLYFASWPKDTTT
TIYELNIFLGAEGFVGKEEMKSMEEVVKIYMDDLISSSLVICFNEIGDSLNFQIHDLVHD
FCVIKARKENLLDQIRSSAPSDLLPRQITFDYDDDEEHFGLNFVMFDSNKKRHSGKHLYS
LKIDGDELDDSVSDTFHLRHLRLLRVLHLEPSFIMVNDSLLNEICMLNHLRYLRIGTQVK
YLPLSFSNLWNLEILSVNNKKSTLILLPRIWDLVKL*
>Solyc06g048910.1.1
MEIIFNAVGGFFVEVGKNVCKCICPDVEHTASFSSKLENLRKEMEKLSKFRDDIKKSVEG
YEKNGYKSKLDVIQWIEDVHKLESEWETMQESMAAANKCTYKCCPKCIIGSEVSTQARIV
QDQLFRLIEVRKNFGSNLVVENYQMKEVKFMQRPLIEGQSAATKNLHKILQLLEDNKAQI
FWEVFGSRMRSRVRCQGGVGVRVEFRGRQVCIIGVWGAGGVGKTSLVNNLNNELLKNEVS
SFKLSFGVVLWVTVPKPPIDIRTIQTEIASRLNLKIDSEGNVKSIASKIYRRLEQEKSFL
LILDDVWEPIDLDDVGVPQLDDPSRSKVIITSRSLDVCKQMKIDAEMKVYTLDEDESWKL
FIKNAGDHANLEHIQPLAKEIARECDGLPLAVTVIGTSMRGKTRVELWEDALESLRMCEP
HNEDVKDKVYKVIEWSFDSLKSQDIELSSKQRSKHVKKKRGDIQNCFLYCSLYPAFIPTD
ELINCWWAEDCLGEHDTYEEVYNTGITMIETLKDACLLEIHNLDSVKMHDVVRDVSIWIA
KSFGVEHNSVFQDGIGVSYSVKRISFVGNKVQRLPDNIMERPETTTLLLQDNNRLLEIPH
EFFLAFPALRVLNLSETGITSLPSSINSLYQLHALILKNCHWLTELPPINNLRNLLLLDC
ENTRLHHLPQGMDKLTNLRLLNLPATDLEGIGREFFLNLSSIEMLNMMESKMVHPSTKFG
ATSFDEISSLHNLTSLFIRLDSSSIFNREHTWMSRLKRFRIEVGEIPFHVPFNMSTRTIC
ISGSDIFRYGKLSGMLQFASHLYLQSCLGLKKLFVYNNFDGLKSLYIRSCSCSFNPAEEG
SGTFDPLPNLEYLNLEYVYRLKSVSDFSQLLGLRFSKLRQLDMSNCSSLTCLFSVGNTFS
IPKHLEEITITSCKQLVELFVERSSSQATLVKSDVPKVRKLVLKNLTKLGNLGEQQSMWE
HLEVLTLMRCNEIRKLPLSIQTSKNIKLIRGASEWWSQLVWDNDKFKSNLEHCFRPLAI*
>Solyc06g062440.3.1
MANAAVISLIRSLEQLVQRKPHLISDETRRMVDSVHDSLEYFQDFLESTSKRRQKHCRKV
EELEREIRMEVEKAEDVIELKIMYGIMKKKGLSKTFLRTLVGKIDATRERKAIRKTLLPF
VKKIDAVKSNVMGISFGTNQVQSYDDTTTNEDLLPGHSSRNVAKLNPENIVVGLEDDLVR
IIRRLKGPTLSREIIPILGMGGIGKTTLARKAFDDFETRNRFDIHIWVTVSQEYRIRGML
LDILRSTSEETNEESNIDRLMDMIYKKLKGWRYLVVMDDIWSSEVWDLMTRTFPDDNNGS
RIILTSRQEEVASHADPDSNPHKMNLLNLDNSWKLIRDRVFGVEHACPPELEDIGEQIAQ
RCQGLPLALLVVAGHLSKISRTRESWNDVSKSVSKVVADESDICLGVLAMSYNYLPDHLK
PCFLYMGVFPEDSVVNIVRLINLWISEGFISDELVGRDCMEDLVSRNLVMVRNRSFNGET
KTCGVHDLIRDLILREAEKEKFLEVTRIHEATNPSAEKLRSTRRYCFHSHNQAAFWKLSS
IIRTLHFFDGFQKLSKQVPLLVSFKLLRVLAILNDTFPTFPLEITKLVQLRYLQFTCYDN
IHWSVSKLYNLQTFILGYGVAGLLPPTIPEGIWQMRNLRHLHIGDFFSFPIPSNKLQNLQ
ELSRLALSSCTCELFSAIPNLKKLKIIGNYLMEMKRERLNSLSCLEKLEILKYRDDGIQP
SQIPSKYVLPASLKRLTLSCTSLPWEDMANIITLPNLEVLKIKDNGFLGDVWMLNDEEIF
KQLKFLLISWTGLKHWKAGSVNFPKLQRLFLKRCMNLEEIPQDFGDICTLESIELHKCSI
SAATSGKNIQEEQESIGNECLSVLIYNHP*
>Solyc06g064680.1.1
MDVVETCGKGTLSSGEPSNKPSTASIYDDDEVVGFEKDAEIIMKKLIRGTKERDLISIYG
MPGLGKTTLARKVYNNPSIVNYFEVKAWCAVSQAYNRSTLLVEIFKQATNDKIKIKEDDD
VADMLRKVLIGKRYLIVLDDIWEVEAWEDLGICFPQGECGSRVMVTTRIEQVAKHLQHHS
HPYSLSFLSSKKSWELLEKKVFRGESCPPDLLEAGLQVALHCKGLPLVVVLIAGMIAKMD
REASLWLEVANDLSSLALGEQSMKVIQSSYDHLENHLKPCLLYMALFPEDHKITVDDLLK
LWMAEEFVLNVETENMEEASRVCLSDLLNRSLIIMVSGMRFYDNVQYCSLHDVVREFCLR
KLTEDKYMQLTVPYNPYQHLHSTESRLCIFIHDDFVKQLDHPDYQLDKIPRLDFKETNSL
EFIAHPKLNVWNNQYSNPLDLVLKLRFVRVLDLMDVELPDSWATAIQSLTELRYLALCVK
QFELKWISHLHNLQTLRLKSSEKLRLRAATLWEMTKLRHVNIDCFSVAWEDNEQESSSTS
LLENMKSFGTCNIRFDNMNARFWWRFPNLEELCLSVEDVPEFPYFPIVEVHSHLHFLSLE
FPLIELFNSFGWERFCVFPSNLRHLDLDKCFLTEEMVLNIARLKKLESLKLFLGFPSMRS
YCWDVTNVEFPSLKYLGLFFMKIEEWKASEESFPVLEKLVISAWPGFRGIKEIPPSFADI
LTLRRIELFDCTDSLGVSAMNMKREIEENTGCDSLQVVIQK*
>Solyc06g064690.1.1
MMKLTRGTKKRDVISIYGMPGLGKTTLTRKVYNNPYIVNYFDVKTWCAVSQAYNRKKLLA
EIFNQTTRREMDEDDDIADLLLTTQIEHVAKHLQHHGDPYSLIFLTSTQSWKLLENKLSR
RERCPLDLLEAGLRVAQHCKGLPLMVVLVAGFIAKMERELEVANDLSSLVLGEQSMKVIQ
SSYEHLEDH*
>Solyc06g064720.1.1
MEVVETCGKATLSAGEPSTKRSITSIYDDDEVVGFENDAQIIMKKLIRGTKERDLISIYG
MPGLGKTTLARKVYNNPYIVNYFDVKTWCAVSQAYNRRTLLVEIFKQATDDKIKIKEDDD
VADMLRKVLIGKRYLIVLDDIWDVEAWEDLGICFPQGECGSRVMVTTRIEQVAKHLQHHS
HPYSLSFLSSKKSWELLEKKVFRGESCPPDLLEAGLQVALHCKGLPLVVVLIAGMLAKMD
RKSSLWLKVANDLSSLALGEQSMKVIQSSYDHLENHLKPCLLYMALFPEDHKITVDDLLK
LWMAEEFVLNVKTENMEEAYRVCLSDLLNKSLVMASGIRANRDVVHCSLHDVVREFCLRK
LTEDKYMHSTDSRLCIYIHDDLVKQLDYSEYQLDKIPMLGFKETNSLEFIAHPKLSTWNN
RYWNPLDLVVKLRSVRALHLMEVSLPDSWATAIQSLTELRYLTLHVRQFEFEWISHLHHL
QTLQLKLRNYKSIRLRAATIWEMKKLRHVNIYSFPVVWEDINDEGGFETSMLENMKTFRT
CNIRLDNMNTRLWWRFPNLEELGLKVEDEPKFPLFPIPEVHTRLHSVSLRFSVMEVFNSV
GWERYFVFPSNIRHLDLTGFFLTEEMVLNIARLKKLESLKLFLGFPFGRSEYHYWDVTNV
EFPALKYLRLDVMRIVEWKASEESFPVLEKLVIKGGYIKEIPPSFADIPTLKLIQLINCM
ESVGVSAMNIKREIEENTGCDNLHVVVVKPK*
>Solyc06g064750.1.1
MEVVGTCGKRTSSSGHTSNKPSNITSIYDDDDDVVGFEIHAQIIVNKLIRGTKERNVISI
YGMPGLGKTTLARKVYNNPSILNYFDVKAWCAVSQAYNRRTLLVEIFKQATSNKIKIKED
DDVADMLRKVLIGKRYLIVLDDIWDVEAWEDLGICFPQGECGSRVMVTTRIEQIAKHLQH
HSDPPYSLSFLTSEESWGLLEKKIFRGESCPPDLVEAGLQVALHCKGLPLTVVLIAGILG
KTEREASLWLEVAADLSSLALGQQSMKVIQSSYDHLEDHLKPCLLYMALFPEDHKIPVDH
LLKLWIAEEFVLNAGTENMEEACRVCLSDLLNRSLIMVSGMRFYCDVQYYSLHDVVREFC
LRKLTEDKYMQLAVPFNPYQHLHSTISRLYIYIHDDLVKQLDHSNYQLDKIPMLDFKETN
SLEFIAHPKLNVWNNQYSNPLDLVVKLRFVRALDLMDVELPDSWATAIQSLTELRYLALC
VKQFELKWISHLHHLQTLWLKSSEKLRLRAATLWEMMKLRHVNIDCFSVAWEDNEQESSP
TTLLENMKSFGTCNIHFDNMNARFWWRFPNLEELCLSVKDVPEFPYFPIAEVHSHLHFLS
LEFPLMELFDSFGWERFCVFPSNLRHLDLAKCLLTEEMVLNIARLKKLESLKLQMGFPSM
RSYCWDVTNVEFPALKYLGLFFMQIEEWKASEESFPVLEKLVISAWPGFREIKEIPPSFA
DILTLRRIELFDCTDSLGVSAMNMKREIEENTGCDSLQVVIQK*
>Solyc06g064760.1.1
MEVVETCGKGTLSAGEPSTKRTITSIYDDDEVVGFENDAEVIMMKLIRGTKERDVISIYG
MPGLGKTTLARKVYNNPSIANYFDVKAWCAVSQAYNRRTLLVEIFKQATDDEIKIKEDDD
VADMLRRVLIGKRYLIVLDDIWDVEAWEDLGICFPLGEYESRVMVTTRIEQVTKHLQHHS
HPYSLKFLTSQESWELLEKKVFRGESCPPDLVEAGLQVALHCKGLPLAVVLIAGIIAKMK
REASLWVEVANDLSSFALGEQSMKVIQSSYHHLDDHLKPCLLYMALFPEDHKIPVDDLLK
LWMAEEFVLNSETENMEEASRNCLCGLLNKSLVMMYGRNDNRDVRYCSLHDVVREFCLRK
LTEDKYMQLIVPYNPYQHLHSTESRLCIYIHDDFFKQSDHPDYQLDKIPMLNFKETNSLE
FIAHPKLNTWNNQYWNPLDLIVKLRFVRALHLMDVALPDSWATAIQSLSELRYLAICVRQ
FELEWISHLHNLQTLQVKSSNKGIRLRAATLWEMKKLRHVNIYSFQVVWEDINDEGGFKT
SMLENMKTFRTSNVRLDNMNARLWWRFPNLEELGLKVEDEPKFPLFPVPEVHTRIHSLSL
SLPSMKFLDSVGWERYFEFPSNIRHLDLGGCLLTEEMALNIARLKKLESLKLFYGLTLGR
SMSLCWDVTNVEFPALKYLTLCRVKMKEWEASEESFPVLEKLVIIGGFITEMPPSFADIP
TLQLIQLIDCKDSLGVSVMNIKREIEENTGCDNLRVLMEKHK*
>Solyc07g009180.1.1
MAYADVVSLIQTLKQLMQQKPSWIIGDTRKMIESLLNSAEYFQNFLEKTYMRRQVFGNFE
ELERVIRIAVNDVENVIELTMHEYNLLEHCSRLGLPRQPLCDDLPPLVEKIDFVKRRMMR
FVTNDQDLSSGVYLLGHSSSRRVASLNLENVVVGLEDDLMKVMRRVTGPPSSREIVSIVG
MGGIGKTTLAKKVYHHPEVRNRFDVHIWVTISQEYQTRDLLLCILSCIFQLKNEIQNETY
RLVVGDEINGSSDDQLMDMIYKKLKYRRYLVIVDDIWSIGIWDLMTRFFPDDNNGSRIIL
TSRHKEVAEHADPDSNPHEMSLLNSDNSWKLLHDKVFGSQHDVCPRELEKIGKQVAQKCQ
GLPLALLVVAGHLSKMPRTRECWDDVAKTISKIVASEPDKCIGVLAMSYSYLPHHLKACF
LSIGVFPEDFVIATERLIQLWVAEGFLRQERLKSMEQVGKECLEDLISRNLILVRKRRFS
GELITCGVHDLVRDLILRQGEKEKFLKVTRTHDVITRFIDTTSKPHVHRYSSHSRISQGD
CWNSTSSLIRTLYLFNGLKHAPRPSKQIPFLARFKLLRVLAILHYTFQDFPLEITKLVHL
RYLEFNCRDDLHCSVSELYNLQNLIFGRYSDLPVEIWKMKLLRHLEVKKISSFPVPSSMY
TTGSSSKLQNLEVLSDLSISCCSNEMFTRTPNLKRLKLHGAWEECRRDTISQMLNSLYCL
PQLEILKIICSRKLYPHPLPSTYVLPTSLVRLTLRCTYLPWEDMANIVMLPNLQVLKIKD
NGFDGDAWRLSDEQIFNQLKYLLIDRTNVKSWKAGSVNFPKLQRLVLKRCIYLEEIPKDI
GEVYTLESIELLNCRTSAAKSVKEIQEEQESMGNDCLSVRIHDKPCKIHTISNDCLLISL
TV*
>Solyc07g039420.1.1
MSDAFVSFAVQNLGDFLIQEINLRLSLREDIQWLRNELLFMQSFLRDAELKQSGDHRIQQ
WVFEINSIANDGVAILETYSSEAGKHASRLKAYAFRCRKEKQFHKVAKEIQSLKQRIMNI
SRKRDTYDITNINTTNSGEETSNQVTTLRRSTSFVDDHNYIFVGLKDVVQTLLDELLKAE
PCRTVLSIYGMGGLGKTTFARNLYNSPNMVDHFPTRAWICVSQEYNTMDLLKTIIKSLQG
CTKETLDLLEKMAETDLENHLHDKLKGRKCLMVVDDVWQKEAWESLKRAFPDRNNGSRVI
ITTRKEDLLKEQTTEVLSVNFVS*
>Solyc07g039440.1.1
MQENVDDQDYIFVGFQDVVQTFLAQLLKEEPRRSFLFIYSMMGLGKTTLARNLLKIPNIV
SSYPTHAWICISQDYNTMDLLRTIIKSIQGCTKETLYLLERMTERDLEIHLRDLLKEREN
LMVVDDVWQREVKDHLWKNIKEDKSIEICNILSLSYNDLSTALKQCFLYFSIFPEDQVVK
ADNIIWLWMAGGFIPRGEERMEDVAEGFLNEMCFN*
>Solyc07g044797.1.1
MLRRRPEVERGSFYGWCPNVNSRYLQSKRSKEIVMDVIGLQTEGNNYVDFSYPVQPVEVE
AIPSYTGEEFSSRKLQEEEVLAGLRDGGVTIIGICGLGGVGKTTLTEKIREKAKQERLFN
DVVMVIVSQQHDLKRIQGEIAQGVGLTLEGDDLWSRGDLLRSRLMDQNSCILIILDDVWK
ALELENLEFPAVAATNISAK*
>Solyc07g049700.1.1
MAYAALSSLMHTLQQLLQSKSPLICTGNTSIQHVESLYQDLCDLQVFLENTTIEVKDIED
VKALEEKIKDVVYKAEDRIDSSLRSIILLDNGDDDREMACNVFNEELQQVEKEVCFLKQE
VMVIKFDKHIGFSKLPESTTFPSSRKSTIEEKTVVGMKDDLNSILNCINAHTKELIVISV
VGMGGIGKTTLASKVFDDSMIRSQFDKHAWVTISQDYNKRQMLLEIVSSITGIYQENMSN
DKLLDTVYKGLKGRRFLIVIDDLWSTEALDLMRRIFPNDHNKSRIILTTRLKTVADYASS
PDFPPHDMSFLSLDDSWNLFTERLFKKDPCPPQLEVIGKHIIQQCQGLPLSIVVIAGLLG
NIGRTPDNWKKIEENLNSFFGKASEKCQAILSLSYNCLPQYLKACFLYIGSFPEDMEIHV
SKLISSWIAEHFIKARSNTRLEVVAEEYLQELTDRSLILVRGRRANGRIKICKIHDLLRQ
MCIREAQIENVVHFTNNDISDGINDHRRVIIPYLIQDYFRDHPNHRNGKITTRSLIFLGR
QSYEVTGIYYWPYSISDFKLLKVLDAHEIGFDFSRIIPQLVHLRYVDARVNDPSSLAKLF
NLQSIIIYSQKKNVQLPTEIWTMSEIERVDITAVDMPNPPIGEQPLFMNNLHTLAVKSSA
VVLKILRRIPNLNKLKINDVRRTEWYAFLDCLIVLQGLVTLNIQAAASLNSPFFLSRDIF
LPNLTKLSLNSTFFPWEDMAVLAKLPNLEVLKADNAFWGTDWKLDEDVVFPKLNCLAVRH
GNLERWEATSDNFPMLEELYLSWLHLLEEIPESIGEIMTLKSIEIRGCNSAVITSAKQIR
ENQEIYGNYEFQLRFVRY*
>Solyc07g053010.2.1
MGDAIMEAVVELIVKDLSKEVNVHAQYAIQFESEFEVMKKELNLMRSYLTEANRLKGNSK
LVKTTLSELQELIYEADNVVTDCQIREDYLSMKGNPSCLLPSPKEISFRYITGKKLTGLN
KKIVKMHKKLRTFVGPITEQTRGDENISRRRIRWTSHIFDQSEIVGLSEDTRKIKEWIFS
HSDSSHRVGIVGMGGLGKTTIAQKVYHDRQVNVRFQKKVWVSVSQTYDELLIMKGILKQL
NGDDSGTDKGDLLNRILEALSHKSYLIVLDDVWSIDDGWWDRISRGLPKFVEHNCCIIIT
SRNDDVVKRMGATESRIHRPRLLDDEESWSLFCKFAFLSTKGKCNAQLEEVGREIVRKCH
GLPLAIKTTGGMLSSKPHSLGEWTRICDNFREKLVSDSESNISVMASLQLSYDELPAHLK
QCMLCFSIYPDDHEIEAEQLVRWWVGEGLVRGDGTETATDVAFGHLSELVSRCLVEAVQR
RSFDGKVYSCKMHDMVRDMTILVAEDEKFCCFNRGRHIATVNSRHLGVTRETTFQSLYGN
TKLRALLLTTTNYIGFNRKIALAEIKTLRVLDLSCVKLDKICLVDLWQWITSLKRLAYLN
LRNVANLDEIPNSVRKLWGLQILVLRECKDLKKLPTSITTLPRLAILDVGSCPSLSCLPQ
GLSRLANLEELYGFKLPSPATTEACRLSEVVALTQLRVLHLDITEESMIDDKELAALKQL
ELLRVLSINAGDCENKDIIRKLDNLSPPTRVEELYLRHYLKETTPAWINPISLPQLQYLC
IEDSRVFNRMSENFWGDNEDKWNVEGLCLKFLPRLEETWETFQNAMPSLKYLEVSHCNSL
KNFRCNVEGLGYWTKPDEEEENKEDQDVISCHEGGNEGEFDDMH*
>Solyc07g053020.2.1
MDPNAVNFFICMNIQFIILVLELAVALFMSKTLVLCKMLLVIYMISIYILLVHCYHKGIG
YTFYVSDEKFCRRKMSEVLLNAALPILMKDLFDKVDSQIRNVVGFEDEFDKMKSELVTLQ
SYLGDLDRHKEKSKSAEVASTKLREVIDRLDDLVSDCTNRVAYENMRKRIWSVISPRGMK
FRNQVGKKLAEINRDIVSIRESLKIITPMISLCISEESGSSGGGSSWGRVRWTSDVIDES
QTVGLAEDTNTLKNWILPFNGSLQLIAIVGMGGLGKTTLAQKIYNDRQVCSRFQGRIWVC
KSTSGELDIMKSILEQLKKDDRGSDRNVLLKRIHEELSKKKYLIVMDDVWSIDDGWWRRI
LEGLPEAKKQGSCIIITSRNEEVVKRMGVKEEQIHRPKLLSEEEGWSLLCKVAFASSEGE
CKDIGLERVGKDILKKCAGLPLAIKTIGGLLSSKNQLCSEWKEVYQYLPHILADESKSDD
SLMATLQLSYDALHPQQKQCILCFAIYPEDYEIEVDQLVNWWIGEGFIHKEWTKTPREMA
LECISKLISRCLIEAVRKRNYDGRVYSCKMHDMIREMIIRVAREESFCSLDKNNTNIATI
NCRRLGVTDETLLQPLDGNSNLRALLLTKAKYIGFTKKVALAQVKSLRVLDLSHLKFKES
SEFCEDDMWRWITSLKRLNYLSFRDVENLTKLPRSIKKLWGLQILVLGECIKLEQLHRSI
ALLPKLIVLDVGNCTSLSYLPRGISKLIHLQELYGFKIPNARVSKACHLRDLKDLIDLRV
LTLDVVEESMIEEDELTALAQFQHLRMLIINAGDRDDEIFLERLEKFLPPKSLKELYLRH
FRGRTTPAWIAPKLLNGLQYLCIEDSFELHRLSDRFRGSDGKKWEIEGLCLKYLPNLEET
WEEITSAMPGLKYVEVSHCNSLKSFPCDVEGIEFWRKTDLFAVHLCCISLMVFLISLLIL
LVVITIMSDYVVYMNLQLFSTTTNCSLRSFLLVHYIDFTHS*
>Solyc08g005440.3.1
MAESAVKILLMSIEFVLDNPGYVIGGVRHEISKVKLELESIGSFIKDAEKCKNQNEGVCI
WVVQVRNVAFEAEDIIDEFLYHVDSMKRSGFRGRLAGVFYIPKLLWLRYKTALELKRIRS
EIIDIAKRSKRYDLSHMEASSNAGSNSLSCCSCVQNIGESSLFIQNDEVIGIDKVKDSLL
SSLEREEAHRVVISVAGMGGSGKTTLVAKVYTSLTVRKNFDCCAWVSVSQNHTIEDMLKK
LISEFFVEKEDLIPKNLKSMDYRQLVETLVKFLHNKRYIVVFDDVWNNNFWRQITVALPD
DKNRSRVIITTRNEDIAAYPYGPGAKNVFRSKPLADEYAWKLFCNKAFSSQPDCKCPPEL
EEIGRALAKTCEGLPLAIVALGGLMGSKDRSEMKWREIYDSLSWHISNNKLLDEVKTVML
LSFDDLPYYLKNCFLYCCRFPMGKLIGAGRLIRMWMAEGFLEEKNNLNPEEVGKIYLKEL
ISRNLLQVVKHQSFIRPKTCKLHDLMWELARSISEKENFLSICSEEILEKDEIRARRLSV
HNVDGTDKIKGDLTHVRSFSMFNDKVESKFLLDGLLFRFRLLRVLELNDAKVDSLPDELG
NLFNLRYLSLGGTGIKELPTSVNRLRNLQTLDIRRTEVSVLPNGITELHNLRHLLAYGKE
IGSEHFAYVRGVQVPGKLWKMKNLQVLNCIQANADIARKIVKMTKLRRIELTNVKEEHMK
NLCLSINKLKFLHHLLVMTVDANTILKLDDLSGTPSIFRKLTLVGRMCKVPHWFPSMLNV
MHLHLHWSHFPEDQDPIPCISQLPCLEHLVLVNAYASQKQLHFESGFQKLEDLHISCLPE
LDEMVFLEGVMPKLVRLHIHDCPKLKEVPQGLEYLANLEQMNLKEASLELVQNVRGKGSS
SRSNVRRIPSIKHYYEVDGVHLYENWRGTLQ*
>Solyc08g005500.3.1
MAAYSAVTSLMGTMHLISQSALDFHESNKECSKSLYEKVGSLLEFLDNSDNELMKDLQKK
VKDVVNEVEDEVESQIVRIMEKDEHIQREANERLREILEQAIQDIYSVNQELIKQRNKNN
NSLSGNLSIGGSTSPRSRVSTLENEMVGHINEQANMRRRLITGHSSQLEVISIAGMGGIG
KSTFAKKLFSDPSVVGFFDVRGWITVSKDYSSRKMLISLLQDATGVKVEINPQYQEVEVI
NAELADRLQKSFKGKRYLIVVDDIWSTEAWDDISQWFPENNNRSRILLTTRSMEVARHAS
SPKNPFQMRFLDPEESWNLFCQKAFSKKDCPAEFESVGKVVVENCKGLPLMISVVAGSLS
SKRTLNEWNEVAQSVSSLVNLDDYQRCSGVLALSYNHLPPDLKVCFLYFGVFKKASEISV
ENLIRLWMAEGLFKLRGIRDLEKEACSLLHDLIDRSLIVVCKHSLDGKIKTCRIHDLLHD
LCLRESESESLLYVSNPSLSATNIPQDRRWVSFPQEPARDFFSLPFLTYGKIRSLHFLAV
KPYNLEFELGLDRFKLIRVLDLLGSGVWHLPNGLSNLVSLRYLRAHCSGYPPIYKLRNLQ
SVSFRKVNKFQPIEFHLPDGTWKMSQLRHLDSASFYLCSPPKVDGNKYRVLENLQSVYGL
RPVCCTKEMFEGIKKVKKLGICGRTGHFYDAPKCLDNLIYLPELEVLKILLYDAYGVDFL
HKHPVPCVGSFPPNLKKLTLQGTHLLWSQLTIISKLPKLEVLQLKALLFFGDELGETVWE
VSDMGFPKLRFLLVENKGLKNWNASDDSFPCLERVIIKNCRFLQEIPKGFSDSMTLKRIE
LWGCTPSLVNFAKEIQEEQEILGNNILQVYAYDTI*
>Solyc08g007250.2.1
MDILFNAVGGFVVEVGKFVSKCIYPKIENIVRFSSKIENLREEMGNLTKFRDEIKGKTEK
DEREGYKPKPEVVKWIEDVCELQNEWEDMQQRVAAAKTLAYKCCPKCSLRLGVTTQAHNI
RQQLFSLKQVGESFGSNLVVESYQMKKVEFIAGPSIKGQSAATRNLNEILRLLEDDKVCI
IGVWGAGGIGKTTLVKNLNNELLKIDVSIRPKLSFGVVVWVTVPKPPIAIRKVQAQIADR
LNLKVDAEGSEVRIASKISERLKQEKSFLVILDDVWEAINLDDVGVPQLKGSKVIITSRF
LGVCKKMKSDTEMSISTLDVNESWALFMENAGDVANRVDIEPLAKKIARECDGLPLAIIV
IATSMRGKNMVEQWEDALDSLKKSEPNDKDTREKVYQVIKWSFDSLEQTRNRDIQSCFLY
CSLYPAAIPTDDLIRCWWAEGFLGEHDTYENAYNRGITTIEELKDVCLLEKEAHDCVKLH
DVIRDVAKWIDDSSGLTDISRLKLVSASVKRLSFIIQDLPNNLTKCPKATSLLLQHNRYL
RKIPQTFLLAFPALRVLNLSGSRIRELPCSINELHQLRALILQRCFMLDELPAIGNLCNL
QLLDCDGTKLCCMPEGMDKLTNLMLLNMPLCGFKDNIDLGVFHELQRLEMLHLSISERGA
VGAACFDEISHLPNLKSLSIYLDRSSISNMKSDQTWMRRLKRFHITVGKTTTPEEVSFDN
NSTRAIRLLGFDIFNNKVWVSSMLQFASDLYLENCMGMTEFIRNHSFDGLKSLCIMNCSC
DFGAFTEECDDDPLPNLEHLKISYVNDIMNVPHFGQLLGLRFSKLRKLDLHHCYSLTCVF
YVGNGFSVPRHLEEISVSECGNLTELVEQLGSSSEIPRVRKLWLYSLVALRRFGEAERMW
EHLEELYVRSCHEIMKLPLSIQTSKNIKTIKGEPTWWSRLEWDDQKYKSSLEHCFTKIPW
FLTRDDWF*
>Solyc08g007630.1.1
MEIGLAVGGAFLSSALNVLFDRLAPHGDLLNMFRKHKDHVKLLKKLKMTLRGLQIVLSDA
ENKQASNPSVSDWLNELRDTVDSAENLIEEVNYEALRLKVEGQHQNLAETSNKQVSDLNL
CLSDDFFRNIKDKLEETIETLEVLEKQIGRLGLKEHFISTKQETRTPSTSLVDDSGIFGR
QNEIENLIGRLLSMDTKGKNLAVVPIVGMGGLGKTTLAKAIYNDERVQKHFILTAWFCVS
EAYDVFRITKGLLQEIGSTDLKVDDNLNQLQVKLKESLKGKKFLIVLDDVWNDNYNEWDD
LRNIFVQGDIGSKIIVTTRKESVALMMGNEQISMDNLSTEASWSLFKRNAFENMDPMEHP
ELEEVGKQIAAKCKGLPLALKTLAGMLRSKSEVEEWKCILRSEIWELRDNDILPALMLSY
NDLPAHLKRCFSFCAIFPKDYPFRKEQVIHLWIANGLVPVEDEIIQDLGNQYFLELRSRS
LLESVPNPSKGDIEKFLMHDLVNDLAQIVSSNLCIRLEENKGSHMLEQCRHLSYSIGGDG
EFEKLTPLYKLEQLRTLLPIYIIGDYRYHPLSKRVLHNILPTLISLRMLSLSHHYTIVEL
PNELFIKLKLLRFLDLSQTRIKRLPDSICGLYNLETLLLSSCSKLEELPLQMEKLINLRH
LDISNTRRLKMPLHLSRLKSLKVLVGAKFLVGGWRMEYLGEAQNLYGSLSVVNLENVVDR
REAVKAKMREKNHVDKLSLEWSESISADNSQTEIDILDELRPHKNIKEVEISGYRGTNFP
NWVADPLFVKLVKLSLRNCNNCYSLPALGQLPCLKFLSVKGMHGITEAMEEFYGRLSSKK
PFNCLEKLEFEDMTGWKQWHALGIGEFPTLENLSIKNCPELSLKIPIQFSSLKRLQVRGC
PVVFDDAQLFRSQLEAMKQIEALYIRDCNSITSFPFSILPTTLKTIEISGCPKLKFEAPV
GEMFVEYLSVIDCGCVDDNIIRVSPSSV*
>Solyc08g013970.2.1
MFTPLNSNNNYLVCIIGVWGTGGVGKTTLVKNLNNELLKIKVSNSKLSFGVVIWVTVPKP
PIDIRKVQEQIARRLNLKVDNEGNLITIACEIYERLKQEKCFLLILDDVWEAIDLDDVGV
PQPEDPSRSKIIVTSRFLDVCRQMNTRADTEVNVSTLEEDESWRLFVKNAGDVANLEGIQ
PLAKEIARECGGLPLAITVIGTSMRGKTRVELWKDALKSLRMSEPHNKDVEKKVYMVIKS
SFDSLESQDIELSSGQRSKHGNKKRGDIKSCFLYCSLYPLDIPTDDLINCWLAEGFLGEH
DTYEEAYNRGITTIRSLVDACLLETHEMDFVKMHDVVRDVAKWIANTFGDDYTCVFQAGI
GLTEISHIKVSASVNRISFVSNKIQCLPDCFTECPEATSLLLQDNEPLVKIPNEFFWSFP
ALRVVNLSATGIRALPCSINSLRQLRALILQNCKGLKELPPIGNLCNLQLLDCDNTRLRC
LPQGMDKLTNLRLLNMPESDLESSISQGFFLKLSSVEIINMTGSCLGSTSFDEISSLHNL
TSLYIRSDSSSIFNRDHTWMTRLKRFRIEVGKTSMYVPFNKSRREIIVSKCEIFSSRVVS
GMFQFASHLYFEEFIGFRKLFAYNSFDGLKSLHVESCSCDIGSAEDPLPNLEHLSLVYVD
NLKSVSDFGHLRFSKLRRLDINICDSLTCLFNVSVGFSVPLEEITISYCEELVELFDRCS
ASQIPRVRKLVLRYLPKLGTLGEPWEHLEELKVISCNEIRKLPLSIQTSNNIKVIRGTPE
WWSHLEWDDEKFKSNVDHCFTESYW*
>Solyc08g074250.2.1
MEGYTAVISLLQTLEQLQQSRPDLIQGKMVKTLDSLIATAEYFQNVVEETSKSRFDVETI
KSLEEKIRASASYTEDVVELTIYEIIEGLSWTFGIAPTSLLHKNLLSVVGKIDTQKNEVM
EIVSEFTTRTHDDQILECDGYSSNATLQHSEDDIMRGLDDDLEIIVERLTGQLSDLDIVT
ISGMGGIGKTTLARKAYDHLKLRYHFDVRVWITISQEYGRRSVLLEALHCISKQTDNAIK
KDYDVKDDNELADLVQKSLKGRRYLVVVDDIWSTDVWDSIRGIFPDYNRRSRILLTTRET
KVAMYANPISPHEMNLLNLENSWKLLCDKVFGPNNCHPPELEEIGKKIAEKCQGLPLTIS
VIAGHLSKVSRTLGSWMDVSRTLGEIISSHPDKCLGVLGLSYHHLPNHLKPCFLSMGSFP
EDYHVETWRLIQLWITQGFIRRSGSDESLTEVAKDYLEDLISRNLIMVRKKRFNGEIKAC
GMHDLLREFCLTEVELTQFMYVETTKVVPTVSAQRHFSFQNSAIHLFHLFPSVARSIYLF
PDFTLRPDIDDFSHFKLLRVLAVFNEYNCFRSFPLVITKLFHLRYLQIRCDDNPPASIAE
LQNLQTLVYGRERGYTTLPEKIWMMKKLRCIHIREAFYLPSPGRKSILNKHLAIGMPNVE
ELYNLSITSCTNKVFSNIPNVKRLIIQNNALLRTGDRASSLVDTSSLTKLEALKFVKKLS
WSARTLISIRSLPISLKRLTLAGWHSFRWTDISALVMLPNLEELKLKNYAANGYVWRLND
EDKFQSLELLLFCNINVEHWEASSDNFPNLKRLVLKECRKLKEIPIDFGEICSLESIELH
NCSTLAEESARKIEQEQEDMGNNCLKGTDAYFEGLSDSISSFKGRFSLKDRLG*
>Solyc08g075630.3.1
MAEAFLQIMLENLTCFIQGELGLILGFKDEFEKLQSTFTTIQAVVQDAQLKQLKDKAIEN
WLQKLNGAAYEADDILDECKTEAPIIQKKNKYGCYHPNVITFRHKIGKRMKKIMEKLDAI
AAERIKFHLDERTIERQVATRQTGFVLNEPQVYGRDKDKDEIVKILINNAQTLSVLPILG
MGGLGKTTLAQMVFNDQRVIEHFHPKIWICVSEDFNEKRLIKEIVESIEEKSLGDMDLAP
LQKKLQDLLNGKKYLLVLDDVWNEDQDKWAKLRQVLKAGASGAYVLTTTRLEKVGSIMGT
LQPYELSNLSQEDCWLLFMQRAFGHQEEMNLNLVAIGKVIVKKCGGVPLAAKTLGGILRF
KREERQWEHVRDIFPKDTKMEKENLISLWMAHSFLLSKGNLELEDVGNEVWNELYLRSFF
QEIEVKYDQTYFKMHDLIHDLATSLFSASTSSSNIREINVEGYLHMMSIGFAKVVSSYSP
PHLQKFVSLRVLNLSSMGLKQLPSSIGDLLCKLQNLQTLNVEYCWSLCCLPKETSKLGSL
RNLLLDGCDGLDSMPPRIGSLTCLKTLSFFVIGERKDSLLGELRNLNLYGSIEITHLERV
KNDRDAKEANLSAKENLHSLSMTWKGRHRYESEEVEVLEALKPHSNVTGLTITGFRGFRL
PKWMNHSVLKNVVSIAIRGCENCSCLPPFGDLPCLESLELGDGSAELEYVEDSGFPTRRR
FPSLRKLIIVNFDNLKGLLKEAGEEQFPVLEEMTISWCPVLVIPTLSSVKKLVVNRNMSD
AIGLRSIYNLRALTSLNISHNLTATSLPEEMFKSLANLKYLEISFIFNLKELPNSLASLN
ALKHLKIEYCDALESLPEEGVKGLTSLTELSITNCKRLKCLPEGLQHLTNLSVRECPTLA
KRCEKGIGQDWYKIAHIPHLLITNEM*
>Solyc08g075640.3.1
MAEAFLQILLKNLTSFIQEELGLFFGFKNEFENLKSTFTTIQAVLEDAQEKQLKDKPLEN
WLQKLNIAAYEVDDILDECQTEAARLNQTKYGSYHPKAIAFRYKIGKRMKEIMERLDAIA
AERSKFHLEKRTTEREAARRETGFVLTEPEPYGRDKEEDEIVKILINNAQQLSVLPILGM
GGLGKSTLAQMVFNDQRVTDHFHPKIWICVSEDFDEKKLIKAIVESIEGNPLGDHMDLAP
LQKKLQDRLNGKRYFLVLDDVWNENQEKWDKIKAVLEVGARGASVLTTTRLKKVGSIMGT
LQPYELSNLSQEDCWLLFMKRAFENQEKINPNLVAIGKEIVKKSGGVPLAAKTLGGLLRF
VDQEREWEHVRDNEIWNLPQDESSILPALRLSYHHLPVDLTQSFAYCAVFPKDTVMEKGN
LISLWMAHGFLLSKENLELEDVGNQVRNELYLRSFFQEIEFKDGKTYFKMHDLIHDLATS
LFSARASSNNIREINVKRNPHMMLIGFAKLVSSYSPSHLQKFVSLRVLNLSNLSLKRLPS
SIGDLVHLRYLNLSLNNMRSLPEQLCKLQNLQTLNLQNCWSLCCLPNQTSQLSSLRNLLL
DVCFELDSMPPRIGSLTCLKTLSRFAVGRRKSCPLGELRNLNLYGSIEITHLERVKNDRD
AKEANLSAEENLHSLSMEWKGPHRYESEEVEVLEALKPHSNMTCLTITGFRGIRLPEWMN
HSVLKNVVSIAIRGCENCSCLPPFGDLPCLESLELWSGSAEVEYVEDSGFPTRRRFPSLR
KLTIDDFDNLKGLLQFPVLEELTIRCCPVFVIPTLSSVKKLVVYGDKSDATVLRSIYNLR
ALTSLTISLNSIATSLPEEMFKSLANSQILGNLFLRQSQRAAKQPG*
>Solyc08g075980.1.1
MSLKVFRAWFSTIQAVLEDAQMKQLNGKAIKNWLQKLNAAAYKVDDILDEYSENPDKQCP
RALSPPNTWFGGLRKTTLAQMVFNDQRITEHFHPRIWICVSEYFNEKRLIKEIVEFIEGR
PLLGEMNLAPLQMKLQELLNGKRYLLVLDDVWNEDQDKWANLRQVLKVGASGASVITTTR
LEKEDCWLLFLQRAFGHQEDLNPNLVAVGKEIVKKSGGVPLAAKTLGGILRVGTCELFKL
DQLWRHCNHIICQICLKKTVDCCSYNVLLDIKKK*
>Solyc08g076000.3.1
MAEAFLQVVLENLTSFIGGKLVLIFGFEKEFEKLSSVFSTIQAVLQDAQEKQLKDKSIEN
WLQKLNSAAYEVDDILGECKNEATRFEQSRLGFFHPGIINFRHKIGKRMKEIMEKLDAIA
EDRRKFHFLEKITERQAAAATRETGFVLTEPKVYGRDKEEDEIVKILINNINVAEELPVF
PIIGMGGLGKTTLAQMIFNDQRVTKHFDPKIWVCVSDDFDEKRLIKTIVGNIERSSPHVE
DLASFQKKLQELLNKKRYLLVLDDVWNDDLEKWAKLRAVLNVGARGASILATTRLEKVGS
IMGTSQPYHLSNLSPHDSLLLFMQRAFGQQREANPNLVAIGKEIVKKCGGVPLAAKTLGG
LLRFKREESEWEHVRDNEIWSLPQDESSILPALRLSYHHLPLDLRQCFAYCAVFPKDTKM
IKENLITLWMAHGFLLSKGNLELEDVGNEVWNELYLRCFFQEIEAKSGNTYFKIHDLIHD
LATSLFLASASSSNIREINVKDYKHTMSIGFAGVVSSYSPPLLKKFVSLRVLNLSYSKLE
QLPSSIGDLLHLRYLDLSRNNFHSLPERLCKLQNLQTLDVHNCYSLNCLPKQTSKLSSLR
NLVLDGCPLTSTPPRIGLLTCLKTLGFFIVGSKKGHQLGELKNLNLCGSISIAHLERVKN
DTDAEANLSAKANLQSLSMSWDNDGPNRYESEEVKVLEALKPHPNLKYLEIIAFGGFHFP
SWINHSVLKKVISIRIKSCKNCLCLPPFGELPCLESLELQNGSVEVEYVEEDDVHSRFST
RRRFPSLKKLRIWFFRNLKGLVKEEGEEKFPMLEEMAILHCPLFVFPTLSSVKKLEVHGN
IKARGLSSISNLSTLTSLRIGANYGSTSLPEEMFTSLTYLEYLSFFDFKNLKELPTSLTS
LNALKRLQIESCDSLESFPEQGLEGLTSLTQLFVKYCKMLKRLPEGLQHLTALTDLGVTG
CPEVEKRCDKEIGEDWHKIAHIPNLDIH*
>Solyc09g005290.1.1
MAEVLVSIVVEQLGNFVVEQVKEQVEELKMAIGIKEEIQSLSLKLKMIREALDDAERKRV
KDENVKHWLEVLEIFSYDADNVLDEWRTRILQKEIERHDSLLVAGAGAGAGAAVSIPKKK
VSCFSLSCCFTFKKLEINRDIVRKIKELDVKLEEIVRGKDQFNFVVNATGGGVSDQDVFR
RVMTTGIVDESEVHGRDSDKEVVMRKLVESSDLENVPVVVSVVGTGGIGKTTLAQLAYGD
EELKGHFDKRIWICVSNPFDEVKVAKAILEGLTKSSPNLSQFHMLLERIQECVSKIRFFL
VLDDVWSEDYSRWEPLKNSLKNGAPGSRILVTSRSERVVGMMGSSYMHRLGQISDSDCWA
LFSRIAFSGRSNEDRENLEDIGRRVVRKCKGLPLAAKTMGSLLRFKVTEQEWQTVLDNPI
WEQKEVTVDLFPHLYLSYDDLPPILKRCFSYCAIFPKDTVINVDKLVRIWMAQGFLSTVE
NNQQEVRGREYFVNLAMRSFFHELETDDKNTSVIISCKMHDVVHDFAQFLSRNDCYSISG
TESTEKVLNVHHLCWERTDTAVTPVSICDVGKIRSLFAEHLLAKELTLDLVKGLKCLRVL
NLHGCGIQELPQEIGNLFHLRYIDLSSSRVQNLPEAICRLCNLQTLDLQGCKRLSGLPQH
IGKLINLRHLITTDTPKLESFPQDIGNLTHLRTLSDFAVGKGSSKLGYIGKLNQLQGYVS
IHVIDSLNSAEDVVEAQNAALRMKPHIKELRLSFYWASEVSMDVMEALVPPPNLRFLTIN
GYRGTQFPTWITLSLNNLRVLTLSECFNCTFLPPLGKLPFLEILWIRLMDELKHVGNEFL
GLPGTINTFPKLKKLRFSYCSEWEEWTDIKPEVGFSVMPSLKELELNCCEKLNSLPYCLL
QRVSSLESLKIKMCPCLELDWTEITHIQSIETDDGM*
>Solyc09g018220.2.1
MLQAKLLNQDLHYGVVSIVGMPGLGKTTLAKKLYRLIRDQFECSGLVYVSQQPRAGEILL
DIAKQIGLTEQKIKENLEDNLRSLLKIKRYVILLDDIWDVEIWDDLKLVLPECDSKVGSR
MIITSRNSNVGRYIGGESSLHALQPLESEKSFELFTKKIFNFDDNNSWANASPDLVNIGR
NIAGRCGGIPLAIVVTAGMLRARERTEHAWNRVLESMGHKVQDGCAKVLALSYNDLPIAS
RPCFLYFSLYPEDHEIRAFDLINMWIAEKFIVVNSGNRREAEDLAEDVLNDLVSRNLIQL
AKRTYNGRISSCRIHDLLHSLCVDLAKESNFFHTAHDVFGDPGNVARLRRITFYSDNVMI
EFFGSNPKLEKLRVLFCFTKDPSIFSHMACFDFKLLHTLVVVMSQSFQAYVTIPSKFGNM
TCLRYLKLEGNICGKLPNSIVKLTRLETIDIDRRSLIQLPSGVWESKHLRHLCYRDYGQA
CNSCFSISSFYPNIYSLHPNNLQTLMWIPDKFFEPRLLHRLINLRKLGILGVSNSTVKIL
STCRPVPKALKVLKLRFFSDPSEQINLSSYPKIVKLHLNVDRTIALNSEAFPPNIIKLTL
VCFMVDSCLLAVLKTLPKLRKLKMVICKYNEEKMALSGEANGYSFPQLEVLHIHSPNGLS
EVTCTDDVSMPKLKKLLLTGFHCGISLSERLKKLSK*
>Solyc09g092280.1.1
MGEIVLSAVISKATEAAGNLLVEKWSNLTSLEESMNWLKTEMLLIQSYIIDARTKLTQGD
STVKNLIKYIEQLADDANDILDEFLPKIERKGTIGCRVSNVSSANKFVAEIEKIKRRVAE
IDGLRTTYGITDTSNNNNQHDYIPWDQRGVFLHADETEVVGLDDDFNKLQAKLIDHHLPY
KVVSIVGMPGLGKTTLAKKLYRHVRDQFECSGLLYVSQQPRAGEILLKIAKQVGLTEEER
KENLEDNLRSLLKRKRYVILLDDIWKVQIWDDLKLVLPECDSKIGSRIIITSRNNDVGRY
IGGDSSLHELQPFDSEKSYELFTKKIFIFDNNHSVDLVDIGKSIVKRCGSIPLAIVVTAG
VLRARERTEHAWNKVLESMGHRVEDGCAKVLALSYNDLPIALRPCFLYFGLFPKDHEIRA
FDLINMWIAEKLIVVNSGNTREAESKAEDFLNDLVSRNLIQVAKRRYDGRISTCRIHDLL
HSLCVELGKESNFFHTEDNAFGDPGNVSLVRRITFYSDINAMNKFFRSNPNPKKLRALFC
FIDDTCLFSQLARHDFKLLQVLVVVIANDYSMEIPNTFGKTSCLRYLQFEGQMRGKLPNS
MVKHVQTINIENSSTYLPTGVWESKQLRHLRYKGGFEASNCCFSISRKIYSLPPNNIQTL
MCVDDKFVEPRLFHRLINLRKLGIWSVSDSTVQILSTLPKELEALKLIFYYQSSEQLNLS
SCSYIVKLHLRGSVRLNSESFPPNLIKLTLCYIDVEGHLVALLKKLSKLRILKMIRCKHK
EEKMDLCGDGDSFPQLEVLHIQEPSGLSEVECMDDVSMPKLKKLLLKRTKFNIRLSEHVT
KLMIRI*
>Solyc09g092290.1.1
MGEIVLSAVISKATEAAGNLLIEKWSNLNSLEESMNWLKTEMLLIQSYIIDARTKLTQGH
STVKNLIKYIEQLADDANDILDEFLPKIERKGTIGCRVSNVSSANKFVAEIEKIKRRVAE
IDRLRTTYGITDTSNNNNQHDYIPLDQRGLFLHADETEVVGLDDDFNKLQAKLIDHHLPY
GVVSIVGMPGLGKTTLAKKLYRHVRDQFECSGLVYVSQQPRAGEILLKIAKQVGLTEEER
KENLEDNLRSLLKRKRYVILLDDIWKVQIWDDLKLVLPECDSKIGSRIIITSRNNDVGRY
IGGDSSLHELQPLDSEKSFELFTKKIFIFDNNHSVDLVDIGKTIVRRCGGIPLAIVVTAG
VLRARERTEHAWNRVLESMGRRVEDACAKVLALSYNDLPIALRPCFLYFGLFPEDHEIRA
FDLINMWIAEKLIVVNSGNTREAESKAEDFLNDLVSRNLIQAAKRRYDGRISTCRIHDLL
HSLCVELGKESNFFHTEHNAFGDPGNVSRVRRITFYSDINAMNEFFRSNPNPKKLRALFC
FVHNRCLFFELARHDFKLLQVLVVVIPYDHLFRPMVIPNTFGKKSCLRYLQLEGHMYGKL
ANSMVKHMQTLNIENSFTELPTGVWESKQLRHLRYNGTFQASNCCFSISRKIYSLPPNNI
QSLMYVDDNFVELRLFHRFINLRKLGIWSVSDSTVQILSTLPKELEALKLIFYYQPSEQI
NLSSYPYIVKLHLNGSVRLKSESFPPNLVKLTLRNIEVEGHLVALLKKLPKLRILKMIYC
QHKEEKMDLSGDNDSFLQLEVLHIQEPSGLSEVECTDDVSMPKLKKLLLIETTNSNLRLS
KRLAKLRV*
>Solyc09g092310.1.1
MADILLTAVINKSVEIAANLLVQEGTRLYWLKEDIDWLQREMKHIRSYVDDAKAKEVGGD
SRVKNLLEDIQQLAGDVEDLLDEFLPKIQQSNKFICCLKTVYFANKFAMEIEKIKRRVAD
IDRVRTTYNITDTSNNNDDCIPMDRRRRFLHAYDETEVIGLDHDFNKLQHKLLLQDLPYG
VVSIVGMPGLGKTTLAKKLYRHVRHQFECSGLVYVSQQPRAGEILLNIAKQVGLTEEERK
ENLEHNLRSLLKIKRYVILLDDIWDVEIWDDLKLVLPESDSKIGSRIIITSRNSNVGRYI
GGDFSIHVLQPLDSENSFELFTKKICNFVDDNWANTSPDLVNIGRCIVERCGGIPLAIVV
TAGMLRARGRTEHAWNRVLDSMTHKIQEGCAKVLALSYNDLPIALRPCFLYFGLFPEDYE
IRAFDLINMWIAEKLIVVNSGNTREAESKAEDFLNDLVSRNLIQVAKRRYDGRISTCRIH
DLLHSLCVELGKESNFFHTEHNAFGDPGNVSRVRRITFYSNINAMNDFFRSNPKPKKLRA
LFCFINDTCLFSQLARHDFKLLQVLVVVIAYDYFLSYIGIPKTFGKTSCLRYLQLEGHMY
GELPNSMVKHMQTLNIENSWAILPTGVWESTQLRHLRCKGNLQESNCCFSISRNICSLPP
TNLQTLMCVDDKFVEPRLFHRLINLRKLGIWRVSDSTIQILSTLPKELEALKLIFLYQSS
EQINLSPFPNIVKLHLNGSEHLNSETFPPNLVKLTLSCIEVEGHLVALLKKLPKLRILKM
IYCQHKEEKMDLSGDNDSFLQLEVLHIQKPFGLSEVECTDDVSMPKLKKLLLKHTKFNIR
LSERLTKLRV*
>Solyc09g098100.3.1
MAQNEIEDMLDHLRRIKSGGNLDRVKINRIEKLEMVFKYHHVLLPDSIVKLKKKDKWIAK
MVQWVLDGIPDECKTNLNLRRLELHLLEFFEGKISLSYNHELNDSDLSKYMDCVGKNLND
VLMILLQRARYDPPGENLEIHRFIKQLKIVQKKMRFLRYLYVIEINGYVNQEKLECLDTR
MHFMAYNVGQLCLAILGYDISNFVDDDDDDDDDDDDDDDDDDDEDEDGDGDGDGDDILNK
PPYLLFLIILVELEMKKIFLGELKASKFTQSRTFKDKKLPKGFSHHLHSLLMYLRNKKLE
KFPNNNSPQNIDIAIEFLLVFLDADVGNHVINGNWLNEVMEKVGAIAGDVLYVIQKLLPS
SIKKDDNSKISLCSIQIWEKTKDLKAQVETHYKSLKFTPSQFPTVGGWSFLDSLMRKLKE
MSKSKSCLDFLMKPLLGNLEKELSALTSILEKDLSSLSSILSDVAKVHHEHEILQDLHRR
TINWAYEAEVAIDSILAQYNVFWHIFCSLPTILKEIKQINVQVTQMWSADIALKPCYMVA
PFEYFPTRHINPVTDEDIVGFGNDIEKMFQYLIRGTNDLDVVPIVGMGGQGKTTVARKVY
NSDNIVSHFDVRAWCIVSQTYNRRKLLQDILSQVTGSKDKGYEDDILADELRKSLMGKRY
LIVLDDMWDCMAWDDLRLSFPDSGNRSRIVVTTRLEKVGEQVKCHTDPYSLPFLTKEESC
ELLQKKVFQKEDFPPELQDVSRAVAEKCKGLPLVVVLVAGIIKKRKMEESWWNEVKDSLF
DYLDCHSEQYSRATMQLSFDNLADCLKPCLLYMGMFPEDASINVSALLSLWLAEDFVQNI
KSAEDYLMNLISSNVVMVSKKEYNGKIKYCEVHDVVLHFCLEKSREENFMLVAKGNHSQF
QSFVWKQSRVSFNLIEENSKFASKTRKCSHQPLRSLITNGASFYIMSLSSWIHNLRLLKV
LVLSSYEVDYVNSATLKPLNYLKYLGVRATTFYFDRESHLPHLETLIVKNDRSVMLRGCF
WEMEQLRHVEINDAEFDKQGLFEGSSKLENLRILKNIVGFPIDRADVLSRRCPNLQQLQI
EFGSFAEPLWLTLENLTQLQILDLSFRLFHMLSGLQLPSNLKMLVLRDADLENLTSFFAG
LPSLEYLQLTNMYFPQSEWCLGDITFHKLKLLKLVQLDISRWDVSEESFPLLETIVIRWC
HNLEEIPISFADVPTLKQIKLVHCKNKSLEDSAVRIKKDVEENEGNDRIDLIIKVSRNKL
RCFVFEYLPASNLTPIIQK*
>Solyc09g098130.2.1
MIIYDDDDMISCPTQYVRFIIKYSLTNYVGCFYIFEQRLIICTTFQKEKMAENEIEEMLE
HLRRIKSGGDLDWFDILRIEELEMVLRVFRTFTKYHDVLLPDSLVKLTKMAKLTGEILHR
VLGRIPHKCKTNLNLERLESHLLEFFQGNTASLSRNYELNDFDLSKYMDCLEKFLNDVLM
MFLQKGRSCHSKRKLAIHRSIKELKIVQKKMRFLKYIYATEINGYVDYEKQECLEIRIQF
MTNTVGQYCVAVLDYVAEGELNDENDNFSKPPYLLSLIVFVELEMKKLFHGEVKASKFTR
SKTFKDKKLPKGFSHHLHNLLMYLRNKKLENFPNNIAAQNIDVAIEFLLVFLDADVSNHV
INGNWLKEVLLKVGAIAGDILYVIQKLLPRSINKDETSNISLCSIQILEKTKDLKAQVET
YYKSLKFTPSQFPTFGGLSFLDSLLRKLNEMSTSKSGLGFLTKPLLGNLEKELSSLASIL
EKELSSIFSDVVHHEHNIPKDLQRRTINLACEAEVAIDSILAQYNVFLHIFCSLPTIVKE
IKQINAEVTEMWSADIPLNPHYVAAPLKHLPDRHSNLVTDEEVVGFENKAEELIDYLIRG
TNELDVVPIVGMGGQGKTTIARKLYNNDIIVSRFDVRAWCIISQTYNQRELLQDIFSQVT
GFNDNGATVDVLADMLRRKLMGKRYLIVLDDMWDCMVWDDLRLSFPDVGIRSRIVVTTRL
EEVGKQVKYHTDPYSLPFLTTEESCQLLQKKVFQKEDCPPELQDVSQAVAEKCKGLPLVV
VLVAGIIKKRKMEESWWNEVKDALFDYLDSEFEEYSLATMQLSFDNLPHCLKPCLLYMGM
FSEDARIPASTLISLWIAEGFVENTESGTLMEEEAEGYLMDLISSNMVMLSKRSYKGKVK
YCQVHDVVHHFCLEKSREAKFMLAVKGQYIQFQPLDWKGTRVSFSFSEELSKFASLVSKT
QKPFHQHLRSLITTNRAESIDVILFCQISELRLLKVLDLSSYTVEFLSLATFKPLNQLKY
LAVQADKFYFDPGSHLPHIETFIVKNFPYGIGLPVSFWEMKKLRHAHFGKAEFDKQGLSE
GSSKLENLRILKNIIQFDRVDVLSTRCPNLQQLQITYFGNNEEPFCPKLENLTQLQQLQL
SFVRPRTLSGLQLPSNLNKLVLEGIHIESVIPFIAGLPSLEYLRLQDVCFPQSEEWCLGD
MTFHKLKLLKLVKLNISRWDVSEESFPLLETLVIKKCGDLEEIPVSFADIPTLEQIKLIG
SWKVSLEDSAVRMKEEIIQIEGSNCCSHSSLASPFLFYTLFMYHMIGDKYKSVAFDQFLS
IEHLHISIHINHVVDFIIRSTIRKSSSLNLLLEI*
>Solyc10g008220.3.1
MVFLQGECTLLREMADAVVEFLLLNLKQLLLYHVDLLSGVKDEVESLHRELSLMKAFLKD
SREKRSEYEYVRELVSQITIVAYEAEDIIDTFVTNAAMQKARSTVRRAFHVFDHSSKLRN
VAKEIESIKVKVKEIYDKKMFGIQSLHGGESSHRSPPQKRVPMVEEENVVGFDDEARKIS
SRLTNGSEELEIISIVGMGGLGKTTLAKKAWDDLQMAFPKTATGSRILLTTRNTEVALHA
NPEGLPHHLRFLTHEESWELLSKKVFRKGICPLELEDIGLQIAKKCYGLPLAIVVVSGLL
LKKEKTRDWWKKIANDVSSYVARDPKQCMDVLALSYKHLPDHLKVCFIYFGVFPEDFEIP
VWKLLRLWTSEGFVQKMGQECLEDTAEEYLEDLVDRNLVLVAKKRASGRIKTCRIHDMLR
DLSVKMGSEEKFLEVFKESAQNHSLSPISKYHRRLCVHSHFLDFITSRPFGPNVRSFLCF
ASEEMELLREHTSFLHEAFRLVRVLDLKYINFPRFPTEIVQLVHLRYIALSGNFRVLPAS
ISKLWNLETLIVGTKSRELDIQVDIWKMSQFKHLYTSGLSCLRGPPAKTRKDNADPFVRR
NIQTISTVLPDCCKENILARTPGLRKLGIRGKLATLVATNGDSSLFDNLAKLDNLETLKL
LNDTFPLPPSQCQIPGLPQSYKFPPNLKKLTLSDTFLDWSHISTLGMLPNLEVLKLKDYA
FKGTQWEPLDGGFRLLRVLHIGRTNLEHWNASGHHFPRLQQVFLKHCSSLNEIPFGLVEV
SSLQNIELFWPTPAAAASARIIQQEKQEGDIKDNVFKLVIYPPDI*
>Solyc10g008230.2.1
MSPVIVEIFINCWREKVGMAHAAVVSLQQKLQEMLKGDDSRYPRLCEAVSSWHAFLEDSL
SVRNAPEAVEHLEKWVEDLATQLLDGIHLYELEKRSPDFSPVGSKVFQEVVVTAGSDSIK
AYVMKVMNAQNDNDALPTQDTVESDSKCIPHLQATMLDLDNDLMTVKSRLIGPPSKLTVV
SIVGMGGIGKTTLARKVYDDIYMEHHFYIRAWITVSQMHQHREMLLGILRCFSLVNDNTY
QKNIEQLAEQVYRSLKGRRYLIGMDDVWDTNAWDVVKRSFPDEKNGSRVILTSRLANVGI
YASSGSPPHYMRCLSVDQSLKLFNLKVFGRETCPLELEKATKQIVEKCQGLPLAIVVVAG
FCSKISKTEDCWEDVAHKIGLVVSRETEECMDLLALSYKHLPLHLKTCFLYMGAFPKDFE
ITVSKLMKLWIAAEFVKRTPEKDFEEVAHGYLRDLIDRSLIMVKKLTSSGEVKTCKVHDL
LHDLIIREAWKERLIYFTKSNVILSPPVASFEHRIIFNFHRAPSTHLKHVYDKPLLPCAS
SFLCFGRDGTPRCCSQVDSFVTFTNFKWLTVLDICFQPFDHLPCEIWKLSTLKYLALASF
SVLPPSVCNLRYLQTLIRYSHQASICLPAEIWEIKNLRHLYFRKCCYFPIVQSIQKDSLG
SSRHSNLALTKLRTISYITFGSIKRRVLKRMHKLKKLGIRESEEECLTAEQMSGNLKKLV
LLEHLETFKGFFIKPWLPKQCDVFPPTLKKLTLRGSLQLTTLQIGFEKNKLAWEMMILWC
GSTNSQTLNPKACICFKFGVLP*
>Solyc10g008240.3.1
MAHAAVVSLQQKLQEMLKGDNSRYPALRQAVSSWHALLEDSLSIKNAPEEVEHLEKQVKC
MATELLGSIDLYKLKKSRTGFYPRSWEEFQNEVVTEGSNSIKAYLMKVMNARNENDALPT
RDTVESDSECSPHLQATVLDLDNDLMTVKSRLIGPPSKLDVVSIVGMGGIGKTTLARKVY
DDIYMEHHFYVRAWITVSQMHQHREMLLGILRCFSLVNDYTYLKSTEQLAEQVYRSLKGR
RYLIAMDDVWDTTAWDVVKRSFPDDKNGSRVILTSRLANVGIYASSGSPPHYMRCLSVDR
SLKLFNLKVFGRENCPLELEKATKQIVGKCQGLPLAIVVVAGFCSKISKTENCWEDVAHK
IGLIVSRETEECMDLLALSYKHLPHHLKPCFLYMGAFPKDYEISVSRLIKLWIAAEFLEY
TFEMDFEEVAEGYLKDLIDRSLIMVKKRTSSGKVKTCEVHDLLHDLIIREAWKERSIYFT
KSNVVLSPSVASFEHRIIFNFNRASSTHLEVIFNQPSLPHASSFLCFGRDGTPGSCSQVD
SFITFTNFTWLTVLDISFQPFDHLPCEIWQLFSLRYLALASFTMLPPSICNLRYLQTLIR
YSHQASICLPAEIWEIEPLRHLYFRKCCYFRYVQSEQKDHQGTSSRSNLGLTRWPTFSYH
PSEFSRSNLGLTKLQTLSYITFGSIKRRIFKGMPKLKKLGIRESEEEHLTAKKMSRKLKK
LVLLEKLETLKCFFIKPWILKERDVFPPTLKKLTLRGCQLPWNQMTILCMLPELEVLKLK
DYAFQGSEWESTDERFQQLKFLLLDGTDLIHWIVDSIQFPKLESLVLKNCYCLSEIPDDV
AEIPTLQFIELYHCSSSADVSANRIQEEQHSMGNDDLVVRIHKFCNPET*
>Solyc10g047320.2.1
MANVAVEFLVENLMQLLRDNVELISGVKEAAESLLQDLNDFNAFLKQAAKCHINENEVLR
ELVKKIRTVVNSAEDAIDKFVIEAKLHKDKGVTRVLDLPHYKRVKEVAGEIKAIRNKVRE
IRQTDAIGLQALQDDDLSARGSEERKPPVVEEDDVVGFDEEADIVINRLLGESNHLEVVP
VVGMPGLGKTTLANKIYKHPKIGYEFFTRIWVYVSQSYRRRELFLNIISKFTRNTKQYHG
MCEEDLADEIQEFLGKGGKYLVVLDDVWSDEAWERIKIAFPNNNKPNRVLLTTRDSKVAK
QCNPIPHDLKFLTEDESWILLEKKVFHKDKCPPELVLSGKSIAKKCKGLPLAIVVIAGAL
IGKGKTPREWKQVDDSVSEHLINRDHPENCNKLVQMSYDRLPYDLKACFLYCSAFPGGFQ
IPAWKLIRLWIAEGFIQYKGHLSLECKGEDNLNDLINRNLVMVMERTSDGQIKTCRLHDM
LHEFCRQEAMKEENLFQEIKLGSEQYFPGKRELSTYRRLCIHSSVLDFFSTKPSAEHVRS
FLSFSSKKIEMPSADIPTIPKGFPLLRVLDVESINFSRFSREFYQLYHLRYVAFSSDSIK
ILPKLMGELWNIQTIIINTQQRTLDIQANIWNMERLRHLHTNSSAKLPVPVAPKNSKVTL
VNQSLQTLSTIAPESCTEEVFARTPNLKKLGIRGKISVLLDNKSAASLKNVKRLEYLENL
KLINDSSIQTSKLRLPPAYIFPTKLRKLTLLDTWLEWKDMSILGQLEHLEVLKMKENGFS
GESWESTGGFCSLLVLWIERTNLVSWKASADDFPRLKHLVLICCDNLKEVPIALADIRSF
QVMMLQNSTKTAAISARQIQAKKDNQTQQGTKNIAFKLSIFPPDL*
>Solyc10g051050.2.1
MAYAAISSLVYTLEQLFKPNQSFLCPCSTQQYVQSLYQNLSALQLFLDNTTTKDIETLKL
VEKRIRDVICKAEDKVDSSLRNIILADCGEKREGAAKFFEEELLKVEKDVDSLRKEVMVV
EFSKHGRKCAELATTPSSPEKSTIEENTIVGMEDDFNIIFDRVTAQTDELTVIPIFDMGS
IGKTTLARKIYDDSYIRSRFDKHAWVTISEEYNQRQMLLEVASSITESNQEMSDDQLMEF
VYRGLKGRRFLIVIDDIWSTEAWDLMQTICPNDDNKSRILLTTRLKYVADYVNCPDFPPH
SKSLLSRDDSWNLFIERLFKKDLCPPLLVEIGKHIVQQCQGLPLSIVVVAGLLGKMDLTH
DNWKKVEENLNSFFGTVSERCQSILSLSYNYLPQYLKACFLYVGGFPEDRCINVSRLIRL
WIAEQFIKARSNKRLEVVAEEYLQELIDRSLIMTGEQKVNGRMKFCKIRDLLRQLCLSEA
DHTENVVHVMNGDVLQRRYDQHGVIFLSKVKDKHDDRPVRKIGTIRTFISINMGENGIYS
RVSEFKFLKVLDVLSVWLDFSLVIPELVHLRYVAATIGDCLSLAKLRNLQTIILRKTPRL
LIKNSRELKQPIDIWRMTEIRHANIDCPLYISNPLETEQPLCLLYNLQTLYLYNSPFVAE
IITRTPNLKKLTISDDSEHCNVLDSLSLVQDLETLHIRTVRMNFSVDIFPPNLKKLRLSY
TRLPWEIMKLLANLPNLDVCLTYLNTLPFIYAYTFFLILCICLLVYIMYVVRVYRIYCIR
CCKIELILIN*
>Solyc10g055050.2.1
MEFLSIVVEKVTDYGEAWLTSFDTTTEHVETVRQGITEVERGCFYGGCPNLKSQYSLSRR
ANKITLELIQLQSEGTNQNAFSFDRPVQSHEAIPRNSSEVFASRNFLEDEFMAALKDDGV
TMIGICCMGGVGKTTLANKIRQKAKQERMFNDVVMVIVSQQSDPKRIQDEIARGVRLTLE
GDDMLSRRDRLCTRLVDLNSHILIILDDVWKALDLKRLGIPSGSNHQHQCKVIFTTRF*
>Solyc10g055140.2.1
MESLKDEGVTMIGICGVRGVGKTTLDDKIMQKAKKERMFNDVVMVIVSQQSDPKRIQGEI
DRGVGLTLEGDDMLSHGDRLCTRLVDQNSHILIILDDVWKALDLKRLGIPSGRNHKHQYE
VIFTTRFRFVCEAMGAQKIMEIGMLSEKEAWILFKQKVGNFVDIPSLLDIAKEVDKEYKG
LPLAIITLAGALKNLKTKPSWDCALEQLRSAETRIIPVCVCVRACVRACVC
>Solyc10g076440.1.1
MVIEALSILKENVWDPYMGLEEKLETVKRKMEVLISRRKDIADEVKDAELHSSKRRKTEV
KNWLSSVQKLENEFQCFEQELEQSSSFSRIGLSNQADKIHDEVEYLLDQGKFSEGILLHL
NEEKMQQLVMKNLKGEAFVESLRKVLTSLNEVSSIGIYGMGGVGKTTLAMHIHDHLLKES
RFWGNVYWITVSQDFSISRIQNNIANTIGLDLSSEDDDKKRTAKLFHSLKRKKSFVFILD
DVWNIFDVTKMGIPLEIGGGKMIITSRSSEVCDKIGCQKKVKVETLSMTESWELFIKTLG
CQWGDLSMEIEEITKKMTKKCDGLPLGIITMAASMRGVNDVFEWRDAFEEFTNSCMEMED
MNNDVFPILQCSYKRLRDPKLQKCFLYCCLYPEDYKIRRDELVRLLIVEELLVKRNSRKA
ELDQGYAVLNKLERACLLESVVNGNGSRCVRMHDLVREMALRIARDEINLMVRAGAQLRE
IPGEQEWTEDLDKVSLMNNDMTKISQPLSSICPKLTTLLLQGNSSLSQVIDPFFVQMPGL
RVLDLSYTAIHQLPSSVSNLVSLSALLLRRCYGLRFVPSLKNLKNLIELDLFHTIIQEVP
QGLESLVKLRCLDMTRDERVPKTLSKKPAVDILAKLSNLQFLSIPFVVRVEDLVGMRQLE
VFHGKFVDVCSFNGFVKHQQQWGKPSSFVIALDTKSSSEPILESGHLSYDLTFYAERVIL
RHLLVTGDSVEMLRYDQIVDEARNVTLLPVNIQELLISECDFRTLGNSLLDAIPSLIQTK
DLRLIKIGRCNGIEFLIRTSNCRSTRHQGLMSTCNTLETLERLVLHCLKEFSSLCKLELG
EPLPPVGTFSHLRCLEVSFCDKMKKLIPKWLLQYLQNLTEIAVRICDEMEEIIADDEEEQ
VKQCASSASSSPIIVLPKLQMLYLHALPELKSIYKGRMTCGSIQRVTVSLCGKLKRLPFT
LPLQNGQPSAPPELEYIRMSEKSWKTLDWDHPQYKNVLHPFVKKT*
>Solyc10g085460.2.1
MADPVIGATVQVLLEKLLSLSIEEVKTLRNCKKNLSKLTKHVTMIQAYTHDAETRQVEDN
QAVEEWLKMLEKIAEDAENVFDKFTYVSIKARVMKNQMKLMEKVSHFFSQTVFKYKMSRK
INDINEELRAINELANNLGLQLLTVPSRKIPQIRETDSSASYVVGRDKDVAEVKEKILNM
RKDVVLCTIPIVGMGGLGKTTLVKRIFNDVEIEKHFVKRVWLCLPEMSDAKSFLELILHS
LTGQKLELQSRDIIVKKLQDALGEKRYLLVLDDLWRVGSTHWYEFMDTLKGINTSRGNCI
LVTTRMKQVASIVAADLHMLGKLADDHCLSIFKQRAFVDGEVPQEILSMEKKIVELCQGL
PLAASVLGCLLCNKEKHEWQAILVAGEDDNGENSLKKILKLSYDYLPSPHLKKCFAYFAM
FPKDFEFEKDQLIQLWMAEGFLRPCQETPVMEDVGIKFFQLLFQYSLLQDVKLDEYNNIT
HCKMHDLVHDLAGDILKSKLFDKKSVEGENLSQVRYFGWDSPSDQIDKISEPGRLCTLFW
ESNISDDMLLSFQFLRVLNLSASGIKELSAKISKLIFLRYLDISDTRIEDFPDSICKLYN
LQTFRVNDCSSLRKLPEEMANMISLRHIYCNGSDMQTPLNMGQLTSLQTLRVFYIGSEKG
RRIKELGRLKNLRGKLTINHLQLVRNKEEAQTANLQEKPNIYKLVYSWSHDESEGCEIND
EHVLDGLQPHPNLKALSVVDYLGTKLPSWFSEELLPNLVKLKLSGCKRCTEIPSLGQLKF
LRHLELVGFHELKCIGPALYGVEISNIGSSSIIQVFPSLKELVLEDMRSLIEWKGDEVGV
RMFLRLEKLRISNCPLLKSTPSQFEILHELIIEGVDSEMPLLNLCSNLISLVKLDVDNVK
ELTCLSDVMLRNNVSLQYISVVDCGEFREFPQSLYNLHSLESLRIQHCPNFSSFIVPCGE
NYLTSLQNFELQGCNGLTSLPSGMLEQCRSLKNLSVSWCDNLVSFPLHECEMPSLSWLDI
SQCPKLISVSTGCLHRLTGLIVLGIGPFSEKVDFEVFQLIFSGVQQLFSLRSLWVYGHLH
WDSLPYQIMQLSALKNLSIDDFGIEALPHRFDNLTSLETLSLKRCKRLRHVDFSDAITKL
RNLWIQDCPLLEALSDGLGNLASLEQLLILNCKKLEHLPSRDAMRRLTKLRILHIVGCPQ
LGESCTKQSGPNSQWSKISHIPDIEVCVHEDNGSNGSTYW*
>Solyc11g006520.2.1
MAYAAISSLMYTLEQLFKPNQPFVCRSYTQHVQSLCQNLSALQDLLDDTTKDIETLKVTE
KRMRNVIYKAEYRVDSSLRRIILADREDKRQKAYTSFYEELLKVKGQIYFLIKEVMQINI
KKHGSKSAAFSQDQKSTIVENTVVGMKDDFNTILDRVTAQTNELTVIPIFGMGGIGKTTL
AKKVYDDSFICSRFDKLAWVTISEEYNERQMLLEVVSSVTTGGNQEKSDDELMEIVYRGL
KGRRFLIVIDDIWSTEAWDQMQRIFPNDDNKSRILLTTRLKYVADYVNCPDFPPHKIGKH
IVQQCQGLPLSIVVVAGLLGKMDLTHDNWKNVEENLSSFFGTVSERCQSILSLSYNYLPQ
YLKACFLYVGGFPEDREINVSQLIRLWIAEQFVKARKDKRLEVVGEEYLQELVDRSLILT
GKQSANGRMRSCKIHDLLRQLCLSETHTENVVHVINGNVVVSSVEVIDDQRRVIGLHKHK
EKQVYRPAHSNDITSITRTFISTQYLKTYSTVSEFKLLKVLDVSSVYYDFSCVIPELVHL
RYVAAKIGKGVSLAKLRNLQTIILGGLGRKELEQPLDIWRMSELRHLDIRSAPLYICNPL
EAENRLFLNNLQNLYVYNSPFIAEIIRKTPNLKKLKVLDDSERPDWSAILDSLILLKELE
TLLIKLESIDINIFSGDILPCKIKKMTFSSNIKKLILLDTCIPWEVVNLLANLSNLEVLK
GYRSFNGKYWRLNEDVVFRKLKYLQIVYIATERWKVWRDKQFVGLEMWELAAGSNNFPML
EQLKLYGLHKLEEIPESIGDIMTLKFIEIKRCSSGVENSAKRIQQEQESLGNYELQLQII
TAKVRSFISSRTFRISRLKETQFYYHILSIMIISNTLRSYK*
>Solyc11g006530.2.1
MAYAALSSLIYTLNQLLKPNQSLICRCCTQQHLESLCQNLSALQDFLDNTMTKDIGTLKV
IEKRIRNVVYKAEDRVDLSLRSIILADHEDKRQKACRSFYEELLKVEEQVYFLKKEVMMV
EFNKHGSKSAELATNPSTLEKSKFEENIVGMEDDFNTILDSLTTQTDELIVIPILGMGGI
GKTTLARKVFGDSYIRSRFDKHAWVTISKEYNQRQMLLEVVSSVTGSKQEMSDDQLMEIA
YKGLKGRRFLIVIDDIWSTKAWDQIQRIFPNDDNKSRILLTTRLKNIADYVSCPDFPPHS
KSFLSLDDSWNLFTEKIFKKDPCPPLLVKIGKHIVQQCQGLPLSVIVVAGLLGKIDPTHN
NWKIVEGNLNSFFGTVSERCQSILSLSYNYLPQYLRACFLYVGGFSEDMEIDVSKLIRLW
IAEQFVKARRSNKRLEVVAEEYLQELIDRSLVLVGKQRANGRMKTCKIHDLLRQLCIREA
KTENGLNVMNGDVTRAIYYNMQQSSRITRTFIPTSSFGLVFPKRIFSIVSELKLLKVLDV
LSVECDFSCVIPHLVHLRYVAARIEKALSLDKLRNLQTIILQSLEETELKHPLDIWRMSE
IRHVDIGLPLYISNPLDSENHSIGGHPLFLNNLHTLYLHYSPFVPEIITRSPNLKELKIS
DRSEHPVFDSLSLLYDLETLHLATFDPMIFSGDIFPPNLKKLRLSYTRLPWEVVNLLANL
PNLEVLKGNDAFKGTNWRLNEDVVFRKLKHLKIVAGDLQRWEVAGSDNFPMLEQLILHQL
RDLEEIPVSIGEIMTLKFIQINCCGSGVDTSATKIQEEQQSLGNYELQLRITPMPDLSRA
TVPANSDRNIV*
>Solyc11g006630.1.1
MAYAAISSLMHTLNQLLKPDQSLVCRCCTQQHLESLCQNLSALQDFLDNNMTKDIGTLKV
IEKRIRNVVYKAEDGVDSSLRSIILADRAKRREKACRSFYQELLKVEEQVYFLNKEVMLI
EFNNHEKSKSAELAAISSSLEKSTIKENSIVGMEDDFNTILDRLTSQTHELTVVPIFGMG
GIGKTTLARKVYDNSSIRSRFDKQAWVTISEEYNERQMLLELVSSIMGSKQERSNDELME
IVYRGLKSRRFLIVIDDIWSTKAWDQMQRIFPNDDNRSRILLTTRLKYVADYVSCPGFPP
HSKSFLSLEDSWNLFTKKLFKNNPCPPLLEKTGKHIVKQCRGLPLSVVVVAGLVGKMDPT
HDNWKKVEENLSSFFGTVSERCQSILSLSYNYLPQYLKACFLYVGGFPEDMEIDVSKLVW
LWIAEQFVKARSNKRLEVVAEEYVEELIDRSLILAGEQRANGRMKSCKIHDLLRQMCLRE
AQTENVVHLMNGDALKAIDDQRRVILVFNVEEKHDYRLQYSSGTIIRTFISMDKTFPKGM
YSKLKLLKVLDVLSVQYDFFWIIPQLVHLRYVAARIGEGLSLAKLRNLQTLILREYDFSR
RKTMQQPVDISRMSEIRCLDLRSPLYMCNPVKAEYPLCLLNNLHTLCLYNSPFIAEIIRR
SPNLKKLTILDISKHPEWAVILNYQSILQDLETLTIDTQQNIDPMIISGDISLPNIKKLT
LIGTRIPWEDVKFLANLPNLEVFKGFRAFAGTDWKVDEDVVFHKLKYLLLSNCYNLERWE
LAAGSDNFPMLEQLKLIDFHELEEIPESIGDIMTLKLIQVRCCSSGVDNSAKRIQQEQES
LENYELQLQIIQPKSRRN*
>Solyc11g006640.2.1
MAYAAISSLMYTLEQLFKPNQSFVCPCSTQQHVENLNQNLSALQDFLDDTTTKDIETLKV
VEKRIRDVVYKAEDKVDSSLRSIILADSTESREGAAKFFEEELVKVEKDVDSLRKEVTVV
EFNKHGTKSAELATTPFSPDQKSTIVENTVVGMKDDFNIILDRLTAQTDELIVIPILGMG
GIGKTTLARKVYDDSCIRSRFDKLAWVTISQEYNERQMLLEVVSSITTKGSQEMSNDELM
EIVYRGLKGRRFLIVIDDIWSTEAWNQMQRIFPNDDNKSRILLTTRLKYVADYVNCPDFP
PHSKSFLSLEDSWNLFTEKLFKKDQCPPLLVEIGKHIVQQCQGLPLSIVVVAGLLGKMDL
THDNWKNVEENLSSFFGTVSERCQSILSLSYNYLPQYLKACFLYVGGFPEDREINVSQLI
RLWIAEQFVKARNNKRLEVVAEEYVQELIDRSLILMDSLTTNGRMKTFKIHDLLRQLCLS
ETHTENVVHIMNGNVPMFLLEAIDDQRRVILLSKLEEKQVYPPMHSNGITSIARTFISMQ
YFHYDDFPEGIYSIFSAFKLLKVLDVLTVWYDFSSVIPELVHLRYVAAGIEEGLSLDKLR
NLQTIILHKNIGANRPTKSEQPLDIWRMSELRHVDIDSPRYISNPLEAENPLFLNNLQNL
YLYNSHFFEEIIKRTPNLKTLKFLDESEHPDWSAILDSLILLEELEKLVIQLERMNVNIF
CGDILYCKIKKLSPNIKKLKLLGTYIPWEVVNLLAYLPNLEVIEGEYAFSGTDWKLDEDV
VFSKLKYLLIGEADLERWEAAASDNFPMLEKLILYGFNKLDEIPESIGDIMTLKLIKIDD
CSSSVENSAKRIQQEQQSLGNYELQLRITSKKSATSESSSS*
>Solyc11g007790.1.1
MEARESFFPTKLFGEETKRTCERIWRCLKKDKVITSIGIYGVKGVGKTTLAKLINHLVEQ
KTNSQVIWINVSQQCNIKVLQNDIAKSLGFDLIEEHDDEKRAIALHESFKVKKDFVLVLD
DVLENVPLKMLGNPLKIEGGRLIVTSCLLETCRKMGCQREFRVKTLEAEECWSLFVEKLG
NEMIVPREVEGIAKVMVNECTKGLPFGIVALAAKVRELELSNVDEWRKAFDESCKEENND
DVMKMLLYSFDSLKDEKLQQCFLYCCLYPGNENISKDHLISRFVLEGLIDEQESREAEFE
EGYEILNRLEGVCLLESGVNHTVKMHSLIRDMALKITNENPMFMVRAGVQLHDAPEQNEW
IENLDKVSLMRNKIAEIPEGTSAKCPRLTTLMLQQNYHLWKIPDSFFEHMKALRVLDLSH
TCIEKLPDSVSELENLTALLLAFCWNLRSIPTLAKLESLQELDLSGTGIQTLPESLEALL
SLKCLSMYAMRWLERVPIGILPQLSTLQRLVLSHHIDVQGEELEVLNELEEFQGRFSTIH
DFNRFIKAQENEGCLAFYRILVGDYDGLGQMTQIEFNHGRISDKLVKCYGLGKEDEVLLL
PQDIQHLKIESCNNFSTCLSEFLSCLYDSKDLKYFKVRWCNKLEYLMKVKQGQESVLLPS
LEHLDLFELPSFIGIFDECETSLSPSIPLVGTFSFLRMIRIERCHNIKKLLPIDLCSNLR
HLERIYVLSCSQIEEIIEDHENDGIVVFPKMTRMTLWSLPQLKSIYNGKMKCNSIKKVSI
KGCVKLRNLPLFFSHEDELKIPSTLKEIAINSSEKEWWESLEWDHSNTKIELQPFLSYL*
>Solyc11g020100.2.1
MAYAALSSLMYTLEQLFKPNQSFVCRSCTQQHVESLQKNLSALQDFLDDTTKDIETLKLI
EKRIRDVIYKAEDKVDSTLRSIILADCTESREGACKLFEEELVLVEKDVDSLRKEVMQME
FNKHGTRYETTPSSPQKSSIDEENTIIGMDDEFNTILDRLTTQTNELTVIPIFGMGGIGK
TTLAKKVYDDSYIRSRFDKHAWVTISEDFNQRQMLLEVASSITGSNQEKSDDQLMEIVYK
GLKGRRFLIVIDDIWSTEAWDQMQRIFPNDKNKSRILLTTRLKYVADNVSCPEFPPHCKS
FLSLDDSWNLFTEKLFKKDSCPRQLVKLGKHIVQQCQGLPLSIIVVAGLLVKMDLTRDNW
KKVEENLKSFFGTVSERCQSILSLSYNYLPQYLSACFLYVGGFPEDTEIGVSKLIRLWIA
EQFIKARSNKRLEVVAEEYLQELIDRSLILAGKQRANGRMRSCKIHDLLRQLCLSKAHTE
NVVHVMNGNVVEAIDDQRRMILLSEVEEKHDYYSMMQHSSDIVRTFISMQVDFPTQIVSQ
FKLLKVLDVLSIDYDFSSVISELVQLRYVAARIREAVSVAKLRNLQTIILQSLERNELKQ
AIDIWRMTELRHVDIRSPLYISNPLEAENPLFLNNLQTLFLHYSPFVAEIIRRIPNLKKL
KIVDDSENLDWPAILDSLSLIQDLETLHIKTMKWMVFSGENFPPNLKQLKLTHTYIPWEV
VELLANLPNLEVLKGYHAFDGTYWKLDEDIVFHNLKYLLLSGCYYLKRWEAEPANFPKLE
QLILDNFSAMKEIPESIGEIMTLKFIRVIWCSSGVEKSARKIQEEQESFGNYDLQLQITP
KGKADKIVILYLLGRSRALHIQGWLMPLLAISVFLLTT*
>Solyc11g069020.2.1
MAYTEVTSLMQTLQRLMQLHPKSRKKTESLLQKVSLLQSFFDDSRKDHEDIKFLEGIIRD
VSCKAEDIVEEIMFEYSSSSCLKKNATKFVGVHRLVFRKIDESAITSVYNDMCCIKGRST
PSSSRDVTQSLSSQKDHVVVGLYDDFLRIADKLTGYPDKLDVVVIFGMGGIGKTTLAKRI
YHDKLIEEHFYVRAWITVSERYKVRNMLLDLLVCTSKVAFIMDEMENEELGERLYKSLKG
QRYLIVMDDVWYTEAWDDVRRYFPNDNNGSRVMVTSRIMKVARYINPLNPPHQMRFLTVE
ESWKLLQKKIFGLDDPSCCCCDDEMERIGMEISKKCKGLPLAIVMVAGILSKESATASKW
SDIAENIHSSFVTEESRPFLDILALSYNHLSRHLKACFLYMGAFPEDVEVPVWRLIRLWI
AEGFIKLESPKTLEFVGQEYLQELIDRSLIIVSKRSYDNRVKTCSIHDILRNFCQEEAKQ
EKLLHVVRRLEPHFPQGVHRRLHFHSDIFAYSSYTYSNPYVRSFLSSKACSVLEDSYFGC
IGFKLLRVLDVVNYSFYGFPIHVIKLVHLRYLALSINSELPRSISKLKSLQTLIIYWGTK
EMRILPLELWKMPILRHIHVKGDVLLFGSPIDDHHSKRNFRVLENLQTLCTITISTINFS
HRLIATLPNLKTLASNLVTGGNHDVDWLGSCLNNLHQMYSLETLKLLFNLPMKNPLPRNS
IQRWNAFPPNLKNLTLSCSLLLWQDARVLGNLPNLEVLKLKYFSFQGPEWETDEEGFHRL
KYLLVESRDLVVWKQASTDSYPFPALQHLVFRFCNKLKEIPYEIGDIPSLQVIELYSCSP
YATRLARMIQQDQIDSGNSCLEVFIHPAR*
>Solyc11g069620.2.1
MRKAVVCFASFSDYSCLRITVSIQQISEMEVVVAIGDAFLSSAFDVLIDRLAPQGDLLKM
FRKHKYDVELLKKLKLTLLGLQAVLTDAENKQASNHFVREWLNELRHAVDSAENLIEQVN
YEALKLKVEGKHQNLAERILKYCRFCNVCLGDHSFLNINEKLEKTIETLVNLQNQISDLG
LQKHFGLTKQEARTPSTCLVDESDIFGRDKEIEDLIDLLLSEDASGRNLTVVPIVGMGGA
GKTTLAKAVYNDDKVKNHFSLKGWYCVSEAYDALRITKGLLQEIGSFEPKDDGNFNKLQV
KLKESLKGKKFLVVLDDVWNDDYSEWDNLRNVFVQGGMGSKIIVTTRKESVAQTMCADRC
TITVGNLSSEDSWALFKQHSLENRDHPELEEVGRKIADKCKGLPLALKALAGVLRCKSGV
EEWRNILRSEIWDQHFLNDILPALMLSYNDLPAQLKRCFAFCAIYPKDHEFCKDQVIYLW
IANGLVKQFCSGNEYFDELRSRSLFERVPESEWKSERFLMHHLINDLAQTASSKFCIRLE
ENEGSHDMLEQSRHMSYSTGEGDFEKLKRLSELEQLRTLLPIKMYSVYLCKRVLHNILPR
LTSLRALSLSSYEFKELPNDLFIKLKLLRFLDFSRTSIRKLPDSICVLYNLETLLLSFCQ
YLVELPLQMEKLINLRHLDLSNTSGLKMPLPLSKLKSLQMLVGAKFLVGGSGGLTMEDLG
EVHNLYGSLSVFELENVVDRREAVKANMKEKEHVNKLSLEWSIGSSAYDSQTEREILDGL
RPYTSIKEVEIGGYRGTRFSNWLADPSFLQLAKLSLSDCKDCDSLPALGQLHCLKILYIR
GMHGIREVTEEFYGISSSKKPFNSLEKLLFEDMAEWKQWHVLGIGEFPKLEKLSIIMCPK
LMGKLPENLCCLTELSISDTPLFDEAQVFRSQFEGMKQIEELYIDGCHSVTSFPFSILPS
SLKKINISRCQELKLEEAVGYCDMFLEELRLQECDCIDDLSPEFLPRARKLSITNCDNIT
KTIGCLCSLHIFGCKKLKWLPERLQELLPSLKKLTLNGCPEIESFPQGGLPFNLQVLEIH
DCKKLVNGLNEWHLQRLPCLTQLFIIQDGSDEEIVSGENWVLPSSIQRLKISNLKTLSSQ
HLKTLTSLQYLDIHNSPHIQSLMEQGGLPSSLSHLHLHDHEELHSLHLCHLTSLIHLDIF
DCPNLQSLSESALPSSLSQLAISYCRNLQLLSESALPSSLSHLEIYHCPNLQLLSESTLP
SSLSHLTPSEIALISNPFQ*
>Solyc11g069925.1.1
MEVVVAIGDAFLSSAFDVLIDRLAPEGDLLKMFRKRKNDVELLKKLKLTLLGLQAVLTDA
ENKQASNQFVREWLNELRHAVDSAENLIEQVNYEALKLKVEGKHQNLAEKILKHCRFCNV
CLGDHSFLNINEKLEKTIETLQNLQNQISDLGLQKHFGLTKQETRTPSTSLVDESDVFGR
QKEIKDLIDLLLSENASGANLTVVPIVGMGGAGKTTLAKAVYNDAKVKNHFGLKAWYCVS
EDYFKKLDHLTQRMTAILKENLKGKKFLVVLDDVWNDTYSEWDNLRNVFVQGDMGSKIIV
TTRKASVAQMMCADRCAITVGNLSREDSWALFKRHSLENRDYPELEEIGKKIANKCKGLP
LALKALAGVLRGKSEVDEWRNILRSEIWDQQSCWNGILPSLILSYNDLPPHLKRCFAFCA
IYPKIMNSSKTKSLFERVPESEWKSEGFVMHDLINDLAQTASSKHCIRLEKNEGSADMLE
QSRHMSYSVGEDGDFEKLKQLSESEQLRTLLPTTDYYFLCLSKRVLHNILPRLTSLRALS
LSCYVIKELPNDLFIKLKILRFLDLSRSEIEKLPDSICVLYNLETLLLSSCPYLVELPMQ
MEKLINLRHLDLSYTPELKMPLHLSKLKSLQMLVGAKFLVGGSGGLRMEDLGEVHNLYGS
LSVFELQNVVDRREAVKANMKEKEHVEELYLQWSEGSSAYDSQTEREILDELYPYTTIKQ
LGITGYRGAKFSNWLADPLFLKLVKLSLSDCKDCDSLPALGQLPCLKILLIRGMHGIREL
TEEFYGISSSKPFNSLEKLEFENMAEWKQWHIRGSGEFPKLEKLSIENCPELTGKLPENL
CSLTELKISGCPQLNLDRSQLEGMKQIVELSIRDCNSVTSLPFSILPSSLKRIYIGNCEK
LKLEEAVGCSDMILEELELQGFDCIDDISPEFLPRARKLSVQSCPNLTRFLIPTATESLT
IQNCENVEILSVAVDSAMTSLYILNCEKLKCLPEIHLFNLQLLMISDCKKVVNGRKEWCL
QRLTELVIYHDGSDEEIQHWELPCSIQRLEVYNLKTLSSQVLKSLTSLQYLCVEGNIPSL
VEQGWLPSSLSELHLGYNDELHSLHLSHLTSLIHLHISDCPNLQSLSESALPSSLSELTI
CSCDNLQSLSESALPSSLSQLNIFDCPNLQFLPVKEMPSSLSKLDIRRCPLLEPLQEFDK
GKYWQNIAQIPILYINGESLVECLLLNPHRKLLILPLINVDGRICNDYHPINYGVVKPST
MTS*
>Solyc11g071423.1.1
DKLEETIETLEVLEKQIGRLGLKEYFISTKQETRTPSTSLVVDSGIFGRQNEIEDLVGRL
LSMDTKGKNLAVVPIVGMGGLGKTTLAKAVYNDERLGFVFLRYDAFRITKGILQEIGSTD
LKADHNLNQLQVKVKESLKGKKFLIVLDDVWNDNYNEWDDLRNIFVQGDIGSKIIVTTRK
NSVALMMGNEQISMNNLSTEASWSLFKRHAFENMNPMGYPELEEVGKQIAAKCKGLPLAL
KTLAGMLCSKSEIDEWKRILRSEIWELRDNDILPALMLSYNDLPAHLKRCFCFCAIFPKD
YPFRKEQVIHLWIANGLVPVKDEINQDLGNQFFLELSSRSLFERVPNPSEGNIKELFLMH
DLVNDLAQLASSKLCIRLEESQGSHMLEKSRHLSYSMVNDGEFEKLTPLCKLEGLRTLLP
ICISVNYCYHPLSKRVLHNILPTLRFLRVLSFSHYKIEELPNDLFIKLKLLRFLDLSETW
IKKLPDSICGLYNLETLLLSSCCSLKELPLHMEKLINLRHLDISNTWRLKMPLHLSRLKS
LQVLVGAKFLLGVWRTEDLGEAKNLYGSLSILELENVVDRREAVKAKMREKNHVDKLSLK
WSESISADNSHTERDILDELCPHKNIKEVKIIGYRGTNFPDWVADPLFLKLVKLSLRNCK
NCYSLPALGQLPCLKFLSVKGMHGIRVVTEEFYGRLSSKKPFNCLEKLEFEDMTEWKQWH
ALGIGEFPTLENLSIKNCPELSLEIPIQFSSLK
>Solyc11g071995.1.1
MEIGLAVGGAFLSSALNVLFDRLAPNGDLLNMFRKHQDHVKLLKKLEDILLGLQIVLSDA
ENKQASNRHVSQWFNKLQSAVEGAENLIEEFNYEALRLKVEGQHQNLAETSNQQVSDLNL
CLSDDFFLNIKEKLEETIETLEVLEKQIGRLGLKEHFISTKQDTRTPSTSLLDDSGVFGR
QNEIENLIGRLFSMDTKGKNLAVVPIVGMGGLGKTTLAKAAYNDERVQKHFVLKAWFCVS
EVYDAFTITKGLLQEIGSFDLKVDHNLNQLQVKLKEKLNGKRFLVVLDDVWNDNYNEWDD
LRNIFVQGDIGSKIIVTTRKDSVALMMGNEQISMGNLSTEASWSLFQRHAFENMDPMGHP
ELEEVGRQIAAKCKGLPLALKTLAGMLRSKSEVEEWKCILRSEIWELQDNDILPALMLSY
NDLPAHLKRCFSFCAIFPKDYPFRKEQVIHLWIANGLVPVEDEIIQDLGNQFFFELSSRS
LFERVPNPSEGNIKELFLMHDLVNDLAQLASSKLCIRLEESQGSHMLEQCRHLSYSIGVN
GEFEKLAPLYKLEQLRTLLPTCISVNYCYHPLTKRVLHNILPTLRSLRALSLSGYGMKEL
PNDLFIKLKLLRFLDISRTEIKRLPDSICVLYNLETLLLSSCGTLEELPLQMEKLINLRH
LDISNTRRLKMPLHLSRLKSLQVLVGAKFFVGGWRMEDLGEAQNLYGSLSVVKLENVVDR
REAVKAKMREKNHVEQLLLEWSESSIADNSQTERDILDELRPHKNIKEVKISGYRGTNFP
NWVADPSFVKLVNLSLRNCKNCYSLPALGQLPCLKFLSVKGMHGIRVVTEEFYGSLSSEK
PFNSLVELEFEDMAEWKQWHALGIGEFPTLEKLLIENCPDLSLETPIQLSSLKRFGVVGC
PVVFDDAQLLRSQLEGMKQIVELDIRDCKSVTSFPFSILPTTLKTIQISRCPKLKLEAPV
GEMFVEYLSVNDCGCVEDISPEFLPTARKLIITDCQNVTRILIPTATETLTIENCENVEK
LSVACGGAAQMTSLIISECKKLKCLPERMQELLPSLKELRLSDCPEIEGELPFNLQKLYI
SYCKKLVNGRKEWHLQRLTELWIHHDGSDEDIEHWELPSSIQSLTICNLITLSSQHLKSL
TSLQYLCFDGNLSQIQSQGQLSSFSHLTSLQTLQIRNLQSLAALALPSSLSHLTILNFPN
LQSLSESALPSSLSHLIIDDCPNLQSLSESALPSSLSHLDISNCPNLQSLSESALPSSLS
SLTIYDCPNLQSLPVKGMPSSLSELAISKCPLLKPLLEFGKGEYWPNIAHIPSIYIDWER
M*
>Solyc12g006040.2.1
MAIVAISSLMITIQQSMQVTGCNLELFYEKLASLIAVMEKPSSITGDLEALASLELQIVE
VAYRAEKEIDSKSIEVVRAKTDTLRGRAFWKLSCFLEQVVENIDSIMKEWMAIRDGCNNM
KEYMIVSESSKSFLAKTEMRQGLTFWKRAVGHVDSMMNKWRKKQSICTKSKDVEAQNLTL
GSTSRHSLEHENVMVGHENEFEMMQDQLTRGASDLEVVSIVGMGGIGKTTLANKIYTDPF
VMSCFDKRAKVTISQDYCVRNVLLRLLSSISGKTHQTYEEQDDGQLADQLQKLLKGPRYL
VVIDDIWTTGAWDDIKLCFPDCNCRSRILMTTRNMEVAEYASSGSPPYQMRLMNFDESWS
LLYEKVFARGFFPHEFEQLGKQIASKCKGLPLMIVVIAGLLSKIGNRLDRWRSVAENVSS
VMNTDLDVQCMRVLALSYYHLPHHLRACFLYFALFPEDKLIFVNELVKLWAAEGFLKVDE
TKSMEQVAKQSLKDLVDRSLVFIQRVSSFDGKIKACGMHDVIRELCLREARKINFVNVIM
DNQNPSEQAKHFSTTRVRISIQSKQSKTVVNRLSMVRNDDSCSIVLSVDDPSSSNMMQAL
KRFKVLRVLDLASSTLNAFPSCIVELFHLRYLALSVYSSTDDRGIDIPPSIASLQYLQTL
ILKSPTSLAWKYSRPFILPSEIFKMSQLRHLSLDWNYLKQHESIERSWLLRNLQCLSGWN
PLSCTSSIFRLLPNVKKLQIYGIQEGYIRSNKDEVFHSLCYLDQLKELDFKMKKTAIVRP
MFPTRLILPSIGTFLKNLKKLAFRGTRLHWKDLEILGKLPKLKALKLGYDACLGTDWEVG
EEGFPHLKFLRLKQLYLHKWIASSDHFPCLERLVINRCWSMYSIPQDFVDITTLQLIHVS
DSAKSVGNSAKMIQQEIEDNYGSSVETVIRNVEVAEHASSEPSNVSTSEEPLESWRLKMR
QGSTTRLLSTYVIELEQYPTGAHIASRMLYTAENSFEDVNSKVVADFGCGCGTLGLAAGL
LGAESVIGLDIDAESLEIAYANADELEVLFVYVITFFACKVEKAFKAESFTLVLMDICSL
LCFNTFLELFHLQLDMDFIQCDISNLKWRGQIVETVVMNPPFGTRRKGADMDFLSSAMKV
ASQAVYSLHKTTTREHVKRAALRDYNAISAEVICELRYDVPQLYKFHKKKEVDIAVDLVN
KWMEMQYMYTKSKDAEEQNLTFASSTSQHVEAPMVGHENELEMMQDQLARGAGELEVVSV
VLMGGIGGVQNLLRIPPSKFNRTFNTSMKVPLRSISSSLVRYHLPSFTSYVPIFLGMFNS
SLAIPFSMSVVMLLYLLYT*
>Solyc12g009415.1.1
MSYAAITCLMRTIHQSMQLTGRDLHPFYEKLESLRGILEKSCYITGDLDALTSLEAEIAE
LAYSAEDMVDSESRNDRNLISRKIAPWILYFSLKRAVGRIDSMMNKWMEMQNMMMLDQLD
SRERELEVVSIVSMGGIGKTTLSTKLYSDQRIMSRFDIRAKAIVSQELTAKNLKTKRYLV
VIDDIWTTGAWDDIQLCFPDCDNGSRILLTTRNVKVAEYASSGKPPNHMRLMNLDESWSL
LYEKVFVIDCFRPEFEKIGKEIASK*
>Solyc12g009450.2.1
MAYASIASLIRTMELLLTSDSPMLSLTFDLREEIIELHKKVSSIEAFLKNSEKQIHNHMA
MTELEARIKGFANVAEDKIEFGLREAMITEDEMQRGKAHEELRESLQRVAKDIDCVQKES
KKIQHHKGNQASTLSLLRDTSSSEMLPNLDVSNNMVGRDKEKERMLEELRGGSKDELKVI
PIVGMGGIGKTTLAKQVFNHPSIQSRFDVRAWATICKEYNVKEILLSLLQSIINIDDKVY
SRDEAELADLLQKKLKCRRYLIVIDDIWCYKAWDDTRQCFPIDNNGSRILLTTRHTEVAI
YASSSNLHLKMNLMNADESWNLLKSKAFANESFTPELETIGEKIASKCQGLPLTIVVVAG
LLSKSKRTKEEWENVAENIKSFVTKDPNEQCLRVLGLSYNYLPNELKACLLYFGIFPEDS
EISVKRLVRLWIAEGFLKLEGDFEEEAKNRLQDLVDRCLVLVSQRSADGRNVKTCRIHDL
VHELCLREAQSQNFLFIRNDKTEYVPQVGYRWISIQERQQTGVVQNEHGYRSLAHKHCFW
LIRTPTDDDNSPLRRIRSIFLFAAPSLINNSNLELGHLNLIRVLDLNSMNFSSFPLQILG
LFLLRYLSFSTRNSFGIPRGLRKLLNLQTFIVRGPVSSFIKFPELIWETTELRHLKLRNF
YLPDPPSSSIDGERNLFWSNIQSVSGLIPYCCTKNILSRFQNIKKLCIRGHVYDYRVHEE
DMDLRHLVDLHHLETLSIKVDRYQVSHWSSRFHKLPVYVPSAIHFPTKLKKLKLVGTRLS
WEELNIVGQWPNLEVLKLKPNACRGLKWHPIEGGFPRLKFLLIEGTNLTRWKATNDHFPA
LEHLVIKHCFHLVKIPIEFADIYSLQLIELQNCKAKLMASTVRIQEEQEYLGSKPVDVRS
YNDLAECELNGSDSDSD*
>Solyc12g009460.1.1
MAYASIASLIRTMELLLMSDSPMRSLICYHEEEIVDLHKKVSFLEAFLKEKQISDYGEMT
DLEARIKGFANVAEDRIEFGLREAMIAEDEMQRGKAHEELRESLLRVAKDIDCVLEESKK
IQHHKGRQASMWSLARETSSSENLQVSNNMMGRDKEEKRMLEELTRGSTDELKVIPIVGM
GGIGKTTLAKQVFNHPSIQSHFDVRAWATISKEYNVKEILVSLLQSIIKIDHNVYSRDES
ELADILQKKLKRKRYLIVMDDMWSYKAWDDMRQCFPVDDNRSRILLTSRHTEVAIYASSS
NLSLKMSLMNSDESWDLFKSKAFANESFPPELVPIGEQIANKCQGLSLTIVVAGILSKSK
RTKEEWENVAENIKSLKLVRLWIVEGFLKLEGDLEVEAENRLQDLVDRCLVLVSQRNADG
TKIKTCKIHDLVHEICLREAQNQNILFIRNDYLSDADGDDDEETKLVPPAGCRWISIQER
QQTDVDVQGFKSLSLQNHQLIRMSANDETSPLRRTRSIFLFASPYLSNNSNLELGHLNLI
RVLDLTSIFFSSFPLQILSLIWLRFLSLSTHTSFGIPRGIRNLWNLQTFIARGSASSFIK
FPGLIWETTQLRCLKLRKFYLSDPLSSSTDADRHLVWSNIETVSGLIPYCCTKKVISRIQ
NIKKLCIRGHVYDYSMREEDMNFHSLADLHQLETLSIKVDWFQVRRSDLRFQRSPVYVPS
AEHFPTKLKKLKLVGTRLAWEDLNIIGKCPNLEVLKLKPDACHGTEWYPIEGGFPQLKLL
LIEGTNLKYWKATDDHFPVLEHLVIRHCFHLEEIPAEFADIYSLQLIELQNCSAKLMASA
GRIQEEHEYIGNKPVEVRSDNDPG*
>Solyc12g010660.1.1
MGGIGKTTLATKLYSDPCIMYRFDIRAKATVSQEYCVRNVLLSLLSSISDEPDDQLADRL
QKHLKGRRYLVVIDDIWTTKAWDDIKLCFPDCNNGSRILLTTRNVEVAEYASSGKPPYHM
RLMNFDESWNLLHKKIFEKEGSYSPEFENIGKQIALKCGVLPLAISVIAGLLSKIGKTLD
EWQNVAENVSSVVSTDLEAQCMRVLALSYHHLPSHLKPCFLYFAIFAEDERIYVNKLVEL
WAVEGFLNE*
>Solyc12g017800.2.1
MAYAALSSLIYTLKQLFKPNESLVCQCCTQQHVESLCKSLSALQDFLDDTTKDIETLKVV
EKRIRNVIYKAEDRIDSSLRNIPLADHEDKRKKACRSFYEELLKVEEKVYFLNKEVMVIN
VNKHGRKSVELATTSSSPDKSTTEENTIVGMEDDFNTILDRLISQTNELTVIPIFGMGGI
GKTTLARKLYDDYSIRCRFDKHAWVTISEEYNERQMLLKIISSITGNDREMSNDQLMETV
YRGLKGRRFLIVIDDIWSAKAWDQMQRIFPNDDNRSRILLTTRLKYVADYVSYLIFRLIV
SLF*
>Solyc12g038900.1.1
MRLKNLPLKTFSVVESSKHLRTQDSNPVNDEDIVGFENEVEELIDYLTRGTRELYVILIV
AMGGQGKTTIARKLYNNDIIVSRFDIRAWCIISQTYNWRELLQEIFSQVTCSKDEGDRDD
ILADMLRKNLMGKRYLIVLDEMWDCMAWDDLRLSFPDLGK*
>Solyc12g044180.2.1
MEFLFVFVDKVIDCLIKPVARGIGYFVYYKRNITCMENESEKLENIRIGVDQRAETNRRN
LQVISPNVEAWFTSVATITTEVEDVMRRGRNEIDRYDWCPNLKSRCLLRRRAKKIALELI
ELQNEGNSYAVFCYPAVESEPLPINSGEEFDSRKLQEDEVMAALNDNGVTIIGICGLGGV
GKTTLAERIKRKAKKEKLFNDVVMVIVRQQQDPKRIQEEIARGVGLTLLGDDLWSRGDQL
RTRLMAHNSHTLVILDDVWEALYDLEKLGISTCSNHNYRCKVILTTRLRPVCYIMKAQKI
MEIGTLPEEKAWMLFKEKVDNSVDDPSLLDIAKNVSKECKGLPLAIITVAGALKRKTKPS
WEDALKKLCSADIRNIPGVHARVYGPLRLSYDYIESDEARYLFLLCSLFEEDSDIWIEEL
LRYGKGLGIFSEMKNLENAKNRVCLLIEILKDSFLLSQGSDKNYVEMNDVLCDVAIYIAS
EEEHKFMVRHDVNSKEFPKKDNYEQYCHMSIVANEFEELPKPIFCPKLKLLMLKLFSGNL
VKLQDNFFNDMGELKVLSFICRFPASICCFPATIQRLSSLRTLHLINLKLDDISIIGELV
NLEILSIRDTRLDELPEEIGNLTKLIILEFWNKYKALERISTDQCARNVAYCKLVLPSKL
TRCNIRVGFGYEERTYDYDKSIALEVTETTPLADWICHLLKKSEYVRSRGESSNNVLNEL
QLNEFQNVKYLHLSACNLVTHIFNISRTTHEVIKFPNLYELKLQDLECLTHFCSDNVDGI
EFPQLQKLTFRDLPKFQNLWPTANNFITHPNPLFHEKVSCPNLEKLYVDVANNINVLCSD
QLPTAYFSKLKRLHVSDRGKLRNLMSPSVARGLLNL*
>Solyc12g044190.2.1
MEFLSVFVDKVTDCLIKPVVQGIGYFVYYKRNITCMENESEKLKNIRIGVDQRAKANRRN
LHVISPNVEAWFASVATITAKVADVTRRGRNEVDRYDWCPNFKSRCLLSRRAKKIALDLI
ELQNEGNSYAVFCYPAVENEPLPINSAEEFDSRKLQEDEVMAALNDDGVTIIGTCGLGGV
GKTSLAEKIRRKAKQEELFNDVVMVIVSQQQDPKTIQEEIARGVGLTLQGDDLWSRGDLL
RTRLMVHNSRTLVILDDVWEALYDLEKLGISTGSNHNYRCNVILTTRLRPVCDIMKAQKI
MEIETLPEEEAWMLFKEKVGNSVDDPSLLDIAKDVSKECKGLPLAIIKVAGALKRKTKPS
WEDALKRLCSADTKNIPGVHAKVYGPLRLSYDHIESDEARYLFLLCSLFEEDSDIWIEEL
LRYGKGLGIFSEMKNLEHARNRVCLLIEILKDSFLLSQCSDKNYVEMHDVLRDVAIYIAS
EEEHKFMRLSSLRTLHVINLKLEDISIIGKLVNLEILSIRDTRLDELPEEIGNLTKLIVL
EFWNESKTLERISTGVLSRLIRLEELHLTRVNDSSCSILMELESLSELTALPLYECSEDV
TYSKLVLPSKLTWYNIKVGSVYEDRMYDYDKSIALEVTETTPLAGWICHLLKKSEFVSSS
GEGSNNVLNELQPNEFQNLKCLHLSACNLVTHIFNISRTTHEVIKFPNLYALKVIDLECL
THFCSDNVDGIEFPQLRKLTFRDLPKFQNLWPTANNFITHPNPLFHEKVSCPNLEKLYID
VANNINVLCSDQLPTAYFSKLKRLRVWNCGNLRNLMSPSVARGLLNLRNLRIVRCSSMEE
VITKEEQQGEEIMTLFPLLEILILNDLPKLRHFFLTKSVTKFPFLIEVTIHKCPEMKMFV
QKGITVSLESTVNNDDEVKVMFNSQVSFPNLEELTISKLESVTLCSDQLSTAYFSKLVML
HVSNCGNLRNLMSPSVARGLLNLRSLRIEGCSSMEEVITKEEQQGEEIMTLFPLLEELHL
DDLPKLRYFFLTKRVTEFPFLIQVTIRECPEMKTFVQQGIFVSTPSLKWVNGGYEVKVDD
LNKWTQQWFNSKEQKASQGTTNGDKSEAVDD*
>Solyc12g044200.2.1
MEFFSYGLVDKVTGCLIKPVARWIGYFVYYKRNITCMENESEKLENIRIGVDQRAEANRR
NLQVISPNVEAWFTSVATITAEVADVTRRGRNEVDRYDWCPNLKSRYSLSRRAKRIALEL
IELRNEGNNYAVFCYPAVENEPLPINSAEEFDSRKLQEDEVMAALNDDGVTTIGICGLGG
VGKTTLAEKIRRKAKQEKLFNDVVMVIVSQQQDPKRIQEEIARGVGLTLQGNDLLSRGDQ
LRTRLMAHNSRTLVILDDVWEALYDLEKLGIFTGSNHNYRCKVILTTRLRPVCDIMKAQK
IMEIGTLPEEEAWILFKEKVGNSVDDPSLLDIAKDVSKECKGLPLAIITVAGALKRKTKP
SWEDALKQLCSADTRNIPGVHTKVYGPLRLSYDYIESVEARYLFLLCSLFEEDSDIWIEE
LLRYGKGLGIFSEMKNLEDARNRVFFLIEILKDSFLLSQGSDKNYVKMHDVLRDVAIYIA
SEEEHKFMVRHDVNSKEFPKKDTYEQYCHMSIVANEFEELPRPIFCPKLKLLMLKIFSGN
PVKLQDNFFNDMGELKVLSLMGRYHEGSICRFPASIQRLSSLRTLHLINLDLEDISIIGK
LVNLEILSIRDTRLDELPEEIGNLTKLIVLEFLNENKVDKRISTGVLSRLVRLEELHLTG
VKDCSCSILMELEFLSALTALSLYECSEDVTYSKLVLPSKLTRYNIKVGCAYEDKMYDYD
KSIALEVTETTPLAGWICHLLKKSEFVTSSGEGSNNVLNELQPNEFQNVKCLHLSACNLV
THIFNISRMTHEVIKFPNLYVLKLQDLECLTHFCSDNVDGIEFPQLRKLTFRNLPKFQNW
WPTANNFITHPNPLFHEKVSFPNLEKLYIHVANNINVLCSDQLPTAYFSKLKRLRVSNCG
NLRNLMSPSVARGLLNLRSLWIEGCSSMEEVITKEEQLGEEIMTLFPRLEELRLDNLAKL
RHFFLTKRVTEFPFLREVTIRECPYMKTFVQQGIPVSLESTVNNDDEVKTMFNSKVSFPN
LEELITWELESITALCSDQLSSAYFSKLKGLDVWDCGNLRNLMSPSVARGLLNLRSLRIK
GCASMQEVITKEEHLGKEIMTLFPLLEEVLLVNLPKLRHFFLTKSVTEFPFLREVTISKC
PKMKTFVQKEISVCLESTMNNDDEVKAMFNSKVSFPNLEELRIWELESITALCSDQLSSA
YFSKLGRLRVWNCGNLRNLMPPSVARGLLNLRSLGIEECASMEEVISKEEQQGEEIMTLF
PLLNELKLKELPKLVHFFLTEHPLKFPFLREVTIHECPEMNTFVQHGISVSTPSLESVND
GYEVKVDDLNKWTQQWFNSKEQKASQGTTNGDESVAVDD*
>Solyc12g094660.2.1
MELAAEASVVIERLKDTLSNEITNKRVIENALEDMQRAIADTNDSEEFKKWAEGCLHSLY
YVEDSVESFVLDIAPQNKKWSFLMNHTLLLKNFLGCKLTKKMKRIPSDIKRVINEKHKST
GEQDARRNGTTTYMGDQNGAEAEDGDIEDHNDEDSAKVRLICPKAQCSYPMIPEREEIVL
EVDKKPLRCIDDVPLRLDRENISLGCISDKSMMLDRATHARLIYTYSYDDEELEMFDIKQ
EVYDLVERLTTTADDGRPPIVQIAGKMGSGKTTLARAIYRNRNIRNHFESGCAWVTISKK
FNKPDILQNLLKQMGDSKDSVDLTTNELESRLLECFNKEKYLIVLDDVQSEQMWEELRSV
FLGSRNGSKLLLITTSVSPMWYVSPPNCIHKVKKLKKNYSWNLFMKKAGWDTWELGNEHQ
DSKQRVLDVCSGLPLNIVLLGSMLSTKGDTNRFDYLQKMLRTNWETKDIVSLSYTDLPDH
LKLCVLYLVLFPKEYDIPVRRLFRLWLSEGFVNPKPDKFPEDVVQENFDDLVKRSLIQIS
KFRSDGSPRRCRLLGVLHDYLLPKAQNIKFFHVHCSTCSTEDTVLLNVRRLVEHASSRDI
YSDASRFKHLRSYLSFNFQRKDTPAKEVGILLTSVITKGFGLLRVLDLEGVYKPSLPENL
GELFHLRYLGLRWTFLDALPSSVGDLPYLETLDVKHTNINNLPTSMWKSKKLRHLNLSHI
RLDMPQHSDTNSLPTLLTLWGLSVDDDSPVKNGLDRLCNLREAGITFCLTDCDHLLNWIS
NLTSLQSLRLRSINDVGHPSRFGNQPLSLSKLSNLSHLNLLGKLPNLPENLPQGLKVVTL
SLSKLTDDPMPILGKLQHLNVLRLLSDSYMGKEMVCPQRGFKELRVLKIWKLKNLEKWDV
EEAAMEKLKEINIRCCYKLMSIPKILRKKTSLRELIITNMPEEFKQNVNKYMRSRDLILT
FKDYDFTPLPWEHADHTSDESHSNE*
>Solyc12g096920.1.1
MYDSSLFGLLQMLYDTLKNEAKFLSNVSNQIQDIRAEINRIQCFLQDADANKPEYETVRN
WIADIREVAYDVENILEKYMHKVVLRRDRSLWKENINLHNIGLETKDVMSRIDNIKRCMK
TYVDTGIRAICQGDTSSERSQWLTRSYSHLVDEDFVGLVEEVNKLVDELIDDEFYVVFAI
CGMGGLGKTTLARKAYRHVDVQSHFQAFAWASISRQWQARDVLMSILTKLEPENRTRINM
MMDDELVKALYNVQQRKKCLIVLDDIWSTNFWNSVKHAFPKGKGSRSKILLTTRKKDVCT
HIDPTCFLFEPRCLDAEESWKLLHKKAFPRVNTPDLKIDLELERLGKEMVSKCGGLPLAI
IVLAGLLARRPKIDEWRRTCQNLNLHMSGESFEQDGGIHGVLALSYYDLPYQLKPCFLYL
GIFPEDQKISARRLYQLWAAEGIISLEGNRGEETAMMEIGERYLHELAQRYMVQVQLEET
TGRIKSCRFHDLMRDTCLSKAKEENFLKTVSPQHLHQSMHCSTSATATSTRTVRRLSITV
DNEVQNYFSTDDKSFQHVRAAFFFPRQTGREGTEYPLPLFQGLCNNFSMLRVLHLEKFTF
EEILPKAIGNLVYLRYLSLRHSHFQKLSSSVGNLKYLQTLDLRVNFFSYLTLPNTIQKLK
NLRNLYLPPSHQHTYKLDLSPLSHLEILKNFDTQVSPFRDIFKLTKLQKLSAVLSLDSDE
MEEMIKHLTLRSGRLRETSFRIYYRFHSEKEVNILKLLLGCHHLRKLDLIGHITKLPEHH
SFSQSLTKLTLRKSGLEEDPMVILQKLPKLFTLSLRGNAFIGKEMCCSPQGFPLLKTLKL
QGLLNLESWRVETGALPNLVHLEIDECKKLEMVPEGLIYLSKIQEVMIINMPDNFQKRLQ
EVQREEYYKVQFRKSFDTKKISKIKFNMRISGPMFGGLLQTIYPSTVPKEWKML*
>Bv1_006950_kwaq.t1
MADPISLLAAPVIEKITKDAYKFGNKKYNEVYGVTVEIENLQSYLTAISAVLTDAERCSR
KPEQLTDWLTKLRAAALDAEDMLGTYATEAALREMKNHPAPFDWLTSRLNAANNIKKIVG
KMEHISRQRNQLQFKPEDYGGEWTDPTTWIGLRETNARQRTNEVVGRDDEKENIVSWLLS
SEEASDSNNWRVPVLTITGMAGLGKTTLAQLVYNDERINKKGDETCRFKNAVWVNVSMDF
SVERILKEMVERLTDMVHDKVSRTSVESGILKVLDGKPFFLVLDDVWVNERLDWEDLQNF
LITCPRGSKVLVTSRDNKVAARLGATLPYNLSTLNEDHCWDLFSNEVLLSRTSDLGDDKK
EKEEIGREIIRNCNFLPLAVKAMAAILRGKILRFWKRIQRNGVWKTDAANQGVGASHILP
ALKLSYDHLPSSLLKQCFAFCSIFPNGHMFDKDELVKLWIAEGFIMLPDGEDTLEEVGGD
YFDELHGRSFFQLLDIDNKERFKMHDLIHDLAISISIASYQVEENKTHSIQHDCRHVSFL
CKDVQKPALEILTARKLRTLLLPVSDTRDFGKTLNKMFQTLRYMRVLDLSSSTIIELPKS
IKELKLLHYLDLSRTEIRLVPKGICKLLNLQILKLLGCLWLQELPKDLGNLKDLRYLELD
DIFWYKCSKLPPRLGGLTGLHNLHRFLVHCESGYGIEELKNMNRLEGMLHISKLENSGDA
KEAQLQEKAGINKLILEWSEEDANNPQDRILQESILNDLEPHSGLQELHIRQYKGGRFSS
WLGNGVLQNLRKISLDHCVNCKILSLGPLPHLQHLTIKGMLELEEWLESTTSYRSLNRLT
ISNCPKLWNLPQRSLCSLVFMKIKQCHALKALPLTPYLQFLTLINNDLLEDWSEEPMAVI
VDRNHEGPDVLRSLQNLQGNNNILQEDRILIVTKEIGGLEDGLYMLASFFKLLELKMVNC
LRLQNLPLSFAPQKLKISGCPLLTTLPTQQNSQRLQYLELDKFNGASLLDTMQSAPSLDA
LTISNVTNISSLPKLPHLPKLRSLYIHNCQNLVSLLHEDGLLTSFTSLNFLSISGCQKLL
NFPEALPASIQCLIIKSCSELKSLHAESRNYLTSLTSLQELYLEDCSKLEFLPEDGIPAS
LSHLRIRGCPVLTQKCKEDVGGRYWQMISHVVDLELDFINTLGSEPSPTCCFK
>Bv1_020250_pmhw.t1
MAEAIAIGLAVDGAKAVTTAIIARAVEEIRLASWGFKDHLEKLKERLLYIQAFLEDTGSA
KQAEKSQLVNRWLQKLVDVAYSADDVMNDYAYEMLRRKVELKNKFRKFFTPTTNPVLFRC
HISCRVSKILSELDDLDKDAKFIGLQPVQLAREAVAPGSSYQRNDKLDQVREHADAIGSE
FIGRKLDKEKLLPMLLNPTAKEGLLSIVAIIGIGGVGKTTLARRLYEDQKVNEHFRKKKM
WICVSEDFNVERLLKEMVESLTSTTKCDLANTDAIIKKLQGELKGERYLLVLDDVWNKNQ
ELWDSLKNVLLKISALEGSVILFTTREIEVLKKSRASYSHELKGLSEDDGWALLKHKVFS
DIFPYFHSFEDIGKRIVRRCKFVPLAIKSIGGLLQSKKTVSEWEEIAKSELWELQFEDEN
YIMPSLLLSYNHLPNASVKQCFAYCAIFPKDELMQKSELMALWLAQGFLQETSETSSSTS
TNNAENYFAMLVNYSFLQASQVQEESYGYQMHDLVHDLANYVLKRDLLVCKVEAIPEDAS
TSHIRYLIFNLERDEIAPELPAMQKLKTIMFWGGVPRWESLLCARYMHTLIIAGIGIKLV
PSVIGKLVHLRYLDLSNNAFAALPESICKLYQLQTLRLLNCVKLKDLPTQLCRLVNLIHI
PTTGPLYASRGIRQLTRLQTLPRLKLHDRDQGWTINELELLNEVEGEIYISGLQHVKNKE
DATKASLGSKNQMLELDLRWDSKDDDVLLGIDNDVLGGLEPHSNVKSLTIIGFNGITFPC
WIMMMAVKQGRGNSIPLSNLTEIELRGCRRCQQLPTLGKLRSLRILMLNTFDDVECIGAE
FYQRSIDENNGSEFHASEKEEVLFPALTEFHIVDFKKLKAWMPPALSTLHAFPCLETLKI
RKCYNLKTVPTQHFRSLKHLELGDLGGTQPFDIIKHNSHGLISLSVKGMEEMELPNCPNL
EHLDIRSCQHMKSISSSALIFLQTLIIDNCPSLVYIPDGFSSLRHLQIRNCEVLERIPLN
LEDCTSLENLTIHNCPLIKGSGRDLGKLHGLRYLCLVNSGKMTSSWPQWIQQLHRLSYLV
ISGVDEDNGIYMTTPLPLTLVSNKSLTFLHLIGGSREHEYLPPQLAQCSFPGLQRLTITG
FVQLKRLPEWIGNFTSLEALQLARCANLEFLPSQEAMQHLSKLESLSTFRCPLLKARCAE
GEGSEWPKISRIRNINIQ
>Bv1_020260_umqg.t1
MVVLSSSILTTSLAIDLAVAVVKQVLDRYERSEVKLQLPSYDNLLERLKNTSNLKLDDGH
VRSETEMNSVTGRISKLKDVAYLVEEVHDDYALEMLRKKLGAGRLRRVKGKLRNLKKGGF
HKQMSERINDIVSMFDKLEKEANTVGLINQLKNERSAVSSSYDITYDYQKDLYQLRKHAA
APGSKYIGKELDRKKLVQLLCNHTANAPDFFRIIAIHGMGGLGKTTLARQIYEHEEVDKY
FDKKKAWVCVFKNFVVHSLLKEMVEALTSRKCKLENTGAVMKILKTELKGKKFLLVLDDV
WNNDKELWDSLGHELQIIGVLPGSVILITTRSKQVVDEAGAVYVHELKGLSTDDSWALLK
YQVFPSETFSLPHISSFEDVGRKIGEKCKGVPLAIKGIGNMLKSMTKYPSEWESIQRSEL
WNLPQDNHNHIMPSLLLSYNRLPSATVKQCFAYCGVLPKGSLLDKDKLIYLWLSQGIVHK
KGSSDTLKTGEYCFQNELLLWKDGDIQLTDGCSYMSYRHVICNSGKTAVAMETSAEANAM
ILKLRTVSVWNGVPNFDLLKSATYLRTLIMVKIGLTEVPPAIEHLRHLRYLDLSDNEIEK
LPMWIGELYQLESIITSTFVLASKGSLRDLTSLQTLPRLELRDGKGWTIDELENLQVLTG
EICIKRLDCVKNKQEATRAGLGSKEKILKLHLIWDYQKRSDKNNNDENVLDGLQPHPNIK
SLNVTSFNGEKFPPWMMKMVVEQGILENLTEVELCSCYKCKDLPTLGQLRSLEILKLKNL
DCVEGIGKEFYRNQPNTSLQASLFPALKRLHIYNLAKLKTWEQPPQDLASTKTAFPRLET
LEIKGCPVLKIVPVLKFESLRHLSFEGLGHTEPLGIIRSSHSLKELKLSKMQNIKSLPLE
LDLNYSTLQTLEIHDCGDLTSFPIGIHQPFVYLKKITVSKCGALSFLPGDLFHGVSSLQE
LVLEDCKGLKRIPTSLTHCTSLERLRVKNCPSLENLVPDVVSKLQGLLELTIVQSGKLSL
VLQSIRHLQCLRQLEIGGFEDDQDGTSNHSDMTPLSSSGSLRCLILRDFAKHYFLPPQLR
FLTSIRHLHIESFAELEKIPVWISKLSCLETLELRSCYKLKDLPSDQNIRRLSCLKSLRI
EDCPLLKKDMKVVGA
>Bv1_020450_gdnh.t1
MGSMAESLAVDAVKAVAQLVGAQAWDEINLAWGFQDHLEKLKDKFLDTQAFLEDVGSAKH
AEKSQVVNRWLEKVKDVAYLADNIMDDYAYRILRRKLELGKNISLKKLCNFFSCNNNTII
FRFWMTHKVREILSKFDELDKEAHRIGIRQVKLSREAITTASYYEDGENANLYQVRKHAT
ARASEFVGRKDDEKKLLQMICNTTNMEGDLSTIAILGIGGLGKTTLARRLYEHEEVDGHF
GEKKVWICVSETFHIERLLKEMLESLTSRRIDLSNTGAIIKKLQEELKGMKFLLVLDDVW
NKNQELWDYLKSELQRIGDASGSVVLITTRSVEVATKARAIYQHKLEGLSEDDGWALLKH
KVFASERLLSISEFEDIGRRIVKKWAKLEDIFSVRHIVIDSGKDEITPEIPTIVAIRNLR
TISIWGGVLRWDSVIFARYMRVLIMVNIDLREIPPVIGQLIHLRYLDLSENYIKALPESI
CKLYQLQTLRLLHTIILCELPKELHRLENLRHIETTDYLSASRGLRQLTSLQTLPHLKLR
DGEGWTIDELGPLHQVRGKLYIKGLEVVKNKEEAQKAILCRKDGISELKLEWESFWRCIQ
GSDNNNLDKDVLGSLEPHPNIKSLSVSGFMGESFPSWIMTMVVKQRDVTSPLSNLASVEL
SGCKRCQQLPTLGQLPFLTILKLEEFENVECIGDEFYQSSTIAATKLHRLGAAGVIFRAL
RKLYVKNFESLTSWMSPSPALVATAFPSLETLEIERCPLLKMVPAFNFPSLKHLELEDLG
GAQPLDLIRYSHNLNSLSVHDILEMQSLPQELLNCTNLQKLHISSCENLKYLPNEMLRSL
TELEIWDCPSLTCIPTSLGECTSLKSLSISDCPSIQGPLPDLSTLQGLGELDLVDSGKLM
TSAAKWISHLHRLWELEIGGFKDEEEFKHFLSSMTLPLTFISNQSLTRLTLKACPNVKAL
PQQLQVFLTPSLEFLQIWRFHDLEGLPEWIGNFSSLEMLVVIECENLKFLPSKQAMLRLC
KLEMLIFHGCPLLEERCAKDTGPEWIKISHVPFIDFYKILPESG
>Bv1_020460_cpdp.t1
MAESLAVDAVKAVAQLVGAQAWEEISLAWGFQDHLEKLKDKFLDTQAFLEDVGSAMHAEK
SRVVNRWLEKVKDVAYLADNIMDDYAYEILRRKLEVGKNISLKKLRNLFSCNNNTTVFRF
RMTHKVLEILSKFDELDKEAHRIGLRQVKLSREAITTASYNEDGEYANLYQVRKHAAARA
FEFVGRKDDEKKLLQMLCNTTNMEGDLSTIAIFGIGGLGKTTLARRLYEHEVIDGHFGKK
KVWICVSETFDIKRLLKEMLESLTSRRIDLSNTGAIIEKLREEFKGMKFLLVLDDVWNKN
QELWDSLKSELQRIGDASGSVVLITTRSIEVATKAGAIYKHKLEGLSEDDGWALLKHKVF
ASETLLNISEFEDIGRRIVMKSGVLFRALRELYVKNFESLTSWMSPSPALVATAFPSLET
LEIERCPLLKMVPAFNVRSLKHLELEDLGGAQPLDLIRYSHNLNSLSVHDILELQSLPQE
LLNCTDLQKLHISSCENLKYLPNEMSRSLTELGIWGCPSLTCIPTSLGECTSLKSLSISD
CPSIQGPLPDLSKLQGLGELDLVDSGELMTSAAKWISHLHRLWGLEIGGFKDEEEFKHFL
SSMTLPLTFISNQSFTRLTLKACPNVKALPQQLQLFLTSTLRILQIWQFHDLEGLPEWIG
NFSSLEILILRECKNLKFLPSKQAMLRLCKLETFMVYACPLLVERCVEDTGPEWIKISHV
PIIDIYRI
>Bv2_027760_yeti.t1
MEALYVEAAKAITKLVITRPLEQAKIAWGIKDKLEKLREEFNYIQALLQDIERLNQRHVL
VDSQIVNVWLRKVMDLAYLADDVMDDYAYAILRKRSSSWELKNKIIFNSNGCQPEKKLLA
VIRSKKRSFKKRCSNLLTLSSSNPLAFRLRISNKINNILRSFDELFKDAEKLGIKPAEVA
AADVRGAMESRINSYLDEVRELAVAHSLEFVGRQRDQEDLADFLCDPNNDEEVSTIAIVG
MGGLGKTTLARQLYENEAIIKHFTERFWICISDNFSVKRVLSVIFEKLTGRKCELSNTED
IIERVHQLVRGKRYLLVLDDVWDQYQNKWSSIKNSLRRIGGSTGSMVLVTTRNTDVAKTA
ESRYLHQLTGLSDEESWAFFVQKAFLKGGIATYNPGLEDIGRKIVKKCKGLPLAINVIGG
LLRMKEDPCEWKTIEKSRMWNLPQENNDILPSLLLSYNNLSSPSLKQCFAYFAIYPKECL
VDREDLINLWNAQGFLHCQSEGSNLTPEELGGTYVDILLSNSLLQAETRHSSDCDVTEYR
IHYLVHDMALYISRHDWLIWKGVDKVGNPYGCRHLAIYSEGDDVITSESSAEKMARLRTL
HSIISLPANLLVHAKNLRVLKLAATGLKEVPTAIGELTHLRYIDLSHNPIVMLPDSITSL
HHLQTFRLFSYKFKKLPQRLYRLVNLRHLHLTSHSWCLPRGISRLKALQTLPMLELNEGH
GWEIGELGALSDIKGLLSVSGLEHVKSKEDAEKAGICKKAGISEMQLSWGWGRTSNHLDV
LDALCPPPNLKLLMITGYDGPKFPSWMMTFSDATLRPFFHLVHIELLYCTSCQQLPALGK
LPCLQDLSMYSMWSVTNIGDEFYHSSNDVKERTPTVFPALKKLTVSSFENLTEWEPPLSC
EFGTVTAPPTVAFPLLEILKIEQCHKLVQTPTNFPSLRHLWVNKSLKGLALYNVINGSSN
ALTSLNINEAPELYGLPDELINCTNLEELTIRCCPDLQSLPDGLGTQLTSLIHLSVIECP
ELKQIPATMGDCHSLKRLCIRDCHNIQGMPDLSQLNHIEEVEINGCRKLKCLPILIGLQA
LPLLNSLSIGGLESLEIESSSSVMSSQLVFPALKLLRIIKDDCTKQLPEWIGSLSSLQKL
EIKWCENLMHLPSQNVMLQMTRLTALIIESCPLLQEKCAKKDDPEWHKISHIRLISINSN
IIQEMSA
>Bv2_034690_iser.t1
MADSIITNLVQLLSTFALDEYKFLKGVGDQLNSLENELRFMKKFLRNAEGKQREHLMVSE
LVDQIKEVAFEAEDTIEMFLLNVERQRRRSTCSKLLHSGGYMVMHSKTANRIDGIKTRIN
EIYDNKEKFGIEIGDGSMNPHFEGLLRRRRKEVDEEMVGFEDVANTLLKQLTQGDALEII
SIVGMGGLGKTTVAKRLYNNRIIKDHFGCHAWVSVSEDYNTHQIILHMLNRVAPNKVGLD
KLNTVQLVETLKGRLNDRKFIIFLDDIWQPDMWDEVKACFPNKENGSRIVITSRVAKVAM
HASPRKPNFLRFFTPEESWELFERKVFRGDAYPSHLKSLGKKIVKRCKGLPLSIVVIASM
LASEEKSERIWERTLKDVSVHLGKDNACMEILALSYHHLPVELKPCFLYFAAFPEDEEMS
VRRLITLWLAEGFVQPSGDLSLEEVAESYLDVLIDRSLVQAGRRRMDGGHKTCRIHDLIR
DVCIREARSENFMQVASKTDDLSSTTSKYNPRRLSVHRHTKPVILSKGWDPCSVRAFLSF
ESQSVHAGSELWKTLHSGYKLLKVLDLGVTVEVTTLPSEISSLANLRYLRFFLCSRSIPK
SVFNLWNLQMLFIKGNQSLNVSLGELLKLQQLKQLVFRERVRIYGKNEASTPLSKKQLKF
LQVLSPIYLDEDFECAVTSGLCPSLRKVSVCITDHHCWSLNNLFASLSELQTLKISSSYI
PLSQDDIFSGVKAANIPLRLAKLTLKSFSYVDDLACILGQFPNLRMLKLVDVITRLDAKD
GSFPRLHTLHMHNFDEGPLWVNPRAFAELRYLFIRRGTCRFDEDLFKLPNLTDVEVLWPE
PRLATTLKRLQSKDEIKYRLLVHDGE
>Bv2_034710_htkr.t1
MADSILTNLVQQLGGLALEEYKVLKGVGDQLSSLEYELRFMKKFLRNSEGKQQEHELVGE
LVDQIKEVAFEAEDVIESFLLNVERQKCRSAFGRVFHGPEYAVMLHGVAKHINGIKTRID
GIYDNKEKYGIEMGEGSMNPHFEATLQRRRKEVDEEMVGFKDEADTLLKKLTEGSIGLEI
ISIVGMGGLGKTTIAKRLFNDRIIKDHFKSHAWVSVSEDYNSRQLILDILEKVASNKEGI
DKLDTDKLKEMLKTRLKDRKYIVFLDDVWQPHMWDEVKTCFPDTSNGSRILITTRVTDVA
RYTSPRKPHFLRFFTPEESWELFEKKVFQGDPCPNHLKTLGIDIVKRCKCLPLSIVVIAS
MLASKEKSERIWGRTLKDVSVHLGKDEACLEILALSYHNLEVERVHTSTRELTLEEVAES
YLDALIDRSLVQAGTRRTDGGIKTCRIHDLIRDLCIREAKSENFMWAASKINDASAIVSK
CKPRRLSVHHHTSRTVLSKNWEPSSIRAFLSFESQNSFVTSGFWKKLYTEYKLLRVLDLG
ASIKIETVPNDIDDLMNLRYLRLFLSALYIPESIYNLRNLQMLFVEGNTTLNIPIGALLK
LQCLQQLILGKSCTRLYGNPANMLPKKQLKSLRVLSSIYPDKDFESAVMKGLCPDLRKLS
VCSSYVNSWSLKNFFTGLPDLQSIKISFSDANVHRDIFKGVTESQLPSSLTKITLKSSTW
SEDALNMLGKFPNLHILKLVDVKYPELTPTKGSFPRLHTLHLDNVQGGEVAVHPSLYGRQ
ELAYPQLRHLFIKRCTSRFHPFQFTLPNLKDVEVLWPDNALADLLEQLKQENKIKCRLLV
YKGE
>Bv3_050300_iyqy.t1
MAESIVASAVQWIGSLLIQETSILFGVDEQVRGLQQELELMQQYVQDADARQGEGEVCTL
IRQIRQLAYDAEDVIDIYIFKDEWRHAEHRLTRLAGYIYSVRNTYRVGKQINVIQGGVKR
ITERLNDCGMRKTCKLWERHRLPHDEGYWRQQPPSFSHDDNNGEHVVGLEKDIRKLVEVL
MGEGNTQVNVVSIVGMGGSGKTTLARKLYNHPYAKECFDCTAWVFISQEWRTEHVLLQIL
RKVGSEPNEKMIKPDTKLSVEELVDKLRNILEQKSYLVVLDDVWRREALEEILPAFPRED
KNKRGSKIIITTRNREIIQFQNLQQNLYIHEPRPLNEEEDWELLNKLALSRQGSHNVEDF
ERLGKEMLKKCGGLPLAIAALAGILNTRESIAEWQQVNEAVRSRVMENTQTNMGRSVRDL
LALSYDDLPYDLKPCFLYLCVFPEDCQIPVGMLTRMWIAEGLVAAHEEMSLEDVAMQLVE
ELSHRFMIKIVRTNFKGAIKAIQLHDLLRDLCVRKAKEENFVQIYTATSSQASSCAFPLA
TQPRRAALHSSILLPAQDSNLRSLVLLSRSSIVHSAYVSKETLDLRILHKNFKLLRLLNL
WGIKTATGTLPTEIGELIHLRYLAVRASNITELPRSIGKLRNLMTLDYRNIDSDNNIPVQ
IPNVFINLVLLRNLFLPIENAWSLQRLQVSGLKNLRTLWGVKSEEEDIDWFSREIVKLSP
TLKKLKVIVSTTNDLEASFNCPSLILDRLNTFHCQWGDGIVLQHVNKISHNRHLHKLVLV
GPIHAKLKLSVMLPCNLVMLELRDSILHSVDPMVAIGALTHLKLLRLFNTYTGNEFLCKT
DSFPVLEELYLESLPNLNLWTVQIGAMVSLKKIEILWCKKLQQFPQGLAFITTLQQLEFL
GMPEEFGREANESGWSRKGLKLPQNMEAIIEQCDARVDISSISKLYAQLTTGVFLNNKKQ
KYWAIKLNEHYYNCFTLYATHLCLGKVDTLGDYYPGYLKPLDNCWEWIEEEESDGELITV
GTVISSSRLTLRGEFHTKYLSPEATYEIAYMVMLPSESSWVMHTTLCFPGKSNLTRRHNA
INGLEKPIHKWVKLYAGKFKTYSGNVGNMSFSLEGIKAGVKIRGVIIKPKLKAPSARSNV
IISTDLTPSAR
>Bv3_050320_azzi.t1
MASDVVAAILWIGSLLIQEANTLIGVENQVQALKVELEFMQQYLQDADSKKEVREVHTLI
GQIRKLAYDAEDIIDTYILTVSAPVKKHRLRRISRFLHKAPDVYKIGKEIQLIQSEVQKI
MGKLNSYGVRRIAPELREGFRELHNEGNWRAQPVSYPYDDNNHEFVVGLEKDVSKLLEVL
VGDKNTDINVVSIVGMGGCGKTTLTRKLYNHPFVKECFSCMAWVFISQEWSTLHILSEIL
RKVGGLKETSELNAKLSAQELVDKLHSILKEKLYLVVLDDVWRREALEEILPALPWGSMN
RGSKIVITTRNREIIQVQNLQQYLYIHEPEPLTEVESWELFSEIALNHRTNCRIENFESL
GKVMLNNCGGLPLAIVALAGILNARESIGQWQQVSEAVRSRVMEDKCTKVHNLLAVSYDD
LPNYLKPCFLYLSVFPEDCQIPAGMLTRMWIAEGLVGPHEVMSLEDVAMQHLEELSQRFM
IQVVRTNYKGVIKAFQLHDLLRDLCLKKAKEQSFLHIYTAVSDEGSSGVFELAIQPRRAA
FHSSFCLPTQASNLRSLVLLARSSILDIAYVSKETTDLRSVHQNFKLLRLLNLRGIKTAT
GTLPMQIGSLIHLRYIGLRASNITELPMSIGNLRNLYTLDYRNIDSDNNALVKIPNVFSK
LEQLRHLFLPVEHSWSAVDLSLSSMKYLQILSGIKQNVGDLWLPRELSRLSTTLKKLKIV
VSTEKELKAAFSCPSLMHDRLQTFNCELGDGLIFEDVECISNRQRLHKLILTGLIRMKLS
LILPANLIMLELKDSMLRDEDPMVALGTLPHLRLLRLINFFAGITLIGEPGSFPQLEELS
LESLQNLKSWRLMIGAMPCLRKLEIISCPFLRELPQGLEFLSTLQELEYFDMPSKFRQQA
INSGWIDYDLAPDVGRSSCLEKHWNQKRRSYPYEDNEGNYVIGLEDDIQNLVQVLSSEEH
GQVQVLSITGFGGSGKTTLARKLYNHPFAKVCFNCMVWVFVSQEWSIRHILSQILRKVVG
PKKMSKLQSRLSVEGLVDKLRSTLKDKSYLIVLDDVWKKEALEEILTALPWGSSNRGSKI
IITTRNLEITELQQHLYVHRLRSLSEKDSWALFTKIAPSTIHTYRGMVSFARFGKKMLMQ
CDGLPLAIVALAEIFSEGKSIEELEQMNVNVRSKIMEYTCKNMFATVGELLALSYEELPN
YLKPLFLYLGLFPEECEIPAGMLIRMWIAEDLVPLTGKKSAEDEAMQLLEELHQRSMIQV
VRTDLKGSIKAIYVPNLLCQLCSQKAEDDNYLQIYTSFDDLASKDDYAVSTSCKAALHSS
LSFPTQVSNLRSLVVLTRSSILPSAYVSKETLDLGIMHRNFKLLRLLNLWGIKTLTGLLP
QEIGSLMELRYLGIRASNITELPTSVGNLRNLLTLDYRNIESDEIVKIPNVLYNLILLRH
LFLPMECSWSLKDLKLNTLRNLRVLWGVKSGRSEWFSREVSELSTSVSKLKVIVSTKRDL
AAAFSCPSLMSDELRTFHCEWRDGIALQHVNGGFSHKKNLHKLELFGIIEVEKLSLLLPS
NLVKLVLKDSSLQNEDSLIAVGQLAHLKLLKLSNAYLGTEFICKIGSFPVLEELYLECLP
NLNTCNIESGAMLCLKKLVIINCKVLHNFPNGLPVMANLEELEFVGAHEKFCQITKESCG
WSKQSLATPHNFDLIVPYCDSVIDLSCNNSLWQQLMTGVDLNNKKQKFWVMKQNERYNNC
FMLYATHLSPYHPDMSIENPFGMFYMNDNDDRWLWNQTEETYGQLIRQQQSRLSLFQMES
RESVNSSITRDYDEPSFYIQAEIEMRYLSPDVIYEIAFVIMLPPSTSQMHKETAICSHLI
CKPSHDAYLPRLCNPLQKHDLHDKPRNEWIRLSVGQYSTDIGKKLKYFTSDTDTEKKLIF
RLEIEMHMVKIQGVIITPMATSTVTQNFPILSQGL
>Bv3_050340_fspe.t2
MAASLVASAIQWIGSLLIQEANMLLEVADQVRNLQEELELMQQYLQDADAKQEMNKEICT
LIRQIRKLAYDAEDVIDTYILEVEAEAYVVGSKGSFMRFMCFLHTAPQAYTIGKQIQLMQ
SNVKRITDRLISYGVRRITKVSEDFRSSSDYQRNSRQKPRSYPYDDDGEFIVGLEKDIKL
LVEVLMGAGNIQKNIVTIVGMGGSGKTTLARKLYNHPYTKECFDCCAWVYISQDWNTRHV
LSEILRKVSSPMEMSNLNSKSSEEELVDKVRSILEKKSYLVVLDDVWRKEALKEILPALP
RVNNNKGSKIIITTRNQEVVQFQNLQRHLYIHEPRPLSMEESWELFCKIAFNYHTNYNNE
SYEDLGKEMLKKCDGLPLAIVALAGILNAKRSITEWQQVSEAVRSRVMEGTCTHMYGRVG
DMLALSYDDLPFDLKPCFLYLSVFPEDCQIPAGMLTRMWIAEGLIAETEEMSLEDVAMQR
LEELSHRFMIQVVRTNFKGAIKAIHLHDLLRELCVRKAREDNFLQIYTLLNNNSAANDTS
TTAIQSRRAALHSSISFPTQISSLRSLVLLTKSTVMHSAYISKETLDLRILPHNFKLLRL
LNLWGIKTSDRALPTQIGSLIHLRYLGIRASNITKLPMSIGNLRNLLTLDYRNVDSDNNN
VKIPNILCKLMLLQHLFLPIECPWDPEELQLSALKNLQVLWGVQCTGGNWFSREIPKLST
TLRKLRVVVSTEKDLESAFSCPSLMSDRLRTFHCEWKVGVALRVNCIFSHNQNLHKLVLV
GKIRVEKLSLILPSNLLILELKDSVLEDEDPMEVAGTLAHLKLLRLSNAYMGDALTCSLS
SFPQLEELYLENLQNLRTWRIEKGAMSSLKKLEILSCRNLQHFPQGLTFVTTLQQLEFYG
VSGNFDEQARACGWSQKRLRLPHNFEAIIEQSDTPVDMSSIHKLYEQLTNGIFLKNKTKK
FWVVKQEDHQYNCFMVYATNLFFATKHDIDGLPEWNTRHDMNEDDEDDIWTTQMHDWEWS
DVEESRDGPLIEVAKLKSEVLALGVHGIFNITDLSPHVMYSFSFVVMLDDSWVDDVCVRT
GFHLSDGSSPQLGCPSLNNKPRNKWIKISIGELETHPNNIGQAGFYLQFQWRKYSKVGFK
VKAAIIEPKL
>Bv3_051360_kzro.t1
MAEAIGIEVGKLFVEKLGFKAGKLIMSVKDINSQIQRLQETKSIIEATLRDADPLESCSS
VEGKMIRNLHGIEARLEYFFDEKQTRAKQKELMGGSRHSKELRLFFSSSNQLVSPLRTAA
KIKEIKEELESIARDHSLVSGIANNYSMSRRKQTEVLAETGPFLATDVVIGRNEDRDSII
TELFHSTNDQESFSPVAIVGIGGQGKTTLAQYVYNDERVKSGFDVQLWVFATLDFSVSKV
LQKIIASANTDEKTFKGEMVQLQHRMVQAIVGKKFLLVIDNVWEGPNLVENWEQVKALLK
VGAKGSKVLITTRSETVARNMGTFDPYMLCDLGKDESWRLFKHFAFKQGQESGIEAIGKE
IADMIPRVPLVIKVIGCHLADKGTIREWEAFKNELASNSSSHVRDKIMQTLKISYDRLDK
KLKLCVAYCSLFPKGTRFDVDKMVRIWIALGYVESESGKLEDIGEEYVNQLGRCGFFQVV
CRNKYGQLIWFYMHDVMHDLLLSIDKSVYQMIDYRTSKIAEGVSHVSFCRANDLNWDVPS
SVLIIKQQLQSILIVEADDIVMKQYGELQTLDWFVVGEDTSESKGSVAGGLTELSDLNNL
KGELTILVNRESKYIAAEAKTAHLKMKKQLTELIIDFEKSGKEDYMVLEALQPHGDNLKF
LCIENYGGEKLPDWIDTLNSLKALTIWGCPRLGSLPH
>Bv3_051390_sdqx.t1
MAEPLSTGIVQAVVQRPISKAYEEIMSALVDFKSNMESLQNTRSTLEAVLLDADSVVEPS
HAQKDAIEKLSCQVDRLVDLLDAREDRAMRKQVMGGSWFIKEARLFFSPSNQLVARFMDA
RKVKDIRNKLDSSSRDHAQFGSIISMPSASQPQAWGIQTVTSHIITDMVVGREEDKENVI
SKIIPDNYVASETLSVASIVGIGGVGKTTLARYVYNDERVKHSFDVQFWVDVTRDFDVKE
VLEKIARYAISDQEPLMSEMNQPYQYHDGFIPAIIGKKFLLVLDNMWDQQGLRLKWMELQ
TQLDRFGASGSKVLITTRNAKVAGIMDSKHPYMLRDLTEGNSWLLFKQVAFTWWQEPGME
TIGKEIAKLCPNVPLVIRSVAGLLAGKRTIREWQAFRDDQLANFASYGRDVNETLKLSFD
QLDARSKLCVTYCSLFPKGFYYVKDTIINLWISMGYVEPQYRNQSLEEAGEDILTNLLNS
GFLQIQLSNTLGFIHAVVMHDVMHDLVLSLAGVKYKMADSSTTYFDKKVQHVSIGKVVAD
SSWEVPSSLFKIERLYSFIVVMDLRTLDTFIVSERSSQSESKANGIGRLADLKELNNIKG
TLEIKVRKESRDIVAEAKAANLKMKAKLTHFLIDFEYSSKEDEMVLEGLQPHANLKVLRV
DGYGGERLPRWMMDDQLHCRLPNLVRISISNCKSCRHLCSLGWLPHLQDMYLDGMDNVEY
IENNSSSSGANNSENNVGDELFPNLKRLSIHGMPKLKGWRMSSYDNQDLKQLSQIQDQHQ
LVQWKPACPKLEELAVGDAESAITIAKSLLTGCLSLQNLSLHKNLTILLPQQRQTLVLLN
NTFPTLRKLLLNGIDELEILPVEFQDYSSLKSLNIRFCKQFREIPEWIDKLMSLENIGVR
CCPKLESLPHQISNLSKLRTLQVYESSSLLEERCQKPSGECWPYIQHIPHVYITTAVGWE
PCMGVVL
>Bv3_054520_ycde.t1
MMAAVEVDNQVGEVSETLESLIDLITEESPLTQGMEEEIEAVAPELRALQTLVEAAESDN
DDEEEELILLAASIKELSLLAKTQIGAFILSREKQMKRGKLHKCISILGDAKVRSEFMKI
LKVIKVRVRDIIEQLKRLMTDAESSSSHEEAEHHLQAISQGNNVIGREQDIARVRTHLSS
GFVRQTFDSDLPLTSESGRTSSGLSDNTQALIQHIGKYFGLSVSSPGFRQQVRLSAVSIV
GSEGVGKTTMASLIYKDAYVSRIFSSRVWVTVPHEFQPEELLSNIAKQVITVGSDEPDKT
WSLAMLRESIHFSLTERPYLIVLDNVQTPEVWRLLRQVLPNTGHSKVLITTRVAEVATEA
SSSSGSIHHLQELTPPTSWRLFCTILGDAADELQPLAREIVENCRGIPLLILETGGILSW
EAKTVERWSTLLSELQQKGSLKHLVADALPSYLKKCLYSLLLYDKDFEVPTRRITALWIA
EGLVQPKPGNEDEPLEAIAKEYLLYLKSYFVIEVLKNKSNGEIKTCRLRPAIRSLLILKA
KANNFFYDHIKKRIRRLAHHPQRNTNNGEGADDWSLYRYNENQTHGSSTSYCFKYLRTFS
SSDPREGPGPGEHIKYFLHRGIKMGGCKRLRVLDLEGVFRPILPEVLLKELKQLRYVSLR
RTYAEVLPASVGSLRKLQTLDLKHTCISMVPISIWKLKELRHLYLGESYRTRLPSHPSVI
ISLNNLQTLSGGYMDDQTLIENELGSLKSLRKLALTCQMSMEKHKELGDWIVKLTDLKTL
RLRSIDEMIEPSRLYIERLSGLNKLNSLYLFGGITQSILSTFPDSLTEITLSLSKLEEDP
MPVLGSLSNLKSLSLLSDSYIGSSLTCLTSSFPVLRFLKLWKLTELEKWIVDERALPVIE
AIEIRSCRKLKFITQRMEYLTSFQ
>Bv3_057230_ewfj.t1
MEAFQSDIALALLQDLLERFKSLVIDEAGQIVQFDAEDELKKLERKLLKAQVLLGSFQLT
TDKNWQHWVGDVTRVCYDAEDLVDDIVLDAGKTSLLEKILSYFTRGSMARKIQELQDRLE
DIISGLDMVNKTKQRAQQCYLGEFVYGNEQLLLTEKLFGRDADKENIISMLLEQTISSVS
IVGMDGLGKTTLAQNMLYDSRIQEKFHHRVWVRVSAKFDLRKITDFILHRRQECEYSFLP
EKIYGLFHDLYMGKSILIVLDDLWDVKYDDWRSFRSLFLRSSGCKVLLTTSNPNVTTVTK
ATPYHLKLMKDEDCQALIMDRVFSSNNLSERQLVILEDIAVAVAQKCKGLPLAANVLGLH
LSSGRRDDEWMNFLDRDICEMTSLEQIGSDCFDELLWRSVFQLSHVGDQELPTYKMHEFI
RRFAEFVASDTCFRWEEGQSSFSVPWYKTARHLSLLCDCIKPAFLKYIENCDGLRTFLLL
SEKGTQIGQLPYSLFQKLVRLRVLDLSRTDIDELPESLGRLKYLRYFDASQTHILRLPKS
VTNLHQLQVLRLRECYKLLELPKNIKNLTNLLHLDVDIKGLRCRPASIGSLSCLKTLPSF
AVCKKVGYRIAELKNLKNLCGTICLSNLENVKDGAEARDAMICDKPYIKRLELEWSRFSR
DGSIEMDVLAGLQPDKNLKELQVINYGGSSFPAWLTSPSCMLVSIYMQNCRQDDFLPSLG
QLPFLKTLHVEGMHSVKYVDYHFCGESTTGAFPSLESLKIQDMMCLMSWYPLPDNSLLQL
RDLTIEDCPSLFSMQSLKHMSSLQELVINCCPGLETLPQLPGSIQSLIIFESDMVKQRCQ
IEEGPEWNIIKTIPYVEIDYESMFPGDSS
>Bv3_058300_fite.t1
MNILTGGAGQAAGALVGPAVDASTGIYKCLKRKYYYIKYLGRNFENLEKEARYLSSREKD
VNNEIFRNQVMRDKTHECETWLEDVSKMTDDLKDLKIRYQKANNGSCGPCLLHTRLKLSR
EIVKMTTYVVDLKDRMKLDDILLRDLPVERIEKKFPKKIDVPTQSENVERLLEFLKDDSI
KKVGIWGMPGVGKTTILENLHDEVGKLKIFDIVVWVTVSKEGGPRQIQREILKRLGVKGE
GVDAENPGASLISRSLANKKYLLLLDEVSSIINLRDVGIYESDMQGKVVIATRERIICNM
METDEEIKVERLSKNDARKLFRDVVGVAFEYPGIRPIAEKVLKQCGELPQLIRAVGIHLK
GKFSEDLWSNTLSRLQSPSMDQLKHMQEVFTAFKLIYDDLQDSLKDCLLYGASFPEDYEI
YKDYLVECWKAEQLIGIGQTLKKACAEGHSNLDTLMDRCLFDRCKTTKYVKMPIIFRNAA
LKMAYVRKFEILVIDGEELESHPPLEKWKNARVVSLMNSDLVDLPENPECLTVSTLFLQK
NESLSTIPASFFNKMPTLKILDLFGTGIKFLPSSISELTNLTGLYLNDCHQLEDLPVDMK
KLQNLEVLDIRRTGVHGFPEVIEQLTCLRCLRVSFTSYLSNQNHAACNGEDKYPSKILQL
PIQLEDLTIDADPKDPRWNEIAPEIAVQLAGLKKLSSLSFYFPTAEALEAFTRTSISWKN
GNGINFRSFNIYVGSHGTHNSPQFSASICSGRRYLHYSEGTDTPNVIKEVLLVTHAFQLI
EHQNITSFSDFGIDEMVSLEVCEVKECNAMTTVVSSCVAETRAFPWLKELHLLKLQQLNE
ICQGPISSDSFANLTTLTVYDCPNLLKIVSGEMGKQLKELQYLRVEKCSQVVEVIEMDPQ
CNGTDTFPKLKILELVSLERLVNIHTCDSFEWHALRQVNIVECEKLVNLRLNKMNATKLH
CITCNQAWWGSLMLNDDVRTHLQAFCCFI
>Bv3_058340_etpj.t1
MTRTCFGDLGDVRSCWGYKLKLVRSEQETKDTHLNNVRLFSLKELKKATNNFGANAVLGR
GGFSSYYKGTLENGTVVAVVVPTVGNADQKCVSNSPDLVDMLSRIRHRNVVEFIGCCLDG
SRRIMVYEFAGDNNLDQLLFLGNSEAKRSELNWSRRASICIGIARGLEYLHEGITHRVVH
RDIKPSNVVLDSNFNPKIVDFGIAQLSDHDVSHHSCSIAGTLGYLDPEYILTARLTEKAD
VYSFGIILLEVISGRKVREFQNKGSEATLVSWVWELRETDRVLEIVDPTLYDFPEDDVKR
FIDVALSCVQSSSKLRPSMSEALLMLLGPYDFSKKVLKNPEHSIWSGDHDEVHFSSHDEE
SGKAEITVASSDAPSSVHASGTKHFPDARNRYGTAPSQPAIEPISKSAHGFETEIESDLD
TYSSASELVEISHDLETELSRTIEANISAAASASKQSGKSAVKPELISSSLGTRTGYLSS
LNTDSDVHEEAISEPQMSKPSLSDNKKTTSSAEIDISVQNEAVGNISFDIQNNGIDEILS
LPEVDVKTPIQRTVEKILEGLKDSHRRSICLYGRGGSGKTTVLKNLFLHPAAKELFDQIL
YVTVPRFGYQKHVRDEIIQQLSLNVQDSCTDKEIIFLIHQALVDRKFLVLLDDDWGSIDL
PEVGFPSPGPESSCWFVLATRSLDACPILADMEIEMEVLSNVEASQLFFSKVGDIIDSLE
IKPYAQAISNECYGSPVILSAMGSALRAESNVAEWKLALEKLQFGNTANTSAELFFSRHI
KFCYDRLRARDVKTCFLYTALFQEEKEIDNSTLVECFISEGLVGGRTPVAYRKGHDIVGH
LVRASLIEANDNGLKVKMHYIVRDSALEIFSSDIEGFRVLSRLPEIEKDDGQSSQTKLVD
KTNTFDIQLPGNHKYLTRAGAHLKEPPSMEEWEQATMMFLMDNEISSLPRKPNCSTLVAL
LLQRNSCLRVIPASFFDSMLRSLQILLLRDCERLLVLPPSIGNLKSLEVLDLQGTEVTHL
PDNVGVLTSLKQLRVSFYGSMDHREYNKLPAKLVSDGIISSLRLRELGMFVYPGDRRWTL
SASDITKEISILKLSVLYFHFPEVEHLEYFVHGSQSWKDRDVTTFNLVVGHDFKRIVSLV
SIDTELLYNEGQRCLRFVNGENIPEAVAQVLTRATSFYLDHHLNICYLSQFGNECFDSLN
CCILRDCPELVGIVNSLEHGSKFLPVLEYLSINYMWKLERIWVGHPAMGSLAMLRCLTLH
ACPKLCYVLTCSMLDILPNLEELVIEDCVSLKYVVSKNEDVEEIMHDDEACMSSVSVVEN
LKPKQTIARDVSALRNLKVLKLHYLPEMCGIWKGQWPQLEYISFYNCPKLKNLYMEGNDG
VHVKEIAADKAWWDSLEWTDLVLYRRLHKLVNQIHIDGL
>Bv3_061730_usyf.t1
MKMVAEKPKIVILGAGMAGLTASHRLIGVKESFELCVVEGGQRIGGRIKTIEFGGDRIEK
GATWIHGIXNLSTSETKTEDEFSANPSIAKIAHLTGDAIYASRQYTNKAIKIWLRDLKSL
AYEIDDQLDEVAFDALERRVDEGQVRWYDKIRYSIFPSNLTTRSHFSRNIKDLLVELEHI
VDKKNKFGLTERPIESSRDEIRDELDVCRFVHERAAIGRDEAKQDIINEVLRASYCSTSS
QPCVLPIVGMGGIGKTTLAKLVHRDIPSFDLKLWVCVSDRFQIHTIVENILKNAGFFNNS
NQSLDTLLSWLKQLLEGKKYFLVLDDVWTHDYRTWEKLQYVLTNGMVGNTILVTTREANV
ASITQTTASYDVDRLPDHVCWDIFQQLAFREGEEGRYYNLYLIGWSIVQKCCGVPLLVES
LGSSLRSVRDEDEWDRINTMGSFRELDEQYTEVIEVLRVSYNKLPSHLKPLFALMSLFMK
DTNINLDIQYLWSALGLLRLRNENNEFHKRAYLYLKEMASRSLIQEPNLEIEGAVFNFQM
HDLLHDLSASILGEELAIVTWRELKVSKFTRHIVWGYEDDDSLCFEEFPEKLLQAKNSRT
FRFGYILNRHISSSFLESMISTFVCLRFLDLGYSLFEVLPSSIGNLKLLRYLNLAYNCVL
KSLPDTICKLLNLECLWLNGCTELEELPKDVYLLHNLMVFAITTKMSSLDPRLIEMSSLQ
KLAFQSCENLEPLWDNGYAARLPSLQSLIIKDCPQFTCLPNSKKFLKGLEILRIADCENM
YLSEGKGLKSLTSLRQLAITRLPMLTTLPVRIKYAASSLEYLHLIDCENLTFLPNCLKRF
TSIRIIRIGKCPNLQSLPKVFHNLTSLQKLSIWKCQHLSEKCAVPTGEYYSFIQHIPLFK
LDGVCYTPCQSE
>Bv3_062680_mdnn.t1
MAEAILISVTKSVLGKLASFTGDLALTSATEEIKAARVLKKDLEMIASKLSAICAVLQDA
EQRQYTNESIKIWLRDLKDVVYDIDDLLDEVATDALQRTANEGQFLIQLRYFLSSSNPLI
FRFDLSHRIKDLRQKLDEIVAKKNDFGLTDHPIETTLVDRNPLDACAYVNKSDIIGRDEA
KQDIIRMLSAVGDSSSLTVLSIVGLGGIGKSALAKLVYHDEWVVRAFDMKLWACISHEFD
LRKTMEDILKSGTNDNGCHLTLGQVVEKLQNLLKGKKYFLVLDDVWLHDIVVWTEFKNML
TTGKDGSLILVTTRDANVASVTGTVRPYDLGGLQNLHCWSIFNQLVFAEGEEQRCPNLAN
IGKSIVEKCLGVPLLVKTLASLLRTERDEREWKRINEKGSLIGLHTQYRNVIQVLKLSYD
RLPSHLKPCFAYSSLFVKDSKLYPPVLSYYWRALGLLQQSNTDDEYYEGIGHNFCMHDLL
HDLATNVLGEELVTVTLKALKVSKMSRHSVWGSERFNGLSDEEFPKELLKARKARTFRFG
YKLGKISKSFLRDLISNFKLLRILDLGNSDYEELPKSIGDLKQLRYLDLRFNESIKILPD
TICKLVNLQTLHLYRCQQLKELPRAMNKLVSLRNFSVTTCQTTLTDTTFNGLRALRRLGF
CYCNRVTTLWDSAVIGGLTSLRELRIETCPRLTRLPDSMKHLAFLEKLVISDCQEMDLED
GQGLHGLKSLRELEISGIPKLISLPDGIQSAAISLQYLSIGNCGSLYELPNWLRHFTNLE
RMYIFSCPNLVALPEGFRYLSSLQKMAIHDCSQLTTRCAIPNGEDFSYIQHVHDIFLNDR
WIKLSPTQQGTS
>Bv3_063600_ouny.t1
MEAAFQSAFASNVLKTFWKPVFDAIGGELQKVKDMDEALRKLETCREEALDLLHKVDPSC
RREADKLAKFCHEADDLIEVIEHEIKNLKPPTSSSVRGILISPKNWAKPHKIDELHKKMA
ILIDHLRKHIDLSQEIQLPLTESPLLSEIPINKKLKFIGRELDVRVIVEELTSWETYGSF
GVSIVGMRGLGKTALADHILHHEEVQAKFPLILRASMSGGNFCKEDLESRLCVVHSKRFC
SRKRMRSENSSHHLLDSDKWLLMLDSVGEVPSNAWRDFQTSYQTIGRKILITTLSARVGK
MTRTTVHYLKPLSEKHSEELVQHEYTLSCNSILPQPSMVRALAKISCGLPLVATFLVWSL
PSIEERDQWIHEDIWKWPKFRIEILPILRSSFMGLETKLKRCFVYFSLFPHDYQFCKEEL
IHLWISERLVLPHDSRFEKNGQDFFNELLDRSVIQSQTGDNRTLTRYEMHKFTHEFAQIP
GSKTYVRMGVECTFSPENWNKYTCHLSLSCDKQLQLCDDIGKHLRHLRTLLLLPDRRQTG
QIGKIPHDFFKKFCGIRVLVLSKIHITDLPRSIKMLKYLRHLDISHTNIMKLPEKLANIS
TLQILKLSAGLDFPELPTNFNMLSNLSFVDWKESHIQKMVSKPRNIRNLVNLRTLPLFIV
GNKKGYCITELKSMNHIEGSLKISNLQNVTGEAEAREAMLSHKSSLQRLELIWTKNASNA
ERVLIGLQPHNQLKELKIVNYSGVTFPSWLCNDVTRLQKLELVGCQSCCNLPAIGRFPDL
KTLHLEKMSKLKCLDQDFYGAPINGFGCFRSLESLLLVDMAELQEWEELGVNMLLCLREL
KILNCPKLKSLPSLYHLASLVDLQAEECTSLCSLPELPTSVESLTIRNCDLVRIRCEVGG
EDWSTVEHISNVLIDGVKMATSPTQCIHPPYAEYHNTYLQGFQYIVEGVKSVFVSRLF
>Bv3_063870_jjky.t1
MALEFVFGFIVSSLLQELVDKIKASAVDTIALAYSCNIEDELKKLEATYVKAQSMLDNVD
GWDLISSKLHRDWVADIRRACYETEDFTECLKLEILKKRGDVGFFQSYWSKWGLSSKICN
LQSNLMYLISASDQFMARSHGVKDERHLALDKEPMIVPDDESFRRKQDKESIIRLLLQPS
SSSVVLIAGMFGVGKTALAQVVKNDSLIQHHFDHRLWVSVSGNFNLMKVLCSMILDLQLE
QTKDANSISSPPYSEQQCTRLFQGLCKERRILVVLDDLCNFVKPQDWEDFQSLLLDPSCV
FGILITTRNPAVSTIVASLSSITTASYYLQQMSDDDCGLILQKKAVLAAVNKRMRCGRNM
SEVIALQIAENFCKGLPLVANIIGYHLSLKQDDQWPIKLSKDLWCMPEFRELIFPAFRLN
YSDLSFFLKNCFPYFSLFPKDFIYNKDDLVRLWFAEGYIKPQFAGFQYSDCSEYAVLEEL
GNYYFDNVLSQSILQIYHPFDQEPQIYRMHEFVHRYAQFIGSDMYIQLDDQFVTRSASHM
LTPTPIASRYKNSRHLSLLCRSIPRPIWKDIERYSEGLRTILSLGEHISIGEVSYTLFLK
LQSLRVVNLSGTDINELPESVGKLNHLRILDVSRTDIQEFPASITNLYTLQFLKAEQCPL
LLQLPKRIKKLTQLLHLEVDIKSLSSMPPEIGNLGNLRTLPAFIVGRKHGYRVTELKNMK
YLQGSICLTNLENIKDGEEAKGAMLKNKPFLRSLELEWSRYSANQLVTETVFCGLEPHEN
LEELQVTGYDGTRFPSWLSSPSCNLTSIHLLRCDQCSILPALGKLQNLKFLHIEEMHCVE
YIDDRFSGIGLVGGFPSLESLKLQDMTSLTKWEGLQVTQMPRLRELNITDCPNLISLPSL
NLLASLGNLEISYCPALQALPEEGLPLSLETLIIVRSELLMQRCLPRQGVDWEKIKDLRN
VVIDFVKIPTLVRLS
>Bv3_063940_ngjt.t1
MEFIPLASPFLTILLKNLTDLAINEISHIRNVKENFRSLITSSEVVQHKLNQIHDDKHFK
VLLREWLQDVTKLFYEVDDIIDGVRLDIMKQNHIRSNTKTSNSANCCHLIPESETQLAGN
NLASLKKWNLPRNIKALEDKLQKIDREVDGLLQAAATSNRVGRSSTAAYSSTRPQRPLAS
ARYKDKRAIMQKYLLNPSFAGKGVCIIGMSGLGKTTLARFIQNDAMIKKEFSIKWASVPG
DFNSTSSIIVEPSMVGHVAYGYPVTGPPHRGRTLLVLDDMWNVHHLAWSTFLSNLDSETI
FLITTRDPKIASVTATTPYYINRLSDEDCRELILKRLDRCPGNLSHRYGHSISRIAEKCA
GLPLVANWFSLAISAECISQRSEEAISHFEETNLWDLREFPDQILPRLRFNDPVMPPELS
KFLAYLYLFPNDYYYRKDELSELWMAEGFVTPEEWTTLGLKNAGQHFDDLLSRSMLHVSH
YPTEENKMVACKIHEFTHRFAKNIASYLSQYQMNDDGDRPHLPTKSIYHLSLCCQNVTSY
HLKVIEIYYTHLRTFLLLPKQKTNLSEVPESLFHKLRSLRVLSLNRSLIHTLPRSVCKLV
HLRYLDASDTPIQSLPETTCELLGLRVIKLKYCPNLLQLPSRISNLVNLIRLDVDINILR
STPSYIGRLTNLQALDTYIVKNGEGYRITELKNMNSIRGSIKIEELENVQNPEEAENAKL
RLKPHLKKLELYWTDRTMREPLMVRILNVLRPHDNLTELQLTNYSGAAFPSWLCSPSCHL
KVIRLHNCSYITELPTFWKLPLLQTLSIDTARGLVQLGRQFFGDVNHSRFPHLELLELQN
MPGLTRWEGLKPGDMPHLRELRFVNCPALSVLSTLRHLTSLRNLEIVNCPNLETEPDLPM
GVDSYNF
>Bv3_064590_ezro.t1
MDEAISDIYRSCKGKYDLAVNVDEIFQDLQQQAKYLFAKEEDISRKIASQLAMQATRECA
TWLDDVKKTKLEFEEIEQRYLFSRANGQRFTNLPTIVKLSEEMKKKTEAIVALKDGMIPA
TILLVDNGLAVVEKKFAKELNDMNSFHDVVEKLLDYLKDDSIRSIGIWGMAGVGKTTIME
NLNDKVEKNGMFDIVIWVTVSKGGSVQKIQQAVAERLKLNVDSSSSECHLASLLCKALEK
KKYLVLLDEVFSDVDLRAVGILHNHEHGKFVLATRYRSLCHSMDVDEDIKVERMSRGDAW
KLFRKIAGEAVEHPIIRPVAEQVLKECGELPQLIKVVARMLRNKLNEDTWLRILSKLQSP
SDHQLQSMKEVLDVFRLVYDELDENLKSCLLYGASFPEDHEICQDYLIECWKAEDLISNA
HMFPRARKEGRNMLETLIDKYLFDRCKETEYVKMPLIFRKMALRVANLDSNWLLQVRPND
KLGYPPVEQWRCARVISLICGNLQCLPANPECGKVSTLFLQQNQMLTNIPPSFFDFMSGL
KVLDLCGTGITSLPNSISNLANLKGLYINHCRQLAVLPKQVAELKQLEVLEICQTGLCGL
PSEIGELTQLQCLKVSFMSCSLHENGAPEVDVIPSDVVKKLSLLQELTIDVDPLETRWNR
IAHVIAKEVATLPMLNSLSFNFPSLKCLEIFIKSSISWNNSHYSLIDDKFRSFRLTVGSH
VVNHLRQIDISNCLAKRHLKYSDGKDISDAIKLVLKRVCAFEMVGHASVRNLSDFGVDAM
ECLEICIIAECDKIEKIVGDITPMAVLFSWLKELHLLKLKRFESICEEVILQGSFAKLNT
LTLYDCAYVKKLLSIKMTKHLRELQYLRIEKCSQLTEIIAAHPSQRVNSSSGTLPSLKKL
ELVGLPSLISIYDDDLFGWPSLQRVEIVACEMLTVLPFTATNVVRLQSIQCTEAWWEALV
LEHQVKTQLQQYCCFI
>Bv3_064600_wiae.t1
MRNKEFTASGVSVPVPVPEEMELDLRETEELCNKDRDCDLMAMTPQEQEDFEPPSKRGKT
EFEPPSKQGKGEFDLPSKQRKGVIESNKKARFLTETTTQVDDGFAWRKYGQKEILSAKYP
RHYYRCTHRHSQGCCATKQVQKNDEGNTYSILYLGLHSCSTGIIASGSTSLIPVEHSFME
DNREREINVIPSKICNYDVTGKIRQEESITSSTSILTESDMWGSSDSMLSTDDRMMREGE
NETNSTYSCWSKLERDRDSDSWPILKFIGSIDGNLQRLLSAFQDVEVKKIGIYGNGGIGK
TTMMKTFLSQYDLPRVFDLVLWVTRPRCSSRRKIQNTLAQQLSLHVQDIKSDDEVAMILL
QTLQARKFILFLDDVWEYMDLLKVGIPISSLDNDYKIILTTRSIHVCEAMKVDKFIEAEV
LSREQSLRLFRSHAGHVMDSLDIEPYGRAIVNECYGLPLVIKVVGRALSMDNSVFAWKHA
LKEILLTNTLEVLKIGYSKLRHDMRSCFLYSALFTESEAVRISSLVECLVDEGCVAGSIS
DARIRGNDIIKQLVDIALLECTDDGSMVEMHGLICDLALVILSDVKGLQMLLSRYLRSIL
PQKRLLFNISNPTFEEPESSGRENFLPSGRHLSILKAGEGVSEPPSEEEWEEAKMVFLMD
NTFSRLPKRPTCSKLLLLFLQRNSSLRAIPSSFFENMFSLQILNLSKTRIKSLPESLLKL
ECLQVLILRNCERLLFLPSDIGELKNLLVLDVHGTEICQLPNRISELLCLVHLQVCFYGS
MDEDECAILPPQLISKGIISNLIQLKELSINVYPGDPRWIMIASDVTTEVSNLKLCSLSF
HFPETGHLEYFINTSPAWLHRTLTHFNLIVGHDVKRIVSHVSDDLEHEYNQQDRCLRFVD
GDDISDAIRKVLPRATAFYLDHHLTALSITQFGWGNTNLLEFCLVRDCPKLNTIINSTNR
TGYCFLSLEVLSIHYCWNLSRLWVGPIRAGTLSMLRRLSVHSCPKLEFIISRPMLAVLVK
LEEMIVVDCQSLRSVICNDDTDNNDSAEPSIVDLNSIEYMAEDEMQTSPRTFPDNTGFTL
KVLKLHYLPKLVKVWDGGKFPCLESISVYNCPRLRNLDLNSCVEDTLKEVKAETGWWGDL
EWDDPALPAKLQTHVKEIKSDDIWGTM
>Bv4_081960_kacj.t1
MAESVLSFAIEKLATFVIAEAELLGSLSQDVTALKNELATIKEVLKDAEKKAEEDDTINE
WLRQVRDIGYQIEDVIDDYILLKELPQQQQQQQRQRSSSNTSNTSQLFLMVTRIRKWLNK
AVACVSELKPKHELASKIGEIKGELSEISSRRERYKFIASRDSSSSNERYQYQQDRQVCS
LFVDDSDIFGIEDHKAEIIKWLNLEKQHVHQHVAECHRSVIAVVGMGGIGKTTLVRKVYE
DEEVRSCFSFYAWVTVSQSYKWKVVLNSIYQQVHPQSSLQLETSDEVNIINDLRNHLKDE
RYIVVFDDVWDVELWRSVNAALPTNSNNSKILMTTRDKNIALHWMASLGGHTHHVYDLQP
LPKDAAWDLFCHKTFVHGICPPELEQLSRQMIEKCEGLPLAIVAIAGLLSTRMKVPSEWN
KVQSGLGFELGSNRHFSSTTKVLLLSYHELPYYLKPCFLYFGVLPGAYSIDCMRLIRLWI
GEGFIQNQRGKTLEEVAEEYLNELVHKNLVQVYAEANIKKSRLFRIHDILREMIILPKLD
NLCFCQVLSQDNSPTSKQFRRISIHTDFFHDNNSINVSEMLDVTPGVRSLLWFVEPLELP
DLPLRSLLKVAYFFKVLDLEGAPINHIPDEFGNLPHLRYLSLKKTNVEVIPKSIGRLLNL
QTLNLKHCLVVELPREIGQCNKLRHVLTFRLIEKSKQAVKIYDGVLENFKELQKLAYIEV
HEVRLIEELQHLKQLRRLAITKVKKEHGRGLCCAIEKMKHLRSLSIESANHEVLDIQWSL
RSPPLLLERLYLKGRLEILPDWVKNLKNLAMLRLVSSRLEDDPGKILQLLPNLVQLTLND
AYLGEKLDFGCTNFSKLEILGFYDLHNLKSLVGMGLPSLREVEIDRCLLFCDYPDEVAKI
ITKKAIRVCAYVHRAAFMFERGKSRQSKT
>Bv4_082000_hhjh.t1
MINKISKRAKSAFACITQLKPKHELSSEMKKILADIVEINNRRERYELITTPDDSTENEQ
NWQDPRVSSLFKDESELFDFTRKKTQIFSWLNLEQQNDQDCTKIQGPRAVIAVVGMGGLG
KTTLVRKVYEDKKVKEGFSVYAWVTVSQSYRWRDLLNSIFKQVHAEPSLELDTSDEHTII
SKLRIHLEEKRYIVVFDDVWDTKLWEYVENALPNNKRCSGIMMTTREVDVGGAWNDPSSD
HHLYKLEALSAKASWDLFCHKTFGNTNCPPELENLSREMVGKCEGLPLAIVAMAGLLSTK
EKIIFEWIKLYNSFGFEIGSNPHFSNTNKILLFSYYKLPYYLKPCFLYLGMFPEDYIISS
NMLVRQWIAEGFIQNQRGKTVEEVAKEYLGQLINRSLIQVHEINNPTERPQIRFRVHDIV
REIVILPKLDYLCIGEVLSENNLLTTNKKIRRLSIYADGVSNIMFAEVVNNGNILSSTRS
LLWFSNLSEPYMSSFLKVTRLLKVLDLGGAPINNIPNELGNLHNLHYLSLRNTQVKTLPR
TIGELWNLQTLDLKQCLVAELPREIGNCHKLRHLIAYVEEHVHLHLRDGLAIFWRQKLKK
KGVKILEGVFNFTELQKLARLDVADRPSLMVDLQNLNQLRRLEITNLHKEYGRELCSAIE
KMRHLRSLSVQSKSDIYADHEILVLEYILSPPPLLERLYLGGPLILEKLPMWIMWVRNLT
KLYLAYSRLQEGQLYMLHYLPNLEDLTLNEAYIGEHLHFTQGCYTL
>Bv4_082010_odwq.t1
MADTMLSFAFEKLSTLITAEAELLGSLSDDVRKLQYELDSIKEVLKDAEKKAEVDNGIRV
WLTQLRESAYHIEDVIDQYFLLKQQQQQQQQHLLQSDYNKSLKNQFLLMINKISKRVKSA
FACITQLKPKHELSSEMKKILADIVEINNRRERYELITTPDDSTENEQNWQDPRVSSLFK
DESELFDFTHKKTQIFSWLNLDEQDDQDRTKIQGPRAVIAVVGMGGLGKTTLVRKVYEDK
KVKEGFSVYAWVTVSQSYRWRDLLNSIFKQVHAEPSLQLDTSDEHTIISKLRIHLEEKRY
IVVFDDVWDSKLWEYVENALPNNKRCSAIMMTTREVDVGGAWNDPSSGHHLYKLEPLSAK
ASWDLFCHKTFGNTNCPPELEKLSWEMVGKCEGLPLALVAIAGLLSTKEKIISEWIKLYN
SFGFEMGSNPHFSNTTKILLFSYYKLPYYLKPCFLYLGMFPEDYIISSNMLVRLWIAEGF
IQNQRGKTVEEVAKEYLGQLINRSLIQVHEINNPTERPQIRFRVHDIVREIVILPKLEYL
YIGEVLSENNLLTTNKKIRRLSIYADGVSNSMFAEVVNNGNILSSTRSLLWFSKLSEPYM
SSFLKVTRLLKVLDLGGAPINNIPNELGNLHNLHYLSLRNTQVKTLPRTIGELWNLQTLD
LKQCLVVELPREIGNCHKLRHIIAYVEEHVHLRVHDGLALFWRQKLKKKGVKILEGVLNF
PKLQKLARLDVADRPSVMVDLQHLNQLRRLEITNLHKEYGRELCSAIEKMKHLQSLSVQS
KSNIDADHEILDLEYILSPPPLLERLYLGGPLILEKLPMWIMWVRNLTKLYLAYSRIQEG
ELYMLHYLPNLEDLTLNEAYIGEDLHFTHGKLRVVILYRLPYLKYLYINTPHLQTILIDG
CPNKFDVSIHNMSNPWGLSRLSLMHENNVRCPFTIWQTSSNSITVVNVDETSIHGFLHGK
DVHG
>Bv4_082220_fjik.t1
MADTMLSFALEKLSTLITAEAELLGSLSDDVRKLQYELDSIKEVLKDAEKKAEVDNGIRV
WLTQLRESAYHIEDVIDQYLMLKQQQQQQQLLQHSLQSDYSNGLKNQFLLIINKISKWVK
SAVACITQLKPKHELSSEIKKILADIVEINNRRERYKLITTTDDSSENEKNWQDPRISSL
FKDESELFDFTRKKTQIFSWLNLEQQNDQDCTKIQGPRAVIAVVGMGGLGKTTLVRKVYE
DKKVKEGFSVHAWVTVSQSYRWRDLLNSIFKQVQVEPSLQLDASDEHTITSKLRNHLQEK
RYIVVFDDVWDSKLWVYVENALPKNKKCSRIMMTTREVDVGGAWNDPSGGHHLYKLEPLS
SEASWDLFCHKTFGNANCPSQLENLSQEMVGKCEGLPLAIVAIAGLLSTKEKILSEWNKL
YNSFGFEIGSNPHFSNTTKILLFSYYKLPYYLKPCFLYFGMFPEDYILSSNRLVRLWIAE
NFIQNQRGKTVEEVAKEYLSELVNRSLIQVHEIDNPTERPQSRFRVHDILREIIILPKLD
YLCFGKVLSENNSLTANKNFRRFSNCIDGFNNSMVLEVFNNNTIFSSTRSLLWFSNLSEP
YMSLFLKVARLLKVLDLEGAPISHIPEELGNLHHLQYLSLRNTKVKILPRRIGELWNLQT
LDLKQCLIAELPREIGNCHKLRHLIAYVEEHIHLRLGDNFTIFWRQKLRKKGVKILEGIL
QNFPELQILARIDVANKPSLMVDLQHLNQLRRLEITNLHKEYGRDLCCAIEKMKHLQSLS
VRSKLKEGDIKDKDYEVLDLEYTFTPPPLLKHIYLEGPFILERLPMWILRLPDLAKLDLA
YSRLKEVELYMLNSVPNLVDLTLNEAFDGECLFLKHDKLKVLILYRLPYLKKVYIEIPHL
HTLLINGSPNQFDVCVKDERGFMQMGAGVYCPFTIWRSSLNSLTYTTTKKP
>Bv4_085310_xfwu.t1
MAEIIVYVVERFRILLSEEAIFLVGVKEEVIRLQNELNRMLSFLKDADQSTDVNERVKNW
VAQIRNLSYEAEDVVDTFISNKVREQSGFYGRVKDLICIINREVGTHNVGNRIRELNRRI
LDISQSRQTYGVGNIGDQQEASRSLNNKLREFRRTSPTADSDEVVGLEEDKHLLINKLIN
DENWQRIVVTISGMGGIGKTTLAQKIFNASEIKNRFASYAWVCVSEEYLLCGLLKKIIKS
FKELTMQEMENIEGMNEEDLEYRLQKLLKKRRYLLVLDDVWDKEVLSSLRRALPEDKNGS
RVIVTTCNNNVTADATCFLHELKFLSEEESWKLFCKKAFPDSDSRVISECNPDLEKLGRE
MVARCGGLPLAVVVLGGLLSKKQAHEWHKVRDHIWRHVTRDSSYLQPIIELSFIDLPSEL
KPCFLYFSLFPEDYTINVEKLIRLWVAEGFIVQGEEVMEDVAEEYLTELIHRNMVQQVGK
SLGKATSCKLHDILRDLALQKAREYNFLDIYSGNKHSESSLFPLLRRQVVHSGLERYISD
KHSYSNIRSVIVFNVDQYICKTEQITFLYTSFKLLKVLDLEDIKLPHSGKVEKIPGSIGD
LIHLRYLSLRNGSKSRLPRSIGKLRSLQTLIATGNSDWILPREICKLTQLRHLVAHSHGC
LQISTLTQLQTLKYMKFEQWIKIDITKLSKLRELEIHRIITPGHPIIDSLTQLKNLQSLV
LQADTSLPPLLPSLSQNENLFKLKLEGTIQHLHEDLHQFPRGIRILRLNNTKLKQDPLRI
LGRLPNLTLLELANDAYIGKEMECIDRRFPQLEIFRLSWLRTLEKLIVDDQSMPRLKIFS
REDCSNLMEVPMRLRILPNC
>Bv4_087170_ygkw.t1
MDWLKGNSVQDHKLQQLKRKARALHARAADVNNEIEQKELQPGKRRKREVDNWLKDVDEV
VDQLQRLELRGKNLSASKWGGSSTNQTAQLTEHIGELIKQGSFPQGFTFYDHGSSSVALV
TTDIKINDNTLHDNKRKVMSWLMEDNNNAEVISIIGIYGPGGVGKTMLLKETHNELLELF
ECSRRIYWVSVSHGITLPMLQDKIAEAMDLNYLITEKNAIRKAASLSYELKQRKNVFLFL
DDVWEYFPLEEVGIPVGEENGCKLILTSRSLDVCRRMKCEEVIKVNPLSKEKAWELFAKV
LDRRDEIPSEITELAELVAAECAGLPLSLILMAGSMRAVNNIQEWRNTLEELQNSTEGQA
VIETDIFPVLKLSYDRLKDPKLRQCFLLCALYPKYGEITRDELIVLFRSEGLLDTIQNWQ
KQFDKGHSMLNKLENVCLLERYDSKCVKMHNFIRDMAIRITNVMPRFMIAAGAKLRRIPS
GRRWTLDLDKASLMYNSLSEIQPGTIPMCPCLTTLLLQENPFTKLPDSFFLHMKSMKVLN
LSRTSIKKLPNSISELENLRTLLLEFCRRLHSVPSLKKLTKLRELDFSFCWAMKDVPHGI
EQLSDLRFLDLEGSKDLCQLLSSSLSAFSRIQCLILDPDVQSISGDDMIQLGYLERLEGC
RISDVSSFKRYVKTPHFRQLDYYEFVIGEGEYKRVDYCTSEERIVILCSGSYRKGDVFVL
PENIQNLQIHNSELDAKGLIDALPSLTCLTELRKILIRRCRVIQVIWSPKSYSDDAASVV
LLQHINELFLTDLQDFTSLVKEGVALQRGAFSNLKILVIKYCPKIKKLFTPNLLHGNLDN
LQELEVEGCEELERIIEDNDDNVKKESDWFPNLRALQLRHLPKLTGICHGGLLGKDSVEQ
IVIEYCPEIKQIFMSSCIPHHHLRNLREVKVAGCQNLREMMIASPHSQSQSQSEGQESTI
YELPNLRALELDDLPCLTSFFHGDILPTCGSIEQITIKDCPRVKRLPLSISVHKNGESFA
PALLQEITADREWWESLEWDDPLIGHILLPFTKLSEAGGSSFDISKELVSPGGIQQVEKG
SGKTEVDSVDISSCITDLSDPQLL
>Bv4_087290_hjiz.t1
MFEYLNVYGAISLLVIFITVVIKLLRRSDSEDNGIGWKDIANIWDFLSNVPKWVQYYHTL
NANEQVLRQKRDQLHERLEDLEMEVEHKEQNTNRLRKREVGNWLNSSRTKCSEVDMLLQE
ISRETCIIFKYLYRAYLGSLVEIKIKEVDDLRNAGVFEEVLSCVRERVELLTITLVGNAA
NQNIERILTWLSNGVTKIGVHGIRGIGKTALMMHIHNKLLRNADVQVYMIPVSDDQKEKD
LQGEIAKAVGIDLQEEDGLKRAALLYTALRKRKFVLILDGLTKHLLEDKIGIPLDATKGK
MIITSRSLDVCRKTGCQNNMIAMDRLTDEEALRLFKQKVERDFKREPEIEHVAQEIVDLC
EGVPLRIVDKATDLRGEGDIRAWQENLNNM
>Bv4_087300_efce.t1
METVLSSFLSVITAAGTDKALFICKGIKGAEEIFTFIGQVPEWINYNQNLEEYLQILKRK
MESLASVQADVVTELQNTEHQSGRKRKSEVNHWMRSVRGKFEDVKNVEDGFDRVRYVPRF
LFRAWLGSCIEKEIQQVKDLIQQGSFPTGLLLNAPQGCGELLVTNMLKGVVVSQKLDEIW
EHLVNATTIRIGVVGPEGIGKSAIMAQVYNQLNPSCNQCHVYYVNVPRNFSIYRLQDCIA
EEMGVQLTQSEGSEIKRAAKIFNVLKKKKVFVLILDGLSQYFALEEVGIPMEGNGGKLIV
TSRDLDICRKMSCQKTVMLEPLSAEDAKNLFMEKLAANAPLSEEIEVVASNIIQQCNGIP
LRIIDMAVQLRGVSDVNEWRCTLSEM
>Bv4_087530_ghwz.t1
MIKKLFRSSNSSVEQKTRTLRDKINTLKARESDVRTELEHAEFQPGNKRRNEVDNWLKNV
QVKKDEVQSMLKDGQDQGSSSNSNLTGRLDRLIAEVDELIQQGDKFRDRLVLPDQESTRL
PLWLGKKPAGTNFQQNYKRILEWLQHQEHHIIGVYGMGGVGKTTLLMSIHDELLKNSNLY
GRVYWVTVSQNWSVHKLQEDIAKVIGLGSFEEDDKRKRAAILHKKLAANGPTVLILDDMW
KQFSENDVGIPLEGSSCKTILTTRSLEVCRRMGCKDFVIKAEILHEVEAWDLFVDNLGHY
DTLTVETKEIARDVAKECGGLPLAINTMACCMRNIVDIHEWKNALKELKDVRGQVDMEDD
VLRILQYSYDRLNDEMVQNCFLSCILYPEDEDIERETLIELWINEGLLDEKESKEDQVAK
GHTILNKLLNWCLLESTFNRNQKKCVKMHDLIRDMTIKMTRFMAKSGLMLKDVPGEEQWS
EDLKKVSLSYNRIEEIPCGMAPVTPHLTVLLLSHNYNLSKIPESFVIHMRSLTVLDLSHT
KIESLPESVSNLKNLRALLLQECHALRDLPSVVKLTKLRILKLYRFFGDIENNFMEPPEG
IESLNLKVLCFGKWIMFDDVIRFNRLIKSWQGCDELYWTRLEFNGEDADKSFYDYYDFDD
FDVNDRTLLIASVECKEELPILPSTIRRLAVFNIRAFEYQSLGNLFPSLAGTKELESLWV
AECEGLEYILTSKVVPSLDSLEYLWVNSMPDFRGLSNSLSVAAFSHIKKLVIRECPKIKV
LFPRKLLQQDQALFPLMETLEVGECDELEEIFEGGGRDSCSSSSLESEKVRMLDLNASNP
NSNPNPILIDLPKLRWLTLGNLPKLRRIYKHVHLCTLLEELVVRGSPEIEQIFEASEPTL
ALPKLRELHLENLPKFSSIYRGLLMCTSLFNLTITDLACMKVVFPCQLIEQEQPLLPNLE
KLHVYGCDELEEIFEGGGRYSSCSQSEKVRMLDLNASNPNHNSILVDLPKLRKLSLWQLP
KLRRIYGHLHLCPSLRELSIFHCAEIEQIFEASKPTLALPKLRDLFLINLPKLSSIHRGL
LLCTSLRWFSVEECSKLKKVSLLSKDLICDDSPSALLSLPTDSEDPELWDLLRRNYPEDA
RLLSAEIRSHQKPRKRKRASSL
>Bv4_087560_hrdz.t1
MNWLRYRLSSNSAVEQKIGALSDRMSSLIARESDVLTELEHAEIQPGKKQRKEVHQWLTA
VQGKKDEVESRMKDGSPGKRFPNNSNLSDCIDRMIEEVDELIRQGKFPYGLVLPDQESTR
LPLLVGKKIVGANFQQNYERILGWLQNHKHHIIGVYGMGGVGKTTLLLLIHNRLLQESSL
YGRVYWVTVSQNWSVHKLQEVIANLLGMESFEEGDARKRAAILHNRLAANGPTVIILDDM
WKLFSEDDVGIPLEASSCKIVLSTRSLELCRKMGCSDFVIKANILQEDEAWDLFVDKLRH
YDILTVEAKQIARYVAEECCGLPLAITTMARSMSGIVDIHEWQNALNELKNVREQTDMED
DVLRILQYSYDRLNDKMVQNCFLSCILYPEDLEIKRKTLIDLWIDQGLLDEIESRKEQVV
KGHAILNRLENLCLLESVFDRLDQKICVKMHDLIRDMAIMITRNLPCFMVKSGLELRELP
EEKKWSEDLKNVSLSCNHIKEIPCGMAPVTPQIAVLMLSYNYELKQIPESFFTHMRSLTV
LDLSHTQIETLPDSVSNLENLRALLLEGCEVLQYVSVAKLTKLRVLRLPSYTKSFNYILI
PLEGIERLKHLEELTPRVWTIVDDVIRFNKLINSSQVCDIFWEEFWLKGKFGHHSGYSSN
YEDHIFEVYKDDIFMGSDDYILKGYDKRVRITSMVFNADCEHQELPILPSTIKVLVLRNI
SALKYESLENLLPSLAGAKELKILLLKECKGLEYIIISEATQPDSFIVPSLDTLELLWVV
NMPDLRGLTNSLSVATFSHIKKLFIRMCPKLKVVFPYKLLQQERPLLSSIEYLEVHNCEN
LEEVFEGDSSICSSYSSTQSVITTTLVPDPSNACYSKPNPISAFPNLRTLELGNLPKLRK
IYRDLHLCTSLEKVSMANCLEIEELFLYTEPTFALPSLRILQLKGLPKLSSIYRGLLLCT
SLQLLNVEDCSKLKRLQLSTHLSCDASPTALLSLPLESEKPELWELLRRNYPVDTRLLSE
KIRYHQTAELKMKRKWGTEGEGC
>Bv4_087580_pskn.t1
MNWIRDCLSSNSSVDQKTRTLRDKISTLIARESDVRTEVEHAEIQPGNKRRREVDHWLTT
VQAKIDEVQSILKDGQDQGSSSNSNFTGRLDRLIAEVGELMQQGDKFRDRLVLFVPESTR
LEMWLGKKPTGTNFQKNYERILEWLQHQENHIIGVYGMGGVGKTTLLMKIHDELLTNSDL
YGRVYWVTVSQNWSVHKLQGDIAKVLGLGSLEEDDKRKRAAILHKKIVANGLTVLILDDM
WKQFSENDVGNPLEGSSCKTILTTRSLEVCRRMGCKDFVIKAEILHEVEAWELFVDNLGH
YDTLTMEAKEIARDVAKECGGLPLAITTMACCMRDIVDIHEWKNALKDLKDVRGQVDMED
DVLRVLQYSYDRLNDKLVQNCFLSCILYPEDKKIKRTTLIDLWINEGLLDEMESMEEQVN
KGYSVLNKLANWCLLESTFDLDEEECVKMHDLIRDMAIMITKESPRFMAKSGLMFRDVPK
DEQWSKDLKKVSLSHNDIEDIPCGMTPVTPHLTVLLFCHNYHLSKIPESFFMHMRSLTVL
DLSHTNIESLPESVSNLENLRALLLEGCEALSKIPDSFFMHIRSLTVLDLSYTKIESLPE
SVSNLENLRALLLQECGALKDLPSVAKLTKLRILKLHRFDGDIEDNYMEPPKGIESLNLK
VLSFGEWEMFDDVIRFNRLIKSWQGCDELSWRRLELKGKDADKSFYDYCIFYDFHVNPQT
LLIASVECKEELPILPSTIRRLAVFNINAFEYQSLGNLLPSLAGTKELESLLVGECEGLE
YILTSEVVPSLDSLEYLWVNSMPDFRGLSNSLSVVAFSHIKMLVIQKCPKIKVLFPGKLL
QQDHALFPLMETLEVVECDELEEIFEGGGRDSYSCSSLESEKVRMLDLNASNPNHNSILV
DLPKLRELNLWQLPKLRRIYRHLHLCTLLEYLTVGECAEIEPSEPTLSLPTLRELHLQNL
PKFSSIYIVSLMCTSLRKLVISDLACMKVVFPCKLVEQEQSLLPNLEELRVSNCDELEEI
FEGGGRYSSRSQSEKVTMLDLNASNPNPNPILVHLPKLYELTLWQLPKLRRIYRHLHLCP
SLTQLRVQHCAEIEQIFEASKPTLAIPQLWRLKLDNLPKLNSIHRGLLVCKPLCAFSILS
IDNCWKLKTLSLLSEGLICDASPTSLLSLPTDSEDPELWDLLRSKYRKDACFLSEAIQRA
TTHQLKRKRKWGASLSLSLL
>Bv4_087950_zpga.t1
MEELRVEAEELKRIEREVQEQLKRATEAGEEIDEQVNQWLEDVHNFGVTMETNWLADEKA
KSTSMKRLFPLTCQIKKSKKDVLEMKNLVSKLLSQGKNVLCVCFPAETKGIELLWRDNFV
EFRSRRSAYDRIMEGLEDEKVGIIGIIGMGGVGKTKLVVEIGKNAKDKKLFSQVVMATVS
QSPNIRNIQGMLADMLDLKFKDDTEFGRGNELQRRFQKESKILVILDDVWELIDMERIGI
PSQSNYKGSKIILTSRLQKVCEEMDCTFVIRLDVIEEAEALALFNKYAGLQQRPNLKSKA
KMIVSECAGLPLAVITVGSALKDKSLEAMKMQLESFPNLALSM
>Bv4_088010_uznf.t1
MEELRIEAEELKRIEREVQEQLKRATEAGEEIDEQVNQWLEDVHNVGVTMKTNWLADEKA
KSTSTKRLFPLTCQIKKSKKDVLEMKFFVRKLLSQGKNVLCVCFPAETKGIELLWRDNFV
EFRSRRSAYDRIMEGLEDEKVGIIGIIGMGGVGKTKLVVEIGKNAKDKKLFSQVVMATVS
QSPNIRNIQGMLADMLDLKFKDDTEFGRGNELQRRFQKESKILVILDDVWELIDMERIGI
PSQSNYKGSKIILTSRLQKVCEEMDCTFVIRLDVIEEAEALALFNKYAGLQQRPNLKSKA
KMIVSECAGLPLAVITVGSALKDKSLEDYEDATRKLSKSSFVDVESVDSDIYACLKLSYD
YLEDEDTQRCFILCSLYPEDSEIKVEDLVRCAHGLWLYQNVESVDQARRKILTSVQQLEN
ACLLSSVSFTDHLYAATSFSCVKMHDMVRDVALWITKLDGLFLVPSCLKEFRRKDVYEKA
IGVSLNSWDIDGQFPEELECPKLEILIMRISPTTLPGNLLRSLRQFQFCLKWNSLLIRIA
HMMLTGNFFRQTCYLRVLDISFGTRSKWDNEDNIELLAPVSLQHLVNLKTLHLLGRYMRN
SEMSIICKLKNLEILELSFPISQTVLPEWIGELCNLRVLDLSECYHLELIPCNLISRLSK
LEELYTPIHHNTNWSNAFLSDLRFLPCLTVFTGWFMTSRSPIPYWIEKLQDDLRRSRILG
LVDLNELPMEVLKQLLPGVEHLEIHKEPTQGIINLFPQLDNSGFQNLRLLRLWSFESLEC
LIDMTRTASLNNSKVLPNLVELSLCRMQQLRKMCYGHPLNYLGNLRHARIMECPRLGNIV
PDILSLAPELEELNISSCGTLKYVYDVETIRAHQLALIPCQLEEQELISEHGDAQLRTMI
LEAMLRSLISLSKVIISDCHALEEIFPLLEIDNEKCDGKLTNLIELRLQGLPELKCVWKG
PQLNYCLHKLKTLELYKCDKLSSLLTHTLAQSLSKLQYLSINNCRALETIISQDDQYDAL
GGLPSSTPQTSFQNIKSIWIESCDKLKSVLPMSFVAQGLPKLETMYIKNCPMLEDIFVDS
QKNLAKSRDILMKNLTILELVDLPRLVPLSAFNWHLILASLARLKIAGTTFKHASDVLLA
VDQGEASNEILPIGVGQSLSYLEVEPDSYFTNVEEVFHVEEAQLPVLTELRALKVGHMPN
LKYLWKGPTEFINLCNLSEIEAHSCPEIKSLFTVGISRTLCSLKTLRVYNCKELKNIIEP
GDCEAQYLNERCFCELESLYVGNCEMLECVFPVFMVQNFPCLKSLKVEDCPNLENIFHAE
MASARRNSMNLEVIPLQQVYNCKELDSISDSIGEEESLSSFSKSSSSDEESVESIYEHSC
EELLLETSFEPIAREEYCAPQSNLPHACLPYLKQIQVERCDKLKTLFPLSIAQHLPRLKK
VHIKRASQLEQLFIEDREAYEGDKNIMLPKLKMIVLEELPYLISICPPDYVLSCQSFVQL
PRVAIENCKMKVIYHLQQNHIAQYCQSVFPNTNTLCQLVNLSYLRHITLNDSKSFPKCIF
THSMVQTLPYLEIIEVFNCMELESIFDPAVDQKATALQQSNSSAVTCLPNLKALLVQGCD
RLRTIFPLSVARRLPKLETVYVKRAHQLEEIFSEDLEEGHVECKSIELAELKLVHLEEIP
FLSQIWPAGYAFISPLFMLELKECPIREPEKLIYLPLVHFENCSVEFLFDLEQVPAQNGQ
LIPLNLQLLWLTKIRNLSCIWKGPTELINLSQLRHIILDDGGSLQMKSIFTRTTARTLCF
LETIKIVNWKELENLIEPSHNEECVALHYINTSATCFPCLRSLQIEGCVRLKNIFPLSVA
QCLPSLRIVYIKGAHQLEQVFYEDRVEVYLQSKLIEVPQLELLQLLELPCLSRILPVAYV
LIWPPSAVLHLEGCAMVKPKLFPYMHSVHLENCNMEVMFDLEEEVLGHKKPVRVNIQNLW
LNHLPNLALILKGPIDLIDLSQLRFLRLDKSMALRNSLFTHTLAKTLYSLETLLILNCDN
LESIIAPAANEEDSVVLRGASSFSTTFFSCLMCLQLEGCDRLRNVFPLSIAQSLPQLRTV
IIIRAYQLEQIFYEDQNEKHVGSKQLIELPELLTLHLEQLPCLSSICPASYSLNCRPSSL
HLKIIECRLLDIRKYFPKHPFSLEILNLPTLNMYARWAPPPPGYVTLNIAGAVNSTQGSA
GAGGLLRDMRGYWIKGFSFHLDACTAIKAELQAIKEGLEMTSHSGYNKVILQTSS
>Bv4_088020_rpxc.t1
MYEQGKSLSRISCLTPATGIQLLSGDGYVVFESVKRAFDDIMRALKRENQSMIGVYGMGG
AGKTSLVKKAIIAAEEMQLYSKVVVSVVSQALNVHKIQGELGEQLGLRYSRETELGRATQ
LKNRMKLEEKILVVLDDVWNKIDLTIIGIPNGDDHKGCKVLFTTRLKPVCSLMDCKEPIK
>Bv4_088030_hdaa.t1
MEELKSNAEELWRIQREVEEEVKKAKEAGNELDEEAIKWLDKVKKISGNMKDKIDGKVEK
NTVVHKMKQLFSSNNQSKSYNSSQDVLEIKTLVDEGKSVLTTCFPGDPIGIEHVWRAGFV
NFSSRKFEYNRIMEGLKDEKIGLIGICGMGGIGKTKLVEEIGMNAKQREKLFDHVVIATV
SQEVDIRNIQGIFADMLNLTFTENTESGRAYELREKLEKESKILVILDDVWEKINMESIG
VPVYSNHKGCKIILTTRSEEVCDDMGCSLIVQLGKIDDKEAMGLFNKSAELIYKKPKGLI
KITEKIVKECAGLPLAIVTVGRALRGRSPDEFEDAALKLSNSSYVDIQDADKDVYACLKL
SYDYLREKDVQNCLLLCSLYPEDSMIMVEELVRYSYGLWLFEKVESVDEARQKIIKFVEI
LEKASLLSQHKPLDPDPFLEQHCVKMHDVIRDVALWIAKKEYGPFIVLNSFKELKKKMSE
NAFAVSVTHTYYYNGESSPEPEEVCFPATLKLVRLHLKSKKWPGKFVFVEPSNLQVLDID
ILHPWEDEDEVPDVPLEHFVNLRTLRFPGEKYWR
>Bv4_088060_owmm.t1
MEIIIAVAAKAAEYTVGPIKSRANILCNPQSVIQETGKKYNQLQELRKEVTDRRDLARSN
GEEIIDNVNQWLMAAETVLTEVDKWMQESVSYVTNTSSRCTRICTSKWVWAHKQRKNAVQ
KKLKLCEIFEQGKKLSNISRLAPSSGIQLLSRSDYIVFKSVKSAYDDIMRALTTDKSLIG
VYGMGGVGKTSLVTKASVAAEDSQLFSKVIVSVVSQAPNYHRIQADLGEQLCLRYSRETE
LGRATQLMSRIKHEETILVVLDDVWTDIDLTTIGIPYGDAYKGCKVLITTRVERVCSKMG
CEETIKLHPLDDKDSWDLFKRHVGTTLSAPSPQLEAVAKKVTQECDSLPLALVVVASALR
DKSQEEWEFALKKLQSSRLEEIQDIEPVYQRIELSYDFLRSETTKKCFLMCSLFPEDYEI
SVEVLTRYALGYGLFQQDTTIDTYHTAKTQVKIIISHLLACSLLLKPDTMSERIKMHDMV
RDAAIWITSKGEEVFLVPIPSQKNWTKDPKLAKAMAISLLACPGNQYVPSPTECSKLKML
LLAQRIPLQNVRDNCFDTMTTLRVLDMTAIASPLLELVLPSSLRLLSNLRTLYLRRWRLT
GNISIIGSLRRLEILSFAGSVLDELPQELVELSELKFLDLSACKALAGFKPAVLAQLCER
VESLNPPQHQILDFIYDED
>Bv4_088080_qfrz.t1
MEELKSNAEELWRIQREVEEEVKKAKEAGNELDEEAIKWLDKVKKISGNMKDKIDGKVEK
NRVVHKMKQLFSSNNQSKNNSSHDVLEIKTLVDEGKSVLTTCFPGDPIGIEHVWRAGFVN
FSSRRSEYNRTMEGLKDEKVGLIGICGMGGMGKTKLVEEIGMNVKQRGKLFDHVVIATVS
QEVDIRNIQGIFADMLNLTFTENTESGRAYELQEKLEKESKILVILDDVWEKINIESIGV
PVYSNHKGCKIILTTRSEKVCDDMGCSLIVRLGKIDNNEAMGLFNKSAELIYKKPKGLIK
ITEKIVEECAGLPLAIVTVGRALRGRSLDEFEDAALKLSNSSYVDIEDVDKDVYACLKLS
YDYLRDKDVQNCLLLCSSYPEDSKIMVEELVRYSYGLWLFDKVESVDEARQMIINSVEIL
EKASLLYQQKPPDPDPFLEKHCVKMHDVVRDVALWIAEKEYGPFIVVYSFKELKKKMSEN
QFAVSLTSYYEEVPGEVRFPATLKFLRMRIRKCPGCLDKLVFAKPSTLQVLDIDISYEPW
DDEEEVPDVPLELFVNLRTLRFPGERYWRESEMSIKFSKLKNLEILQLGKVLVLPKWIWE
LCKLRMLDVYHGCQIPSKLLSRINMLEELYFQRFKPEVESNNVSDLFLPDLNMRIVNLGM
GDFKVEMPKRYWITACEYPKIYSDIHPTYPKLGWSKVLEVKSLRNDVLSMKVFKPFLKAV
EYLCTDGKMEGIFNLCPQLEDTGFQNIRILQILGSENIECLIDTRGTERGLPSLTTVNVF
PILEKLSLKGMPQLEKMCYGQPPLSCLGQLRCLTLDICPRLKNIVPDMLPGSGELLEELK
IMNCNAMNYVYDVDAEATPYRLSLLPSPTTMHLWNLEDIRSIWKVPPYKLKWKDPVDEEG
EVGSSTKFVKAILRSFESLVTLNIENCAEMEEVFPLLDFDNRKCDGRLSKLVELHLKELP
KLKSIWTNHHWLLHRLESIYLYKCDNLTTLFTSAVAKSLVKLQKLQILNCKALQTIIVPD
DDCCEASDGIMQDIFKEIKIIEIEYCDNLKSVLPISFITYCLPKLERIHIQDCANLEQVF
VDEEGIVTETEIIEWKNLQYLKLWNLPRLVSLVPFNWHLKISSLSELTINPMKQDRPWMM
DIETCSFHLKEALLDVKEAQQQVFTQLKKMQVGDMPHLKHLWKGHTQFLNLCNLAEIYVH
NCASIKTLFPLSVAQNLQNLISLKVVNCSSLEHIFDDDIRSEGRQSTNFDDDDTRHLLKR
MVLKEVGCFSSIFPPDHVLSCQSFVVEPNKVTIENCKTDVDCASTWGSVILPNITTLYQL
VKLSELRHITVKNMVITASLFPHHVAQALGSLEILEVDNCNELENLIEPAGDIQLPCFPN
LQGLILNKLSNLAYIWKGTTKLINLSRLEYIRLYECDRLTSLFTSTLAKCLVKLEELQIK
SCKALETIIARDDKSCEASTGTQDSFNEVKIIRVEFCDNLKSVLPISFVANGLQKLRSFT
IAYCDNLEQVFVDEEGIVAKAAIIEWKNLDSLVLWELPKLVRLVPFNWHLKIISSLSKFE
ISLEYQEGPWMMDIETCSFHMEEALLDVKEAQQQVFTQLQDMRVVDMPHLKHLWKGHTHF
LNLCNLAQIYVYSCASIKNLFALSVAQNLPNLRRLEVVNCSSLEYIFDDDIRSEGRQSTN
LEGVNNVNNLPLLEIMILKEVCCFSSICPLDYILDCASFVQPTQVTIENCKTDVDYSDDL
GRYLRFILPNITTLCQLVNLSQLRHITVKNSVALSNSRSLFPHHVAQALGCLEILEVDNC
NEVENLIEPAGDVQLPYFPNLQGLILNHLSNLAYIWKGTRELINLSRLEYIRLYECDRLT
SLFTSTLAKSLVKLEELQIKSCKALETIIIQDDESCEASTGTQDSFKEIKIIEVEYCDNL
KSVLPISFVAHGLPKLESFYIGDCDNLEQVFVDEEGIVAKTSIIEWKNLDYLVLWNLPKL
VRLVPFNWHLKIISSLSVFAVSLKYQEGPWMMDIETCSFHMEEALLDVKEAQQQVFTQLQ
DMRVVDMPHLKHLWKGHTHFLNLCNLAQIYVYSCASIKNLFPLSVAQNLPNLRRLEVVNC
SSLEYIFDDDIRSEGRQSTNLEVVNNVNNLPLLEIMILKEVCCFSSICPLDYVLDCASFV
QPTQVTIENCKTYVDYSDDLRRYLRCILPNITTLCQLVNLSQLRHITVKDSVALSKSLFP
RNITQALGSLETLKVANCNELENLIEPARDQDSTQLHENNSATCFPCLMYLSVYKCEKLK
TVFPLSVAQSLPKLSGITLSRARELEEIFTDDLNEEYVSGCNKLIKLPELTILRLRQLPR
LSRMCPAGYALCCPNPPKDLIIDECSLTMDADKWFPPIYSENIRQCAIEWNTSQRMN
>Bv4_090940_iuzt.t1
MADIAVGLAIQLLKSLIEEAYLVSGLPNEITTIDKELNIILAFLKSAEERAEENSGVKEW
VKQVRILAYNIEDVIEEYQLSHKKGRWDNVMQICTLHSRSRVKRLRERASELGKQKDSYG
LNVVGPGQCSYKDAQLTISSMCIAEEFKLVGTEKPKTDIIDKMGLNKLDSRTSTLTVVGK
RGLGKTTIVGSVYKDTIVSEYFPFRAWVGVSQYGNTLDMFKSIAKQLYDTGREALERYKE
AGMVGLGPIAPGREALERYKEAGMVGLGPIAPGEVDCLDEDSLICRVQKFLQEKRYMVVF
DDVEDIKVRELVRALPSNDKGSKILITTRSKNVSREFDAEYEVEPLPLDMAWELFCKKTF
QSDGGKCPGWLEARAREVLNKCEGVPLIILAIGRLLSTKPNDVSVWEKVCHGLGHCLESP
ELMGIHKILIRSYYELPHSLKPCFLYFGLFPKDYHVDKMRLIRLWIAEGLIKEKRDLTPE
QVAEENLNELLSLSMVEVVSKDSSEEPKTLRVHEFLHEIILSKLQELSFCQVLSTKYSDT
DAIEDPRRLSIHNGDSDKACKVLESISRCKSKSNIRCLLIDPAEKILPKVLNKEFIRSVH
LLKVLELRNALITDIPKVVGELLNLRYLGLRNTGVKKLPSSIGKLEYLQTLDLKGTHIYK
LPTEINRLHKLRHLLTYSYNYNFAINRHMSMLRGVDIPEGALGGFVELQKLAFIDVSHKT
GVMRELENLTQLRKLGIMGLKTEDGGHLCGAITLMESLQTFSVYSENKSEIDLERLKCPP
LTLKRLFLNGLLKSFPRWILDIHSLVKIRLRWSRLLRNSEPLQNLGKLPNLVELQLLEAY
DDDTLHIENLGFQKLKILNLLDLRNLRRLRIDEGAFPLLEELSIGESPHLEVPSGIECLT
RLKLLNFFGMSQRFIDCFCCSEQYASIVKHVPDILFQQEHNGAWVTYFL
>Bv4_091520_ohgj.t1
MXKDLKNVVYDIDDLLDEVHTDLLRKRINKSHLLRQIRYYLSSSNPILSNFYWSDKIRDL
VQRFDDIAANRRDLGLDGHDPIEVYNIERNPLDAYSYVKKSEIIGRDEARSEIIRRLTSS
TSVGDASSLVVLPIVGFGGIGKTALAKLVFNDEWVASNFDIKLWACVSEKFDLQKTIEEI
LNSVSNETTANLNMRQLHEKLREILDGRKHFLVLDDVWIEDIKVWRDLENLVAVSEKGSV
ILVTTRSDMVASTVGNVDPYCLDNLPGDVCWSIFKQLAFREGEETRYPNLATIGKSIVEK
CGGVPLVVKVLASLLRSERNEKEWRRISETNNFMNLHLQHNDIKQALRVSYNKLPSQLKA
CFSYCSLFVKDSKLNPPILSCLWSALGILQRGNDNEELESIGYKYCEDLLSRCLLQDAFL
VFTETISECRMHDLFHDLATDLVGEEIAVVTSNHLNVSDMCRHLVWGYEGGEGLSDKNFP
KELLRAKKARTFRFGYAMGYISKSFIESIIHNFRCLRVLDLHQSSFEELPMSIGKLEHLR
YLDLSYNPIIKFLPSTLCKLLNLQSLYIPGCEQLQELPRDIDQLVSLRYLSVTMNQVSLA
STKFNGLSSLGRLELYSCKELTTLWNGFSFQFHTTLVELHIVNCQKLICLPDSKKYLVAL
ETLIIRDCQELDLEKGDNLCGLQSLRTLEITGVPKLERLPDGIQSAASSLQYLWIEGCAG
LTTLPNWLQHFTSLRRILLFSCINIVALPEGFSQLHCLQKLQIKNCPHLSKRCARHTGED
YPHISRVPEVYLYE
>Bv5_105960_cxug.t1
MEAEKGEMGDFDEAETFHYLEALMVGLMFQTTCDDMFVCKEEDMENIVVPFMENGGLLVI
FLAATQKWYAKHDKKGLVLSQVTKLLWKANNSLSYLDRERVSDWHGRREEFEREWGEKSL
EVCSFIMQIDHLIKQEAKEVFQLPKSQLSNTLMSHQILGIFVDFLRSSFDELLRSKINVS
EEMFSFAEFKVALVKKKIESLSLEIERVEEVREGLCFLLTFLGDEPLQHNKFEKVKELWV
DIEVLANKAGEICYMIFVDKRDGDVNRALSELLRKIDLTHQDIKDYVNSFKPEISKVLRT
DDFLMGFASSILEHIQELLKYRTELIHPLKNEIEMLGKELMSLESFVLKIKKRLAENEED
WRDLTSRVLDIIDITEYVISCFEVQGSPMWYYQIRLLHIVEEIKIIKMQMDDIEEINKCN
DGLSEDIAETSVEKSSQVDSSVRTKVMVDCVCETTIKDHLIVGERKLELISIVGMPGLGK
TTLAKKLFNDPVVLKKFYPCGWCRVSRGYNHKILLRDILDSINRLDDEVKEMNEGQLADT
LYKNLKGSKYLIVLDDIWNTDPWDDCQMCFPDDGFGSRIIFTSRMEDIQLQGKPLHTPYK
LPFLSPDDSWYLLKHNVFQDGEFHDDFEEVGKIIAERCQGLPLAVNLIAGHLRAKERKVS
LWEEVSASYSAYIGDDQNMGEKLLEHIYKHLPDSLKPCMMYCAGFPEKNEIKVQKLMRLW
IAEGFIQKTSKHASLEKVAEITLADLINRSLVIAVDRSANGRIKTCILHSWLHDFFLRKA
QEENFLKRIDSPLSAYESHHRLAIVDQTCPDRMGIGPFSPHARSLLCLFNHVRFSAGFDR
SYIYNGLKLLNVLDLESISIMFVPNNINRLVLLKYLAVRGDFESIPLSIGSLWNLETLIV
KAPLTCLPEAILGMIKLKHLLIKSKKATLASLYNHQALNLKTVQTLGTVYINSPEDKEAL
TNFQNVREMKCIFTGIKIGSKYCFHALDFLNHLEILHLSFYESWAARNHKVATLSLPPSV
KQLTLSEFCLPWKQMSVLAKSMPKLEVLKLVNNAFEGEECDMDSDEVEFSELKFFKLKGI
NIRNWNISCSADAFPKLECLVIKYCNKLRKIPSSFVDNEKLRLILLEGCKSSVEKSANQI
KEEQQDYGNKNFEVVTRPSDGRWFR
>Bv5_105980_aezo.t1
MEAEKTEMGEFDEADTLRHLEVLMIGLMFQTTCDDMFVCKEEDVENIVAPFMKNGGLLLI
FLAATKKWYAKHDKKGLVLSQVTKLLWKANISLSYLDRERVSGWHGRREEFEREWGEKSL
EVCSFIMQIDHLIKQEAKEVFQLPKSQLSNTLMSHQILGIFVDFLRSSFDELLRSKINVS
EEMFSFADFKVALVKKKIESLSLEIERVEEVREGLCFLLTFLGDEPLQHNKFEKVKELWV
DIEVLANKAGEICYMIFVDKTDGDVNRALSDLLRKIDLTHEDIKDYVNSFKPEISKVLRT
DDFVMGFASSILEHIQELLEYRTELIHPLKNEIEMLAKELMSLESFVLKIKKRLAKNEED
WRDLTSRVLDIIDITEYIISCFEVQGSPMWYYQIRLLHIVEEIKIIKMQMDDIEEINKCN
DGLSEDIADTSDENSSKVDSSVRTKVMVDCVCETTIKDHLIVGERKLELISIVGMPGLGK
TTLAKKLFNDPVVLKKFYPCGWCRVSRGYNHKILLRDILDSINRLDDEVKEMNEGQLADK
LYKNLKGSKYLIVLDDIWNTDPWDDCQMCFPDDGFGSRIIFTSRMEDIQLQGKPLHTPYK
LPFLSPDDSWYLLKHNVFQDGEFHDDFEEVGKIIAERCQGLPLAVNLIAGHLRAKERKVS
LWEEVSTSYSAYIGDDQNMGEKLLEHIYKHLPDSLKPCMMYCAGFPEKNEIEVQKLMRLW
IAEGFIQKTSKHASLEKVAEITLADLINRSLVIAVDRSANGRIKTCILHSWLHDFFLRKA
QEENFLKRIDSPLSAYESHHRLAIVDQTCLDRMGIGPFSPHARSLLCLFNHVRFSAGFDR
SYIYNGLKLLNVLDLESISIMFVPNNINGLILLKYLAVRGEFESIPLSIGSLWNLETLIV
KAPLTCLPEAILGMMKLKHLLIKSKKATLASLYNHQALNLETVQTLGTVYINSPEDKEAL
TNFQNVREMKCFFSEIKIGSEYCFHALDFLNHLEILHLSYRKSWRDRKNKAATLSFPPSL
KQLTLSEFCLPWKQMSVLAKSMPKLEVLKLVNIAFEGEQCDMDTDEVEFSELKFFKLKGI
NIHNWIISCSADAFPKLECLVIKYCDKLRKIPSSFVDNKKLRLILLEGCKSSVEKSANQI
KEEQQDYGNKNFEVVTRPSDGRWFR
>Bv5_105990_mxxc.t1
MASAAVDFLIQNILQLIAHKVELIIRVKGDIETLRKDLDMFKAFLKDCNKSENKTESIKE
LIKQIRDVTYKAEDAVESYVSRAAIQHETFAKRLLGGIIHLPKLATIGEEIASIGDDVKK
VHGLFEVAFKSLSLQDTESSHRRPKEKKLPVVEKDDVVGFDVEAQNVIKLLNEGSEDLKI
VTIVGMPGLGKTTLANKIYTDRKLEFDFMVRSWVYVSKKYTRKEVFLNILRDISGGTLSQ
QMHELDADELAKEVRCKLEKHTKFFVVMDDVWTPEAWTDLSVAFPKHSGGRILLTSRHNE
VAERAQITGLYKLRFLTNDECLELLMRKVFRKEACPQTFKTVAQDIAVKCDGLPLAVVII
AGILLKKTSDLSWWTKIANKVSQYVTRDQEQCKQVVRLSYDNLPDHLKVCFLYFGVFPEN
FEIPAKKVILLWIAEGFIEYKNGESLEETAADYLEELVDKNLVLAPKRTHDGRIKMCRIH
DMMHDLCKQEAEEENLFNVIKDPEDLVAFKSTAGAISMCRRLGIHSYILDCVQSNLTAAR
TRSFVSMAVEEVRLPLEHISFIPRAFQLLRILDVTSIIFERFPKELLGLVQLRYIAMAIT
FTVLPPDMSKLWNMQILMIKVISGNSLDIRADIWKMFQLRHLHTNVSANFVMRPSSKTKK
QNHQGPSHIKTLTSISADSCTSEFLARIPTVTKLGIRGKLEELIIPPQGGVSTFEALATM
KYLETLKIYGDVSSNARSKISHFPGHNKFPPNLRNLTVTDTMLSWEHMDILGMLPNLVML
KIKENAFMGEYWKPKDDGFRTLEVFYLGRTNLQKWEASNYHFPSLKKLILKFCDRLEGLS
ASLADISTLQLIDIHMANPVVAACARQIQKNNNGIGRSLQVSIYPPKHDCDLV
>Bv5_113770_efty.t1
MDWLRDWLSDIFVGKSDVGTELDHTVIQPRKKQRKEVHHLLTALEGNRYEDQSVVKHGQE
QGSSSKSQLTGFIDWLSGHSSVCQKMRAFSFEIRRLIARASDVRKELEHAEIQPGKKRRI
EVQYWLTDIERIKGEIRGMAMYGQEQRSFSSSSKLVQHIENITKEVSELIQQGRFPNGLV
LHDHDSTRLPFPPIVPWGRMFALNSKTILQWLEDHNHCIMGVYGMGGVGKTTLLMSIYNV
LQAHCDIYGLAYWVAVSQNCSVHKLQKHIAKELGVELCEEDDERKRAAILHKTLSGKTQT
VLILDDMWKPFLGHEVGIPLEGNNCKIILSTRSLEVCRRMGCKNFVIKAEVLQEGEAWDL
FRDKLGDNNTLTVEAEQLARSVARECGGLPLAVATMARSMSGIVDIYEWQNALTELRKPA
IGQVDMKDDVLSKLQYSYDRLNDKMFKNAFVSCVLYFGDDSIKRTELIDLWVSEGLLDEI
ERREEQVIKGHTILNRLENSCLLETITGQGNEKSVKMHDLIRDMAIMITHEIPHVMAKYG
ETLLKVPEKEHWSKDLEKVSLCWNHIEKIPCGMAPMTPKLTVLMLNGNPLKWIPESFFAH
MTTLRILGLSGTDIERLPDSLSDLENLRMLLLKCDKLTYVPSLEKLMKLRVLELPCNENF
LAPRGIESLKSLEKLTPDVWETNNMTCFKEVVESWQVCDLFWEEFRLIGKGHMCGKVDAE
DILRFCDKKVVILGVGFGDLESTLVLPSKTDGLFIKNVTIEGSSSLGLGDVFPSLARAKD
LKALVIRACTGLEYISASPNLLPAAAFWHLKKLVIEECPEMKVVFSREFLQQKQPLLPNL
EHISVFLCDRVEEIFETGDRENEYDKINATKSSLVLPKLRNLSLSSLPKLSSIYRGSFFC
TSLEVLLIHNCSELVEIFETPFFLNKTILSLPNLRELRLTKLPKLSSIYRGLLLCTSMQE
LRLDRSLNLNLVPSLSRHILCDSSTSTLVSLPIDPSFWDFLHRNLPKDAHHLSDLIEDTV
IVCDIMLNNSNIIRTQLKQ
>Bv5_113940_uhsx.t1
MMTTLWTNAVGGLIANEAHGIVTLVLSRIREEIRHARKYKEEFEKLHEQFDDLNKLLHGP
AENSLVSNNNVLLSDWLRMVKKAAYDADDLLDEYSYETLKRENRSRNRDKFKDKFTSYPV
RRILIHRVKGLSTEISKIYSNGEKLGITPMKVVAGRSSRLSHDKQQRKLQEQRQWVDYNS
LAGRNKDLDRLIKLLCDRSNNTKDLTVVGIVGLAGLGKTTLSKQVAKVPEVKKYYSWIFW
LVVSHTFDVGVILKKMAEQLFKNASNMSNSDEALVKGLHQKLKGKRYLLILDDVWDTFLW
ETLKFALQEIGGSKGTTVLMTSRDKKVLANINTYGDDIQKDTYELEGLDNDDSWSLFKRT
VGSGNLTDGEFQELGRSMIKKCGGVPLAITALGDLLRNKSVEKWREVEKNHVWHEQDSIL
PSLKLSFNYLPNVALKKCFSYCAIFYKEDEVIQKDKLIQMWMAQGFLQPYDNMEGVGEES
VDILLNSSLFQKPSCDQLGNVMTFKIHELVSSLAHASGEECLNLEMNSKFKDSLTTEARH
LSTTLLPSKDHPHLTSSFCEKLRTYYYCYPQVKHLQDCESLKLFLKHSSCLRVLCLPRLN
LDKLPTSIGDLKHLRYLDISQNCFDTLPDVIISLYHLQTLRIDYNTKGELGCSLPLRDVC
KLVSLRHISAEYVDIGILEGMGRLTALQTLSTINLKSNWGGKASELGYLNNLRGTLGIGG
LDAMSGEQEARGMHLGKKSNVDRLILKWSTYLDKRSTADCILKGLEPHDKLAALEVAHYN
GTSFPAWLMVDRKGSQRLCNLVSLTLQHCLYAEGDLKLENLTGLRFLSLECCRKLTISFP
ECGFHCCKLLESLKLISCNKVGNLPNLSPLTELQYLEVIDCDSITTTSELVGLACLPCLR
EVNTDRLLPTELSKDSPLCRSLHSLNLSAPQQLAGTATLPHQLRHLSALQTLHIKKFQSM
QNLPDWLWKLTSLSSLALCSLPNLKHLPSQDAMQRFSNLTSLCIWECPLLDKQIRKNTEE
WSKIACIPSLVVDY
>Bv5_116410_yxaz.t1
MGHRVKHLMGCIEDVFKDAQVLGIKPVDLVGGPSRNVPVLEDVQLKVQRELVAGRGLIGR
DQDEANILRTLCYPGNADRDLNVVGIVGMCWRQRNQLVLVNKSCLGLGKTALSKRVFDRD
EVKKHFYKRIWVCVSHDFEVKGILEKMVELVDDETSTRSSYQAMVAKLEMNLRGKRYLLV
LDDVWDTLSSVWESFRSMLLDIGGSKGTAVLATSRSSQAVARQEYLTLSGIVNMTKISSD
VRHVCFLTEESPTPKLKEKLRTVMFESLYIGKLNNLLMHAKCLRVLSLVDAGLFKLPDSI
GCFKHLRYLDISENDIMELPSSVGELYHLQTLRHLCFRVRYFSTYPTLPKELGKLVNLRC
ICTNRYSFKDFSLCILLEANTKTSQRLDQHQKWGMRISDISSLNNIRGSLALWYLEHVSS
REEAKKASLMTKANIQHLDLTWSYNASSLTNSEEVLEELLPHENLKFLNIWYYDGQVAPS
WLMEMRPSRGPHLCNLVEMKVYYCRNLKRLPTSLIFPFLKVLVVWGCDNLTSFPDLHTME
SIEILKIGRCPLIEDLPNIDPLTNLSSLEIHNCARLTRLPEGFANLGNLTELDIGPLCRE
LDFFPFPDISDSCGFTKSLQKLSLIGWSSVGNLPNQLSHFTQLQTLSIGSFGSLKTLPSW
LGNLTCLEIVHLQQMENLICLPSRNSMLRASRFRGFFTNPFQCPKLSISTDLLTVLLY
>Bv5_125470_cimm.t1
MSEALLWAVTKTTLAHIATFAGDLTCSYATQGILAAQGVRNDLKKIENKLIAIRAVLQDA
ESKQYDSEAVKIWLKDVKNVVYDIDDLLDEVHTDLLRKRINKSHLLRQIRDEARSEIIRR
LTSSTSVGDASRLVVLPIVGFGGIGKTALAKLVFNDEWVASNFDIKLWACVSEKFDLQKT
TEEILNSVSNETTANLNMRQLHEKLREILDDRKHFLVLDNVWIEDIKVHSTGSISLYWHL
ERVKKQDTQSLLQSGKALLKIVAGFLWLLRFLQACYTVKGTRKNGGEFLKQTT
>Bv6_129390_pdxa.t1
MAETIILPLAKSILEKLVTFPLDLALNDVTERIKLAKSVKKDVKTIHGNLSAICAVLKDA
EAKQYASHAIKVWLTDLKSVVYELDDLLDEVAYDALRRSVNKGHFLPQLRYYLSPSSNPL
VTRFHLSQNIKDLREKLASVVAKKNDFGLTVNPVEIPIVERDLFNDCSYVNESVIVGRDE
AKKELITRLLAHGTAVTCPCVLPVVGMGGIGKTTLAKLVYKDLSHLTGDQFDMKLWACVS
HKFNLSKLLENIINQASNDVTSNLTLEQLVRKLQNLLNGKKYFLVLDDVWLDDASDWTDL
KSIFEGGKVGSAILVTTRSAQVASITQTIKPYDLDRLPDDVCWSIFEQLAFMEDEKNKYP
NLYEIGRSIVEKCAGVPLVVKSIGSLLRRVRDEGEWQRINNADSVANLHGESNKVLQLLR
ISYDKLPSHLKPCFVYCALKAKDVELYPTQLIYLWNAHGLLKLQDGAGEIEACGYANAMN
LVSRSLLEQPKFEFNETIFACNIHDLLHDVAVDILGNELAFVTCDELHVSESTRHIIWGY
EAPDSIWDKEFPKDLLNAKKARTFKFGYRMNHVSRSFLEGVISNFSCLRILEIGDSQFEE
LPRSIGNLKHLRGLKLSYNPLLKSLPDTICNLLNLQTLDLYSCEQLKELPKKIYRLLNVR
YFVITTCQTSLVGTKFNRLRSLRFLWIYNCKGLVSLWDDGDVGNLTSIRRLYIQNCPLLT
RLPNNLKSLALLEDLVISNCEALDLEENQCLSGFQKLQSLAIIEVPQLRRLPDGIQSTAT
SLRYLCISGCDNLSQLPDGLKQFVMLRKILINNCPKLMALPEGFPNLDAHQELSIRNCPQ
LSG
>Bv6_141020_moqj.t1
MAEAIILPLAKTLLDKLVSFPVDLALENVTEKIKAAKSVEKDAKSMRDNLIAICAVLRDA
DAKQYASHAIKVWLRDLKSVVYELDDLLDEVAYDALLRTVNKGHFHAQLRYYLSPSSNPL
ISRFHLSHKIKDLRERLASVVAKKNAFGLTEHPVEAPVVERDLFNDCSYVNKSAIVGREE
AKIEVINRLLAHGNVVQCPYVLPLVGMGGIGKTTLAKLVYDDLGGEHFDLKLWACVSDTF
NKTKLLEDIIKDASGDVISNLTLGQLVQKIQSLLNGNKYFLVLDDMWFEDRSEWLELKSI
FEVGKVGSVILITTRSTQVASITQTMPEYNLDRLSDDVCLSIFNRLAFMEGEENTYPNLH
DIGRSIVKKCAGIPLVVKSIGSMLYRVRDEREWQRINDVDGLTNLQEEHNKRVLKLLRLS
YDKLPSHLKPCFAYCALTPKDCILRPIAMTYLWSAHGLVELQDEKYEIEDRRCATMMALV
SRSLLQQPDIAFDKTLDSCKIHDLLHDLAIDIMGEELANVTHNKVQVSELTKHIIWGGSC
KRLSDFPKDLVKANKARTFSLPYQMNQVSLSFLEGVISSFSCLRYLNFSTCMFEELPRSI
GNLKHLRVLQLSFNPLLKSLPDTICNLLNLQSLELVYCKQLEELPRKIYRLLNLRCFYIT
TCQRSLVGTNFNKLSSLRLLLIWGCKGLVSLWDDVDVGHLTSIRRLGIFNCPLLTRLPNS
LKLFDVLDDLDIVKCPALELEENECLSGFNRLQTLRFKELPQLTRIPKGIQSAATSLQYL
QIIDCANLKQLQDGLEHFVVLRGIFISKCPNLLALPKGIRKLNALQVLKIEECPYLSKRC
TIPSGEDYELIKHVPEFWLDGHRVTPQ
>Bv6_141050_tjei.t1
MAEAIILPLAKTLLDKLVSFPVDLVLENVTEEIKAAKSVEKDVKSIYDNLIAICAVLRDA
DAKQYASQAIKVWLRDLKSVVYELDDFLDEVAYDALLRTVNKGHFRPKLRYYLSPSSNPL
ISRFHLSHKIKDLRERLASVVAKKNAFGLTEHPVEAPVVERDLFNDCSYVNKSAIVGREQ
AKIEVINRMLAHGNVVECPYVLPLVGMGGIGKTTLAKLVYDDLGGEQFDLKLWACVSDTF
NKTKLLEDIIKDASGAVISNLTLGQLVQKLQSLLNGNKYFLVLDDIWLEDRFKWIELKSI
FEVGNVGSVILITTRSAQVASHTVIIILDENHHILGLGGQVSNACLVNSDSGPKVLWLHC
ITIQS
>Bv6_141080_tcjf.t1
MAEAIILPLAKTLLDKLVSFPVDLALENVTEEIKAAKSVEKDVKSIHDNLIAICAVLRDA
DAKQYASQAIKVWLRDLKSVVYELDDFLDEVAYDALLRTVNKGHFRPKLRYYLSPSSNPL
ISRFHLSHKIKDLRERLASVVAKKNAFGLTEHPVEAPVVERDLFNDCSYVNKSAIVGREQ
AKIEVINRMLAHGNVVECPYVLPLVGMGGIGKTTLAKLVYDDLGGEQFDLKLWACVSDTF
NKTKLLEDIIKDASGAVISNLTLGQLVQKLQSLLNGNKYFLVLDDIWLEDRFKWIELKSI
FEVGNVGSVILITTRSAQVASIAQTIEPYNLDRLSDDVCLSIFNRLAFREGEENKYPNLH
DIGRSIVKKCAGIPLVVKSLGSLLYTIRDEREWQRINDVDGVTNLHEHDKRVLQLLRLSY
NKLPSHLKPCFAYCALIPKDTQLGSELLTNLWSAHGLLELQDGKHEIEDCGYASVMELVS
RSLLEQPFFLFYDTLYFSKMHDLLHDLAIDIMGEELAFVTHDKLQVSELTKHIIWGHESS
DSNWDTYFSKDLFKANKARTIIMCFNELINHVSLSFLEGIISSFSCLRFLDFSGSKFEVL
PRSIGNLKHLRVLNLAHNPLLKSLPDTICNLLNLQSLDLAYCKQLEELPKKIYRLLNLRH
FRITTCQRSLVGTKFNKLSSLRILWIVACKGLVSLWDDVDVGHLTSIRRLYIEDCPMLTR
LPNSLKLLDAIEELHIKNCPALELEENECLSGFKRLHTLSIEGFPQLTRLPEGIQSAATS
LQHLGIGDCGNLNQLLGGLEHFVVLRNIFIFECPNLLALPKEFGELKSLQNLNIFECPHL
SKRCAPSGEDYPLIQRIPLFGLDGYSVIPPQTP
>Bv6_151170_dauh.t1
MEAAFQSGFASALLDVLFSKVTDLFIIELKSIKNVDQAVQKLEATILMAQKLLREVDTSK
FQRNVKLMHFLRDRVYTLTTLSNEAEDVMDEIALMITKRNSSSSKKMWRVRGVILRSLRT
WTIPHGINKLQEKLDDILQQLKDLTTDASSQSNVNHEMPPLIEMHNNNVRQIPLVGRDND
VKAIIDDLITCRGSHSGVSIIGMVGLGKTVLAQTIMNDARVVKEFSVRLWVGMLNGQFNK
EIKDKLAKHTPVSSQIIEKNLIIFDNLLEVTHGDWDDFWSTVKDDIDKGKTMLLITTRNP
KISSMTSTEPYFLRSLSEDCCKGVIMKKGSSHNQNLSSQPRFPVVAGLLASKCEGLPLVA
RIIGLVLAKCDEDYWDTLLNEDLWEWPVFKEEIFPVLQSSYDNMEPDMKNCFAFLSLFPH
NYHFNMDDLLQLWVGEGFIQQAKGSSSLVQIGRTHLDDLLGRSILQKVTQHMERPRFELH
KFNQKFAQLAATGTYMRLDEIEGLSTLSSLNNNTRHLSLLCENIQPTVVWTKLKDFKRLC
TVLSLYTQNKIGQLGRIPPNLFKKVEWLRVLALSNTDIAEVPDSLNRLKHLQYLDVSNTF
IDSLPETLSEIHSLKILKFNNTPNFHRLPKDLQNLTNLLFVDWDISKIEHLGLPFNIGNL
SSLHNLPLFTVGQKAGYTIIELQNLNNLQDSICIKNLENVKDGEEAKIAMLHKKLSLKRI
NLQWNTSRNDSIAKDVLEALQPPTSLKELKITRYGCDVFPRWITHPFPMLEKIHLLRCHS
CTIFPTLGQLPTLKILILEDMRSLISVDTLEIFPSLEILEFKDMPRLREWKGLVVNAMLR
LCKLKLINCPKLINFPSLENLASLVKLQIERCEALESLSVLPASLESLVIRDSPQLKDHC
QVGGKEWLKIDAVPSVEINYKKIPTSGV
>Bv6_152750_xsex.t1
MALISAFLNSWYVISWYAKGIITILASWCVKEIIKSLPSWWSWVKEELSSLILANFWLIY
NLPKEIEEVTRRKAIIVEDLKKAGDITADEDEGNIIYVKERSRINYRLEDVVDRYDLLYR
QRNPNYLMVPVLFVKQLWPKLQIANAIVEIKKDMDLLSQVIHHHHPVEAANDPRSWFGFT
DESLFVDIQRRKEEIITELDLQKRRHLNRFFLAVRGEAGIGKTTVVNQVYEEIRSQFGLS
ASVTVSQSYKPADKLLEILEKFGAPEDVQHAVKTSKDILSASEVFRNYMVGTKLSYIVVL
DDVWDCDLLRCIDVALPSNQEGSRILMTTRNKKVAKYWKTSLYGNDYVAKRLSEENAWNL
FCKRLFNNNNYPDRALEKVSREISAKCAGLPLVILAVAGLLATKSRSMSVWKKVRDNLGH
QYKKSHSYKDTKKIMLYSYHDLPYNLKACFLYFGMFPEDHEIEVSKLVRSWVAEALAKSE
GAYTPEEVAEDYVKDLIERGLVMKINHNMKNNTMYLPTEGELFESSVRIHDVLHEIIREK
SKELDFCEFLLENSQEIDKNGKPRRLSINNISNTLNLQDIRRNCWGNVCSIRSLLLNNCT
NCLDLLKKLLPEFADFLRVLHLEESEIDGQIPHVVENLHNLRLLRLRIRNIQNLPTLVCQ
LINLETLDIYNRSINISVALPTDIKRLQKLKHLIISSEVIIPLGVLTSFTELQTLVEVNV
SESGLVDELKTLKRMRTLHVSKLDGQCVPAFCDALQGMTELRSLQVWVRHDTHSSAIDFE
PEHLIDSPPQKLEELVLIANLTDRLPTWIPELHSLVCMSFEICISMDYLNTLQVLEDLPS
LKKLRIQVEPVISLDFGTQDDKFKNLRLLVIRAQSNLTRISGALPCLQRLHLAGVDEDVN
LPDHIRQVTVFY
>Bv6_152760_fdhj.t1
MALISAFLSSWYVKGITMFLSSWYVKGIITILASWCVKEIIKFLPSWWSWAKEKLYKLIQ
ANFWLIFYLPKEMKEIEIRQEKIVEDLHKAGDITADEDEGNIIYVKERSGINSRVEDVIE
SYDLLRQRNHLVELYPNYLRRYLMVALLFVKQLWPKLKIANAIVEIKKDMNLLSQVLHQP
VEAANDPRSWFRFTDESLFVDIDRRKEEIIMELDLQKRRHLKRFFLAVRGEAGIGKTTVV
NQVYEEVKSQFGLSAWVTVSQSYKPADILLKILEEFGVPENVQHDVKTSQDILSASAMLR
NYMVQNNNLSYIVVLDDVWDCDLLKCIDVALPSNQEGSRILMTTRNKKVAKYWKSSLYGN
DYVAKRLSEEDAWELFCKRLFNNNNYPDRALEEVSREILAKCAGLPLVILAVAGLLATKK
KSISVWKTVRDNLGHEYKKSHSSSYEDTKKIMLYSYHDLPYNLKACFLYFGMFPEDHDIE
VSKLVRSWVAEALAKSEGAYTPEEVAEDYVKDLIERGLVMKISHNMKNNTMYLPTESELF
ETSVRIHDVLHEIIREKSKELDFCEFLLENSQEIDKNGKPRRFSINNISNSLNLQDIRTR
DNACSIRNLLLNNCTNCLDLLAKLLPEFADCLRVLHLEESEIDGHIPQVVANLHNLRLLR
LRICDINNFPELVCQLINLETLDIYNRSISKPVVLNIKRLQKLKHLIINSEVIIPLGVLT
SLTELQTLVHVNVSESGLVKELKTLKRMRTLHVFKLDGKDLPAFCDALEGMTELRSLDVS
VISPSELSACDFEQEHLIKSPPQKLEELVFSFVLRDRLPRWIPELHSLVCLSFEICIGMD
YLGTLQVLEDLPSLKKLRLRVQPNISLDFGTQDKFKNLRSDFWFLWKFSSSEMEGN
>Bv7_157130_rfjq.t2
MAESLVALAIQWIGSTLIQESSILFGVEDQVRDLQEELELMQQFLQDADAKIEMKEIRTL
IRQIRQLAYDVEDIIDTYILEVGAKPNMLWNKGWFMKSACFVHTAPQTYRIGKQIKMLQR
NVKRITERLSSYGVRRITTGGEYFRSSSDHERFSRRKPRSYPYDDDAEFIVGLEKDTKKL
VEVLVGEGKTQVSLVSIVGMGGSGKSTLARMLYNHPYTKECFDCRAWVYISQEWSTKNVL
SEILRKVSSHLEFSKSNAKSSVEELVDKLRSILEKRSYLVVLDDVWRKEALEQILPALPW
MNNDKGSKIVITTRNQEVIQFQDLQRHLFVHEPRPLSKEESWELFCKIALNHHTDYNSES
YEGLGKEMLQKCDGLPLAIVALAGILNTKRNIREWQQVSETVRTRVMEGTSTHMYGRVGE
MLALSYDDIPCDLKPCFLYLGVFPEDCQIPTGMLTRMWIAEGLVTSNEDTSLEDAAMQCL
EKLSNRFMIQVVRTNFEGAIKVIHLHDLLRELCIKKAREQSFLQINTPIDNSPANGASKM
TIQSRRFALHSSTCFPTQVSNLRSLVLLTRSSIVHSAYVSKETVALENLHQNLKLLRLLN
LWGIKTLNGALPTQIGSLIHLRYLGIRASNITELPTSIGKLRNLLTLDYRNIDSDNNVQI
PDVLCKLTLLRHLYLPIKCPLALKELQLSALKNLQILWGVNCAGWDWFSREIPNLSTTLK
KLKVVVSNERDLEAAFSCPSLMCDRLHTLHCEWSSRVVLRITHVFSHNQHLHKLVLTGKI
KVEKLSRILPSNLLVLELKDSNIKDEDPMVVIGKLAHLKLLKLSNSYMGNATTCNLGSFP
QLEELYLENLENLSTWEIEQGAMSSLKKLEILSCGKLREFPQGLAFVTTLQHLECFGVPE
EFDEQAKAYGWFQERLRLPHNFEAIIKHCDTVLDMSSIQKINEKLTTGIFLNDYKKKFWV
MKQEDHQYNCFMLYVTDLLPPEEPDIDALPEYNDYLTFLNSTFRTSEPPYMSDWEWTYME
ERDGQLIKVAKLKTEVCMLYLYGRFDVVDLSPNIVYTFSFVFMLDDSEWEEELSCTTSLH
LPVGSSQTSVQEISHTLKLSDKPRNELQKVLIGEFETHPKVLGHVNFTWHCDFRLFTKVG
ITVKGVIIEPKL
>Bv7_159070_qhcp.t1
MVKTFWIGLRLSEGASCDRAFGQAGRLGSLPSQGKRNDYLNRADSSCMMMIVSNILKRID
GGGSKSEMAEAVVNVVIQNLVPWLVHEATFLRGIHGDISEVIDELQSIQSFIKDADEKAE
KDEDEISYSAKTWVKKLREVAYQIEDVTDSYVLQIATEAADCEQCHPKLLGSVARLMCWI
VRLKPRHEMRQQIIQVKQRINGIKEDGKSYGFSRSSSSSVLVRSSTIESRHDRRASSLFI
EEAEVVGIEGDREHLVDWLVNGETKRAVFSIVGMGGLGKTTLARKVYDSQIVINHFSNQA
WVTVSQSYKVEELLKKTLKHFYKKRKESPPPQIENMDETLLMFELREYLKQKKYMVVFDD
VWSVEFWEFIRHALPDDNSQGSRVLITTRYKEVAHSCKTSSYDRIYKLNRLPEEKALELF
CKKVFYYAGSSSNDVIQVPPELKELANNIVRRCEGLPLAIVAIAGLLSTKRKEVIEWQEL
EKNLGSELLTNLHLSSMTRILSLSYYELPYYLKLCLLYFGMLPEDYSIRHARLIRLWIAE
GFVKGVRGKSVEQVAKEYLVELINRSLVQVSRLDVDEKIRTIRVHDLMREIILSKSEELR
YGHVWTDENSSSCFDHLARRLSIHGSCTNDNFLKNTGNGNGNGNGKCGTRSLLIFDVDKL
PDSVLRSYMKMFKLLKVLDLLDAPISFLPEQVGDLYHLRYLSLRNTNTKQLPNSIGRLHN
LQTLDLKCSCVHALPAEVKRLHNLLYLIGYCYDYETDFSISAQRGLKLKKGFGRLQNLQK
LYLVEANHGITVLKELRKLKQLRKLGITKLPTQNGKILCESIASMTHLQSLEVCSEGENE
TLDLQFMSSPQFLQRLYLKGRLQKIPDWIPKLNNLVTLSIMWSGLMIDPLHILQHLPILS
ELVFQDTFLGQQLVFEAHGFQKLKILKLYDMNTLTNLTIEKGALPSVQLLKIGPIPKLNS
VPTGIQYLTDLASLRFYDVSKEFALRLLPHQGQDFWVVQHVQTLLFHFQIHGERYKTCTL
NELDFLCK
>Bv7_168360_mgxu.t1
MPSVIALVDSILVSISSFHNVLYDVRRMKRTAILDEQSAMESVSLQPEKKRRKVQPSLSI
NLEYVNRIIGWLGNNEISTIGIHGMGGIGKTTLAIELYTRLSNHDIPSSDDNYASAWVSV
GIDFTVFQLQQKIASAFGIDFQDDKDVIRRASILNAFLSGLGKYILFLDDLWGDFRPEDV
GIPRQCKLILISRLLDVFRILRCQKILKIETRSEEETWQVFQHCIGHGVSNLKEVPSCKK
LVYHKCAGLPLAIITLANNMRGVVDASRWREFLEIMDPIQNIDVFSRLKLSYERLNNIKL
QRCFLYSALYLKDKSLVSREELIRLWIGKRLIDDVPSLQAQFDMGHSILNKLLNSCLLET
CQDNKNIKMHDLVRRLAISILRDSNMVKTCIPSKWEL
>Bv7_168460_qctg.t1
MKPFAVLWDVFRLPKILIQEGGLVERQRILMGKADYIRARIEDFESCVSIEQSRKRKRDD
DLFSRLAKGRAFSHQAKSLLGQVSEACSEKKRRVEGGSIFSSLTWAKRVLIHKLINTLSA
YEKEADMLLRCTLSDKQGSDHGNLMPVRNIFGQQASDVLDQVQALLRGDEIGRISIYGIE
GIGKTFLMKHLHNSVLKWVEPEKFDFVFWVTTPRQFSIERVQDAVAAAVKCDLSSDDDLS
VRARILSNKLAQLGSFVIFLDNVPESRISDLDQIGISVPAEGSKSKVVITTTSNYASEML
DSFRTVKLGRLSDEEACELLKNEASISTRMRSDSSLNSVTSLLAKKCHGVPRMVVDVATR
MRGIDDPCEWRNALFELRGTPFSVFWTSQHCTTNWGNEIILPQRRKICSNIKFIKQWNLI
IPYPCTYKK
>Bv7_168480_ojty.t1
MPFKLSIFNTIFAFLRNYHGVSCDGISNNTGCVAVDNPFDSATNTVESQPPTKRRKVQTS
LRVNSEYVDKIVGWLADDQITSIGIYGMGGIGKTTLGLQLHNWIRNHGIPSTGIHAIAWV
SVEMDITVYQLQQKIADAIRLDLQGDKDENRRASMLHAFLSRNDKFILFLDDLWGAFRRE
DIGIPYECKLILISRLLDVCRTLHCQKIIKVEPLSEEESWQLFHHNIQKGFPDPKEVSSV
RKLVYNECAGLPLAITVLANSSKRGVVTPMGPTQLDDVFSRLQLSYKRLNNVKVQRCFLY
AALYPKGYAISKEELIRVWIGGRLIDDVPSLQVQYDMGYTVLNKLLNSCLLETCQDNRSV
KMHDLVRHMALSIAKDDNFVVKADATSILECCGNLHAVSLINTSIALIPSGTSLKCTNLK
TLLLQNNPVEVIPESFFLDMHALRVLSLSATSVIRLPTSISSLEELQVLDLSSCQKLKEV
PQLAKLHKLRFLDLSHTALEQIPRSLEMLKRLVELDLSFIHEPKIFPRGILLALSSLKRL
SCNVLGIIHELQNLESLEILDAKFESLFDMSVYVKSEHWRKLECFHLQVGNQITPKRFYS
RAVSLHSCTLSGQGGERFVLPYDIQELYLDDCSGFSSLSDIISPANAYGLQQEAEAFSSL
EICSISRCNNIEQLLAPGQMPNLLQSLEILEVEECEQLKKLLVEDVSLPELKQLILTSLP
QLNGVYKGRLVCTSLQSLTVMDCPNMKRLPIFNTDNVEDQFVPSTIEWIEGQQKWWELLE
WDKSESKALLQPFFRCRSSIDLC
>Bv7_168510_pfok.t1
MKRCAIIDEQSEMESVFLQPEKKRGKVQPSLSINSEYISRIIGWLGNNEISTIGIHGMGG
IGKTTIAIELYTQLLNHDILAAWVSLGIDFTVFQLQQKIASAFGLDFQDNKDVIRRASIL
NAFLVCSGKYILFLDNLWGDFRPEDVGIPRQCKLILISRLLDVFRILRCQKVLKIETRSE
EETWQLFQHSIGYGVLDSKEVPSCKKLVYHKCAGVPLAITTLANSMRGVVDASKWREFLE
TVEPTQNIEVFSRLKLSYERLNNIKLQRCFLYSAVHLKDKSLLPREDLIRLWIGDRIIDD
VPLLQAQYDMSHTILNKLLNSCLLEICQDNRSIKINDLIRCVALSILRDSNMVKTGITFK
TGVTRESSCCFLDKFHGDRDVISLP
>Bv7_168550_inik.t1
MTPDFISGKVRNLQGNSLENVGKQNDYGIKSENLRKNYIVQSCGKHNREDMLLLGVRSLV
GKLILENLEKILSWLSDDKINKIGVFGMGGCGKTTLAVHVYNRILQSDLSRVLVWVTVGM
NFDVHKLQLCISRAVGLDLENEKDETKGAARLHDYLSKRGRYVLILDNLWEHYSFEKVGI
PSACKVIITTRMLSICRRTGCQKTIKIGMLGDCEAWQLFCSVLEYEPLPGDDIGHIAQLV
CQECAGLPLGIVHMARSLRGVNKVSEWKYSMRQLKEVPKEHDFLVTKHLYLKLHSSYARL
ANAKIKLSLLYYTLYPKDCKIQREELIRLWIAVGLIDEVSSLQAQYDQGHTIVNELVDSS
LLETSGDGLFVKMHDVIRNMAVKITREKDGPRFLAICNSQLKEVVQALEFKEDIHAVSLM
KNYITEIPFDTSPKCPKLSVLLLQHNPLKNVPSSFFLHMPSLRVLDLSNTNIQRLPDSTC
ELKNLRSLLLHCCQKLTYVPALVNLKALQMLDLGYTAIKKIPFGIERLTMLRELDLSGLH
KLKEVGCGLLAMPPALKRISCYVVGGILQELQTLRSLEILDATFKNISEYNGYVKSEHWR
VLDRFHLQVRDSVEEEQESNNVLWQYSNVVSFYGCSLVGEREQLVLPENVNLLHIDKCDG
VGRLCDMLKWESKDSYWENSGLNNTTHRLGEAVVTRGGPLLNLEIVIVSRCHNIEKLFTT
KQIMGLQNLEILEIRDCFELKELITEEDNDRSLSECSPSTVRLPNLEMLKLTRLPLLSSI
YKGLLLCTSLHSIRVDECPKLTRLPFSFFLDDQCKLLQPMLEKIEGQDEWWDSLELNQTA
AKLSLQTLYRPISGGDQSQM
>Bv7_168650_jfwy.t1
MKPFAALWYIFSLLRILIQGGLGERKRILEGITNSVRARIEDAEVALSCIPIQQSKKRKR
DDDLLSWVTKGRELVQEAKILLGQVIEACPEKKERVEGESIFSSQTWEKLVVINKLINTL
SAHEKEADVLFRCAFSGNQAPDHGNIIPVTNIFGQQALDALDQLQVLLRSDEIGRIYIHG
IEGIGKTFLMKHLHNCVLKWAEPEKFEFVVWITIPRQFSIERVQDAVAAALKCDLHSDDD
LNVRAKTLSDMLARLGSFVLFLDNVPEARVSDLDRIGISVPAAGSKSKVVITTRLTYVSE
MLDSFGTVKLDRLSDEEACELLMNEASPSGRMRCDSMLNSIPGLLANLCHGVPRTIVDIA
TCMRGIDDPREWKNVLFELGRTPISGDINRA
>Bv7_168690_xpza.t1
MPFGVSIYDSFCALVRNYRGVSCDAMGNRGCEAVDRISKVETVDSQPQKKRRKVQKSLHV
NSEYVAKIVSWLANDKITTVGIYGMGGIGKTTLAVQLHSWIQDHAIHSVGIHDIAWVYVE
MDFTCILFIDNLWGDFRREDVGIPCQCRLVLITRLLDVCRRLHCQKIVKVEALSEEENWQ
LFHHSTECGVSSLNELSSIRKLVYKECAGLPLAVTVLANTIKGVVNPFMGPTQLDDVFNR
LKPSYERLNNVKLQRSFLFAALYPKGYAIHKKELIWLWIGQGIIDEVPSLQAQYDMGHTM
LNKLLNSCLLETCQDQRVVKMHDLVRRMALSIARDNFMVETGVTSKMEFSGNLHAISLIK
SSISLIPSGNFLKFANLSTLYLQNNPIEVIPESFFLQMRTLHVLSLSATHIIRLPSSIGA
LEELQVLDLSSCQKLKEVPQLAKLHNLRFLDLSQTAVEKVPRSLEMLKKLTELDLSSVLE
PKRVPNGVLSALSRLKRLSCHVLGVIHELQNLKSLEILDAKFENLFDLSVYVKSEHWRTL
ECFHLEVGHQIRPKRFYNRGVSLNGCTLSGQEAEQFVLPYDIWELYLDDCSGFSSLSEII
ISTNAYGFQQEAEAFSSLEICHVSRCNDVEQLLSPGWMPYLQCLEILEVEECLQLKELMP
EDVNLPQLKQLVLTSLPQLNSVYKGQLVCASLQSLTVMECPNLKRLPFFYMEDQLVPSGL
EWIEGQHKWWESLEWDKPKSKALLKPFFRCSSVTDV
>Bv7_177740_zcug.t1
MNAIFTKFFRIELFWRDLRCDGGRIDTRVETVVNNQSELGTGHIQQENKRRRLVQPSLCF
NSECVDRIISWLDNDEVDTIGVYGMCGVGKTTLATQLETRLLNHDIRFSASHDVAGVSVG
VNCSVYKLQQDIAGAFGIDLQGDEDKTRRASMIEAFFSRRDKCVLILDDLWGDFRRKDVG
IPKECKLVLISQSLDVCRVLGCEKVLKVEPLSEGKTWKLFNHSIGGGVLNNEDVCRIRKL
VYDKCAGLPLAIVELAKRLRKMVDDNGFSWREVLEGTNPFSSRSMHLEDTFSHLKLSYER
LSDIKLQQCFLYSAIYPKGHAISREELIRVWIGEKLIDDISSLLAQYDKGHSILNKLINS
CLLEACEDYKGCIKIHEVVRHMALSIAGDSFMIEAGVPSKFEFRENVRVVSLINSLISPI
PSGASSKYHTLSTLLLQHNPLELIPESLFLQMRALRVLNLSDTRLIRLPSSIGALEELRV
LDLSFCQNLKQVAALSKLLKLQFLNLSQTTIEKVPCSLEKLKRLTELNLSSIPEPTKIPS
VVLLALCRLKKLTCHVIGTIHELQRMNSLEILDARFFSLCDLSAYVRSQHWCILESYSLQ
LGCEVQAEQPYIRRVSLQGFSLTGQEQYIVLPSNIQELYVDNCRGFRRLSDVMYPVAYQH
KSCQNYEVFSSLEICVISRCPDVETLFAANWVENLQSLELLQVEDCGQLKEVITEEFVER
GVYPEGISAPINLLQIRQLIFTRLPQMESIYKGQLVCASLLSCTFLDCPKLTRLPFSCMG
NGEETFPWRLEWIEGEKKWWEMLEWDQPGSEALFKPLFRCKSLDDQ
>Bv8_199260_qrne.t1
MVIKLEELKDKRDDLKKEIEQAELGGLMSTKQVKGWLDNVEKTEAEAHLILAQPIMQQGM
CCKKPSCSSRYRLSKKALQKEREISDLITKKASLDVAVRDLLRIDPKPCVPTVGLNAAMV
VALETIADDEAQMIGIYGLGGVGKTTLLKKINNEYISRTNEFEAVIWVTVSKDFNQERIQ
RVLISRLGLSVDAAESQEMLTSRIYNFLRRIKFLLLLDDVWRRLDLENIGIPLPDERNKC
KVVFTACSEDVCSDMDANKKLKVDFLSEEYSWCLFSEKAGGMDVVNSDHIKPHAEAIVKR
CGGLPLALITVGRAMANMKTEKEWEHVVEVLSNAASEIRGMEDVFTILKFSYDSLQDDTL
KMCFLYCALFPEDYPLEKEQLIDYWIGEGFLDGSNVYSLHNKGHAIIGSLKVTCLLETGE
DDTQIKMHDIVRSFALWIASNRGQNVEKAVVQGCNGLLELPSVEKWDKVERASLLGNEIT
TLSAGLVCPNLSTLLLHWNRSLSKISNDFLQHMPTLKVLDLSVTSIRELPASVGQLVELR
YLDLSRTKIAALPQELGHLSKLRHLDLQRTDSLKKIPREAILGLRNLRVLNMYYSYGEWE
ISHCEVERQIKFLDLQELTHLTALGITMTEFSALMKLSNFYHILDCIEYLFIKGCEGLVY
LMVATEYGGGERLRRLNIYDCTTLKEIDIGCESGKDWLPSLEVLSLHNLPNLTTIWRNSV
SPKSHRNLRFINIWYCHKLKNVSWIIQLPRLEKMYLFYCDEMEEIIGESDATEGALELQF
PRLQTISFRGLPRLRSISKVAISFPKLQTLAHIDCPQLRKLPSTGYGLSDLPIVYCSREW
WENLEWEDVASSSTLHPQFIAN
>Bv9_203570_geqf.t1
MVDAVVTVFLEKLFNVLVQEGGVLLGFKDQFKKLQNDLKYMQSFFKDAERLKRKDESLKC
TLADMRELVYEAEDILADCQLLSNSSGKLLEDYSPTKVPAKYQMGKRIGEINEKINSIKN
NISSFLGPLQPVHGNVEEEGPPRWSSPVYDHTQVVGLERDTRKLKDWLSQSDSSGILSIG
VVGMGGLGKTTVAQTVFNDKDIDLRFEKRIWVSVSQKFNEEQIMRSILRYLGDTNIGDNH
GDLLRRINQYLLGKRFLIVLDDVWSEDTSWWVRIYEGLPKGNGSCIIVTSRIEEVTRKMR
VQEARIHRPQVLNEGHSWSLFCNVAFAETHGECTSTELESVGKEIVSKCRGLPLAIKAVG
GMMLCKPPYYHEWRRIADHFRDELGVEDNSVMASLQCSYDELPPYLKSCFLSLSIYPEDC
EISKDQLVRWWIGEGFVPVRNGRLATEASEDCFSGLTNRCLVEVVEWDYNGKISTCKVHD
MVRDQVIKIAADDAFSGLSAAHCRHLGLTTDMEEKQMVTSKKMRALVSTSKSGEVNKIAT
CIGNKLCDFRYLRVLDLSKSIFGVLLADLLCKVGGLKHLTCFNLSNTHPLTQVPQTLEKL
HNLQILDLSYCQSLRSLPAFVMTFKNLVVLDVSHCGSLELLPRGLGMLSHLQVLLGFKPA
RLESEGSRISELRNLSDLRILELQLTRADEIDDAETDALTGLRKMQILTISCFNSFESDK
LISKLEKVCPPSQLHELSLKFYPGKISPKWLNPVSLPMLRYLSLCGGNLRQLSRGFWGND
ETSWRIEGLKLDSLSNLNVEWEMIQGVMPSLKTVHACWSPELIAFPIEGIGFRGGVWKKS
DRNN
>Bv9_223370_arxt.t1
MIQIQEIAYEAEDIVELFLYKLISHQNQEHAGKTTVIKSKLERYLWVFGEAKAIHDASNN
IEALRAKIATLTSRLQAYGFKITRSDFDSLTSRVHALDVIKEEKFVGLDDQVKKIVCDLV
GETGENRVIGVWGKSGVGKTTLAKEVYFDHVIRKHFNRFSWVHVPQNWKFCGLLRGILTC
FATKSDDEISIMTDQELINEVYEVLLEKKCLVVLDNVWSWEIWDGIKAAFPGDDDIDSGS
KFLFTTENRQVAEKMYEGAMIHEIKCLSYDQSWELLQSNLGSIPAQIFGIDGTPKMMEMV
KKMLKLCQGIPLAITALGGLMVTKKTPEEWQILLDFLSSHNNGKNHEQSYEKVMEVCYYA
LPYYLKNCFLHLGNFPENFDIPTKNLCNMWVAEGIVVLTNGEVCRGESLEDFAENCLSEL
LQRGLVQVSQRKSSNGSVKSCRMHDLMRDLCLRVSKEENFLSIRDFDSNEVVVNGKTRRL
AIYLGQEGKDQIPLPSKISIIRSLLLFPSQKERPEVNHASLKALCRDSQLLRVLDFQGVV
VSSKTLPKEIGDLIYLRYLSLRDMLLTKVPPTLGCLRWLETLDLRAKVRLEIPNVLWCFQ
RLRHLYLPCYFTIKDSEKLRLDNLNNLLTLKNVNHFILEDVLAMKNLKKASVRYMPENEH
IEFIQKSPDIVFGLTVFRAIIGKEQVNSLISFDNLIKLELKGEVSVTINNIEFPPNLKKL
VLDFCGIMEDPMPVLEKLTMLTSLCLDHQAYVGEKMICSALGFPQLTYLRLNGLKNLQDL
NVEKGAMLNLKYLEVKYCERLTRIPEELPEKVQITHI
>AT4G26090.1
MDFISSLIVGCAQVLCESMNMAERRGHKTDLRQAITDLETAIGDLKAIRDDLTLRIQQDG
LEGRSCSNRAREWLSAVQVTETKTALLLVRFRRREQRTRMRRRYLSCFGCADYKLCKKVS
AILKSIGELRERSEAIKTDGGSIQVTCREIPIKSVVGNTTMMEQVLEFLSEEEERGIIGV
YGPGGVGKTTLMQSINNELITKGHQYDVLIWVQMSREFGECTIQQAVGARLGLSWDEKET
GENRALKIYRALRQKRFLLLLDDVWEEIDLEKTGVPRPDRENKCKVMFTTRSIALCNNMG
AEYKLRVEFLEKKHAWELFCSKVWRKDLLESSSIRRLAEIIVSKCGGLPLALITLGGAMA
HRETEEEWIHASEVLTRFPAEMKGMNYVFALLKFSYDNLESDLLRSCFLYCALFPEEHSI
EIEQLVEYWVGEGFLTSSHGVNTIYKGYFLIGDLKAACLLETGDEKTQVKMHNVVRSFAL
WMASEQGTYKELILVEPSMGHTEAPKAENWRQALVISLLDNRIQTLPEKLICPKLTTLML
QQNSSLKKIPTGFFMHMPVLRVLDLSFTSITEIPLSIKYLVELYHLSMSGTKISVLPQEL
GNLRKLKHLDLQRTQFLQTIPRDAICWLSKLEVLNLYYSYAGWELQSFGEDEAEELGFAD
LEYLENLTTLGITVLSLETLKTLFEFGALHKHIQHLHVEECNELLYFNLPSLTNHGRNLR
RLSIKSCHDLEYLVTPADFENDWLPSLEVLTLHSLHNLTRVWGNSVSQDCLRNIRCINIS
HCNKLKNVSWVQKLPKLEVIELFDCREIEELISEHESPSVEDPTLFPSLKTLRTRDLPEL
NSILPSRFSFQKVETLVITNCPRVKKLPFQERRTQMNLPTVYCEEKWWKALEKDQPNEEL
CYLPRFVPN*
>AT4G10780.1
MGSCISLQISCDQVLTRAYSCFFSLGNYIHKLKDNIVALEKAIEDLTATRDDVLRRVQME
EGKGLERLQQVQVWLKRVEIIRNQFYDLLSARNIEIQRLCFYSNCSTNLSSSYTYGQRVF
LMIKEVENLNSNGFFEIVAAPAPKLEMRPIQPTIMGRETIFQRAWNRLMDDGVGTMGLYG
MGGVGKTTLLTQIHNTLHDTKNGVDIVIWVVVSSDLQIHKIQEDIGEKLGFIGKEWNKKQ
ESQKAVDILNCLSKKRFVLLLDDIWKKVDLTKIGIPSQTRENKCKVVFTTRSLDVCARMG
VHDPMEVQCLSTNDAWELFQEKVGQISLGSHPDILELAKKVAGKCRGLPLALNVIGETMA
GKRAVQEWHHAVDVLTSYAAEFSGMDDHILLILKYSYDNLNDKHVRSCFQYCALYPEDYS
IKKYRLIDYWICEGFIDGNIGKERAVNQGYEILGTLVRACLLSEEGKNKLEVKMHDVVRE
MALWTLSDLGKNKERCIVQAGSGLRKVPKVEDWGAVRRLSLMNNGIEEISGSPECPELTT
LFLQENKSLVHISGEFFRHMRKLVVLDLSENHQLDGLPEQISELVALRYLDLSHTNIEGL
PACLQDLKTLIHLNLECMRRLGSIAGISKLSSLRTLGLRNSNIMLDVMSVKELHLLEHLE
ILTIDIVSTMVLEQMIDAGTLMNCMQEVSIRCLIYDQEQDTKLRLPTMDSLRSLTMWNCE
ISEIEIERLTWNTNPTSPCFFNLSQVIIHVCSSLKDLTWLLFAPNITYLMIEQLEQLQEL
ISHAKATGVTEEEQQQLHKIIPFQKLQILHLSSLPELKSIYWISLSFPCLSGIYVERCPK
LRKLPLDSKTGTVGKKFVLQYKETEWIESVEWKDEATKLHFLPSTKLVYILS*
>AT4G27190.1
MECCAPVIGEILRLMYESTFSRVANAIKFKSNVKALNESLERLTELKGNMSEDHETLLTK
DKPLRLKLMRWQREAEEVISKARLKLEERVSCGMSLRPRMSRKLVKILDEVKMLEKDGIE
FVDMLSVESTPERVEHVPGVSVVHQTMASNMLAKIRDGLTSEKAQKIGVWGMGGVGKTTL
VRTLNNKLREEGATQPFGLVIFVIVSKEFDPREVQKQIAERLDIDTQMEESEEKLARRIY
VGLMKERKFLLILDDVWKPIDLDLLGIPRTEENKGSKVILTSRFLEVCRSMKTDLDVRVD
CLLEEDAWELFCKNAGDVVRSDHVRKIAKAVSQECGGLPLAIITVGTAMRGKKNVKLWNH
VLSKLSKSVPWIKSIEEKIFQPLKLSYDFLEDKAKFCFLLCALFPEDYSIEVTEVVRYWM
AEGFMEELGSQEDSMNEGITTVESLKDYCLLEDGDRRDTVKMHDVVRDFAIWIMSSSQDD
SHSLVMSGTGLQDIRQDKLAPSLRRVSLMNNKLESLPDLVEEFCVKTSVLLLQGNFLLKE
VPIGFLQAFPTLRILNLSGTRIKSFPSCSLLRLFSLHSLFLRDCFKLVKLPSLETLAKLE
LLDLCGTHILEFPRGLEELKRFRHLDLSRTLHLESIPARVVSRLSSLETLDMTSSHYRWS
VQGETQKGQATVEEIGCLQRLQVLSIRLHSSPFLLNKRNTWIKRLKKFQLVVGSRYILRT
RHDKRRLTISHLNVSQVSIGWLLAYTTSLALNHCQGIEAMMKKLVSDNKGFKNLKSLTIE
NVIINTNSWVEMVSTNTSKQSSDILDLLPNLEELHLRRVDLETFSELQTHLGLKLETLKI
IEITMCRKLRTLLDKRNFLTIPNLEEIEISYCDSLQNLHEALLYHQPFVPNLRVLKLRNL
PNLVSICNWGEVWECLEQVEVIHCNQLNCLPISSTCGRIKKIKGELSWWERLEWDDPSAL
TTVQPFFNPVREVPLLIADATTQML*
>AT4G27220.1
MFRSNARALNRALERLKNVQTKVNEALKRSGIQEKSLERKLRIWLRKVEENVPLGELILE
KRSSCAIWLSDKDVEILEKVKRLEEQGQDLIKKISVNKSSREIVERVLGPSFHPQKTALE
MLDKLKDCLKKKNVQKIGVWGMGGVGKTTLVRTLNNDLLKYAATQQFALVIWVTVSKDFD
LKRVQMDIAKRLGKRFTREQMNQLGLTICERLIDLKNFLLILDDVWHPIDLDQLGIPLAL
ERSKDSKVVLTSRRLEVCQQMMTNENIKVACLQEKEAWELFCHNVGEVANSDNVKPIAKD
VSHECCGLPLAIITIGRTLRGKPQVEVWKHTLNLLKRSAPSIDTEEKIFGTLKLSYDFLQ
DNMKSCFLFCALFPEDYSIKVSELIMYWVAEGLLDGQHHYEDMMNEGVTLVERLKDSCLL
EDGDSCDTVKMHDVVRDFAIWFMSSQGEGFHSLVMAGRGLIEFPQDKFVSSVQRVSLMAN
KLERLPNNVIEGVETLVLLLQGNSHVKEVPNGFLQAFPNLRILDLSGVRIRTLPDSFSNL
HSLRSLVLRNCKKLRNLPSLESLVKLQFLDLHESAIRELPRGLEALSSLRYICVSNTYQL
QSIPAGTILQLSSLEVLDMAGSAYSWGIKGEEREGQATLDEVTCLPHLQFLAIKLLDVLS
FSYEFDSLTKRLTKFQFLFSPIRSVSPPGTGEGCLAISDVNVSNASIGWLLQHVTSLDLN
YCEGLNGMFENLVTKSKSSFVAMKALSIHYFPSLSLASGCESQLDLFPNLEELSLDNVNL
ESIGELNGFLGMRLQKLKLLQVSGCRQLKRLFSDQILAGTLPNLQEIKVVSCLRLEELFN
FSSVPVDFCAESLLPKLTVIKLKYLPQLRSLCNDRVVLESLEHLEVESCESLKNLPFVPG
NTGMINEQMAWEYMSRTLG*
>AT1G63360.1
MGISFSIPFDPCVNKVSQWLDMKVSYTHNLEKNLAALEKTMKELKAKRDDLERRLKREEA
RGLQRLSEFQVWLDSVATVEDIIITLLRDRNVEIQRLCLCRFCSKSLTRSYRYGKSVFLR
LREVEKLKGEVFGVITEQASTSAFEERPLQPTIVGQDTMLDKAGKHLMEDGVGIMGMYGM
GGVGKTTLLTQLYNMFNKDKCGFDIGIWVVVSQEFHVEKVQDEIAQKLGLGGDEWTQKDK
SQKGICLYNILREKSFVLFLDDIWEKVDLAEIGVPDPRTKKGRKLAFTTRSQEVCARMGV
EHPMEVQCLEENVAFDLFQKKVGQTTLGSDPGIPQLARIVAKKCCGLPLALNVIGETMSC
KRTIQEWRHAIHVLNSYAAEFIGMEDKVLPLLKYSYDNLKGEQVKSSLLYCALYPEDAKI
LKEDLIEHWICEEIIDGSEGIEKAEDKGYEIIGCLVRASLLMEWDDGDGRRAVCMHDVVR
EMALWIASELGIQKEAFIVRAGVGVREIPKIKNWNVVRRMSLMENKIHHLVGSYECMELT
TLLLGKREYGSIRSQLKTISSEFFNCMPKLAVLDLSHNKSLFELPEEISNLVSLKYLNLL
YTEISHLPKGIQELKKIIHLNLEYTRKLESITGISSLHNLKVLKLFRSRLPWDLNTVKEL
ETLEHLEILTTTIDPRAKQFLSSHRLLSHSRLLEIYGSSVSSLNRHLESLSVSTDKLREF
QIKSCSISEIKMGGICNFLSLVDVNIFNCEGLRELTFLIFAPKIRSLSVWHAKDLEDIIN
EEKACEGEESGILPFPELNFLTLHDLPKLKKIYWRPLPFLCLEEINIRECPNLRKLPLDS
TSGKQGENGCIIRNKDSRWFEGVKWADEATKKRFLPSCQLISLK*
>AT1G58602.1
MAGELVSFAVNKLWDLLSHEYTLFQGVEDQVAELKSDLNLLKSFLKDADAKKHTSALVRY
CVEEIKDIVYDAEDVLETFVQKEKLGTTSGIRKHIKRLTCIVPDRREIALYIGHVSKRIT
RVIRDMQSFGVQQMIVDDYMHPLRNREREIRRTFPKDNESGFVALEENVKKLVGYFVEED
NYQVVSITGMGGLGKTTLARQVFNHDMVTKKFDKLAWVSVSQDFTLKNVWQNILGDLKPK
EEETKEEEKKILEMTEYTLQRELYQLLEMSKSLIVLDDIWKKEDWEVIKPIFPPTKGWKL
LLTSRNESIVAPTNTKYFNFKPECLKTDDSWKLFQRIAFPINDASEFEIDEEMEKLGEKM
IEHCGGLPLAIKVLGGMLAEKYTSHDWRRLSENIGSHLVGGRTNFNDDNNNSCNYVLSLS
FEELPSYLKHCFLYLAHFPEDYEIKVENLSYYWAAEEIFQPRHYDGEIIRDVGDVYIEEL
VRRNMVISERDVKTSRFETCHLHDMMREVCLLKAKEENFLQITSNPPSTANFQSTVTSRR
LVYQYPTTLHVEKDINNPKLRSLVVVTLGSWNMAGSSFTRLELLRVLDLVQAKLKGGKLA
SCIGKLIHLRYLSLEYAEVTHIPYSLGNLKLLIYLNLHISLSSRSNFVPNVLMGMQELRY
LALPSLIERKTKLELSNLVKLETLENFSTKNSSLEDLRGMVRLRTLTIELIEETSLETLA
ASIGGLKYLEKLEIDDLGSKMRTKEAGIVFDFVHLKRLRLELYMPRLSKEQHFPSHLTTL
YLQHCRLEEDPMPILEKLLQLKELELGHKSFSGKKMVCSSCGFPQLQKLSISGLKEWEDW
KVEESSMPLLLTLNIFDCRKLKQLPDEHLPSHLTAISLKKCGLEDPIPTLERLVHLKELS
LSELCGRIMVCTGGGFPQLHKLDLSELDGLEEWIVEDGSMPRLHTLEIRRCLKLKKLPNG
FPQLQNLHLTEVEEWEEGMIVKQGSMPLLHTLYIWHCPKLPGEQHFPSHLTTVFLLGMYV
EEDPMRILEKLLHLKNVSLFQSFSGKRMVCSGGGFPQLQKLSIREIEWEEWIVEQGSMPL
LHTLYIGVCPNLKELPDGLRFIYSLKNLIVSKRWKKRLSEGGEDYYKVQHIPSVEFDD*
>AT1G59780.1
MQDLYMVDSIVSFGVEKLWKLLSQEYERFQGVEEQITELRDDLKMLMAFLSDADAKKQTR
ALARNCLEEIKEITYDAEDIIEIFLLKGSVNMRSLACFPGGRREIALQITSISKRISKVI
QVMQNLGIKSDIMDGVDSHAQLERKRELRHTFSSESESNLVGLEKNVEKLVEELVGNDSS
HGVSITGLGGLGKTTLARQIFDHDKVKSHFDGLAWVCVSQEFTRKDVWKTILGNLSPKYK
DSDLPEDDIQKKLFQLLETKKALIVFDDLWKREDWYRIAPMFPERKAGWKVLLTSRNDAI
HPHCVTFKPELLTHDECWKLLQRIAFSKQKTITGYIIDKEMVKMAKEMTKHCKRLPLAVK
LLGGLLDAKHTLRQWKLISENIISHIVVGGTSSNENDSSSVNHVLSLSFEGLPGYLKHCL
LYLASYPEDHEIEIERLSYVWAAEGITYPGNYEGATIRDVADLYIEELVKRNMVISERDA
LTSRFEKCQLHDLMREICLLKAKEENFLQIVTDPTSSSSVHSLASSRSRRLVVYNTSIFS
GENDMKNSKLRSLLFIPVGYSRFSMGSNFIELPLLRVLDLDGAKFKGGKLPSSIGKLIHL
KYLSLYQASVTYLPSSLRNLKSLLYLNLRINSGQLINVPNVFKEMLELRYLSLPWERSSL
TKLELGNLLKLETLINFSTKDSSVTDLHRMTKLRTLQILISGEGLHMETLSSALSMLGHL
EDLTVTPSENSVQFKHPKLIYRPMLPDVQHFPSHLTTISLVYCFLEEDPMPTLEKLLQLK
VVSLWYNAYVGRRMVCTGGGFPPLHRLEIWGLDALEEWIVEEGSMPLLHTLHIVDCKKLK
EIPDGLRFISSLKELAIRTNEKVFQKKVSKGGEDYYKMQHVPLIRYNWPQEPENNEVIYS
FPSPII*
>AT1G58807.1
MAGELISFGIQNLWNLLSQECELFQGVEDQVTELKRDLNMLSSFLKDANAKKHTSAVVKN
CVEEIKEIIYDGEDTIETFVLEQNLGKTSGIKKSIRRLACIIPDRRRYALGIGGLSNRIS
KVIRDMQSFGVQQAIVDGGYKQPQGDKQREMRQKFSKDDDSDFVGLEANVKKLVGYLVDE
ANVQVVSITGMGGLGKTTLAKQVFNHEDVKHQFDGLSWVCVSQDFTRMNVWQKILRDLKP
KEEEKKIMEMTQDTLQGELIRLLETSKSLIVLDDIWEKEDWELIKPIFPPTKGWKVLLTS
RNESVAMRRNTSYINFKPECLTTEDSWTLFQRIALPMKDAAEFKIDEEKEELGKLMIKHC
GGLPLAIRVLGGMLAEKYTSHDWRRLSENIGSHLVGGRTNFNDDNNNTCNNVLSLSFEEL
PSYLKHCFLYLAHFPEDYEIKVENLSYYWAAEGIFQPRHYDGETIRDVGDVYIEELVRRN
MVISERDVKTSRFETCHLHDMMREVCLLKAKEENFLQITSSRPSTANLQSTVTSRRFVYQ
YPTTLHVEKDINNPKLRALVVVTLGSWNLAGSSFTRLELLRVLDLIEVKIKGGKLASCIG
KLIHLRYLSLEYAEVTHIPYSLGNLKLLIYLNLASFGRSTFVPNVLMGMQELRYLALPSD
MGRKTKLELSNLVKLETLENFSTENSSLEDLCGMVRLSTLNIKLIEETSLETLAASIGGL
KYLEKLEIYDHGSEMRTKEAGIVFDFVHLKRLWLKLYMPRLSTEQHFPSHLTTLYLESCR
LEEDPMPILEKLLQLKELELGFESFSGKKMVCSSGGFPQLQRLSLLKLEEWEDWKVEESS
MPLLRTLDIQVCRKLKQLPDEHLPSHLTSISLFFCCLEKDPLPTLGRLVYLKELQLGFRT
FSGRIMVCSGGGFPQLQKLSIYRLEEWEEWIVEQGSMPFLHTLYIDDCPKLKKLPDGLQF
IYSLKNLKISERWKERLSEGGEEYYKVQHIPSVEFYHRVLHIFRSVGGDITGRLLMR*
>AT1G53350.1
MAEAVVSFGVEKLWELLSRESARLNGIDEQVDGLKRQLGRLQSLLKDADAKKNETERVRN
FLEDVKDIVYDADDIIESFLLNELRGKEKGIKKQVRTLACFLVDRRKFASDIEGITKRIS
EVIVGMQSLGIQHIADGGGRSLSLQERQREIRQTFSRNSESDLVGLDQSVEELVDHLVEN
DSVQVVSVSGMGGIGKTTLARQVFHHDIVRRHFDGFSWVCVSQQFTRKDVWQRILQDLRP
YDEGIIQMDEYTLQGELFELLESGRYLLVLDDVWKEEDWDRIKAVFPHKRGWKMLLTSRN
EGLGLHADPTCFAFRPRILTPEQSWKLFERIVSSRRDKTEFKVDEAMGKEMVTYCGGLPL
AVKVLGGLLAKKHTVLEWKRVHSNIVTHIVGKSGLSDDNSNSVYRVLSLSYEDLPMQLKH
CFFYLAHFPEDYKIDVKILFNYWVAEGIITPFHDGSTIQDTGESYLEELVRRNMVVVEES
YLTSRIEYCQMHDMMREVCLSKAKEENFIRVVKVPTTTSTTINAQSPCRSRRLVLHSGNA
LHMLGHKDNKKARSVLIFGVEEKFWKPRGFQCLPLLRVLDLSYVQFEGGKLPSSIGDLIH
LRFLSLYEAGVSHLPSSLGNLKLLLCLNLGVADRLLVHVPNVLKEMQELRYLRLPRSMPA
KTKLELGDLVNLESLTNFSTKHGSVTDLLRMTKLSVLNVIFSGECTFETLLLSLRELRNL
ETLSFHDFQKVSVANHGGELLVLDFIHLKDLTLSMHLPRFPDQYRFPPHLAHIWLIGCRM
EEDPMPILEKLLHLKSVYLSSGAFLGRRMVCSKGGFPQLLALKMSYKKELVEWRVEEGSM
PCLRTLTIDNCKKLKQLPDGLKYVTCLKELKIERMKREWTERLKDTDGLKHICLEKSRGA
FLRRSIDDIIFELGKRIVRHNPSISSY*
>AT1G62630.1
MGISFSIPFDPCVNKVSQWLDMKGSYTHNLEKNLVALETTMEELKAKRDDLLRRLKREED
RGLQRLSEFQVWLNRVATVEDIIITLLRDRDVEIQRLCLCRFCSKNLTTSYRYGKSVFLR
LREVEKLKGEVFGVITEQASTSAFEERPLQPTIVGQKKMLDKAWKHLMEDGTGIMGMYGM
GGVGKTTLLTQLFNMFNKDKCGFDIGIWVVVSQEVNVEKIQDEIAQKLGLGGHEWTQRDI
SQKGVHLFNFLKNKKFVLFLDDLWDKVELANIGVPDPRTQKGCKLAFTSRSLNVCTSMGD
EEPMEVQCLEENVAFDLFQKKVGQKTLGSDPGIPQLARIVAKKCCGLPLALNVIGETMSC
KRTIQEWRNAIHVLNSYAAEFIGMEDKILPLLKYSYDNLKGEHVKSSLLYCALYPEDAKI
RKEDLIEHWICEEIIDGSEGIEKAEDKGYDIIGSLVRASLLMECVDLKGKSSVIMHDVVR
EMALWIASELGIQKEAFIVRAGVGVREIPKVKNWNVVRRMSLMGNKIHHLVGSYECMELT
TLLLGEGEYGSIWRWSEIKTISSEFFNCMPKLAVLDLSHNQSLFELPEEISNLVSLKYLN
LSHTGIRHLSKGIQELKKIIHLNLEHTSKLESIDGISSLHNLKVLKLYGSRLPWDLNTVK
ELETLEHLEILTTTIDPRAKQFLSSHRLMSRSRLLQIFGSNIFSPDRQLESLSVSTDKLR
EFEIMCCSISEIKMGGICNFLSLVDVTIYNCEGLRELTFLIFAPKLRSLSVVDAKDLEDI
INEEKACEGEDSGIVPFPELKYLNLDDLPKLKNIYRRPLPFLCLEKITIGECPNLRKLPL
DSRSGKQGENGCIIHYKDSRWLKGVKWADEATKKRFLPSCEHRLERCETIFED*
>AT1G58848.1
MAGELISFGIQNLWNLLSQECELFQGVEDQVTELKRDLNLLSSFLKDADAKKHTSAVVKN
CVEEIKEIIYDGEDTIETFVLEQNLGKTSGIKKSIRRLACIIPDRRRYALGIGGLSNRIS
KVIRDMQSFGVQQAIVDGGYKQPQGDKQREMRPRFSKDDDSDFVGLEANVKKLVGYLVDE
ANVQVVSITGMGGLGKTTLAKQVFNHEDVKHQFDGLSWVCVSQDFTRMNVWQKILRDLKP
KEEEKKIMEMTQDTLQGELIRLLETSKSLIVLDDIWEKEDWELIKPIFPPTKGWKVLLTS
RNESVAMRRNTSYINFKPECLTTEDSWTLFQRIALPMKDAAEFKIDEEKEELGKLMIKHC
GGLPLAIRVLGGMLAEKYTSHDWRRLSENIGSHLVGGRTNFNDDNNNTCNYVLSLSFEEL
PSYLKHCFLYLAHFPDDYEINVKNLSYYWAAEGIFQPRHYDGEIIRDVGDVYIEELVRRN
MVISERDVKTSRFETCHLHDMMREVCLLKAKEENFLQITSSRTSTGNSLSIVTSRRLVYQ
YPITLDVEKDINDPKLRSLVVVANTYMFWGGWSWMLLGSSFIRLELLRVLDIHRAKLKGG
KLASSIGQLIHLRYLNLKHAEVTHIPYSLGNLKLLIYLNLVILVSGSTLVPNVLKEMQQL
RYLALPKDMGRKTKLELSNLVKLETLKNFSTKNCSLEDLRGMVRLRTLTIELRKETSLET
LAASIGGLKYLESLTITDLGSEMRTKEAGIVFDFVYLKTLTLKLYMPRLSKEQHFPSHLT
TLYLQHCRLEEDPMPILEKLHQLKELELRRKSFSGKEMVCSSGGFPQLQKLSIKGLEEWE
DWKVEESSMPVLHTLDIRDCRKLKQLPDEHLPSHLTSISLFFCCLEEDPMPTLERLVHLK
ELQLLFRSFSGRIMVCAGSGFPQLHKLKLSELDGLEEWIVEDGSMPQLHTLEIRRCPKLK
KLPNGFPQLQNLELNELEEWEEWIVEDGSMPLLHTLRIWNCPKLKQLPDGLRFIYSLKNL
TVPKRWKKRLSKGGEDYYKVQHIPSVEFY*
>AT1G61180.2
MGSCFSLQVSDQTLNRIFNCLIGKSYIRTLEKNLRALQREMEDLRAIQHEVQNKVARDEA
RHQRRLEAVQVWLDRVNSVDIECKDLLSVTPVELQKLCLCGLCSKYVCSSYKYGKKVFLL
LEEVKKLNSEGNFDEVSQPPPRSEVEERPTQPTIGQEDMLEKAWNRLMEDGVGIMGLHGM
GGVGKTTLFKKIHNKFAEIGGTFDIVIWIVVSKGVMISKLQEDIAEKLHLCDDLWKNKNE
SDKATDIHRVLKGKRFVLMLDDIWEKVDLEAIGIPYPSEVNKCKVAFTTRSREVCGEMGD
HKPMQVNCLEPEDAWELFKNKVGDNTLSSDPVIVELAREVAQKCRGLPLALNVIGETMSS
KTMVQEWEHAIHVFNTSAAEFSDMQNKILPILKYSYDSLGDEHIKSCFLYCALFPEDGEI
YNEKLIDYWICEGFIGEDQVIKRARNKGYAMLGTLTRANLLTKVGTYYCVMHDVVREMAL
WIASDFGKQKENFVVQAGVGLHEIPKVKDWGAVRKMSLMDNDIEEITCESKCSELTTLFL
QSNKLKNLPGAFIRYMQKLVVLDLSYNRDFNKLPEQISGLVSLQFLDLSNTSIEHMPIGL
KELKKLTFLDLTYTDRLCSISGISRLLSLRLLRLLGSKVHGDASVLKELQQLQNLQELAI
TVSAELISLDQRLAKLISNLCIEGFLQKPFDLSFLASMENLSSLRVENSYFSEIKCRESE
TESSYLRINPKIPCFTNLSRLEIMKCHSMKDLTWILFAPNLVVLLIEDSREVGEIINKEK
ATNLTSITPFLKLEWLILYNLPKLESIYWSPLPFPVLLTMDVSNCPKLRKLPLNATSVSK
VEEFEIHMYPPPEQENELEWEDDDTKNRFLPSIKPVIISFNLLCLSYLYFLLMFLSRLA*
>AT1G15890.1
MGNCVALEISCDQTLNHACGCLFGDRNYILKMEANLEALQNTMQELEERRDDLLRRVVIE
EDKGLQRLAQVQGWLSRVKDVCSQVNDLLKAKSIQTERLCLCGYCSKNFISGRNYGINVL
KKLKHVEGLLAKGVFEVVAEKIPAPKVEKKHIQTTVGLDAMVGRAWNSLMKDERRTLGLY
GMGGVGKTTLLASINNKFLEGMNGFDLVIWVVVSKDLQNEGIQEQILGRLGLHRGWKQVT
EKEKASYICNILNVKKFVLLLDDLWSEVDLEKIGVPPLTRENGSKIVFTTRSKDVCRDME
VDGEMKVDCLPPDEAWELFQKKVGPIPLQSHEDIPTLARKVAEKCCGLPLALSVIGKAMA
SRETVQEWQHVIHVLNSSSHEFPSMEEKILPVLKFSYDDLKDEKVKLCFLYCSLFPEDYE
VRKEELIEYWMCEGFIDGNEDEDGANNKGHDIIGSLVRAHLLMDGELTTKVKMHDVIREM
ALWIASNFGKQKETLCVKPGVQLCHIPKDINWESLRRMSLMCNQIANISSSSNSPNLSTL
LLQNNKLVHISCDFFRFMPALVVLDLSRNSSLSSLPEAISKLGSLQYINLSTTGIKWLPV
SFKELKKLIHLNLEFTDELESIVGIATSLPNLQVLKLFSSRVCIDGSLMEELLLLEHLKV
LTATIKDALILESIQGVDRLVSSIQALCLRNMSAPVIILNTVALGGLQHLEIVGSKISEI
KIDWERKGRGELKCTSSPGFKHLSVVEIFNLEGPRDLTWLLFAQNLRRLSVTLSLTIEEI
INKEKGMSITNVHPNIVVPFGKLEFLEVRGLDELKRICWNPPALPNLRQFDVRSCLKLPE
AATEFPRHANE*
>AT1G59620.1
MAETLLSFGVEKLWDLLVRESDRFQGVKKQFNELRSDLNKLRCFLEDADAKKHQSAMVSN
TVKEVKEIVYDTEDIIETFLRKKQLGRTRGMKKRIKEFACVLPDRRKIAIDMEGLSKRIA
KVICDMQSLGVQQENVKKLVGHLVEVEDSSQVVSITGMGGIGKTTLARQVFNHETVKSHF
AQLAWVCVSQQFTRKYVWQTILRKVGPEYIKLEMTEDELQEKLFRLLGTRKALIVLDDIW
REEDWDMIEPIFPLGKGWKVLLTSRNEGVALRANPNGFIFKPDCLTPEESWTIFRRIVFP
GENTTEYKVDEKMEELGKQMIKHCGGLPLALKVLGGLLVVHFTLDEWKRIYGNIKSHIVG
GTSFNDKNMSSVYHILHLSFEELPIYLKHCFLYLAQFPEDFTIDLEKLSYYWAAEGMPRP
RYYDGATIRKVGDGYIEELVKRNMVISERDARTRRFETCHLHDIVREVCLLKAEEENLIE
TENSKSPSKPRRLVVKGGDKTDMEGKLKNPKLRSLLFIEELGGYRGFEVWFTRLQLMRVL
DLHGVEFGGELPSSIGLLIHLRYLSLYRAKASHLPSSMQNLKMLLYLNLCVQESCYIYIP
NFLKEMLELKYLSLPLRMDDKSMGEWGDLQFMTRLRALSIYIRGRLNMKTLSSSLSKLRD
LENLTICYYPMYAPMSGIEGLVLDCDQLKHLNLRIYMPRLPDEQHFPWHLRNISLAECCL
KEDPMPILEKLLQLNEVSLSHQSFCGKRMVCSDGGFPQLQKLDLCGLEEWEEWIVEEGSM
PRLHKLTIRNDPKLKELPDGLKFITSLKEVHVILNNWDFKKKLSRGGEDYYKVQHIPLVR
FL*
>AT1G61190.1
MGNFVCIEISGDQMLDRIIRCLCGKGYIRNLEKNLRALQREMEDLRATQHEVQNKVAREE
SRHQQRLEAVQVWLDRVNSIDIECKDLLSVSPVELQKLCLCGLCSKYVCSSYKYGKRVFL
LLEEVTKLKSEGNFDEVSQPPPRSEVEERPTQPTIGQEEMLKKAWNRLMEDGVGIMGLHG
MGGVGKTTLFKKIHNKFAETGGTFDIVIWIVVSQGAKLSKLQEDIAEKLHLCDDLWKNKN
ESDKATDIHRVLKGKRFVLMLDDIWEKVDLEAIGIPYPSEVNKCKVAFTTRDQKVCGQMG
DHKPMQVKCLEPEDAWELFKNKVGDNTLRSDPVIVGLAREVAQKCRGLPLALSCIGETMA
SKTMVQEWEHAIDVLTRSAAEFSDMQNKILPILKYSYDSLEDEHIKSCFLYCALFPEDDK
IDTKTLINKWICEGFIGEDQVIKRARNKGYEMLGTLIRANLLTNDRGFVKWHVVMHDVVR
EMALWIASDFGKQKENYVVRARVGLHEIPKVKDWGAVRRMSLMMNEIEEITCESKCSELT
TLFLQSNQLKNLSGEFIRYMQKLVVLDLSHNPDFNELPEQISGLVSLQYLDLSWTRIEQL
PVGLKELKKLIFLNLCFTERLCSISGISRLLSLRWLSLRESNVHGDASVLKELQQLENLQ
DLRITESAELISLDQRLAKLISVLRIEGFLQKPFDLSFLASMENLYGLLVENSYFSEINI
KCRESETESSYLHINPKIPCFTNLTGLIIMKCHSMKDLTWILFAPNLVNLDIRDSREVGE
IINKEKAINLTSIITPFQKLERLFLYGLPKLESIYWSPLPFPLLSNIVVKYCPKLRKLPL
NATSVPLVEEFEIRMDPPEQENELEWEDEDTKNRFLPSIKPLVRRLKIHYSGMGFLNVKN
QNPRFFFYCFIYLLVVHLDCIIDLHSDTSGMCCVVHLDYVFHFPFVFPKTFCILFRLHFY
TIKSLCV*
>AT1G61300.1
MGCCFSVQFSFDDQTLVRIFNFLCGNINRNSFGVEERPTQPTIGQEEMLEKAWNRLMEDR
VGIMGLHGMGGVGKTTLFKKIHNKFAKMSSRFDIVIWIVVSKGAKLSKLQEDIAEKLHLC
DDLWKNKNESDKATDIHRVLKGKRFVLMLDDIWEKVDLEAIGVPYPSEVNKCKVAFTTRD
QKVCGEMGDHKPMQVKCLEPEDAWELFKNKVGDNTLRSDPVIVELAREVAQKCRGLPLAL
SVIGETMASKTMVQEWEHAIDVLTRSAAEFSNMGNKILPILKYSYDSLGDEHIKSCFLYC
ALFPEDDEIYNEKLIDYWICEGFIGEDQVIKRARNKGYEMLGTLTLANLLTKVGTEHVVM
HDVVREMALWIASDFGKQKENFVVRARVGLHERPEAKDWGAVRRMSLMDNHIEEITCESK
CSELTTLFLQSNQLKNLSGEFIRYMQKLVVLDLSYNRDFNKLPEQISGLVSLQFLDLSNT
SIKQLPVGLKKLKKLTFLNLAYTVRLCSISGISRLLSLRLLRLLGSKVHGDASVLKELQK
LQNLQHLAITLSAELSLNQRLANLISILGIEGFLQKPFDLSFLASMENLSSLWVKNSYFS
EIKCRESETASSYLRINPKIPCFTNLSRLGLSKCHSIKDLTWILFAPNLVYLYIEDSREV
GEIINKEKATNLTSITPFLKLERLILYNLPKLESIYWSPLHFPRLLIIHVLDCPKLRKLP
LNATSVPLVEEFQIRMYPPGLGNELEWEDEDTKNRFVLSIKK*
>AT1G12210.1
MGGCVSVSLSCDREVNQFSQWLCVSGSYIQNLSENLASLQKAMGVLNAKRDDVQGRINRE
EFTGHRRRLAQVQVWLTRIQTIENQFNDLLSTCNAEIQRLCLCGFCSKNVKMSYLYGKRV
IVLLREVEGLSSQGVFDIVTEAAPIAEVEELPIQSTIVGQDSMLDKVWNCLMEDKVWIVG
LYGMGGVGKTTLLTQINNKFSKLGGGFDVVIWVVVSKNATVHKIQKSIGEKLGLVGKNWD
EKNKNQRALDIHNVLRRKKFVLLLDDIWEKVELKVIGVPYPSGENGCKVAFTTHSKEVCG
RMGVDNPMEISCLDTGNAWDLLKKKVGENTLGSHPDIPQLARKVSEKCCGLPLALNVIGE
TMSFKRTIQEWRHATEVLTSATDFSGMEDEILPILKYSYDSLNGEDAKSCFLYCSLFPED
FEIRKEMLIEYWICEGFIKEKQGREKAFNQGYDILGTLVRSSLLLEGAKDKDVVSMHDMV
REMALWIFSDLGKHKERCIVQAGIGLDELPEVENWRAVKRMSLMNNNFEKILGSPECVEL
ITLFLQNNYKLVDISMEFFRCMPSLAVLDLSENHSLSELPEEISELVSLQYLDLSGTYIE
RLPHGLHELRKLVHLKLERTRRLESISGISYLSSLRTLRLRDSKTTLDTGLMKELQLLEH
LELITTDISSGLVGELFCYPRVGRCIQHIYIRDHWERPEESVGVLVLPAIHNLCYISIWN
CWMWEIMIEKTPWKKNLTNPNFSNLSNVRIEGCDGLKDLTWLLFAPNLINLRVWGCKHLE
DIISKEKAASVLEKEILPFQKLECLNLYQLSELKSIYWNALPFQRLRCLDILNNCPKLRK
LPLDSKSVVKVEEFVIKYKEKKWIERVEWEDEATQYRFLPTCRLR*
>AT1G10920.1
MKSLGIQEIIDGASSMSLQERQREQKEIRQTFANSSESDLVGVEQSVEALAGHLVENDNI
QVVSISGMGGIGKTTLARQVFHHDMVQRHFDGFAWVFVSQQFTQKHVWQRIWQELQPQNG
DISHMDEHILQGKLFKLLETGRYLVVLDDVWKEEDWDRIKAVFPRKRGWKMLLTSRNEGV
GIHADPKSFGFKTRILTPEESWKLCEKIVFHRRDETGTLSEVRVDEDMEAMGKEMVTCCG
GLPLAVKVLGGLLATKHTVPEWKRVYDNIGPHLAGRSSLDDNLNSIYRVLSLSYENLPMC
LKHCFLYLAHFPEYYEIHVKRLFNYLAAEGIITSSDDGTTIQDKGEDYLEELARRNMITI
DKNYMFLRKKHCQMHDMMREVCLSKAKEENFLEIFKVSTATSAINARSLSKSRRLSVHGG
NALPSLGQTINKKVRSLLYFAFEDEFCILESTTPCFRSLPLLRVLDLSRVKFEGGKLPSS
IGDLIHLRFLSLHRAWISHLPSSLRNLKLLLYLNLGFNGMVHVPNVLKEMQELRYLQLPM
SMHDKTKLELSDLVNLESLMNFSTKYASVMDLLHMTKLRELSLFITDGSSDTLSSSLGQL
RSLEVLHLYDRQEPRVAYHGGEIVLNCIHLKELELAIHMPRFPDQYLFHPHLSHIYLWCC
SMEEDPIPILERLLHLKSVILTFGAFVGRRMVCSKGGFPQLCFLKLEELEELEEWIVEEG
RCHFFVL*
>AT1G12280.1
MGACLTLSFSCDEVVNQISQGLCINVGYICELSKNVVAMKKDMEVLKKKRDDVKRRVDIE
EFTRRRERLSQVQGWLTNVSTVENKFNELLTTNDAELQRLCLFGFCSKNVKMSYLYGKRV
VLMLKEIESLSSQGDFDTVTLATPIARIEEMPIQPTIVGQETMLERVWTRLTEDGDEIVG
LYGMGGVGKTTLLTRINNKFSEKCSGFGVVIWVVVSKSPDIHRIQGDIGKRLDLGGEEWD
NVNENQRALDIYNVLGKQKFVLLLDDIWEKVNLEVLGVPYPSRQNGCKVVFTTRSRDVCG
RMRVDDPMEVSCLEPNEAWELFQMKVGENTLKGHPDIPELARKVAGKCCGLPLALNVIGE
TMACKRMVQEWRNAIDVLSSYAAEFPGMEQILPILKYSYDNLNKEQVKPCFLYCSLFPED
YRMEKERLIDYWICEGFIDENESRERALSQGYEIIGILVRACLLLEEAINKEQVKMHDVV
REMALWIASDLGEHKERCIVQVGVGLREVPKVKNWSSVRRMSLMENEIEILSGSPECLEL
TTLFLQKNDSLLHISDEFFRCIPMLVVLDLSGNSSLRKLPNQISKLVSLRYLDLSWTYIK
RLPVGLQELKKLRYLRLDYMKRLKSISGISNISSLRKLQLLQSKMSLDMSLVEELQLLEH
LEVLNISIKSSLVVEKLLNAPRLVKCLQILVLRGVQEESSGVLTLPDMDNLNKVIIRKCG
MCEIKIERKTLSLSSNRSPKTQFLHNLSTVHISSCDGLKDLTWLLFAPNLTSLEVLDSEL
VEGIINQEKAMTMSGIIPFQKLESLRLHNLAMLRSIYWQPLSFPCLKTIHITKCPELRKL
PLDSEIAIRDEELVIKYQEEEWLERVEWDNEATRLRFLPFFKFFGPEWQVSYVR*
>AT1G12290.1
MGGCVSVQVSCDQLLNHLGRCFCRKLYYIQNIKENLTSLEEAMEDLKALRDDLLRKVQTA
EEGGLQRLHQIKVWLKRVKTIESQFNDLDSSRTVELQRLCCCGVGSRNLRLSYDYGRRVF
LMLNIVEDLKSKGIFEEVAHPATRAVGEERPLQPTIVGQETILEKAWDHLMDDGTKIMGL
YGMGGVGKTTLLTQINNRFCDTDDGVEIVIWVVVSGDLQIHKIQKEIGEKIGFIGVEWNQ
KSENQKAVDILNFLSKKRFVLLLDDIWKRVELTEIGIPNPTSENGCKIAFTTRCQSVCAS
MGVHDPMEVRCLGADDAWDLFKKKVGDITLSSHPDIPEIARKVAQACCGLPLALNVIGET
MACKKTTQEWDRAVDVSTTYAANFGAVKERILPILKYSYDNLESESVKTCFLYCSLFPED
DLIEKERLIDYWICEGFIDGDENKKGAVGEGYEILGTLVCASLLVEGGKFNNKSYVKMHD
VVREMALWIASDLRKHKDNCIVRAGFRLNEIPKVKDWKVVSRMSLVNNRIKEIHGSPECP
KLTTLFLQDNRHLVNISGEFFRSMPRLVVLDLSWNVNLSGLPDQISELVSLRYLDLSYSS
IGRLPVGLLKLKKLMHLNLESMLCLESVSGIDHLSNLKTVRLLNLRMWLTISLLEELERL
ENLEVLTIEIISSSALEQLLCSHRLVRCLQKVSVKYLDEESVRILTLPSIGDLREVFIGG
CGMRDIIIERNTSLTSPCFPNLSKVLITGCNGLKDLTWLLFAPNLTHLNVWNSRQIEEII
SQEKASTADIVPFRKLEYLHLWDLPELKSIYWNPLPFPCLNQINVQNKCRKLTKLPLDSQ
SCIVAGEELVIQYGDEEWKERVEWEDKATRLRFLPSCKLVLCNR*
>AT1G58400.1
MVEAIVSFGVEKLWDRLTQEYEQFQGVEDRIAELKSNLNLLKSFLKDAEAKKNTSQMVRH
CVEEIKEIVYDTENMIETFILKEAARKRSGIIRRITKLTCIKVHRWEFASDIGGISKRIS
KVIQDMHSFGVQQMISDGSQSSHLLQEREREMRQTFSRGYESDFVGLEVNVKKLVGYLVE
EDDIQIVSVTGMGGLGKTTLARQVFNHEDVKHQFDRLAWVCVSQEFTRKNVWQMILQNLT
SRETKDEILQMEEAELHDELFQLLETSKSLIVFDDIWKEEDWGLINPIFPPKKETIAMHG
NRRYVNFKPECLTILESWILFQRIAMPRVDESEFKVDKEMEMMGKQMIKYCGGLPLAVKV
LGGLLAAKYTFHDWKRLSENIGCHIVGRTDFSDGNNSSVYHVLSLSFEELPSYLKHCFLY
LAHFPEDHNIKVEKLSYCWAAEGILEPRHYHGQTIRDVGESYIEELVRRNMVIAERDVTT
LRFEACHLHDMMREVCLLKAKEENFVQIASILPPTANSQYPGTSRRFVSQNPTTLHVSRD
INNPKLQSLLIVWENRRKSWKLLGSSFIRLELLRVLDLYKAKFEGRNLPSGIGKLIHLRY
LNLDLARVSRLPSSLGNLRLLIYLDINVCTKSLFVPNCLMGMHELRYLRLPFNTSKEIKL
GLCNLVNLETLENFSTENSSLEDLRGMVSLRTLTIGLFKHISKETLFASILGMRHLENLS
IRTPDGSSKFKRIMEDGIVLDAIHLKQLNLRLYMPKLPDEQHFPSHLTSISLDGCCLVED
PLPILEKLLELKEVRLDFRAFCGKRMVSSDGGFPQLHRLYIWGLAEWEEWIVEEGSMPRL
HTLTIWNCQKLKQLPDGLRFIYSIKDLDMDKKWKEILSEGGEEYYKVQHIPSVKFEKDYK
*
>AT1G58390.1
MAGELVSFGIKKLWDLLSQECEQFQGVEDQVTGLKRDLNLLSSFLKDADAKKHTTAVVRN
VVEEIKEIVYDAEDIIETYLLKEKLWKTSGIKMRIRRHACIISDRRRNALDVGGIRTRIS
DVIRDMQSFGVQQAIVDGGYMQPQGDRQREMRQTFSKDYESDFVGLEVNVKKLVGYLVDE
ENVQVVSITGMGGLGKTTLARQVFNHEDVKHQFDRLAWVCVSQEFTRKNVWQMILQNLTS
REKKDEILQMEEAELHDKLFQLLETSKSLIVFDDIWKDEDWDLIKPIFPPNKGWKVLLTS
QNESVAVRGDIKYLNFKPECLAIEDSWTLFQRIAFPKKDASESKVDEEMEDMGKQMLKHC
GGLPLAIKVLGGLLAAKYTMHDWERLSVNIGSDIVGRTSSNNSSIYHVLSMSFEELPSYL
KHCFLYLAHFPEDHKINVEKLSYCWAAEGISTAEDYHNGETIQDVGQSYLEELVRRNMII
WERDATASRFGTCHLHDMMREVCLFKAKEENFLQIAVKSVGVTSSSTGNSQSPCRSRRLV
YQCPTTLHVERDINNPKLRSLVVLWHDLWVENWKLLGTSFTRLKLLRVLDLFYVDFEGMK
LPFGIGNLIHLRYLSLQDAKVSHLPSSLGNLMLLIYLNLDVDTEFIFVPDVFMRMHELRY
LKLPLHMHKKTRLSLRNLVKLETLVYFSTWHSSSKDLCGMTRLMTLAIRLTRVTSTETLS
ASISGLRNLEYLYIVGTHSKKMREEGIVLDFIHLKHLLLDLYMPRQQHFPSRLTFVKLSE
CGLEEDPMPILEKLLHLKGVILLKGSYCGRRMVCSGGGFPQLKKLEIVGLNKWEEWLVEE
GSMPLLETLSILDCEELKEIPDGLRFIYSLELVMLGTRWKKKFSVGGEDYYKVQHIPSVE
FIGGYLK*
>AT1G51480.1
MVQHWDGDPAVRTKSHIEMLHPACEMSWNLKQHDDTAASLMVIQSPTSDPVFNPVHTIKQ
FGERYTQDFVIRERDKSFGVLIHCFCKMADWLLLIPWNKIFTAACGCFFSDRNYIHKMEA
NLDDLHTTMEELKNGRDDLLRRVSIEEDKGLQQLAQVKGWISRVEIVESRFKDLLEDKST
ETGRLCLFGFCSENCISSYNYGEKVMKNLEEVKELLSKKHFEVVAHKIPVPKVEEKNIHT
TVGLYAMVEMAWKSLMNDEIRTLCLHGMGGVGKTTLLACINNKFVELESEFDVVIWVVVS
KDFQLEGIQDQILGRLRLDKEWERETENKKASLINNNLKRKKFVLLLDDLWSEVDLNKIG
VPPPTRENGAKIVFTKRSKEVSKYMKADMQIKVSCLSPDEAWELFRITVDDVILSSHEDI
PALARIVAAKCHGLPLALIVIGEAMACKETIQEWHHAINVLNSPAGHKFPGMEERILLVL
KFSYDSLKNGEIKLCFLYCSLFPEDFEIEKEKLIEYWICEGYINPNRYEDGGTNQGYDII
GLLVRAHLLIECELTTKVKMHYVIREMALWINSDFGKQQETICVKSGAHVRMIPNDINWE
IVRQVSLISTQIEKISCSSKCSNLSTLLLPYNKLVNISVGFFLFMPKLVVLDLSTNMSLI
ELPEEISNLCSLQYLNLSSTGIKSLPGGMKKLRKLIYLNLEFSYKLESLVGISATLPNLQ
VLKLFYSNVCVDDILMEELQHMDHLKILTVTIDDAMILERIQGIDRLASSIRGLCLTNMS
APRVVLSTTALGGLQQLAILSCNISEIKMDWKSKERREVSPMEIHPSTSTSSPGFKQLSS
VNIMKLVGPRDLSWLLFAQNLKSLHVGFSPEIEEIINKEKGSSITKEIAFGKLESLVIYK
LPELKEICWNYRTLPNSRYFDVKDCPKLPEDIANFPMHAEE*
>AT1G59124.1
MAGELISFGIQNLWNLLSQECELFQGVEDQVTELKRDLNMLSSFLKDANAKKHTSAVVKN
CVEEIKEIIYDGEDTIETFVLEQNLGKTSGIKKSIRRLACIIPDRRRYALGIGGLSNRIS
KVIRDMQSFGVQQAIVDGGYKQPQGDKQREMRQKFSKDDDSDFVGLEANVKKLVGYLVDE
ANVQVVSITGMGGLGKTTLAKQVFNHEDVKHQFDGLSWVCVSQDFTRMNVWQKILRDLKP
KEEEKKIMEMTQDTLQGELIRLLETSKSLIVLDDIWEKEDWELIKPIFPPTKGWKVLLTS
RNESVAMRRNTSYINFKPECLTTEDSWTLFQRIALPMKDAAEFKIDEEKEELGKLMIKHC
GGLPLAIRVLGGMLAEKYTSHDWRRLSENIGSHLVGGRTNFNDDNNNTCNNVLSLSFEEL
PSYLKHCFLYLAHFPEDYEIKVENLSYYWAAEGIFQPRHYDGETIRDVGDVYIEELVRRN
MVISERDVKTSRFETCHLHDMMREVCLLKAKEENFLQITSSRPSTANLQSTVTSRRFVYQ
YPTTLHVEKDINNPKLRALVVVTLGSWNLAGSSFTRLELLRVLDLIEVKIKGGKLASCIG
KLIHLRYLSLEYAEVTHIPYSLGNLKLLIYLNLASFGRSTFVPNVLMGMQELRYLALPSD
MGRKTKLELSNLVKLETLENFSTENSSLEDLCGMVRLSTLNIKLIEETSLETLAASIGGL
KYLEKLEIYDHGSEMRTKEAGIVFDFVHLKRLWLKLYMPRLSTEQHFPSHLTTLYLESCR
LEEDPMPILEKLLQLKELELGFESFSGKKMVCSSGGFPQLQRLSLLKLEEWEDWKVEESS
MPLLRTLDIQIHCRL*
>AT1G63350.1
MGISFSIPFDPCVNKVSQWLDMKVSYTHNLEKNLVALETTMEELKAKRDDLLRKLKREED
RGLQTLGEIKVWLNRVETIESRVNDLLNARNAELQRLCLCGFCSKSLTTSYRYGKSVFLK
LREVEKLERRVFEVISDQASTSEVEEQQLQPTIVGQETMLDNAWNHLMEDGVGIMGLYGM
GGVGKTTLLTQINNKFSKYMCGFDSVIWVVVSKEVNVENILDEIAQKVHISGEKWDTKYK
YQKGVYLYNFLRKMRFVLFLDDIWEKVNLVEIGVPFPTIKNKCKVVFTTRSLDVCTSMGV
EKPMEVQCLADNDAYDLFQKKVGQITLGSDPEIRELSRVVAKKCCGLPLALNVVSETMSC
KRTVQEWRHAIYVLNSYAAKFSGMDDKILPLLKYSYDSLKGEDVKMCLLYCALFPEDAKI
RKENLIEYWICEEIIDGSEGIDKAENQGYEIIGSLVRASLLMEEVELDGANIVCLHDVVR
EMALWIASDLGKQNEAFIVRASVGLREILKVENWNVVRRMSLMKNNIAHLDGRLDCMELT
TLLLQSTHLEKISSEFFNSMPKLAVLDLSGNYYLSELPNGISELVSLQYLNLSSTGIRHL
PKGLQELKKLIHLYLERTSQLGSMVGISCLHNLKVLKLSGSSYAWDLDTVKELEALEHLE
VLTTTIDDCTLGTDQFLSSHRLMSCIRFLKISNNSNRNRNSSRISLPVTMDRLQEFTIEH
CHTSEIKMGRICSFSSLIEVNLSNCRRLRELTFLMFAPNLKRLHVVSSNQLEDIINKEKA
HDGEKSGIVPFPKLNELHLYNLRELKNIYWSPLPFPCLEKINVMGCPNLKKLPLDSKSGK
HGGNGLIITHREMEWITRVEWEDEATKTRFLANRSSFSSSLICFSNDLVSRDMNCFHL*
>AT1G59218.1
MAGELISFGIQNLWNLLSQECELFQGVEDQVTELKRDLNLLSSFLKDADAKKHTSAVVKN
CVEEIKEIIYDGEDTIETFVLEQNLGKTSGIKKSIRRLACIIPDRRRYALGIGGLSNRIS
KVIRDMQSFGVQQAIVDGGYKQPQGDKQREMRPRFSKDDDSDFVGLEANVKKLVGYLVDE
ANVQVVSITGMGGLGKTTLAKQVFNHEDVKHQFDGLSWVCVSQDFTRMNVWQKILRDLKP
KEEEKKIMEMTQDTLQGELIRLLETSKSLIVLDDIWEKEDWELIKPIFPPTKGWKVLLTS
RNESVAMRRNTSYINFKPECLTTEDSWTLFQRIALPMKDAAEFKIDEEKEELGKLMIKHC
GGLPLAIRVLGGMLAEKYTSHDWRRLSENIGSHLVGGRTNFNDDNNNTCNYVLSLSFEEL
PSYLKHCFLYLAHFPDDYEINVKNLSYYWAAEGIFQPRHYDGEIIRDVGDVYIEELVRRN
MVISERDVKTSRFETCHLHDMMREVCLLKAKEENFLQITSSRTSTGNSLSIVTSRRLVYQ
YPITLDVEKDINDPKLRSLVVVANTYMFWGGWSWMLLGSSFIRLELLRVLDIHRAKLKGG
KLASSIGQLIHLRYLNLKHAEVTHIPYSLGNLKLLIYLNLVILVSGSTLVPNVLKEMQQL
RYLALPKDMGRKTKLELSNLVKLETLKNFSTKNCSLEDLRGMVRLRTLTIELRKETSLET
LAASIGGLKYLESLTITDLGSEMRTKEAGIVFDFVYLKTLTLKLYMPRLSKEQHFPSHLT
TLYLQHCRLEEDPMPILEKLHQLKELELRRKSFSGKEMVCSSGGFPQLQKLSIKGLEEWE
DWKVEESSMPVLHTLDIRDCRKLKQLPDEHLPSHLTSISLFFCCLEEDPMPTLERLVHLK
ELQLLFRSFSGRIMVCAGSGFPQLHKLKLSELDGLEEWIVEDGSMPQLHTLEIRRCPKLK
KLPNGFPQLQNLELNELEEWEEWIVEDGSMPLLHTLRIWNCPKLKQLPDGLRFIYSLKNL
TVPKRWKKRLSKGGEDYYKVQHIPSVEFY*
>AT1G58410.1
MELVSFGVEKLWDRLSQEYDQFKGVEDQVTELKSNLNLLKSFLKDADAKKHISEMVRHCV
EEIKDIVYDTEDIIETFILKEKVEMKRGIMKRIKRFASTIMDRRELASDIGGISKRISKV
IQDMQSFGVQQIITDGSRSSHPLQERQREMRHTFSRDSENDFVGMEANVKKLVGYLVEKD
DYQIVSLTGMGGLGKTTLARQVFNHDVVKDRFDGFAWVSVSQEFTRISVWQTILQNLTSK
ERKDEIQNMKEADLHDDLFRLLESSKTLIVLDDIWKEEDWDLIKPIFPPKKGWKVLLTSR
TESIAMRGDTTYISFKPKCLSIPDSWTLFQSIAMPRKDTSEFKVDEEMENMGKKMIKHCG
GLSLAVKVLGGLLAAKYTLHDWKRLSENIGSHIVERTSGNNSSIDHVLSVSFEELPNYLK
HCFLYLAHFPEDHEIDVEKLHYYWAAEGISERRRYDGETIRDTGDSYIEELVRRNMVISE
RDVMTSRFETCRLHDMMREICLFKAKEENFLQIVSNHSPTSNPQTLGASRRFVLHNPTTL
HVERYKNNPKLRSLVVVYDDIGNRRWMLSGSIFTRVKLLRVLDLVQAKFKGGKLPSDIGK
LIHLRYLSLKDAKVSHLPSSLRNLVLLIYLDIRTDFTDIFVPNVFMGMRELRYLELPRFM
HEKTKLELSNLEKLEALENFSTKSSSLEDLRGMVRLRTLVIILSEGTSLQTLSASVCGLR
HLENFKIMENAGVNRMGEERMVLDFTYLKKLTLSIEMPRLPKIQHLPSHLTVLDLSYCCL
EEDPMPILEKLLELKDLSLDYLSFSGRKMVCSAGGFPQLRKLALDEQEEWEEWIVEEGSM
SRLHTLSIWSSTLKELPDGLRFIYSLKNLIMGKSWMERLSERGEEFYKVQNIPFIKFSS*
>AT1G52660.1
MGKDFKSLVTRCIYVGKMNDNAKKLKIATEELKDLGNNVMKRVKLCEEQQQMKRLDKVQT
WLRQADTVIKEAEEYFLMSSSSSSSGLISSSHKMEKKICKKLKEVQEIKSRGMFEVVAES
TGGIGGGAGGGLTIKDSDEQTIGLEAVSGLVWRCLTMENTGIIGLYGVEGVGKTTVLTQV
NNRLLQQKANGFDFVLWVFVSKNLNLQKIQDTIREKIGFLDRTWTSKSEEEKAAKIFEIL
SKRRFALFLDDVWEKVDLVKAGVPPPDAQNRSKIVFTTCSEEVCKEMSAQTKIKVEKLAW
ERAWDLFKKNVGEDTIKSHPDIAKVAQEVAARCDGLPLALVTIGRAMASKKTPQEWRDAL
YILSNSPPNFSVLKLLDRN*
>AT1G61310.1
MGSCFSFQIAVGDQTMNRIFDCLIGKSYIRTLEQNLRALQREMEDLRATQHEVQNKVARE
ESRHQQRLEAVQVWLDRVNSIDIECKDLLSVSPVELQKLCLCGLCTKYVCSSYKYGKKVF
LLLEEVKILKSEGNFDEVSQPPPRSEVEERPTQPTIGQEEMLEKAWNRLMEDGVGIMGLH
GMGGVGKTTLFKKIHNKFAEIGGTFDIVIWIVVSQGAKLSKLQEDIAEKLHLCDDLWKNK
NESDKATDIHRVLKGKRFVLMLDDIWEKVDLEAIGIPYPSEVNKCKVAFTTRSREVCGEM
GDHKPMQVNCLEPEDAWELFKNKVGDNTLSSDPVIVGLAREVAQKCRGLPLALNVIGETM
ASKTMVQEWEYAIDVLTRSAAEFSGMENKILPILKYSYDSLGDEHIKSCFLYCALFPEDG
QIYTETLIDKLICEGFIGEDQVIKRARNKGYAMLGTLTRANLLTKVGTELANLLTKVSIY
HCVMHDVVREMALWIASDFGKQKENFVVQASAGLHEIPEVKDWGAVRRMSLMRNEIEEIT
CESKCSELTTLFLQSNQLKNLSGEFIRYMQKLVVLDLSDNRDFNELPEQISGLVSLQYLD
LSFTRIEQLPVGLKELKKLTFLDLAYTARLCSISGISRLLSLRVLSLLGSKVHGDASVLK
ELQQLENLQDLAITLSAELISLDQRLAKVISILGIEGFLQKPFDLSFLASMENLSSLWVK
NSYFSEIKCRESETDSSYLHINPKIPCFTNLSRLDIVKCHSMKDLTWILFAPNLVVLFIE
DSREVGEIINKEKATNLTSITPFLKLERLILCYLPKLESIYWSPLPFPLLLNIDVEECPK
LRKLPLNATSAPKVEEFRILMYPPELEWEDEDTKNRFLPEMVSTSTSSKDPLLRNGIPRC
LKSESTLLLLILLYLSSCRAFGLYN*
>AT1G50180.1
MAEAIVSVTVQKLGQLLLEEPLFLFGIGDQVKQLQDELKRLNCFLKDADEKQHESERVRN
WVAGIREASYDAEDILEAFFLKAESRKQKGMKRVLRRLACILNEAVSLHSVGSEIREITS
RLSKIAASMLDFGIKESMGREGLSLSDSLREQRQSFPYVVEHNLVGLEQSLEKLVNDLVS
GGEKLRVTSICGMGGLGKTTLAKQIFHHHKVRRHFDRFAWVYVSQDCRRRHVWQDIFLNL
SYKDENQRILSLRDEQLGEELHRFLKRNKCLIVLDDIWGKDAWDCLKHVFPHETGSEIIL
TTRNKEVALYADPRGVLHEPQLLTCEESWELLEKISLSGRENIEPMLVKKMEEIGKQIVV
RCGGLPLAITVLGGLLATKSTWNEWQRVCENIKSYVSNGGSSNGSKNMLVADVLCLSYEY
LPPHVKQCFLYFAHYPEDYEVHVGTLVSYCIAEGMVMPVKHTEAGTTVEDVGQDYLEELV
KRSMVMVGRRDIVTSEVMTCRMHDLMREVCLQKAKQESFVQVIDSRDQDEAEAFISLSTN
TSRRISVQLHGGAEEHHIKSLSQVSFRKMKLLRVLDLEGAQIEGGKLPDDVGDLIHLRNL
SVRLTNVKELTSSIGNLKLMITLDLFVKGQLYIPNQLWDFPVGKCNPRDLLAMTSLRRLS
INLSSQNTDFVVVSSLSKVLKRLRGLTINVPCEPMLPPVDVTQLVSAFTNLCELELFLKL
EKLPGEQSFSSDLGALRLWQCGLVDDPFMVLEKLPNLKILQLFEGSFVGSKLCCSKNLEN
LEEWTVEDGAMMRLVTVELKCCNKLKSVPEGTRFLKNLQEVEIGNRTKAFKDKLISGGED
FYKVQHVPCVVFENCEL*
>AT1G12220.1
MGGCFSVSLPCDQVVSQFSQLLCVRGSYIHNLSKNLASLQKAMRMLKARQYDVIRRLETE
EFTGRQQRLSQVQVWLTSVLIIQNQFNDLLRSNEVELQRLCLCGFCSKDLKLSYRYGKRV
IMMLKEVESLSSQGFFDVVSEATPFADVDEIPFQPTIVGQEIMLEKAWNRLMEDGSGILG
LYGMGGVGKTTLLTKINNKFSKIDDRFDVVIWVVVSRSSTVRKIQRDIAEKVGLGGMEWS
EKNDNQIAVDIHNVLRRRKFVLLLDDIWEKVNLKAVGVPYPSKDNGCKVAFTTRSRDVCG
RMGVDDPMEVSCLQPEESWDLFQMKVGKNTLGSHPDIPGLARKVARKCRGLPLALNVIGE
AMACKRTVHEWCHAIDVLTSSAIDFSGMEDEILHVLKYSYDNLNGELMKSCFLYCSLFPE
DYLIDKEGLVDYWISEGFINEKEGRERNINQGYEIIGTLVRACLLLEEERNKSNVKMHDV
VREMALWISSDLGKQKEKCIVRAGVGLREVPKVKDWNTVRKISLMNNEIEEIFDSHECAA
LTTLFLQKNDVVKISAEFFRCMPHLVVLDLSENQSLNELPEEISELASLRYFNLSYTCIH
QLPVGLWTLKKLIHLNLEHMSSLGSILGISNLWNLRTLGLRDSRLLLDMSLVKELQLLEH
LEVITLDISSSLVAEPLLCSQRLVECIKEVDFKYLKEESVRVLTLPTMGNLRKLGIKRCG
MREIKIERTTSSSSRNKSPTTPCFSNLSRVFIAKCHGLKDLTWLLFAPNLTFLEVGFSKE
VEDIISEEKAEEHSATIVPFRKLETLHLFELRGLKRIYAKALHFPCLKVIHVEKCEKLRK
LPLDSKSGIAGEELVIYYGEREWIERVEWEDQATQLRFLPSSRWRWRET*
>AT3G07040.1
MASATVDFGIGRILSVLENETLLLSGVHGEIDKMKKELLIMKSFLEDTHKHGGNGSTTTT
TQLFQTFVANTRDLAYQIEDILDEFGYHIHGYRSCAKIWRAFHFPRYMWARHSIAQKLGM
VNVMIQSISDSMKRYYHSENYQAALLPPIDDGDAKWVNNISESSLFFSENSLVGIDAPKG
KLIGRLLSPEPQRIVVAVVGMGGSGKTTLSANIFKSQSVRRHFESYAWVTISKSYVIEDV
FRTMIKEFYKEADTQIPAELYSLGYRELVEKLVEYLQSKRYIVVLDDVWTTGLWREISIA
LPDGIYGSRVMMTTRDMNVASFPYGIGSTKHEIELLKEDEAWVLFSNKAFPASLEQCRTQ
NLEPIARKLVERCQGLPLAIASLGSMMSTKKFESEWKKVYSTLNWELNNNHELKIVRSIM
FLSFNDLPYPLKRCFLYCSLFPVNYRMKRKRLIRMWMAQRFVEPIRGVKAEEVADSYLNE
LVYRNMLQVILWNPFGRPKAFKMHDVIWEIALSVSKLERFCDVYNDDSDGDDAAETMENY
GSRHLCIQKEMTPDSIRATNLHSLLVCSSAKHKMELLPSLNLLRALDLEDSSISKLPDCL
VTMFNLKYLNLSKTQVKELPKNFHKLVNLETLNTKHSKIEELPLGMWKLKKLRYLITFRR
NEGHDSNWNYVLGTRVVPKIWQLKDLQVMDCFNAEDELIKNLGCMTQLTRISLVMVRREH
GRDLCDSLNKIKRIRFLSLTSIDEEEPLEIDDLIATASIEKLFLAGKLERVPSWFNTLQN
LTYLGLRGSQLQENAILSIQTLPRLVWLSFYNAYMGPRLRFAQGFQNLKILEIVQMKHLT
EVVIEDGAMFELQKLYVRACRGLEYVPRGIENLINLQELHLIHVSNQLVERIRGEGSVDR
SRVKHIPAIKHYFRTDNGSFYVSLSS*
>AT3G50950.2
MVDAVVTVFLEKTLNILEEKGRTVSDYRKQLEDLQSELKYMQSFLKDAERQKRTNETLRT
LVADLRELVYEAEDILVDCQLADGDDGNEQRSSNAWLSRLHPARVPLQYKKSKRLQEINE
RITKIKSQVEPYFEFITPSNVGRDNGTDRWSSPVYDHTQVVGLEGDKRKIKEWLFRSNDS
QLLIMAFVGMGGLGKTTIAQEVFNDKEIEHRFERRIWVSVSQTFTEEQIMRSILRNLGDA
SVGDDIGTLLRKIQQYLLGKRYLIVMDDVWDKNLSWWDKIYQGLPRGQGGSVIVTTRSES
VAKRVQARDDKTHRPELLSPDNSWLLFCNVAFAANDGTCERPELEDVGKEIVTKCKGLPL
TIKAVGGLLLCKDHVYHEWRRIAEHFQDELRGNTSETDNVMSSLQLSYDELPSHLKSCIL
TLSLYPEDCVIPKQQLVHGWIGEGFVMWRNGRSATESGEDCFSGLTNRCLIEVVDKTYSG
TIITCKIHDMVRDLVIDIAKKDSFSNPEGLNCRHLGISGNFDEKQIKVNHKLRGVVSTTK
TGEVNKLNSDLAKKFTDCKYLRVLDISKSIFDAPLSEILDEIASLQHLACLSLSNTHPLI
QFPRSMEDLHNLQILDASYCQNLKQLQPCIVLFKKLLVLDMTNCGSLECFPKGIGSLVKL
EVLLGFKPARSNNGCKLSEVKNLTNLRKLGLSLTRGDQIEEEELDSLINLSKLMSISINC
YDSYGDDLITKIDALTPPHQLHELSLQFYPGKSSPSWLSPHKLPMLRYMSICSGNLVKMQ
EPFWGNENTHWRIEGLMLSSLSDLDMDWEVLQQSMPYLRTVTANWCPELESFAIEDVGFR
GGVWMKTPLHRT*
>AT3G14470.1
MTGIGEMFLAAFLQALFQTLVSEPFRSFFKRRELNENLLERLSTALLTITAVLIDAEEKQ
ITNPVVEKWVNELRDVVYHAEDALDDIATEALRLNIGAESSSSNRLRQLRGRMSLGDFLD
GNSEHLETRLEKVTIRLERLASQRNILGLKELTAMIPKQRLPTTSLVDESEVFGRDDDKD
EIMRFLIPENGKDNGITVVAIVGIGGVGKTTLSQLLYNDQHVRSYFGTKVWAHVSEEFDV
FKITKKVYESVTSRPCEFTDLDVLQVKLKERLTGTGLPFLLVLDDLWNENFADWDLLRQP
FIHAAQGSQILVTTRSQRVASIMCAVHVHNLQPLSDGDCWSLFMKTVFGNQEPCLNREIG
DLAERIVHKCRGLPLAVKTLGGVLRFEGKVIEWERVLSSRIWDLPADKSNLLPVLRVSYY
YLPAHLKRCFAYCSIFPKGHAFEKDKVVLLWMAEGFLQQTRSSKNLEELGNEYFSELESR
SLLQKTKTRYIMHDFINELAQFASGEFSSKFEDGCKLQVSERTRYLSYLRDNYAEPMEFE
ALREVKFLRTFLPLSLTNSSRSCCLDQMVSEKLLPTLTRLRVLSLSHYKIARLPPDFFKN
ISHARFLDLSRTELEKLPKSLCYMYNLQTLLLSYCSSLKELPTDISNLINLRYLDLIGTK
LRQMPRRFGRLKSLQTLTTFFVSASDGSRISELGGLHDLHGKLKIVELQRVVDVADAAEA
NLNSKKHLREIDFVWRTGSSSSENNTNPHRTQNEAEVFEKLRPHRHIEKLAIERYKGRRF
PDWLSDPSFSRIVCIRLRECQYCTSLPSLGQLPCLKELHISGMVGLQSIGRKFYFSDQQL
RDQDQQPFRSLETLRFDNLPDWQEWLDVRVTRGDLFPSLKKLFILRCPELTGTLPTFLPS
LISLHIYKCGLLDFQPDHHEYSYRNLQTLSIKSSCDTLVKFPLNHFANLDKLEVDQCTSL
YSLELSNEHLRGPNALRNLRINDCQNLQLLPKLNALPQNLQVTITNCRYLRQPMEQQPQY
HHPQFHLPRSNVSGSPKSHGSHRSYDSRSSSRYD*
>AT3G15700.1
MGKDFKSMVTRCIYVGKENDNVKKLKTATEELKDLRNIVMKRVKMYEDQQKLKRLEKVQV
WLRQADVAIKEAEEMLITLMSSSSSNGSSMMSFHKLDKKLCKKLKEVQEIKSRGTFDVVV
ENSGIGSGSMMISNVDRDDQTVGLEAVSGLVWRCMTVDNTGIIGLYGVEGVGKTTVLTQV
NNRLLQHKLNGFDFVIWVFVSKNVNLEKIQDTIREKIGFLDRSWMSKTEEEKAGKIFEIL
SKRRFALFLDDVWEKVDLVKAGVPPPDGLNRSKIVFTTCSDEVCQEMGAQTKIKMEKLPW
ERAWDLFKMNAGEEIVKSHPDITKVAQEVAAKCDGLPLALVTIGRAMASKKTPQEWRDAL
YILSTSPPNFSGPIL*
>AT3G14460.1
MANSYLSSCANVMVERINTSQELVELCKGKSSSALLKRLKVALVTANPVLADADQRAEHV
REVKHWLTGIKDAFFQAEDILDELQTEALRRRVVAEAGGLGGLFQNLMAGREAIQKKIEP
KMEKVVRLLEHHVKHIEVIGLKEYSETREPQWRQASRSRPDDLPQGRLVGRVEDKLALVN
LLLSDDEISIGKPAVISVVGMPGVGKTTLTEIVFNDYRVTEHFEVKMWISAGINFNVFTV
TKAVLQDITSSAVNTEDLPSLQIQLKKTLSGKRFLLVLDDFWSESDSEWESFQVAFTDAE
EGSKIVLTTRSEIVSTVAKAEKIYQMKLMTNEECWELISRFAFGNISVGSINQELEGIGK
RIAEQCKGLPLAARAIASHLRSKPNPDDWYAVSKNFSSYTNSILPVLKLSYDSLPPQLKR
CFALCSIFPKGHVFDREELVLLWMAIDLLYQPRSSRRLEDIGNDYLGDLVAQSFFQRLDI
TMTSFVMHDLMNDLAKAVSGDFCFRLEDDNIPEIPSTTRHFSFSRSQCDASVAFRSICGA
EFLRTILPFNSPTSLESLQLTEKVLNPLLNALSGLRILSLSHYQITNLPKSLKGLKLLRY
LDLSSTKIKELPEFVCTLCNLQTLLLSNCRDLTSLPKSIAELINLRLLDLVGTPLVEMPP
GIKKLRSLQKLSNFVIGRLSGAGLHELKELSHLRGTLRISELQNVAFASEAKDAGLKRKP
FLDGLILKWTVKGSGFVPGSFNALACDQKEVLRMLEPHPHLKTFCIESYQGGAFPKWLGD
SSFFGITSVTLSSCNLCISLPPVGQLPSLKYLSIEKFNILQKVGLDFFFGENNSRGVPFQ
SLQILKFYGMPRWDEWICPELEDGIFPCLQKLIIQRCPSLRKKFPEGLPSSTEVTISDCP
LRAVSGGENSFRRSLTNIPESPASIPSMSRRELSSPTGNPKSDASTSAQPGFASSSQSND
DNEVTSTSSLSSLPKDRQTEDFDQYETQLGSLPQQFEEPAVISARYSGYISDIPSTLSPY
MSRTSLVPDPKNEGSILPGSSSYQYHQYGIKSSVPSPRSSEAIKPSQYDDDETDMEYLKV
TDISHLMELPQNLQSLHIDSCDGLTSLPENLTESYPNLHELLIIACHSLESFPGSHPPTT
LKTLYIRDCKKLNFTESLQPTRSYSQLEYLFIGSSCSNLVNFPLSLFPKLRSLSIRDCES
FKTFSIHAGLGDDRIALESLEIRDCPNLETFPQGGLPTPKLSSMLLSNCKKLQALPEKLF
GLTSLLSLFIIKCPEIETIPGGGFPSNLRTLCISLCDKLTPRIEWGLRDLENLRNLEIDG
GNEDIESFPEEGLLPKSVFSLRISRFENLKTLNRKGFHDTKAIETMEISGCDKLQISIDE
DLPPLSCLRISSCSLLTETFAEVETEFFKVLNIPYVEIDGEIFS*
>AT3G46730.1
MVDAVTGFVLNKIGGYLINEVLALMGVKDDLEELKTELTCIHGYLKDVEAREREDEVSKE
WTKLVLDIAYDIEDVLDTYFLKLEERSLRRGLLRLTNKIGKKRDAYNIVEDIRTLKRRIL
DITRKRETFGIGSFNEPRGENITNVRVRQLRRAPPVDQEELVVGLEDDVKILLVKLLSDN
EKDKSYIISIFGMGGLGKTALARKLYNSGDVKRRFDCRAWTYVSQEYKTRDILIRIIRSL
GIVSAEEMEKIKMFEEDEELEVYLYGLLEGKNYMVVVDDVWDPDAWESLKRALPCDHRGS
KVIITTRIRAIAEGVEGTVYAHKLRFLTFEESWTLFERKAFSNIEKVDEDLQRTGKEMVK
KCGGLPLAIVVLSGLLSRKRTNEWHEVCASLWRRLKDNSIHISTVFDLSFKEMRHELKLC
FLYFSVFPEDYEIKVEKLIHLLVAEGFIQEDEEMMMEDVARCYIDELVDRSLVKAERIER
GKVMSCRIHDLLRDLAIKKAKELNFVNVYNEKQHSSDICRREVVHHLMNDYYLCDRRVNK
RMRSFLFIGERRGFGYVNTTNLKLKLLRVLNMEGLLFVSKNISNTLPDVIGELIHLRYLG
IADTYVSILPASISNLRFLQTLDASGNDPFQYTTDLSKLTSLRHVIGKFVGECLIGEGVN
LQTLRSISSYSWSKLNHELLRNLQDLEIYDHSKWVDQRRVPLNFVSFSKPKNLRVLKLEM
RNFKLSSESRTTIGLVDVNFPSLESLTLVGTTLEENSMPALQKLPRLEDLVLKDCNYSGV
KIMSISAQGFGRLKNLEMSMERRGHGLDELRIEEEAMPSLIKLTVKGRLELTKLMIPDRL
KAFVRRN*
>AT3G46530.1
MVDAITEFVVGKIGNYLIEEASMFMAVKEDLEELKTELTCIHGYLKDVEAREREDEVSKE
WSKLVLDFAYDVEDVLDTYHLKLEERSQRRGLRRLTNKIGRKMDAYSIVDDIRILKRRIL
DITRKRETYGIGGLKEPQGGGNTSSLRVRQLRRARSVDQEEVVVGLEDDAKILLEKLLDY
EEKNRFIISIFGMGGLGKTALARKLYNSRDVKERFEYRAWTYVSQEYKTGDILMRIIRSL
GMTSGEELEKIRKFAEEELEVYLYGLLEGKKYLVVVDDIWEREAWDSLKRALPCNHEGSR
VIITTRIKAVAEGVDGRFYAHKLRFLTFEESWELFEQRAFRNIQRKDEDLLKTGKEMVQK
CRGLPLCIVVLAGLLSRKTPSEWNDVCNSLWRRLKDDSIHVAPIVFDLSFKELRHESKLC
FLYLSIFPEDYEIDLEKLIHLLVAEGFIQGDEEMMMEDVARYYIEELIDRSLLEAVRRER
GKVMSCRIHDLLRDVAIKKSKELNFVNVYNDHVAQHSSTTCRREVVHHQFKRYSSEKRKN
KRMRSFLYFGEFDHLVGLDFETLKLLRVLDFGSLWLPFKINGDLIHLRYLGIDGNSINDF
DIAAIISKLRFLQTLFVSDNYFIEETIDLRKLTSLRHVIGNFFGGLLIGDVANLQTLTSI
SFDSWNKLKPELLINLRDLGISEMSRSKERRVHVSWASLTKLESLRVLKLATPTEVHLSL
ESEEAVRSMDVISRSLESVTLVGITFEEDPMPFLQKMPRLEDLILLSCNYSGKMSVSEQG
FGRLRKLDLLMRSLDELQIEEEAMPNLIELEISVSKRETKLIIPNRLRAFGQIYC*
>AT3G46710.1
MVDAITEFVVGKIDNYLIEEAPMLIGVKDDLEELKTELTCIQVYLKNVEVCDKEDEVSKE
WTKLVLDIAYDVEDVLDTYFLKLEKRLHRLGLMRLTNIISDKKDAYNILDDIKTLKRRTL
DVTRKLEMYGIGNFNEHRVVASTSRVREVRRARSDDQEERVVGLTDDAKVLLTKLLDDDG
DNKIYMISIFGMEGLGKTSLARKLFNSSDVKESFEYRVWTNVSGECNTRDILMRIISSLE
ETSEGELEKMAQQELEVYLHDILQEKRYLVVVDDIWESEALESLKRALPCSYQGSRVIIT
TSIRVVAEGRDKRVYTHNIRFLTFKESWNLFEKKAFRYILKVDQELQKIGKEMVQKCGGL
PRTTVVLAGLMSRKKPNEWNDVWSSLRVKDDNIHVSSLFDLSFKDMGHELKLCFLYLSVF
PEDYEVDVEKLIQLLVAEGFIQEDEEMTMEDVARYYIEDLVYISLVEVVKRKKGKLMSFR
IHDLVREFTIKKSKELNFVNVYDEQHSSTTSRREVVHHLMDDNYLCDRRVNTQMRSFLFF
GKRRNDITYVETITLKLKLLRVLNLGGLHFICQGYSPWSLPDVIGGLVHLRYLGIADTVV
NNLPDFISNLRFLQTLDASGNSFERMTDLSNLTSLRHLTGRFIGELLIGDAVNLQTLRSI
SSYSWSKLKHELLINLRDLEIYEFHILNDQIKVPLDLVSLSKLKNLRVLKIEVVSFSLFS
EETVRFELLVKLTLHCDVRRLPRDMDLIFPSLESLTLVTNLQEDPMPTLQKLQRLENLVL
YSCVYPGAKMFINAQGFGRLRKLKVIIKRLDELEIEEEAMPCLMKLNLDNKDGATKLMIP
DRMRAFV*
>AT5G43730.1
MVDWLSLLPWNKIFTAACGCFLSDSNYIHLMESNLDALQKTMEELKNGRDDLLARVSIEE
DKGLQRLALVNGWLSRVQIVESEFKDLLEAMSIETGRLCLFGYCSEDCISSYNYGGKVMK
NLEEVKELLSKKNFEVVAQKIIPKAEKKHIQTTVGLDTMVGIAWESLIDDEIRTLGLYGM
GGIGKTTLLESLNNKFVELESEFDVVIWVVVSKDFQLEGIQDQILGRLRPDKEWERETES
KKASLINNNLKRKKFVLLLDDLWSEVDLIKIGVPPPSRENGSKIVFTTRSKEVCKHMKAD
KQIKVDCLSPDEAWELFRLTVGDIILRSHQDIPALARIVAAKCHGLPLALNVIGKAMVCK
ETVQEWRHAINVLNSPGHKFPGMEERILPILKFSYDSLKNGEIKLCFLYCSLFPEDFEIE
KDKLIEYWICEGYINPNRYEDGGTNQGYDIIGLLVRAHLLIECELTDKVKMHDVIREMAL
WINSDFGNQQETICVKSGAHVRLIPNDISWEIVRQMSLISTQVEKIACSPNCPNLSTLLL
PYNKLVDISVGFFLFMPKLVVLDLSTNWSLIELPEEISNLGSLQYLNLSLTGIKSLPVGL
KKLRKLIYLNLEFTNVLESLVGIATTLPNLQVLKLFYSLFCVDDIIMEELQRLKHLKILT
ATIEDAMILERVQGVDRLASSIRGLCLRNMSAPRVILNSVALGGLQQLGIVSCNISEIEI
DWLSKERRDHRSTSSPGFKQLASITVIGLVGPRDLSWLLFAQNLKDIQVQYSPTIEEIIN
KQKGMSITKVHRDIVVPFGKLESLHLYQLAELTEICWNYQTLPNLRESYVNYCPKLLEDI
ANFPKLKG*
>AT5G48620.1
MAEGFVSFGLEKLWDLLSRESERLQGIDEQLDGLKRQLRSLQSLLKDADAKKHGSDRVRN
FLEDVKDLVFDAEDIIESYVLNKLRGEGKGVKKHVRRLARFLTDRHKVASDIEGITKRIS
DVIGEMQSFGIQQIIDGVRSLSLQERQRVQREIRQTYPDSSESDLVGVEQSVEELVGHLV
ENDIYQVVSIAGMGGIGKTTLARQVFHHDLVRRHFDGFAWVCVSQQFTLKHVWQRILQEL
QPHDGNILQMDESALQPKLFQLLETGRYLLVLDDVWKKEDWDRIKAVFPRKRGWKMLLTS
RNEGVGIHADPTCLTFRASILNPEESWKLCERIVFPRRDETEVRLDEEMEAMGKEMVTHC
GGLPLAVKALGGLLANKHTVPEWKRVSDNIGSQIVGGSCLDDNSLNSVNRILSLSYEDLP
THLKHRFLYLAHFPEDSKIYTQDLFNYWAAEGIYDGSTIQDSGEYYLEELVRRNLVIADN
RYLSLEFNFCQMHDMMREVCLSKAKEENFLQIIKDPTSTSTINAQSPSRSRRFSIHSGKA
FHILGHRNNPKVRSLIVSRFEEDFWIRSASVFHNLTLLRVLDLSRVKFEGGKLPSSIGGL
IHLRYLSLYGAVVSHLPSTMRNLKLLLFLNLRVDNKEPIHVPNVLKEMLELRYLSLPQEM
DDKTKLELGDLVNLEYLWYFSTQHSSVTDLLRMTKLRNLGVSLSERCNFETLSSSLRELR
NLEMLNVLFSPEIVMVDHMGEFVLDHFIHLKQLGLAVRMSKIPDQHQFPPHLAHIHLVHC
VMKEDPMPILEKLLHLKSVALSYGAFIGRRVVCSKGGFPQLCALGISGESELEEWIVEEG
SMPCLRTLTIHDCEKLKELPDGLKYITSLKELKIREMKREWKEKLVPGGEDYYKVQHIPD
VQFINCDL*
>AT5G35450.1
MAEGVVSFGVQKLWALLNRESERLNGIDEQVDGLKRQLRGLQSLLKDADAKKHGSDRVRN
FLEDVKDLVFDAEDIIESYVLNKLRGEGKGVKNHVRRLACFLTDRHKVASDIEGITKRIS
KVIGEMQSLGIQQQIIDGGRSLSLQDIQREIRQTFPNSSESDLVGVEQSVEELVGPMVEI
DNIQVVSISGMGGIGKTTLARQIFHHDLVRRHFDGFAWVCVSQQFTQKHVWQRILQELRP
HDGEILQMDEYTIQGKLFQLLETGRYLVVLDDVWKEEDWDRIKEVFPRKRGWKMLLTSRN
EGVGLHADPTCLSFRARILNPKESWKLFERIVPRRNETEYEEMEAIGKEMVTYCGGLPLA
VKVLGGLLANKHTASEWKRVSENIGAQIVGKSCLDDNSLNSVYRILSLSYEDLPTDLKHC
FLYLAHFPEDYKIKTRTLYSYWAAEGIYDGLTILDSGEDYLEELVRRNLVIAEKSNLSWR
LKLCQMHDMMREVCISKAKVENFLQIIKVPTSTSTIIAQSPSRSRRLTVHSGKAFHILGH
KKKVRSLLVLGLKEDLWIQSASRFQSLPLLRVLDLSSVKFEGGKLPSSIGGLIHLRFLSL
HQAVVSHLPSTIRNLKLMLYLNLHVAIGVPVHVPNVLKEMLELRYLSLPLDMHDKTKLEL
GDLVNLEYLWCFSTQHSSVTDLLRMTKLRFFGVSFSERCTFENLSSSLRQFRKLETLSFI
YSRKTYMVDYVGEFVLDFIHLKKLSLGVHLSKIPDQHQLPPHIAHIYLLFCHMEEDPMPI
LEKLLHLKSVELRRKAFIGRRMVCSKGGFPQLRALQISEQSELEEWIVEEGSMPCLRDLI
IHSCEKLEELPDGLKYVTSLKELKIEGMKREWKEKLVGEDYYKVQHIPDVQFFNCDDEQR
E*
>AT5G05400.1
MGACFSVAISCDQAVNNLTSCLSRNQNRFRNLVDHVAALKKTVRQLEARRDDLLKRIKVQ
EDRGLNLLDEVQQWLSEVESRVCEAHDILSQSDEEIDNLCCGQYCSKRCKYSYDYSKSVI
NKLQDVENLLSKGVFDEVAQKGPIPKVEERLFHQEIVGQEAIVESTWNSMMEVGVGLLGI
YGMGGVGKTTLLSQINNKFRTVSNDFDIAIWVVVSKNPTVKRIQEDIGKRLDLYNEGWEQ
KTENEIASTIKRSLENKKYMLLLDDMWTKVDLANIGIPVPKRNGSKIAFTSRSNEVCGKM
GVDKEIEVTCLMWDDAWDLFTRNMKETLESHPKIPEVAKSIARKCNGLPLALNVIGETMA
RKKSIEEWHDAVGVFSGIEADILSILKFSYDDLKCEKTKSCFLFSALFPEDYEIGKDDLI
EYWVGQGIILGSKGINYKGYTIIGTLTRAYLLKESETKEKVKMHDVVREMALWISSGCGD
QKQKNVLVVEANAQLRDIPKIEDQKAVRRMSLIYNQIEEACESLHCPKLETLLLRDNRLR
KISREFLSHVPILMVLDLSLNPNLIELPSFSPLYSLRFLNLSCTGITSLPDGLYALRNLL
YLNLEHTYMLKRIYEIHDLPNLEVLKLYASGIDITDKLVRQIQAMKHLYLLTITLRNSSG
LEIFLGDTRFSSYTEGLTLDEQSYYQSLKVPLATISSSRFLEIQDSHIPKIEIEGSSSNE
SEIVGPRVRRDISFINLRKVRLDNCTGLKDLTWLVFAPHLATLYVVCLPDIEHIISRSEE
SRLQKTCELAGVIPFRELEFLTLRNLGQLKSIYRDPLLFGKLKEINIKSCPKLTKLPLDS
RSAWKQNVVINAEEEWLQGLQWEDVATKERFFPS*
>AT5G43740.1
MLGWLVIPWNQIFTAACGCFLSDRNYIHMMESNLDALQKTMEELKNGRDDLLGRVSIEED
KGLQRLAQVNGWLSRVQIVESEFKDLLEAMSIETGRLCLLGYCSEDCISSYNYGEKVSKM
LEEVKELLSKKDFRMVAQEIIHKVEKKLIQTTVGLDKLVEMAWSSLMNDEIGTLGLYGMG
GVGKTTLLESLNNKFVELESEFDVVIWVVVSKDFQFEGIQDQILGRLRSDKEWERETESK
KASLIYNNLERKKFVLLLDDLWSEVDMTKIGVPPPTRENGSKIVFTTRSTEVCKHMKADK
QIKVACLSPDEAWELFRLTVGDIILRSHQDIPALARIVAAKCHGLPLALNVIGKAMSCKE
TIQEWSHAINVLNSAGHEFPGMEERILPILKFSYDSLKNGEIKLCFLYCSLFPEDSEIPK
EKWIEYWICEGFINPNRYEDGGTNHGYDIIGLLVRAHLLIECELTDNVKMHDVIREMALW
INSDFGKQQETICVKSGAHVRMIPNDINWEIVRTMSFTCTQIKKISCRSKCPNLSTLLIL
DNRLLVKISNRFFRFMPKLVVLDLSANLDLIKLPEEISNLGSLQYLNISLTGIKSLPVGL
KKLRKLIYLNLEFTGVHGSLVGIAATLPNLQVLKFFYSCVYVDDILMKELQDLEHLKILT
ANVKDVTILERIQGDDRLASSIRSLCLEDMSTPRVILSTIALGGLQQLAILMCNISEIRI
DWESKERRELSPTEILPSTGSPGFKQLSTVYINQLEGQRDLSWLLYAQNLKKLEVCWSPQ
IEEIINKEKGMNITKLHRDIVVPFGNLEDLALRQMADLTEICWNYRTLPNLRKSYINDCP
KLPEDIFVPLLPEKSPSRFFFF*
>AT5G47250.1
MNCCWQVVEPCYKSALSYLCVKVGNICMLKENLVLLKSAFDELKAEKEDVVNRVNAGELK
GGQRLAIVATWLSQVEIIEENTKQLMDVASARDASSQNASAVRRRLSTSGCWFSTCNLGE
KVFKKLTEVKSLSGKDFQEVTEQPPPPVVEVRLCQQTVGLDTTLEKTWESLRKDENRMLG
IFGMGGVGKTTLLTLINNKFVEVSDDYDVVIWVESSKDADVGKIQDAIGERLHICDNNWS
TYSRGKKASEISRVLRDMKPRFVLLLDDLWEDVSLTAIGIPVLGKKYKVVFTTRSKDVCS
VMRANEDIEVQCLSENDAWDLFDMKVHCDGLNEISDIAKKIVAKCCGLPLALEVIRKTMA
SKSTVIQWRRALDTLESYRSEMKGTEKGIFQVLKLSYDYLKTKNAKCFLYCALFPKAYYI
KQDELVEYWIGEGFIDEKDGRERAKDRGYEIIDNLVGAGLLLESNKKVYMHDMIRDMALW
IVSEFRDGERYVVKTDAGLSQLPDVTDWTTVTKMSLFNNEIKNIPDDPEFPDQTNLVTLF
LQNNRLVDIVGKFFLVMSTLVVLDLSWNFQITELPKGISALVSLRLLNLSGTSIKHLPEG
LGVLSKLIHLNLESTSNLRSVGLISELQKLQVLRFYGSAAALDCCLLKILEQLKGLQLLT
VTVNNDSVLEEFLGSTRLAGMTQGIYLEGLKVSFAAIGTLSSLHKLEMVNCDITESGTEW
EGKRRDQYSPSTSSSEITPSNPWFKDLSAVVINSCIHLKDLTWLMYAANLESLSVESSPK
MTELINKEKAQGVGVDPFQELQVLRLHYLKELGSIYGSQVSFPKLKLNKVDIENCPNLHQ
RPL*
>AT5G63020.1
MGGCVSVSISCDQLTKNVCSCLNRNGDYIHGLEENLTALQRALEQIEQRREDLLRKILSE
ERRGLQRLSVVQGWVSKVEAIVPRVNELVRMRSVQVQRLCLCGFCSKNLVSSYRYGKRVM
KMIEEVEVLRYQGDFAVVAERVDAARVEERPTRPMVAMDPMLESAWNRLMEDEIGILGLH
GMGGVGKTTLLSHINNRFSRVGGEFDIVIWIVVSKELQIQRIQDEIWEKLRSDNEKWKQK
TEDIKASNIYNVLKHKRFVLLLDDIWSKVDLTEVGVPFPSRENGCKIVFTTRLKEICGRM
GVDSDMEVRCLAPDDAWDLFTKKVGEITLGSHPEIPTVARTVAKKCRGLPLALNVIGETM
AYKRTVQEWRSAIDVLTSSAAEFSGMEDEILPILKYSYDNLKSEQLKLCFQYCALFPEDH
NIEKNDLVDYWIGEGFIDRNKGKAENQGYEIIGILVRSCLLMEENQETVKMHDVVREMAL
WIASDFGKQKENFIVQAGLQSRNIPEIEKWKVARRVSLMFNNIESIRDAPESPQLITLLL
RKNFLGHISSSFFRLMPMLVVLDLSMNRDLRHLPNEISECVSLQYLSLSRTRIRIWPAGL
VELRKLLYLNLEYTRMVESICGISGLTSLKVLRLFVSGFPEDPCVLNELQLLENLQTLTI
TLGLASILEQFLSNQRLASCTRALRIENLNPQSSVISFVATMDSLQELHFADSDIWEIKV
KRNETVLPLHIPTTTTFFPNLSQVSLEFCTRLRDLTWLIFAPNLTVLRVISASDLKEVIN
KEKAEQQNLIPFQELKELRLENVQMLKHIHRGPLPFPCLQKILVNGCSELRKLPLNFTSV
PRGDLVIEAHKKWIEILEWEDEATKARFLPTLKAFPENIDADGYEISF*
>AT5G43470.1
MAEAFVSFGLEKLWDLLSRESERLQGIDGQLDGLKRQLRSLQSLLKDADAKKHGSDRVRN
FLEDVKDLVFDAEDIIESYVLNKLSGKGKGVKKHVRRLACFLTDRHKVASDIEGITKRIS
EVIGEMQSFGIQQIIDGGRSLSLQERQRVQREIRQTYPDSSESDLVGVEQSVKELVGHLV
ENDVHQVVSIAGMGGIGKTTLARQVFHHDLVRRHFDGFAWVCVSQQFTQKHVWQRILQEL
QPHDGDILQMDEYALQRKLFQLLEAGRYLVVLDDVWKKEDWDVIKAVFPRKRGWKMLLTS
RNEGVGIHADPTCLTFRASILNPEESWKLCERIVFPRRDETEVRLDEEMEAMGKEMVTHC
GGLPLAVKALGGLLANKHTVPEWKRVFDNIGSQIVGGSWLDDNSLNSVYRILSLSYEDLP
THLKHCFLNLAHFPEDSEISTYSLFYYWAAEGIYDGSTIEDSGEYYLEELVRRNLVIADD
NYLSWQSKYCQMHDMMREVCLSKAKEENFLQIIIDPTCTSTINAQSPSRSRRLSIHSGKA
FHILGHKNKTKVRSLIVPRFEEDYWIRSASVFHNLTLLRVLDLSWVKFEGGKLPCSIGGL
IHLRYLSLYEAKVSHLPSTMRNLKLLLYLNLRVDTEEPIHVPNVLKEMIQLRYLSLPLKM
DDKTKLELGDLVNLEYLYGFSTQHSSVTDLLRMTKLRYLAVSLSERCNFETLSSSLRELR
NLETLNFLFSLETYMVDYMGEFVLDHFIHLKQLGLAVRMSKIPDQHQFPPHLVHLFLIYC
GMEEDPMPILEKLLHLKSVRLARKAFLGSRMVCSKGGFPQLCVIEISKESELEEWIVEEG
SMPCLRTLTIDDCKKLKELPDGLKYITSLKELKIEGMKREWKEKLVPGGEDYYKVQHIPD
VQFINCDQ*
>Bs2
MAHASVASLMRTIESLLTFNSPMQSLSCDHREELCALREKVSSLEVFVKNFEKNNVFGEM
TDFEVEVREVASAAEYTIQLRLTGTVLGENKSQKKKARRRFRQSLQQVAEDMDHIWKEST
KIQDKGKQVSKESLVHDFSSSTNDILKVKNNMVGRDDQRKQLLEDLTRSYSGEPKVIPIV
GMGGIGKTTLAKEVYNDESILCRFDVHAWATISQQHNKKEILLGLLHSTIKMDDRVKMIG
EAELADMLQKSLKRKRYLIVLDDIWSCEVWDGVRRCFPTEDNAGSRILLTTRNDEVACYA
GVENFSLRMSFMDQDESWSLFKSAAFSSEALPYEFETVGKQIADECHGLPLTIVVVAGLL
KSKRTIEDWKTVAKDVKSFVTNDPDERCSRVLGLSYDHLTSDLKTCLLHFGIFPEDSDIP
VKNLMRSWMAEGFLKLENDLEGEVEKCLQELVDRCLVLVSKRSRDGTKIRSCKVHDLIYD
LCVREVQRENIFIMNDIVLDVSYPECSYLCMYKMQPFKRVTGDEINYCPYGLYRALLTPV
NRQLRDHDNNNLLKRTHSVFSFHLEPLYYVLKSEVVHFKLLKVLELRHRQIDGFPREILS
LIWLRYLSLFSYGNFDVPPEICRLWNLQTFIVQRFRSDIIIFAEEIWELMQLRHLKLPRF
YLPDCPSGSVDKGRHLDFSNLQTISYLSPRCCTKEVIMGIQNVKKLGISGNKDDYKSFRD
SGLPNNLVYLQQLEILSLISVDYSLLPVIISSAKAFPATLKKLKLERTYLSWSYLDIIAE
LPNLEVLKLMDDACCGEEWHPIVMGFNRLKLLLIKYSFLKFWKATNDNFPVLERLMIRSC
KNLKEIPIEFADIHTLQLIELRECPPKLGESAARIQKEQEDLGNNPVDVRISNPLKESDS
DSEEH
>Gpa2
MAYAAVTSLMRTIHQSMELTGCDLQPFYEKLKSLRAILEKSCNIMGDHEGLTILEVEIIE
VAYTTEDMVDSESRNVFLARNVGKRSRAMWGIFFVLEQALECIDSTVKQWMATSDSMKDL
KPQTSSLVSLPEHDVEQPENIMVGRENEFEMMLDQLARGGRELEVVSIVGMGGIGKTTLA
AKLYSDPYIMSRFDIRAKATVSQEYCVRNVLLGLLSLTSDEPDYQLADQLQKHLKGRRYL
VVIDDIWTTEAWDDIKLCFPDCDNGSRILLTTRNVEVAEYASSGKPPHHMRLMNFDESWN
LLHKKIFEKEGSYSPEFENIGKQIALKCGGLPLAITLIAGLLSKISKTLDEWQNVAENVR
SVVSTDLEAKCMRVLALSYHHLPSHLKPCFLYFAIFAEDERIYVNKLVELWAVEGFLNEE
EGKSIEEVAETCINELVDRSLISIHNVSFDGETQRCGMHDVTRELCLREARNMNFVNVIR
GKSDQNSCAQSMQCSFKSRSRISIHNEEELVWCRNSEAHSIITLCIFKCVTLELSFKLVR
VLDLGLTTCPIFPSGVLSLIHLRYLSLRFNPRLQQYRGSKEAVPSSIIDIPLSISSLCYL
QTFKLYHPFPNCYPFILPSEILTMPQLRKLCMGWNYLRSHEPTENRLVLKSLQCLNELNP
RYCTGSFLRLFPNLKKLEVFGVKEDFRNHKDLYDFRYLYQLEKLAFSTYYSSSACFLKNT
APLGSTPQDPLRFQMETLHLETHSRATAPPTDVPTFLLPPPDCFPQNLKSLTFSGDFFLA
WKDLSIVGKLPKLEVLQLSHNAFKGEEWEVVEEGFPHLKFLFLDSIYIRYWRASSDHFPY
LERLFLSDCFYLDSIPRDFADITTLALIDIFRCQQSVGNSAKQIQQDIQDNYGSSIEVHT
RYLYRNGAFLVV
>Hero
MEKGEKPLLLFEEQKKRITNLIDDFLNGLKQIMNEEEEFIASKLDVIQKLRMDLRLLRTF
VLFGNSTNLDDFYYRMNIHINKFNILTETLFCKDDLILEKYHMECVAPLLLKEIRNYLSL
KNDYVATAIEMKKFEYLIRNLHDLPKYCYDLLQPLMSEYKILRQVCTHLRDFYQLECNKT
TKTEFLYTRYQVTVDRVTQFCFDLWTGKYRNYRYEYAFSKCSSKITSLLIDIIPLELEVL
HISTSNLIKESRSKELEGFVKQILKASPRILQKHLIHLQGRMVADSYSATQSINVMMEFL
LIFLTDIPKRFIHRGKLNSMLAHVGLLTRKISILMEESSTMNEAEFSAPYLLHEIERMKG
DIKQIILKAPESSQLCFPMDDGFLFMNLLLRHLNDLLTSNSYSVSLIKKEIEMVKQSLEF
LTASFRQTLDESTSGVVKDCWMCALDVAYEAEHVINSILVRDKALSHLLFSLPDVIDKIK
FIVAQVTGLQLEAKNGDDPLDAKSSYEPIELTSSSFVEVTVGHEEDEARIIGQLLDEHES
KLDVISIVGMPGVGKTTLANKVYNNTLVASHFKIRAKCTVSQNFNKSKVLREILQQVTAS
ETNRSEDDLAEKLRVALLDKRYLIVLDDVWDIATGEMLIACFPKVERGNRVILTSRSGEV
GLKVKCRSDPVDLQVLTDEKSWELFEKRVFRDEGSCPAELLDIGHQIVEKCKGLPLALVL
IAGVIVRGREGKEKEKEKDFWVKIQNNLDSFTSSNINSQIMNVMQSSYDHLPYQLKPLLL
YFARLQKSERTPVSMLMQLWMAEGLVDHDIPSKCSLEEVTESYLDALISSSLIMVDHIRS
VSNWTSVMMRACYVHDVVHDFCSVKAGKEKFFKLINSGDPFHASDFLHHRLTIHTDDKKC
VLFNSNKCSAGSKHLISLEVSSSLDNFGYIFHTRHMRLVRVLQLDDIVLQHHLVEEIGSL
FHLRFLKIWTRDVKAIPLSWLNLQNLETLLISEEFSTIVLLPRLFKLSKLKHVSIDQSSF
FDKEEVEVEVEEEEEVEVEVEEEDEDKEEEDTDNIQSRILEGENSKLTTLSKVDISYSQG
TNDALEKFQNLEHLDCTIIVPECPPKHGDWFPKFDVLNKLQSLTAVYKWSHYGYPIIEYH
FPTSLKDLRLHSFPITPALLSVIAALPQLEILAIFYSDFMEDKWDASKDIYQSLKTLSLS
YIKLSEWEVDRSETFPKLEELILERCYKLTEIPSAFEDIETLKIIHLTNIKRELGDSAIE
IKKQIVEITGVDRLQVHLSGLYE
>Mi1.2
MAFICTYVQLSYSDFEQFEDIMTRNRQEVENLLQSLLDDDVLTSLTSNMDDCISLYHRSY
KSDAIMMDEQLDFLLLNLYHLSKHHAEKIFPGVTQYEVLQNVCGNIRDFHGLILNGCIKH
EMVENVLPLFQLMAERVGHFLWEDQTDEDSRLSELDEDEHNDRDSRLFQLTHLLLKIVPT
ELEVMHICYTNLKASTSAEVGRFIKKLLETSPDILREYIIQLQEHMLTVIPPSTLGARNI
HVMMEFLLLILSDMPKDFIHHDKLFDLLAHVGTLTREVSTLVRDLEEKLRNKEGNNQTNC
ATLDLLENIELLKKDLKHVYLKAPNSSQCCFPMSDGPLFMHLLHMHLNDLLDSNAYSISL
IKEEIELVSQELEFIRSFFGDAAEQGLYKDIWARVLDVAYEAKDVIDSIIVRDNGLLHLI
FSLPITIKKIKLIKEEISALDENIPKDRGLIVVNSPKKPVERKSLTTDKIIVGFEEETNL
ILRKLTSGPADLDVISITGMPGSGKTTLAYKVYNDKSVSRHFDLRAWCTVDQGYDDKKLL
DTIFSQVSGSDSNLSENIDVADKLRKQLFGKRYLIVLDDVWDTTTLDELTRPFPEAKKGS
RIILTTREKEVALHGKLNTDPLDLRLLRPDESWELLEKRTFGNESCPDELLDVGKEIAEN
CKGLPLVADLIAGVIAGREKKRSVWLEVQSSLSSFILNSEVEVMKVIELSYDHLPHHLKP
CLLHFASWPKDTPLTIYLLTVYLGAEGFVEKTEMKGIEEVVKIYMDDLISSSLVICFNEI
GDILNFQIHDLVHDFCLIKARKENLFDRIRSSAPSDLLPRQITIDYDEEEEHFGLNFVMF
DSNKKRHSGKHLYSLRINGDQLDDSVSDAFHLRHLRLIRVLDLEPSLIMVNDSLLNEICM
LNHLRYLRIRTQVKYLPFSFSNLWNLESLFVSNKGSILVLLPRILDLVKLRVLSVGACSF
FDMDADESILIAKDTKLENLRILGELLISYSKDTMNIFKRFPNLQVLQFELKESWDYSTE
QHWFPKLDCLTELETLCVGFKSSNTNHCGSSVATNRPWDFHFPSNLKELLLYDFPLTSDS
LSTIARLPNLENLSLYDTIIQGEEWNMGEEDTFENLKFLNLRLLTLSKWEVGEESFPNLE
KLKLQECGKLEEIPPSFGDIYSLKFIKIVKSPQLEDSALKIKKYAEDMRGGNELQILGQK
NIPLFK
>Prf
MAKECRDAIGTINLVKGQHLDRRTTNQLEDAIKHLTHVAVFLTNLEKRHPANGISVHLRP
LFLEAHDGFSLMCSHPPRSQFTVKLDNIAEKFKSAKASRSTRQVIPELLQIIEPENIAKR
IKASKPSRSSSPITVDMVGFIESLLGSVHRALFFISAGPPVSMLDKKLRHLQVFFRLISK
RGIEHESMKDLFYHVEDVAYTAAQLCVLGSSCHMDNEFSKLLERISRPFSPGLRLVYLNA
LIGLNSSRSKTTMNAKYMLDFVSALQDDLRLRCDNRIRWLQRGLSYLCRFLRDIESYPVS
HRQLISLQLNMEDLAIGSANAIYSYDEDMDKTSEIDHELFHLQMKFNYVKVEVDLIRLQN
IQGTIIVPMKDLIDYVWEELMFFRSYFMDAFDQCKEQTRITVILNYIQSAVSQAWSVCDS
LCHDLNQNDLAREINCLHFQLLLKFKFIKVAIRQMCPSISASSTPDHPMIDLLNFLPMNF
EAIDSYSSMLKASFPSSSHRPNKDAESPNTSFLCGPNTDVYSFYSSSSRIPKMDEILKRF
HEYILVNLLRKDETNLTFTIADEVKKFYDGLLLMVTYLIEPPVPHTECRKQNDLSMRHEA
VAIEAESAVCLHYEDNMNNNRCREINQVLQFLTVTFWLIKSEGNLMDLLKHKSTLGNQVL
DLIESAHEELILLRSILMDLLRKKLYRLDDLLMHAEVTAKRLAIFSGSCYEYFMNGSSTE
KMRPLLSDFLQEIESVKVEFRNVCLQVLDISPFSLTDGEGLVNFLLKNQAKVPNDDAVSS
DGSLEDASSTEKMGLPSDFLREIESVEIKEARKLYDQVLDATHCETSKTDGKSFINIMLT
QQDKVLDYDAGSVSYLLNQISVVKDKLLHIGSLLVDIVQYRNMHIELTDLAERVQDKNYI
CFFSVKGYIPAWYYTLYLSDVKQLLKFVEAEVKIICLKVPDSSSYSFPKTNGLGYLNCFL
GKLEELLRSKLDLIIDLKHQIESVKEGLLCLRSFIDHFSESYDEHDEACGLIARVSVMAY
KAEYVIDSCLAYSHPLWYKVLWISEVLENIKLVNKVVGETCERRNTEVTVHEVAKTTTNV
APSFSAYTQRANEEMEGFQDTIDELKDKLLGGSPELDVISIVGMPGLGKTTLAKKIYNDP
EVTSRFDVHAQCVVTQLYSWRELLLTILNDVLEPSDRNEKEDGEIADELRRFLLTKRFLI
LIDDVWDYKVWDNLCMCFSDVSNRSRIILTTRLNDVAEYVKCESDPHHLRLFRDDESWTL
LQKEVFQGESCPPELEDVGFEISKSCRGLPLSVVLVAGVLKQKKKTLDSWKVVEQSLSSQ
RIGSLEESISIIGFSYKNLPHYLKPCFLYFGGFLQGKDIHVSKMTKLWVAEGFVQANNEK
GQEDTAQGFLDDLIGRNLVMAMEKRPNAKVKTCRIHDLLHKFCMEKAKQEDFLLQINSGE
GVFPERLEEYRLFVHSYQDEIDLWRPSRSNVRSLLFNAIDPDNLLWPRDISFIFESFKLV
KVLDLESFNIGGTFPTEIQYLIQMKYFAAQTDANSIPSSIAKLENLETFVVRGLGGEMIL
PCSLLKMVKLRHIHVNDRVSFGLRENMDVLTGNSQLPNLETFSTPRLFYGKDAEKILRKM
PKLRKLSCIFSGTFGYSRKLKGRCVRFPRLDFLSHLESLKLVSNSYPAKLPHKFNFPSQL
RELTLSKFRLPWTQISIIAELPNLVILKLLLRAFEGDHWEVKDSEFLELKYLKLDNLKVV
QWSISDDAFPKLEHLVLTKCKHLEKIPSRFEDAVCLNRVEVNWCNWNVANSAQDIQTMQH
EVIANDSFTVTIQPPDWSKEQPLDS
>R1
MNFNNELSDLKNRFLFRTLRAQKCSDVARDRIDFFIWELKFLNCFLHLQSFAFASECGML
DISQKMIEICKRFNTPPPHNSFAYWKEVICKRLCAISIQPDASSDDGFACWKKVIWKTKQ
EFRAKYSFPKTLLADNKVYDDDDTNPKFVMEFIDAVVGNLNVLVKINDPSSLLFVPGPKE
QIEQVLKELKLLRFFVCFVSNKCIEPQYQHTTFYTHALIEASHIAMVVWLNLPIYGNRNQ
DLASSEVSCLLSDFMEMKIKSIQPDISRNNIYIDVLRALKSTIPQAQDKHAAESGIVETP
THNLMVGLSDQMANLQEMLCLLRDNLIHLPILDLEFHLQDMDSVIVDAGLLIYSLYDIKG
QKEDTTLEDINQALGFDLPRNIEPIKAMINLVMQKAFQCNLPRIHGLGYVDFLLKNLKDF
QGRYSDSLDFLKNQLQVIQTEFESLQPFLKVVVEEPHNKLKTLNEDCATQIIRKAYEVEY
VVDACINKEVPQWCIERWLLDIIEEITCIKAKIQEKNTVEDTMKTVIARTSSKLARTPRM
NEEIVGFEDVIENLRKKLLNGTKGQDVISIHGMPGLGKTTLANSLYSDRSVFSQFDICAQ
CCVSQVYSYKDLILALLRDAIGEGSVRRELHANELADMLRKTLLPRRYLILVDDVWENSV
WDDLRGCFPDVNNRSRIILTTRHHEVAKYASVHSDPLHLRMFDEVESWKLLEKKVFGEES
CSPLLKNVGLRIAKMCGQLPLSIVLVAGILSEMEKEVECWEQVANNLGSYIHNDSRAIVD
KSYHVLPCHLKSCFLYFGAFLEDRVIDISRLIRLWISEAFIKSSEGRRLEDIAEGYLENL
IGRNLVMVTQRSISDGKAKECRLHDVLLDFCKERAAEENFLLWINRDQITKPSSCVYSHK
QHAHLAFTEMHNLVEWSASCSFVGSVVLSNKYDSYFSTRDISSLHDFSISRILPNFKFLK
VLDLEHRVFIDFIPTELVYLKYFSAHIEQNSIPSSISNLWNLETLILKSPIYALRCTLLL
PSTVWDMVKLRHLYIPDFSTRIEAALLENSAKLYNLETLSTLYFSRVEDAELMLRKTPNL
RKLICEVECLEYPPQYHVLNFPIRLEILKLYRSKFKTIPFCISAPNLKYLKLCGFSLDSQ
YLSETADHLKHLEVLILYKVEFGDHREWKVSNGKFPQLKILKLEYLSLVKWIVADDAFPN
LEQLVLRGCQDLMEIPSCFMDILSLKYIGVEYCNESVVKSALNIQETQVEDYQNTNFKLV
LIEFSLQKKAWKLNLTDAEDMHNAVKNILAEKRIGGFY
>R2
MADAFLSFAVQKLGDFLIQQVSLRTNLRDEIEWLKNELLFIQSFLKDAELKQCVDHRVQQ
WVFEINSIANDAVAILETYSFEAGKAASHLKVCACICWKEKKFYNVAKEIQSLKQQIMDI
SRKRETYGITNINYNSGEGPSNQVTTLRRTTSYVDEQDYIFVGLQDVVQTLLAELLKAEP
RRSVLSIYGMGGLGKTTLARNLYNSLKSFPTRTWICVSQEYNTMDLLRNIIKSIQGRTKE
TLDLLERMTEGDLEIYLRDLLKERKYLVVVDDVWQREAWESLKRAFPDGKNGSRVIITTR
KEGVAERADDRGFVHKLRFLSQEESWDLFRRKLLDVRAMVPEMESLAKDMVEKCRGLPLA
IVVLSGLLSHKKGLNQWQKVKDHLWKNIKEDKSIEISNILSLSYNDLSTALKQCFLYFGI
FSEDKVVKADDIIRLWMAEGFIPRGEERMEDVAEGFLNELIRRSLVQVAKTFWEKVTECR
VHDLLHDLAIEKALEVNFFDVYDPRSHSISSLCIRHGIHSEGERYLSSLHLSNLKLRSIM
FFDPDFRKMSHINLRSEFQHLYVLYLDMNFGYVSMVPDAIGCLYHLKLLRLRGIDDLPSS
IGNLKNLQTLVVVNGYSLFCQLPCKTADLINLRHLVVQYSEPLKCINKLTSLQVLDGVAC
DQWKDVDPVDLVNLRELSMDRIRSSYSLNNISSLKNLSTLKLICGERQSFASLEFVNCCE
KLQKLWLQGRIEELPHLFSNSITMMVLSFSELTEDPMPILGRFPNLRNLKLDGAYEGKEI
MCSDNSFSQLEFLHLRDLWKLERWDLGTSAMPLIKGLGIHNCPNLKEIPERMKDVELLKR
NYML
>R3a
MEIGLAVGGAFLSSALNVLFDRLAPHGDLLNMFQKHKDHVKLLKKLEDILLGLQIVLSDA
ENKQASNRHVSQWFNKLQNAVDGAENLIEQVNYEALRLKVEGQHQNLAETSNQQVSDLNL
CFSDDFFLNIKDKLEETIETLEVLEKQIGRLGLKEHFGSTKQETRTPSTSLVDDSDIFGR
QNDIEDLIDRLLSEDASGKKRTVVPIVGMGGLGKTTLAKAVYNDERVQIHFGLKAWFCVS
EAFDAFRITKGLLQEIGSFDLKADDNLNQLQVKLKERLKGKKFLIVLDDVWNDNYNKWDE
LRNVFVQGDIGSKIIVTTRKESVALMMGNEQISMDNLSTESSWSLFKTHAFENMGPMGHP
ELEEVGKQIAAKCKGLPLALKTLAGMLRSKSEVEEWKRILRSEIWELPHNDILPALMLSY
NDLPAHLKRCFSFCAIFPKDYPFRKEQVIHLWIANGLVPQEDVIIEDSGNQYFLELRSRS
LFERVPNPSQGNTENLFLMHDLVNDLAQIASSKLCIRLEESQGSHMLEQSQHLSYSMGYG
GEFEKLTPLYKLEQLRTLLPTCIDLPDCCHHLSKRVLHNILPRLTSLRALSLSCYEIVEL
PNDLFIKLKLLRFLDISRTEIKRLPDSICALYNLETLLLSSCYDLEELPLQMEKLINLRH
LDISNTRLLKMPLHLSKLKSLQVLVGAKFLIGGLRMEDLGEVHNLYGSLSVVELQNVVDR
REAVKAKMREKNHVDRLYLEWSGSSSADNSQTERDILDELRPHKNIKVVKITGYRGTNFP
NWLADPLFLKLVKLSLRNCKNCYSLPALGQLPFLKFLSIREMHGITEVTEEFYGSWSSKK
PFNCLEKLEFKDMPEWKQWDLLGSGEFPILEKLLIENCPELSLETVPIQLSSLKSFDVIG
SPLVINFPLSILPTTLKRIKISDCQKLKLEQPTGEISMFLEELTLIKCDCIDDISPELLP
RARKLWVQDWHNLTRFLIPTATETLDIWNCENVEILSVACGGTQMTSLTIAYCKKLKWLP
ERMQELLPSLKELHLSNCPEIESFPEGGLPFNLQQLAIRYCKKLVNGRKEWHLQRRLCLT
ALIIYHDGSDEEIVGGENWELPSSIQRLTIVNLKTLSSQHLKNLTSLQYLFIRGNLPQIQ
PMLEQGQCSHLTSLQSLQISSLQSLPESALPSSLSHLEISHCPNLQSLPESALPSSLSQL
TINNCPNLQSLSESTLPSSLSQLEISFCPNLQYLPLKGMPSSLSELSIYKCPLLKPQLEF
DKGEYWPNIAQFPTIKIDRECM
>Rpiblb2
MEKRKDNEEANNSLESFSALRKDAANVLDFLERLKNEEDQKAVDVDLIESLKLKLTFICT
YVQLSYSDLEKFEDIMTRKRQEVENLLQPILDDDGKDVGCKYVLTSLAGNMDDCISLYHR
SKSDATMMDEQLGFLLLNLSHLSKHRAEKMFPGVTQYEVLQNVCGNIRDFHGLIVNCCIK
HEMVENVLSLFQLMAERVGRFLWEDQADEDSQLSELDEDDQNDKDPQLFKLAHLLLKIVP
TELEVMHICYKTLKASTSTEIGRFIKKLLETSPDILREYLIHLQEHMITVITPNTSGARN
IHVMMEFLLIILSDMPPKDFIHHDKLFDLLARVVALTREVSTLVRDLEEKLRIKESTDET
NCATLKFLENIELLKEDLKHVYLKVPDSSQYCFPMSDGPLFMHLLQRHLDDLLDSNAYSI
ALIKEQIGLVKEDLEFIRSFFANIEQGLYKDLWERVLDVAYEAKDVIDSIIVRDNGLLHL
IFSLPITRKKMMLIKEEVSDLHENISKNRGLIVVNSPKKPVESKSLTTDKIIVGFGEETN
LILRKLTSGPADLDVISIIGMPGLGKTTLAYKVYNDKSVSSHFDLRAWCTVDQVYDEKKL
LDKIFNQVSDSNSKLSENIDVADKLRKQLFGKRYLIVLDDVWDTNTWDELTRPFPDGMKG
SRIILTTREKKVALHGKLYTDPLNLRLLRSEESWELLEKRAFGNESCPDELLDVGKEIAE
NCKGLPLVVDLIAGIIAGREKKKSVWLEVVNNLHSFILKNEVEVMKVIEISYDHLPDHLK
PCLLYFASAPKDWVTTIHELKLIWGFEGFVEKTDMKSLEEVVKIYLDDLISSSLVICFNE
IGDYPTCQLHDLVHDFCLIKARKEKLCDRISSSAPSDLLPRQISIDYDDDEEHFGLNFVL
FGSNKKRHSGKHLYSLTINGDELDDHLSDTFHLRHLRLLRTLHLESSFIMVKDSLLNEIC
MLNHLRYLSIGTEVKSLPLSFSNLWNLEILFVDNKESTLILLPRIWDLVKLQVLFTTACS
FFDMDADESILIAEDTKLENLTALGELVLSYWKDTEDIFKRLPNLQVLHFKLKESWDYST
EQYWFPKLDFLTELEKLTVDFERSNTNDSGSSAAINRPWDFHFPSSLKRLQLHEFPLTSD
SLSTIARLLNLEELYLYRTIIHGEEWNMGEEDTFENLKCLMLSQVILSKWEVGEESFPTL
EKLELSDCHNLEEIPSSFGDIYSLKIIELVRSPQLENSALKIKEYAEDMRGGDELQILGQ
KDIPLFK
>Rpivnt1.3
MNYCVYKTWAVDSNTKANSTSFLSSFSYFPFLILTFRKKKFNEKLKEMAEILLTAVINKS
IEIAGNVLFQEGTRLYWLKEDIDWLQREMRHIRSYVDNAKAKEVGGDSRVKNLLKDIQQL
AGDVEDLLDEFLPKIQQSNKFICCLKTVSFADEFAMEIEKIKRRVADIDRVRTTYSITDT
SNNNDDCIPLDRRRLFLHADETEVIGLEDDFNTLQAKLLDHDLPYGVVSIVGMPGLGKTT
LAKKLYRHVCHQFECSGLVYVSQQPRAGEILHDIAKQVGLTEEERKENLENNLRSLLKIK
RYVILLDDIWDVEIWDDLKLVLPECDSKIGSRIIITSRNSNVGRYIGGDFSIHVLQPLDS
EKSFELFTKKIFNFVNDNWANASPDLVNIGRCIVERCGGIPLAIVVTAGMLRARGRTEHA
WNRVLESMAHKIQDGCGKVLALSYNDLPIALRPCFLYFGLYPEDHEIRAFDLTNMWIAEK
LIVVNTGNGREAESLADDVLNDLVSRNLIQVAKRTYDGRISSCRIHDLLHSLCVDLAKES
NFFHTEHYAFGDPSNVARVRRITFYSDDNAMNEFFHLNPKPMKLRSLFCFTKDRCIFSQM
AHLNFKLLQVLVVVMSQKGYQHVTFPKKIGNMSCLRYVRLEGAIRVKLPNSIVKLKCLET
LDIFHSSSKLPFGVWESKILRHLCYTEECYCVSFASPFCRIMPPNNLQTLMWVDDKFCEP
RLLHRLINLRTLCIMDVSGSTIKILSALSPVPKALEVLKLRFFKNTSEQINLSSHPNIVE
LGLVGFSAMLLNIEAFPPNLVKLNLVGLMVDGHLLAVLKKLPKLRILILLWCRHDAEKMD
LSGDSFPQLEVLYIEDAQGLSEVTCMDDMSMPKLKKLFLVQGPNISPISLRVSERLAKLR
ISQVL
>Rx
MAYAAVTSLMRTIHQSMELTGCDLQPFYEKLKSLRAILEKSCNIMGDHEGLTILEVEIVE
VAYTTEDMVDSESRNVFLAQNLEERSRAMWEIFFVLEQALECIDSTVKQWMATSDSMKDL
KPQTSSLVSLPEHDVEQPENIMVGRENEFEMMLDQLARGGRELEVVSIVGMGGIGKTTLA
TKLYSDPCIMSRFDIRAKATVSQEYCVRNVLLGLLSLTSDEPDDQLADRLQKHLKGRRYL
VVIDDIWTTEAWDDIKLCFPDCYNGSRILLTTRNVEVAEYASSGKPPHHMRLMNFDESWN
LLHKKIFEKEGSYSPEFENIGKQIALKCGGLPLAITVIAGLLSKMGQRLDEWQRIGENVS
SVVSTDPEAQCMRVLALSYHHLPSHLKPCFLYFAIFTEDEQISVNELVELWPVEGFLNEE
EGKSIEEVATTCINELIDRSLIFIHNFSFRGTIESCGMHDVTRELCLREARNMNFVNVIR
GKSDQNSCAQSMQRSFKSRSRIRIHKVEELAWCRNSEAHSIIMLGGFECVTLELSFKLVR
VLDLGLNTWPIFPSGVLSLIHLRYLSLRFNPCLQQYQGSKEAVPSSIIDIPLSISSLCYL
QTFKLNLPFPSYYPFILPSEILTMPQLRTLCMGWNYLRSHEPTENRLVLKNLQCLNQLNP
RYCTGSFFRLFPNLKKLQVFGVPEDFRNSQDLYDFRYLYQLEELTFRLYYPYAACFLKNT
APSGSTQDPLRFQTEILHKEIDFGGTAPPTLLLPPPDAFPQNLKSLTFRGEFSVAWKDLS
IVGKLPKLEVLILSWNAFIGKEWEVVEEGFPHLKFLFLDDVYIRYWRASSDHFPYLERVI
LRDCRNLDSIPRDFADITTLALIDIDYCQQSVVNSAKQIQQDIQDNYGSSIEVHTRHLFI
PKSVTTVEDDDDSVTTDEDDDDDDFEKEVASCRNNVE
>Sw5b
MAENEIEEMLEHLRRIKSGGDLDWLDILRIEELEMVLRVFRTFTKYNDVLLPDSLVELTK
RAKLIGEILHRLFGRIPHKCKTNLNLERLESHLLEFFQGNTASLSHNYELNNFDLSKYMD
CLENFLNDVLMMFLQKDRFFHSREQLAKHRSIKELKIVQKKIRFLKYIYATEINGYVDYE
KQECLENRIQFMTNTVGQYCLAVLDYVTEGKLNEENDNFSKPPYLLSLIVLVELEMKKIF
HGEVKASKFTQSKTFKDKKLPKGFSHHLHNLLMYLRNKKLENFPNNIAAQNIDVAIEFLL
VFLDADVSNHVINGNWLKKVLLKVGAIAGDILYVIQKLLPRSINKDETSNISLCSIQILE
KTKDLKAQVETYYKSLKFTPSQFPTFGGLSFLNSLLRKLNEMSTSKSGLGFLMKPLLGNL
EKELSSLTSILEKELSSIFRDVVHHEHNIPKDLQRRTINLSYEAEVAIDSILAQYNAFLH
IFCSLPTIVKEIKQINAEVTEMWSADIPLNPHYVAAPLKHLPDRHSNLVTDEEVVGFENK
AEELIDYLIRGTNELDVVPIVGMGGQGKTTIARKLYNNDIIVSRFDVRAWCIISQTYNRR
ELLQDIFSQVTGSDDNGATVDVLADMLRRKLMGKRYLIVLDDMWDCMVWDDLRLSFPDDG
IRSRIVVTTRLEEVGKQVKYHTDPYSLPFLTTEESCQLLQKKVFQKEDCPPELQDVSQAV
AEKCKGLPLVVVLVAGIIKKRKMEESWWNEVKDALFDYLDSEFEEYSLATMQLSFDNLPH
CLKPCLLYMGMFSEDARIPASTLISLWIAEGFVENTESGRLMEEEAEGYLMDLISSNLVM
LSKRTYKGRVKYCQVHDVVHHFCLEKSREAKFMLAVKGQYIHFQPSDWKGTRVSFSFSEE
LSKFASLVSKTQKPFHQHLRSLITTNRAKSINDIFSCQISELRLLKVLDLSSYIVEFLSL
ATFKPLNQLKYLAVQAFEFYFDPGSHLPHIETFIVMNLPYYDILLPVSFWEMKKLRHAHF
GKAEFDKQGLSEGSSKLENLRILKNIVGFDRVDVLSRRCPNLQQLQITYFGNNEEPFCPK
LENLTQLQQLQLSFARPRTLSGLQLPSNLNKLVLEGIHIGCVIPFIAGLPSLEYLQLHDV
CFPQSEEWCLGDITFHKLKLLKLVKLNISRWDVSEESFPLLETLVIKKCIDLEEIPLSFA
DIPTLEQIKLIGSWKVSLEDSAVRMKEEIKDTEGCDRLHLVKQRSD
>AtZAR1
MVDAVVTVFLEKTLNILEEKGRTVSDYRKQLEDLQSELKYMQSFLKDAERQKRTNETLRT
LVADLRELVYEAEDILVDCQLADGDDGNEQRSSNAWLSRLHPARVPLQYKKSKRLQEINE
RITKIKSQVEPYFEFITPSNVGRDNGTDRWSSPVYDHTQVVGLEGDKRKIKEWLFRSNDS
QLLIMAFVGMGGLGKTTIAQEVFNDKEIEHRFERRIWVSVSQTFTEEQIMRSILRNLGDA
SVGDDIGTLLRKIQQYLLGKRYLIVMDDVWDKNLSWWDKIYQGLPRGQGGSVIVTTRSES
VAKRVQARDDKTHRPELLSPDNSWLLFCNVAFAANDGTCERPELEDVGKEIVTKCKGLPL
TIKAVGGLLLCKDHVYHEWRRIAEHFQDELRGNTSETDNVMSSLQLSYDELPSHLKSCIL
TLSLYPEDCVIPKQQLVHGWIGEGFVMWRNGRSATESGEDCFSGLTNRCLIEVVDKTYSG
TIITCKIHDMVRDLVIDIAKKDSFSNPEGLNCRHLGISGNFDEKQIKVNHKLRGVVSTTK
TGEVNKLNSDLAKKFTDCKYLRVLDISKSIFDAPLSEILDEIASLQHLACLSLSNTHPLI
QFPRSMEDLHNLQILDASYCQNLKQLQPCIVLFKKLLVLDMTNCGSLECFPKGIGSLVKL
EVLLGFKPARSNNGCKLSEVKNLTNLRKLGLSLTRGDQIEEEELDSLINLSKLMSISINC
YDSYGDDLITKIDALTPPHQLHELSLQFYPGKSSPSWLSPHKLPMLRYMSICSGNLVKMQ
EPFWGNENTHWRIEGLMLSSLSDLDMDWEVLQQSMPYLRTVTANWCPELESFAIEDVGFR
GGVWMKTPLHRT
>NbS00004611g0006.1
MADAVLGFLVENLLQIISEKVKLIAGAKGQLELLVEEVKTLNAFLDEAAKTQSDNKLWKQ
FIKDIRITVYKAEDIIDKFLVQAKLHADKNIVKRGLDYNYAGAVKDLGEQVAIVLQKVKK
LRKDNKQAFQPTPVSARQGETSTQGQETQVPHLEDAEVVGFDKEAETVIKRLVEGSDELE
VIPVVNIWVYVGQNYKLKEVLLSILKSFTKQMNIYQDKNENELYKIICDFVSKGGKCLIV
LDDVWNPEVVDSVMKAYPKNKKGHRIMMTTREGRVAKYANENPHNLKFLEHHESFELLEK
RVFGSRSCPPDLVAHGNIIAEKCSGVPLAVVVIAGALRGRTSEDEWQIVEQNVGKYLIDK
NNPRSNCLKFVEMSYSRLPEDMKACFLYCRAFPQGFEIPAWKLIRLWISEGLIISNLPGS
TLENIAEYILNDLVNRNLLIILEKKADGKIKTCRLHDMLHMFCKVKAADEGLFQEVGEKP
DQVGLGGFSLLKVLWIDRADLKSWKVSNAQFQNLKNLVLKSCVELEAVPIVLADVRSLQE
MRLENTIKAIKSAKEIELKKLQAPQSSKFKLTIFPPESTDSKATQ
>NbS00004191g0008.1
MADAVLSFLVENLLQIISENVKLIAGAKGQLELLVEEVKTFIAFLDEAAKTQSDNKLWKQ
FIKDIRITVYKAEDIIDKFLVQAKLHADKNIVKRGLDYNYAGAVKDLGEQVAIVLQKVKK
LRKDNKQAFQPTPVSARQGETSTQGQETQVPHLEDAEVVGFDKEAETVIKRLVEGSDELE
VIPVVILPKTKKGHRIMMTTREGRVAKYANENPHNLKFLEHDESFELLEKRVFGSRSCPP
ELVAHGKIIAEKCSGVPLAVVVIAGALRGRTSEGEWQIVEQNVGKYLIDKNDPTSNCLKF
VEMSYSRLPEDMKACFLYCSAFPQGFEFPAWKLIRLWISEGLIISNLPGSTLENIAEYIL
NDLVNRNLLIILEKKADGKIKTCRLHDMLHMFCKVKATDEGLFQEVGEKPDQVGLGIPEQ
DTCRRLCIQLSILDEFISTRPMTEHIRSFLCFSSKQKETIELTTGNIRNLHKAFPLIWVL
EVERIKFGFSKDFNALFHLRYISISGDFESIPQAFGKFWNLQTVILNTSTSKGILDIKAD
IWNMLRLRHLHTNVPAKLSSPSSTPTSKHSCLQTLSKVAPESCRKNVLARACNLRKLCIQ
GQMFEWSEANRLAQLECLEVLKLKENAFIGPSWESDIGGFSLLKVLWIDRADLKSWKVSN
AQFQNLKNLVLKSCVELEAVPIVLADVRSLQEMRLENTIKEIKSANEIELKKQQVPQSSK
FKLTIFPPESTDSKATHYSYGLIPSHVVELFACFVLLWLYSIFFV
