# Supplementary material for: An atypical NLR protein modulates the NRC immune receptor network in Nicotiana benthamiana
Source: PLoS Genet. 2023 Jan 19;19(1):e1010500. doi: 10.1371/journal.pgen.1010500 (PMC9851556; doi:10.1371/journal.pgen.1010500)
Supplement: S7 File — (XLSX) [file pgen.1010500.s022.xlsx]

## Sheet: Sheet1
specie	source	version
N. benthamiana	Solgenomics	v0.4.4
C. annuum	NCBI	GCF_000710875.1_Pepper_Zunla_1_Ref_v1.0
C. chinense	NCBI	GCA_002271895.2_ASM227189v2
C. baccatum	NCBI	GCA_002271885.2_ASM227188v2
S. commersonii	NCBI	GCA_018258275.1_ASM1825827v1
S. tuberosum	NCBI	GCF_000226075.1_SolTub_3.0
S. lycopersicum	NCBI	GCF_000188115.4_SL3.0
S. pennellii	NCBI	GCF_001406875.1_SPENNV200
S. chilense	NCBI	GCA_006013705.1_ASM601370v1
I. triloba	NCBI	GCF_003576645.1_ASM357664v1
I. nil	NCBI	GCF_001879475.1_Asagao_1.1
I. trifida	http://sweetpotato.uga.edu/gt4sp_download.shtml	NSP306_trifida_v3
