# Supplementary material for: An atypical NLR protein modulates the NRC immune receptor network in Nicotiana benthamiana
Source: PLoS Genet. 2023 Jan 19;19(1):e1010500. doi: 10.1371/journal.pgen.1010500 (PMC9851556; doi:10.1371/journal.pgen.1010500)
Supplement: S8 File — (FASTA) [file pgen.1010500.s023.fasta]

>NbS00033314g0004.1
-----------SQS-MVGIEEEEQMVTDKILG--DQ-LGVFTIAGAPGLGKTTLAKKLYTHENIVNRFDVRSWCCVSQIYDKKRLLLELLGYEFERH---E-DELILQVQRCL-KKRYLIVIDDVWSTA--IWDDLVSFFPN-KKSRIILTTRLD----HELL-SVKTYHLSFLAEDKSWLLLQKTVF-KEE-NCP-QELEEIGKQIAKSCAGLPLAVILIGSLLE-R----GYWTKVAKRLSAN-A-KVAGE-DI---IELNYKHLP-YLKPCFLYFGLFLEDEEVSVKKLIRLWAAEGFVLSN-VRTAEYVAMDYLIDLIASNLV-MVAKFPLGGI-SVRLHDLVLDFCLSKAKEVNFVLAL---Q-R
>NbS00034310g0005.1
---------------MIGFEIETEMLIEKLVT--RQ-LDVISIFGMPGLGKTILAKRLYDHEAISNRFDIRLWCCSSQSYDKRSLLFELLNHKYDTS---D-DELAEMLYKYL-GKRYLIVVDDVWSQE--AWDDIIRSFPD-TGSRIILTSRLESIATYAMI-S--PHFLRMFTEEESWMLMKQKVF-KED-YCP-QQLEEIGKQIASKCGGLPLAVILVAGLLA-K----VYWQEVGESLKS----KIQG--DI---VESSYQHLP-HLQKCFLYFASFLEDQKVPVQKLIRLWIAENFVEAS-SKSLEMVAMDYLMDLISCNLV-MVAKNSLGEI-AVHIHDLVHEFSLVKAKNENFL--V---R-R
>NbS00002971g0007.1
---------------VVDFDEEANKVINRLVK--SKDLEIIPVVGMPGLGKTTLARKIYKDPKISYEFFGVHWVYVGQSYKIKDVFLNILKFFTRCT---V-DALAKVIA----GGRCLICLDDVWETK--VIDYVKTIFPE-KGHRVMMTTRNRVLATYANS----PHDLKFLTPKESFELLVKRVF-GKK-PCP-KDLVGHGESIAGKCGGVPLAVVVIAGALR-G----SDWIRVERNVVQHLF--TNSE-KF---VEMSYDHLP-EVQTCFLYFGVFPRGFDIPSWKVIRLWIAEGLIKPQ--YTLEEIAEFYLNDLVNRNLV-ILQQRSDGQI-TCRLHDMLHQFCKKEASNKWLFQA--I-SRR
>NbS00035496g0014.1
TT-NLERSPRMNEE-IVGFKDVMKNLRRKLLE--KG-RDVISIVGMPGLGKTTLAYRLYYDSLVVSHFDIRAECYVSQVYSRKDLLLAILRDVTSKN---A-DELADELHKAL-SKRYLILLDDVWEAR--VLDDLMGCFQN-NGSRIILTTRNHEIAEYARF-N--PLSLRMFNDEESWKLLRKKVF-GKE--CP-PLLMNIGRQIAEKCGQLPLSVALVAGVLA-E----ECWEQVANNLVPQ----IHND-AI---IENSYKILP-HLRSCFLYFGAFLEDNVINVSKLTRLWISEGFVKSC-GKNLEDIAEGYLTNLIGRNLV-MGTKNSRGMI-ACRIHDLLHDFCKVRAKEEN-LQNA---H-R
>NbS00010427g0015.1
---SFTTN---MENAVVGLDDELEKIIERLL--SSA-REVVAITGMGGIGKTTLAKKAYDHLQFRSRFDIHVWVTISREYEMRRLLLSLVCCIPGMT---E-DELAELLYRRV-DRRYLIVIDDIWSTE--VWDNVTRCFPN-NGSRVILTSRLKDVATYAN--DSLLHEMGVLSLDDSWKLLSIEVF-GAN-VCP-SELEDIGKQIAEKCGGLPLAVLVVAGHLS-K----ESWIIVAKTVSSVVA--NDPD-GV---L--------------------------------------------------------------------------------------------------------------
>NbS00026163g0007.1
---VANLN---LENVVVGLEDDLLKIKRRLN--PST-REIVSILGMGGIGKTTLAKKAYDDPEIRHRFDIHIWVTVSQEYR----------------------------------------------------------------------------------------------------------------VCP-PELEALGRQVAQKCQGLPLAILVVAGHLS-K----ESWIEVAKSVRLVVS--NESD-GV---LAMSYNYLP-HLKPCFLYMGVFREDSEVNIETLINLWVSEDFLLEK-------VGKDCLEDLVSRNLI-MVRKRFNGEG-TCGVHDLIRDLILREAEKEKFL---------
>NbS00000815g0015.1
------SSNDKDEEDLVGFEDVRETIRGQLLG--SV-LDVVSIVGMPGSGKTTLAQSFLNDVSIVSHFDLRAECRVSQEYIRKDLLLSLLSC--------E-DELADRLRRTL-TKRCLLIIDDVWDLK--AWDDLNLCFRR-NGSRIILTTRLKEVATYSRP-E--PHCLRPLSEHESWLLLQKKVF-RKQ--CP-QELKKVGQRIARKCNGLPLSVVLVAGLLS-K----RYWTRMELSFGEQ----IQDG-DL---VKLSYNDLP-KLKPCLLYFGAFLEDREISVSKLTSLWIAEAFIQNDSDKCLEDIAEDYLKDLIQRNLV-MVAKRWIGKI-ACRIHDLLLDFCKQKAQHDNFLTLL---R-R
>NbS00001751g0003.1
---LRSSGHVLEENTFVGMEDDFDIIRDQLF--TPE-LNIVSIVGMGGIGKSTLARSLFDHPSVYHRFDISSWVTVSQACVAKEMLLDVLSFG-------E-DELLDQVHRKL-RKRYLIVLDDMWTIE--AWDQVRRSFPG-NGSRIMITSRLFEVANCAG--GFPPHHMPFLSLEDSWKLLSLKVF-GKE-DCP-PQLEEVGKQIAQQCRGLPLSVVVTPGLLS-R----DDWKQISDNVNSHIC--STSE-AI---LALSYNYLP-SLKACFLYMGVFLEDADISADKLIIIWVSEGFLKR-N-KKPKEVGEECLEELVSRSLV-MVNSGVSRKI-SCRIHDLIRLICLREGKDEKFFHEV---EHR
>NbS00048318g0004.1
N-K--------QDVQTVELENEKEPILRALLR--SE-FEVIPIWGLSGTGKSALAHAICNDTSVVDEF--RLNIRVSENFNPEYALLHAMESLVGSV---A-QVLTDFVRQHL-KSRSLIVLEDVRSTE--DWQTLRGAVGA-KGCRILVTTRAREVAKSIQ-----PHEKRPLSEENSWELLERIVWLKTK------SMEKMGREMVKLCEGLP--IIALGKLLE-K----SEWEMVQKNARP----------YLSQVMAPSYAELS-DLKLYFLYLGHFREDPEIEPEKLCHLWTIEGLIKGD-SKTLLDLTQERLMGLAQKGMV--VRR-----L-SCHLVGLMGDMCLSKAEEGDILPSLSF-TRR
>NbS00015021g0013.1
-------DPMKDEE-IVGFENEAEIIIERLNK--KE-LDVIPIVGMAGQGKTTFARKLYNNAIIVDHFDVRAWCIISQTYNRQELLQVIFSQVIGSK---V-GELADMLRKRL-GRRYLIVLDDMWDIK--AWEDLRLSFPE-TGSRIIVTTRLEKVGKQVKH-D--PHSLPFLKLDESLKLLQKKVF-EKE--CP-PELQHVSLAVAENCKGLPLVIILVAGIIK-R----CWWHE------------------------LSYDNLP-LLKPCLLYMGMFPEDARIPVSKLIRFWIAEGFVQNI-EKSMEEAAEGYLMDLISSNVV-MIEESYNCKA-YCQVHDVVLHFCLEKSREEKIM------T-R
>NbS00047106g0002.1
AL---------LENTMVGHETEFKMLQDQL-R--SE-LEVVSIVGMGGIGKTTLANKIYNDPFITSHFDIRAKATVSLQYRAINVLLGLLFSIGGKT---V-GQLADRLQKLL-GGRYLVVIDDIWTTE--AWDDIKLCFSN-NGSRILLTTRNVDVAEYASS-P--PYQMRLLNSNESWNLLCGKVF-EKE--FA-LDFEIIGKQIALKCGGLPLAITLIAGLLS-K----DEWQSVAESVSSV----VTTD-TV---LALSYHYLP-HLKPCFLYFAIFPEDELIFVDKLMELWAAEGFLKVE-MKSLEQVAEKYLKDLIDRSLI-FIHSNFDGKI-SCGMHDVTRELCLKEARNVNFVQN----NSQ
>NbS00007796g0005.1
-VEQ--T-HSFRASDIISRETDQENIVKQLID--RD-ISVIPVVGLGGLGKTTLVKLVYNNNKVVQNFDLRMWVSISEDFSLSKVIEKILRSATG-E---M-DQLQGHLSEVL-SKWYLLVLDDVWNEDQNRWTDLRELL-S-RGSTIVVTTRNKMVALITGT-VA-PYYLGGLTDVRAYRV----------KLLP--NLVEIGKEIVKKCGGVPLAVKTLGRLLY------NEWLRIRDEIEQ------QSD--ILPILRLSYEQMP-HLRQCFAYCSMLSKGQEIPREDFINRWIAQGFIQ-SSR-KLEDIGNQYFDELLSRFCF-LVVQ--KFWY---KLHNLVHDLAQSVA-GSECL-VSE--VRH
>NbS00024228g0008.1
-------DPMKDEE-IVGFENDTEIIIKRLNEGEKE-LDVIPIVGMAGQGKTTFARKLYNNDIIVYHFDVRAWCIISQTYNRQELLQEIFGQVIGSK---V-GELADMLRKRL-GRRYLIVLDDMWDIK--AWEDLRLSFPE-TGSRIIVTTRLEEVGKQVKH-D--PHSLPFLKLDESLKLLQKKVF-QKE--CP-PKLQDVSLAVAKKCKGLPLVIILVAGIIK-R----SWWDEVNKSLLSHLG--EAEG-ST---MQLSYDNLP-SLKPCLLYM-----------------------------------AEGYLMDLISSNVV-MVEKSYNGKA-YCQVHDVVLHFCLEKSREEKFM------T-R
>NbS00011616g0003.1
---------------------------------------------MGGIGKTTLAKIAYDDPEIINRFDICVWLTISQEYWIRDLLLGV---LSCIS---D-DQLMDMIYKNL-GRRYLVVMDDIWSSD--VWDLMTRTFPN-NGSRIILTSRLNEVAMHAD--NSTPHEMRLFNSDESWKLLHDKVF-GVQ-VCP-LELENIGKKVAQKCQGLPLALLVVAGHLS-K----ESWEDVANSVSKVVA--NESD-GV---LAMSYNYLP-CLKPCFLYMG-------------------------------------------------------------------------------------------
>NbS00000634g0116.1
HV-TQNNIPTDIED-IVGFEGDTEIIIQQLIK--DE-LDVIAIVGMGGQGKTTLARKLYRNRTIVHHFDAQAWCCISQTYDLEEVFFEIFRQVTGFK---K-PNLADMLRKSL-GKRYFIVLDDMWEVM--AWDELRLSFPE-LGSRILLTTRLEELAKQVKY-D--PYFLPFLTPEESWELLQKKVF-AEE--CP-PELYLLGQSAAEKCKGLPLVIILMAGIIS-R----SWWLEVSNALFS-LV-DKEGE-AT---IKFSYDNLP-HLRPCLLYMGMFPEDHEIEVSRLINLWKAEGIVQSI-SRRFEEVAEGYLMDLISCSLV-MASKGYKGKV-YCQVHDLVLDFCLKRSREEKFM--------G
>NbS00006004g0008.1
------------EE-PVGLEDDAEKIIKLLTR--RE-RDIVSIFGMPGLGKTTLAKKIFKDSSIVSHFDVRAWVTISQSYDVRELLRDIYKQVTGDK---E-SDIADMLRKCL-GKRYLIVMDDVWEVK--AWDEFRLCFPK-QGSRIMLTTRLEHVAMEVEH-D--PYSPRFLTREASWKLLEKKAF-QKE--CP-PEFKDVGVQIAEY----------------------------------------------------------------------------------------------------------------------------------------------------------------
>NbS00014266g0009.1
QITD-----SIVASDVVGRDQDVAEI----LN----RLCTIPIVGMGDSGKTTVAKIIFNDEQIKQHFEKRVWLCLPEMSETKSFLELMLESLTE-R---R-DIIVKKLQDEF-GKRYLLVLDDLWRADHTLWHDFLDTLGS-RGNCILVTTRLERVASTVVV-DL--HTLGKLAVDHCWSIFKQRAFVDGE-VAE--ELVSMGNKIVEMCQGLPLAA-----------------------------------------------------------------NFVFEKDQLIQLWMTEGYLR-PETTVMEDVGNKFFQLLLQNSLL-QVML----------MHDLVHDLAGDIL-KSKLF------VRY
>NbS00002596g0006.1
--------------------------MKKLTG--KE-LDVISIFGMAGLGKTTLARKVYNNTSIINHFDVKAWCTVSQTYDMKTLLVDILEQATNKE---D-FDIADKLQKTL-GRRYLIVLDDIWKVE--AWEDLGLCFPQ-YGSRVMVTTRIEQVAEHLQY-D--PYSLRFLTLEESWELLQKRVF-QGE--CP-LDLREAGLKIAEHCKGLPLVIVLIAGIIV-K----SLWLEFANDLSS-HV---LGE-KV---IQSSYEHLE-HLKPCLLYMGLFPEDHKIPVHDLLKLWMAEEFVVNV-TET-------------------------------------------------------------
>NbS00033316g0005.1
---------------------------------------------MGGSGKTTVAKRILYDEQIKQQFEKRVWLCLPEMLETKSFLELMLESLTE-R---R-DIIGKKLQDEL-GKRYLLVLDDLWRVDPTLWHDFLDTLGS-RGNCIIVTTRLERVATTVAV-DL--HMLGKLAADHCWSIFKQRAFVDGE-VAE--ELVSMGNKIAENVSGSTIGSKVLGGLLR------HEWQAILNAGED-----GENR--IKKILKLSYDYLPPHLKNCFAYIAMFPKDFEFEKDQLIQLWMAEGYLR-PETTVMEDVGKKFFQLLLQNSLL-QVKL----------MHDLVHDLAGDIL-KSKLS------VRY
>NbS00015355g0016.1
--ELRRSSPLVNKD-VVGLKKHVNAVMSILL---RDDFRVASIVGMGGLGKTTLDKEVYNEAHMRDQFDCQAWIYVSQDYKPAKIIKELILQLANPE---E-ALLEEMLHRRL-GKRYLIVLDDIWTKD--AWDILARSFPD-KS----------------NA----PYELKVLNEEESWELFLKKSF-PEE-ECP--DLVDVGKEILEKCDGLPLAITVIGGLLAGK----SEWERVKRNLSSHLA-GSQTY-AI---LALSYHDLP-DLKSCFLYLGLLRKDRHF-CAALKHLWIAHGLIHQNEQQRLEDIAEDYLDELTGRNTV-QVILRADGRV-SCRLHD-------------------------
>NbS00006672g0036.1
-TVP--S-TSLDESDIFGRQNEIETLVDDLLS--DANYSVISIVGKGGVGKITIAKAVYNNEKVAVHFDLKAWFCVSEPYDASRITKGLLQEIGS-S---L-NQLQIKLKESL-GKEFLIVLDDFWNDKYTEWDELRIPF-E-IGSKIIVTTRKGSVAEMMVS-RP--IIMGILSSEFSWSLFKRHAFENRDKEHP--ELEEVGKQIAKRCNGLPLALKTLAGLLR------EEWRRILRELPE-------ND--ILPAL-------------------------SFDKEQVTQLWIANGLVQ-LKDKIIEDLGNQYFLELRSRSLF-EVRR--EGKI----MHDLVNELAQVTS-SKLCI-MLED-TYH
>NbS00007055g0004.1
------------EE-AVGFADDAKRIIQQLNR--KE-LDIVSIVGMPGLGKTTLARKMFNHFIENKQFNVRAWCSISKEYSLRQIFPEILKQVIGN-------------------------LDD------------------------------------------------------------------------------------------------------------------RKDLSS-HV---LEE-KI---IESSYDHLE-HLKPCLLYMGLFPEDYKHLVSDLLKLWIAENFVQDM-TENMEEACKICLNDLANRSLV-LITKRFSGAK-H-----------------------------R
>NbS00013243g0014.1
-PTSRRTTSYID-DHIVGFQDVVESLLAELLK--AEP-RVISIYGMGGLGKTTLARNLYNSPTVVSSFQTRTWICVSQEYNTEDLLRNVIKSIQGR----E-TDLEIHLHDLL-ERKYLVVVDDVWQRE--AWESLKRAFPK-KGSRVIITTRKEDVAK--RA-D--D------SKKESWDLFCRKLL---D-----PAMGRLARDMVDKCGGLPLAIVVLSGLLSHK----EEWQKVKDHLWQHMK----DD-YI---LSLSYNDLS-SLKQCFLYFGIFPEDSMVGVEKIMWLWMAEGFIP---EEGMEDVAEGFLHELIRRSLI-QVVD-FWEKV-KCRIHDLVRDLAVQKALEVNFFHFL---SLR
>NbS00019725g0006.1
--ELRRSSPLVNKD-VVGLKKHVNAVVSILL---KEDLRVDSIVGMGGLGKTTLAKEVYNEAHIRDHFDCQAWIYVSQDYKPAKIIKELILQLANPE---E-AGLEEMLQRRL-GKRYLIVLDDIWTKD--AWDLLARSFPD-KSSRLLLTSRIKEVALHADA----PYELKVLNEEESWELFLKKSF-AEE-ECP--DLVDVGKEILEKCDGLPLAITVIGGLLAGK----SEWERVKRNLSSHLA-GSQTY-AI---LALGYHDLP-DLKSCFLYLGLLRKDRDISVQQLKRLWIAHGLIHQNEQQRLEDIAEDYLDELIGRNMV-QVILEVAGST-SCRVHDQ---------NVDNIS------QSR
>NbS00061479g0004.1
---LTRSYSHLDED--VGLEEEVNKLVVELIEENEE-FHVFAICGMGGIGKTTLARKAYRHIYVQGHFQAFAWASISKQWQARDVLQRILTKLEPQN---D-EELVKELHRLQ-SKKCLIVLDDIWSTN--FWNSVRHAFP--K-SKILLTTRKKDV-------D--PFEPRCLDADESWKLLHRKAF----VNTP-DELERLGKEMVSECGGLPLAIIVLAGLLAPK---VDEWRRTRQNLNSHMSESFEQD-GV---LALSYYDLP-QLKPCFLYLGNFPEDQKISARRLYQLWAAEGIISLD-EEEMMELGQYYLQELAQRYMV-QVQLETNGRI-SCRLHDLMRDTCLSKAKEENFLKSMCC-IRR
>NbS00042576g0011.1
IP---------LKNNMVGRDDERKRLLENLTG--GE-PNVIPIVGMGGIGKTTLAKEVFNDASIRSHFDIRAWATISSQYNVKDIYVSLLLFTKETK---E-AKLADMLQKSL-GKRYLIVIDDMRNSE--AWDDVRQCFPD-KGSRILLTTRHTEVACYAGT-L--SLQMDFMNPDE------------NV--LP-HEFETIGKHIVVKCQGLPLSIIVVAGLLS-K----EDWEIVARDVMSF----VTDD-HV---LGLSYNHLT-DLKACLLYFGIFPEDSEIPMKKLVSLWMAEGFLKLE---GLEGEAERCLQDLIDRCLV-LVCKSLDEKI-SCKVHDLVYGFCLREVQNEIFF---------
>NbS00018488g0004.1
DQVM--T-TGIDESEVH-----------------------------GGIGKTTLAQLAYGDEKIKGHFDERIWICVSDPFDEVKVAKAILESLTK-S---L-HMLLERIQECV-KKRFFLVLDDVRSEDYSNWEPLKNSL-A-RGSRILVTSRSERVVGVMGS-SY-MHRLGQISDSDCWSLFSRIAFSGRNEDFE--NLEDIGKRIVRKCKELPLSAKTMGSLLR------EEWQTVL--------------------------------------------------RQLIRIWMAQGYLS-TENKQQEVKGRD----------------------------------ARFCSWKNDCYDVLS--VRH
>NbS00046085g0004.1
------------EE-LEGLQDAAEHMMDQLTR--KE-LDVISIMGMAGQSKATLVRRLYNNPSIVAHFDVRAWCFFPHSYNVGKLLLEILKQVIAGK---G-HSMADMLRKSL-RKRYLIVLDEIFEVK--AWRVLQSSFPR-TGSRIILITQSEILAMKVIA-Y--PIQLRMLNDKESFNLWQKIAF-QGE--CP-PELFEVGWLVTRRCKGLRDLIIMIAGSIP-K----KSWLKVVRELRS-PY---LSE-TM---IQLSYDHLE-HLKCCLLYMGLFPNGYEIPVSDLLKWWIAEEFVQNI-TLKLEETSKSCLYDLVDRYLI-RVTEKSDGEI-YCKVGQEVHEFCSRKIREENI----------
>NbS00004970g0007.1
-------------------ME------------------------WGGVGKTTLAEHIHNHLLDSRFSGNVYWITVSQDFSITKLQ-----TLKL-D---D-KKRAANLYQSL-KINFVLILDDVWTHF-----DVKKVGPI-GGGKLIITSRLLEVCDRIGC-QK-KVKVETLSVTESWGLFVETLDHNGD-LPM--EIEEIAKKMTKKCDGLPLGLITMAASMR--------------GMHS------------------------------------------------------------------------------------------------------------------------------
>NbS00038091g0013.1
LM-DKSLDPMKDEE-IVGFENEAEIIIERLNK--KE-LDVIPIVGMAGQGKTTFARKLYNNAIIVDRFGVRAWCIISQTYNRQELLQEIFGQVIGSK---V-GELADMLRKRL-GRRYLIVLDDMWDIK--AWEDLRLSFPE-TGSRIIVTTRLEEVGKQVKH-D--PHSLPFLKLDESLKLLQKKVF-QKE--CP-PELQDISLAVAKKCKGLPLVIIFVAGIIK-R----SWWDEVNKSLLSHLG--EAEG-ST---MQLSYDNLP-SLKPCLLYMGMFPEDARIPVSKLISLWIAEGFVQNI-EKSMEEAAERYLMDLINSNVV-MVEKSYNGKA-YCQVHDVVLHFCLEKSREEKFM------T-R
>NbS00038091g0003.1
-L-NRHSDPMNDEE-IVGFENEAERIIKRVNE--KE-LDVIPIVGMAGQGKTTFARKLYNNDIIVYHFDVRAWCIISQTYNRQELLQEIFSQVIGSK---V-GELADMLRKRL-GRRYLIVLDDMWDIK--AWEDLRLSFPE-TGSRIIVTTRLEEVGKQVKH-D--PHSLPFLKLDESLKLLQKKVF-QKE--CP-PELQDVSLAVAKKCNGLPLVIILVAGIIR-R----SWWHEV------------------------------------------------------------------------------------------------------------------------------------
>NbS00017771g0002.1
-----------------GLDDYLEMIVKRLV--QSD-LDIVTISGIAGIGKTTLAKKAHDHLPIRYHFDIRVWFTISQEFRCRNMLLDALRCISKQT---E-NELADL--KIL-GRRYL-VVDDIWCTD--VWDSIRGIFLN-NRSRILLTTRETEVAIYAN--PSSRHEMNLLNLDNSWKLLRDKVF-GAE-DHP------LVDWKANKCQGLPLTISVIAGHLS-K----ESWKDAS---------------------------------------GG------------------------------------------------------------------------------------------
>NbS00016488g0009.1
------------ED-FVGFEEDINEIIQKLTG--KQ-RDIILIVGMPGLGKTTLTKKVYDNPLVMRHFDVRAFCTVSQKYDERKLLVDILKQATSDK---G-VDVADAVKKAL-GWRYLIVLDDIWNDK--AWEDLQLCFPE-KGSRIMITTRDEKVAEEIQQ-D--PYLLRFLTKEESWELLQKKVF-QCD--CP-FELREAGEEVAKNCKGLPLVIVLTAPIIA-Q----FVWREFANILSS-RG---LEE-KA---IQSSYDDLR-HLKHCLLYMGYFPEDFKIEVSELLKLWIAEELVQNI-TENLEKASKDCLNDL----------------------------------------------P-H
>NbS00045820g0004.1
---------------MVGFDRETEVLMEKLVT--RQ-LDVISIFGMPGLGKTTLAKRLYDHEAISNRFDIRLWCCSSQSYDKRSLLFELLNHKYDTS---D-DELAEMLYKYL-GKRYLIVVDDVWSQE--AWDDIIRSFPD-TGSRIILTSRLESIATYAMI-S--PHFLRMFTEEESWMLMKQKVF-KED-YCP-QQLEEIGKQIASKCGGLPLAVILVAGLLA-K----VYWQEVGESLKS----KIQG--DI---VESSYQHLP-HLQKCFLYFASFLEDQKVPVQKLIRLWIAENFVEAS-LKSLEMVAMDYLMDLISSNLV-MVAKNSLGEL-SIHIHDLIREFSLVKAKNENFL--I---R-R
>NbS00005164g0007.1
------------------------------------VVAVISIVGLGGLGKTTLAQSVYNSEMVQEKFD-------------KKIVEKIVESAGG-K---L-DAVQKQLREML-GKKYLLVLDDMWNEDALKWSRLKNML-A-KGSKILVTTRSDVVAEVSGS-IH-QHKLGDLSEEEAWALFEK-----------------------------------------------------------------------------------------------------------------------------------------------------------------------------------------
>NbS00009911g0001.1
-TRL--S-TCVDEFDIFGRQNEINILVDRLLS--DAKLTVIPIVGMAGVGKTTLAKVVYNDEKVKQHFKLKSWISVSEPYDVFRITKGLLQEIGS-F---L-NQLQIKLMESL-GKKFLIVLDDVWNDNYNDWCDLRIPF-G-NGSVIIVTTRKESVALMMGI-GP--INVGTLSTEVSWPLFERHAFENRDKEHP--ELEEVGKQIAKKCKGLPLALKTLAGLLR------EEWRRVLRELPD-------NR--ILPALMLSYNDLP-HLKLCFSYCAIFPKDYPFCKEQVIQLWIANGLVQ-QKDETIEDLGNQYFLELRSRSLF-EVQE--KRVF----MHDLVNDLAQMAS-SKLCI-ILE--SRH
>NbS00030243g0001.1
IR------PLPEEDDVVGFDEEATEIINRLCK--SDEIEIIPIVGMPGLGKTTLANKIFKDARVQYEFVSQIWVYVAQSYNRREVFLNIISKFTRNV---E-EDLATAIR----GGRYLIVLDDIWTLE--ALNELKIAFPH-KGNKIMLTTRNSSLAYRCNN----PHKLKFLTESECWLLLKKKVF-RKD-KCP-LEFEELGRGIAKKCMGLPLATVVIAGSLI-G----RDWHQVHQSVGEHII--YRD--KL---VQMSYDSLP-NLKVCFLYLGAFPRGSEIPVWKLVRLWIAEGFIPEQ--FTLESVAEEYLNELINKNLL-MVMQASNGQT-TCRVHDMLHEFCRLEASEENIFQS--F-YRR
>NbS00018399g0005.1
KP----------NEAVVGFEDVLETLKQRVIG--PG-LDVITIFGMPGLGKTTLAKKVYDDCKAVNHFDVCVWCCISERYEKKSLLIDILQQIALPK---E-GDLADLLRKSI-GRRYLIFMDDIWTIE--AWDDIKTPFRK-QGSRIILTTRHAEVASYAKC-D--PLRLRFFHNQESWMLIVQKLF-QDQQQCP-PELVDVGKRIAEKCQGLPLSVVLVAGLLG-K----DGWLQVAESLSTT----TVGD-GI---IELSYKHLP-YLKPCFLYFGGFMEDEEIPVSKLTWKWIAEGLVRKH-PKSLEDIAEEYLVDLISRSLV-MDAKRYNGRV-SCRIHDLLHEFCQNKAKEEKFWQAK---RRR
>NbS00018399g0007.1
KP----------NEAVVGFEDVSATLKQKVIG--PD-LDVITIFGMPGLGKTTLAKKVYDDCKAINRFDVCVGCCISERYEKKSLVIDILQQIALPE---E-GDLAVLLRKSI-GRRYLIFMDDIWTIE--AWDDVKTPFRK-KG---------------------------------------------------------------------------------------------------------------------------------------------------------------------------------------------------------------------------------
>NbS00019561g0003.1
--ELRRSSPLVNKD-AVGLEKHVNSVVAILL---KDDLRVAPIVGMGGIGKTTLAKEVYNQTQIRDKFDTRAWVYVSQDYKPAKIIKELILQQANPE---E-AGLEEMLHRRL-DTCYLIVLDDIWTTE--AWDLLARSFPD-KSSRLLLTSRRKEVALHADS----PYELKVMNEEESWELFLKKAF-AED-ECP--DLVDIGKEILEKSDGLPLAITVIGGLLAGK----SEWQRVQRNLGSHLV-GSQTY-TI---LALSYHDLP-HLKYCFLYLGLLQKDKDIPVQQLMHIWVAHGLVQQKEEE-LEDIAEDYLDELICRNMV-QVIQRADDRV-SCRLHD-------------------------
>NbS00057285g0005.1
TV-NSGRIPRMNEE-IVGFK------DRPTTK--RQ-DDVISIVGMPGLGKTTLAYRLYSDRLVISHFDIRAQCCVSQVYSHKDLLLALLRDATGEN---V-DELADQLRRTL-SKRYLILVDDVWAAS--AWDDLIGYFQE-A-----------------------------------------------------------------------------------E----------------------------------------------------------------------------------------------------------------------------------------------
>NbS00009444g0022.1
-----------HTPCMVGRDEQRKKMMAELIG--GK-LKVIPIVGMGGIGKTTLAKDVFNNVYIRSHFDVCARATLSKQHDRKNILVSLLRSMK-EN---E-AELADTLQKSL-SRRYLIVLDDMWSKQ--AWENVEYCFSN-NGSRILFTTRNTEVASSVGT-L--PLPMDLMDPDESWDLFK-----------------------------------------------------------------------------------------------IFPEDSEIPVKKLTRLWIAEGFLKLE---DLEGEADKCLQVLISRCLV-LVSESFGEKI-SCKVHDLIHDLCLREAQGQNIF------RRL
>NbS00004613g0014.1
------ASPASNEE-LVGFEDVRENIMGRLLG--PH-LDVVSIIGMAGSGKTTLARSLINDPLIASHFDFQAECR-------------LLSL--------D-YELADRLRRTL-GRRYLVIIDDLWDPM--TWNELRLCFPK-NGSRIILTTRLQEVVDYVDH-E--PHHLRLLSDQESWLLLEKKVF-GEE--YS-LELEKVGQQIAKKCKGLPLYVVLVARHLR-R----QWWKRVELRFVEL----IQVE-AS---VKLSYNHLP-ILKPCLLYFGAISEGKEISVAKLTSLWIAEGFIENDREKHLEDIAEHYLEDLIRRSLV-MVVKRSNRKL-ACRLHDQVLEFCKAKAKEDNFLYIA---R-R
>NbS00024857g0001.1
-TTLRRTTSYID-DYIVGFRDVVESLLAELLK--AEP-RVISIYGMGGLGKTTLARNLYNSPTIVSSFQTRTWICVSQEYNTMDLLRNIIKSIQGR----E-TDLEIHLRDLL-ERKYLVVVDDVWQRE--AWESLKRAFPN-NGSKVIITTRKEDVAK--RA-D--DYKLRFLNEKESWDLFCRKLL---D-----PTMESLARDMVDKCGGLPLAVVVLSGLLSHK----EEWQKVKEHLWQHMK----DD-YI---LSLSYNDLS-SLKQCFLYFGIFPEDSMVGVEKIMWLWMAEGFIP---EERMEEVAECFLHELIRRSLI-QVVE-FWEKV-KCKIHDLVRDLAVQKALEVNFFHST---CLR
>NbS00006274g0004.1
------QLHAQLENDMVGYNIEQANMLSQL-R--PE-LDVISVTGMGGIGKSTFAKKLFSHPSVLSFFDIRGWVTVSEDYSYRNMLLGLLEDANIGK---D-SDLAVRLKQSL-GRRYLIVVDDIWSKN--AWDEIRLCLPG-KRSRVLLTTRDVEVAQYASS-D--PFRMHLLGPDDSWNLFYQKAF-VEK--FP-IEFEYVGKDIAK-----------------------------------------------------------------------------------------------------------------------------------------------------------------
>NbS00006274g0002.1
------RLHASLENDMVGYNIEQENMLSQL-S--PE-LEVFSVSGMGGIGKSTFAKKLFSHPSILSFFDIHGWITVSENYSYRNMLLGLLIDANIGK---D-SDLAVCLKQSL-GRRYLIVVDDIWSKN--AWDEIRLCLPG-KRSRVLLTTRDVEVAQYSSS-D--PFTMHLLDQEDSWNLFYQKAF-VEK--FA-IEFEDVGKEVAKNCNGLPLMIAVVAKVLS-S----DEWTKVAESVSSL----AEVD-GV---LALSYNHLP-YLKGCFLYFGLFPKASEISVEKLIRLWIAEGLLKVK-MEGLEEVAASHLNYLIDKSLV-IVSESIDGKI-TCIIHDLVHDFCLKEADSQNLL------CRW
>NbS00013187g0021.1
-----------LEDLVLGLDDDLAIIKQRLT--EKA-LEIVTITGAGGIGKTTLAKQAYDCLEIKQRFDIRAWG--------DDELIDNINEMLQKKY--DESQLADLVQKNL-GQRYLVVIDDIWSTD--AWD----CIQE-RGGYICSST---------------PHQMNLLSSDSSWKLLRNKVF-GSK-LDP--ELEKIGDRIAEKCQGLPLTISVIAGHLS-K----ESWKAVVKTMSAIIA--RYPD-GV---LGLSYHYLP-PLKCCFLSMGAFPEDFEVEAWRLIQLWIAEDFIKPE-SKRLEQVAKDYLDDLISRNLI-MVNKRLTGET-TCGVHDRPHEFCLIEAKKKNFM---------
>NbS00013187g0003.1
---VANLN---PENVVVGLEDDLIRIIKRLK--VST-LEIIPILGMGGIGKTTLVKKAFDDPEIRHRFDIHVWVTVSQEYQIRNLLLGT---LSSLT---N-DQLMDMIYKKL-GRRYLIVMDDIWSND--VWDVMTRTFPN-NGSRIILTSRLKDLAIHAD--DSIPHEISLLNLDQSWKLLHEKVF-GVE-VCP-TELKDIGMQIAQKCQGLPIALVVVAGHLS-K----ESWIEVSISASKVVA--HESD-GV---LALSYNYLP-HLKPCFLYMGVFPEDSEVNIETLINLWVSEGFLLDE-------VGKDCLEDLVSRNLI-MVRKRFDGEA-TCGVHDLIRDLILREAKKEKFLQEA---KLH
>NbS00012994g0001.1
---FRRSFLYADEPDVVGLDKDCESLEAKLLN-----VHVVSIVGMPGLGKTTLGKRTY--RRVQGNFECSALVYISQEPRMRELLLSIARQL---------ENLESNLGTFL-EKRYLVFLDDIWNTS--TWDGLKLVFPN-CGSRLIITSRNNNVGRYIGG-EKS-HKLQPLDPENSWKLFSKMIL-QETIDPP--ELTDIARKIVGRCGGVPLAIEMTAGMLRARK---LEWNGILKKIGL-----DDQD-KI---LTLSYTDLP-TLKPCFLYFGLFPEDTQIYASDLINMWVAEKFLGTE--MDAADIGEDYLNILVARNLI-QVAS-FDGRI-SCRIHDLLHDLCITLAEENNFFSRG-FGIRR
>NbS00001549g0018.1
-----------QENIFWDFNDHFGRIRCRLIGFSSE-LNIVPIVGMGGIGKTALSRASYNDPCLVNHFDIRAWITVSQQYQV--------------------------IQKPK-FKRFLIHLDDVWSIE--AWDDVKRSFPN-NGSGVVLTSRLDLFASSES--P--PHLMSLLSMDQALKLLNL------------------------------------------K----NNWKNVSNDAHSVIT--GESD-SL---FSLSYNYLP-PLKPCFLYMCAFPKGSMIVVSK---------FIEGT-SKNLEEIAEEYLEDLVSRNLV-MVIK-------------------RREAEKEKFS------NRC
>NbS00011331g0023.1
-T------PSLENYEVVGFDEEAKKVIERLVE--SECLDVIPVVGMPGLGKTTLARKIYNDPKIPHEFFYCIWVFVGQS----DILFNILKGFTKRI---E-TEIAEEIC----SG------------D--IVDFVKTAFPN-RGHRIMATTRYIHVARAVNA----PHNLKFLTQKESFQLLEKRAF-GKS-RCP-VELKEYGEGIVEKCSGVPLTIVRC-----------SDWSVVKENVGKYLI--EKDE-KI---VGLSYNHLP-DRKACFLYFGAFPQGFDIPAWKLIRLWIAVGLIMSN-GSEIEEIAECHLNDFANRNLV-MVMERCNSQI-TCRVHDMLHEFCVKEATKLCLI---------
>NbS00014857g0016.1
---------------MVGFNEETEMLIEQLVR--RQ-LDVISIFGMPGLGKTTLARKLYDHETISNRFDIRLWCCSSQSYNNRALLFELLGHELDDI---Y-DELAEKLYRYL-GKRYLIVVDDVWSPN--AWDDIKRPFPN-KGSRIILTTRLETIATYAMI-S--PHHLRLFTEEESWMLLKEKVF-KEN-YCP-QEFEDIGKQIATKCGGLPLAIVLIAGVVA-K----VHWEQVGERLKS----KMQG--DI---VESSYQHLP-HLQNCFLYFASFLEGKKVPVQKLIRLWIAENFVEASALKSLEMVAMDYLMDLIRSNLV-MVANNSSGEL-AVYIHDVIHEFSLT-----------------
>NbS00011087g0003.1
-R------PVVEEDDVVGFDDEAKTVIDRLIG--SDY--VVPVVGMPGLGKTTLAYKIFKDSTVEYEFFNRIWVYVSQSFNRREIFLNIISKFTRNT---E-EELANEIK----GGKYLVVLDDVWTRE--AWDRIKIAFPN-KRNRVLMTTRQNNVAKSCND----PHDLKFLTENESWELLEKRVF-HKE-KCP-FELELPGKSIAKKCRGLPLAIVVIAGALI-G----REWELVADSVGEHLI--NRD--KL---VQMSYDRLP-DLKACFLYCGAFPGGSEISAQKLICLWIAEGFIQYQ--LTLEDIAEDHLNDLVNRNLV-MVMKSSSGQI-TCRVHDMLHEFCRHEAMEENLFHS--F-YRR
>NbS00047736g0008.1
-ADL--T-YSFLPSDVVGMRNESEEIVEVLMQ--NGFLSVVSIVGIGGVGKTTLAKLVCRDEREVKHFPLRIWLCASQDFDVIKLARNIVNLASG-V---V-EQVHASLQDAL-ERRFLLIIDDVWSRDHSKWLEVRSLL-A-RGSKIVVTTRSDYIA--------------------------------------------------------------------------------------------------------------------------------------------------------------------------------------------------------------------
>NbS00047736g0007.1
------------------------------------------------IGKTTLAKLVYNDPRVV---------------------------IRN-N---M-NELQNLVRETL-EKKYLLVLDDVWNEDTMKWDELKKLL-T-CGSKILVTTRSEAVASTMGT-IP-AYCLKGLSSEDCLTLFLRKAFEQGQVLYP--NLVRIASDIVQK---------------------------------------------------------------------------------------GEG-----------------------NPL---------------------------------LL---------
>NbS00035525g0015.1
KS---------TSHIIVGFEKEIKEIISKLTK-PTE-IDVISIVGMPVLGKTTLAYKVYNEKFVVDHFDVRAWCTVDQECNEKI---KIYNQVIGLK-GID-DDVADKLRKQL-GKRYLIVLDDLWDIA--IWDELTRSFPQ-----IILTSRKKEVALQGKR-D--P-YLRLLTLGESWELLEKRVF-GEE-RCP--ELLDVGEEIALKYDGLPLVLDLIGGVIA-R----AFWLEVLNNLTPI---------KV---IQLSYDHLS-HLTPCLLYLASCPKDESIEISQLKDLWSAEGLVEQT-MKSVEEVMEIYVDELISSSLV-IVFN-GW--T-SCRIHDLVHDCCWEKARKEKLF------TRG
>NbS00001245g0014.1
---------------------------------------------MGGIDKTTFANKIYNDPFIMTCL-----TSVQKLLYHKSIAQGI------KA---D-GE----------------------------------------------TSRS--IANATKS-H--RSQ-------------------------R-PMHESVGFE-------LPSLATSPKAMLS--------------------------------------------------IFCIFPEDKLIFVNKLAKLWAAEGRRDEK-GRS----GKKFIKDLVDRSLI-FIHRSFDGKI-ACGMHDVIHKLCLREARNINFV------RVR
>NbS00059547g0001.1
------------------------------------------MEGMGGIGKSTFAKEMFYDPSILSFFDFRGWITVSKDYSLRKMLLSLLQDAIAEK---N-GDLADLLQKSL-GRRYLIVVDDIWSRE--AWDDIRLWFPS-NASRILLSTWDMKVAEYASS-D--PFPMRLLELEESWNLLCQKAF-GKK--CP-TEFENVAKLVVENCKGLQLMISVVAGALS-S----EEWREVAQRVSSL----VNLD-EV---LALSYKHLP-HLKACFLYFGVFPKAREISVKKLIRLWAAEGLLDTT-LEGLEKLASNLLHDLID-----------------------------------------------
>NbS00026584g0010.1
TLSTSPRLHASLENDMVGYNIEQTIMLSQL-S--PE-LEVISLTGMGGIGKSTFAKKLFSHPSILSFFDIRGWITVSEDYGYRKMLLGLLKDANIGK---D-SDLAVCLKQSL-GRRYLIVVDDIWSKN--AWDEIRLCLPD-KRSRVLLTTRDVEVAQYASS-D--PFRMHLLDQEDSWNLFYQKAF-VEK--FA-IEFEDVGKEVAKNYNGLPLMIVVVAKVLS-S----DEWKKVAESVSSL----TEVD-RV---LALSYNHIP-YLKGCFLHFGLFPKASEISMEKLIRLWIAEGLLKVK-MEGLEKVAASHLNNLIDKSLV-IVSKSMDGKI-TCMIHDLVHDFCLKEAHSQNLL------C--
>NbS00032132g0014.1
------ASSSADEE-LIGFDDVRETIRGQLVR--PE-LDVISIVGMAGTGKTTLARSFNKND---SHFDFWGECRVSQVYTRKDLLLSILSS--------D-DVLADRLRKLL-TKRYLLIIDDVWEVK--AWDDLILCFPR-NGSRIILTTRHQKVAVYAKR-E--PHFLRPLNEQESWLLLQKRVF-GKE--CP-EQLKEVGEKIAKKCDGLPLSIVLVAGLLT-K----GCWTQMELSFGER----IQDG-DL---VKLSYNDLP-KLKPCFLYFGAFLEDREISVSKLTSLWISEAFIENDGEKCLEDIAEDYLDDLIGRNLV-MVTKRSIGKN-ACRVHDLMLDFCKEKAEEDNFLLDA---R-R
>NbS00030756g0006.1
---------------------------------------VISIVGMAGQGKTTIANKLFIDESVVPQFDVRAKCYVSQVYIRREVLVSILSDVVGKP---E-DELADKLRRLL-SKRYLILIDDVWETR--AWDELQICFPN-NCSRIMLTTRLEKVADYASC-----------------VVTEKKVF-LQQ--CP-PDLEGVGQKIANKRGRLPLSIVLVAGVLA-S----Q-WEQVADGLGSH----IRGD-HI---IQFSYKNLP-YLKPCFLYFGAFLEDKETQISKLMKLWMAEGLVVKQ-ERCLADIAEDYLEDLIRRNMV-MATKTYHGKV-ACRIHDLLLEFCKEKAEEEKFL---------
>NbS00005570g0005.1
NLDESEPML----------REAVDKIMETL---QDE-CKIVGIYGMGGIGKTTLAKEV-GKMA--ACFDMVVYAVVSQSPDTRKIQGQIADILHL-I---E-MGRAGRLYSRL--EKILVILDDVWSSI-----DLAAIGPH-KSCKIMITTRRVSVCRTMGA-KEIPLRL--LSFEESCHLFRTNAKLA--SVTS--ELEIMVMEIVQECQGLPLALVAVGRALH-------EWTAALQLLKKEYG---KEN--VFSCLALSYDYLEEETKSCFLFCSLFPEDHDIKIEQLTRYGMGKQLFL-DKIEEARARAHLRVGELKASGLL-LSD-K---CV----MHDMVRDFAISIA--NGFLRETFK-V-V
>NbS00008951g0006.1
---LTRSYSHLDED--VGLEEEVNKLVVELIEENDE-FHVFAICGMGGIGKTTLYRKAYRHIYVQGHFQAFAWASISKQWEARDVLQRILTKLEQEN---D-DELVMELYRLQ-SKKCLIVLDDIWSTN--FWNSVRHAFP--K-CKILLTTRKKDV-------D--PFEPRCLDAEESWKLLHRKAF----VNTP------------------------------------------------------------------------------------------------------------------------------------------------------------------------------
>NbS00017801g0004.1
---------------------------------------------MAGLGKSTLAFKIYSDPKLSYEFN-SIWLYVGQNYSEKEIMLNILKAFMKLT-----DDLCKTICEFISGGKCVIVLDDVWTKD--VMDLAKQVFPN-KGYRIMMTTRNRNLALYASA----PHYLKFLNLEESFLLLEKRVF-GSE-RFP--ELVRCGERIAETCGGVPLVALAISRALRRK----SDWIRIEQNIWRHLM--NKDD--------------P----SC---------------------W--KGLIKTR---TPEKIAEYHLNYLVDKNLM-MGMQ-PNGEI-TCRVHSMIHGFYKVRATSGNLF---------
>NbS00004087g0012.1
---LRSSGHVLEGYTVVGMEDDFDIIRDQLF--TPE-LNIVSIVGMGGIGKSTLARSLFDHPSVYHRFDISSWVPVSQACVAKEMLLDVLSFG-------E-DELLDQVHRKL-RKRYLIVLDDMWTIE--AWDQVRRSFPG-NGSRIMITSRLFEVANCAG--GCPPHHMPFLSLEDSWKLLSLKVF-GKE-DCP-PQLEEVGKQIAQQCRGLPLSVVVIAGLLF-R----DDWKQISDNVNSHIC--STSE-AI---LALSYNYLP-SLKACFLYMGVFLEDADISADKLIKIWVSEGFLKR-N-KKPKEVGEECLEELVSRSLV-MVNSGVSRKI-SCRIHDLIRLICLREGKDEKFFYEV---EHR
>NbS00003186g0007.1
-----------FEE-VVGFRESVEVMVRQLTR--RE-LDVISIVGMEGRGKIALARKVYNDHSISDKPD-------------------------------D-DDVACMLRNYL-GKRYIIVFDDIWEVE--ACNELLLPFPM-NGSRIMVTTRDVHVAMHIKH-D--PY---FLKDEESWELLQKKH--------------------------------------------------------------------------------E-HLKPCLLYMGLFPKGYEIPVSD-------------------------------------------------------------------------------
>NbS00040944g0001.1
RS-----------SSLFGLKEDQKRVREVLLRNTPESVPVIPICGAVGSGKTTLAKRICEDPIVTKEF--PIWVNVSEKFEITDILRQVLVSCHGWM---E-EQLLERTEERL-SQRTLIVLDDIRSIE--AWETLCKTFPK-KGSIVLVTTRVGYVAEYIR-----EHTMTPLNEE-----------------------------------ALP-----------------------PQADTV----------Y---------NELP-HLKPCFVYLGHFLEDQEINPEKLSHLWMIEGLLTGE-ST---EMTERYLRELALRGMV--VQATTKK-F-ACRIVQGIENFCVSNCEQKSFLSLSSI-PRR
>NbS00018282g0019.1
-R------PVVEEDDVVGFEEEADKVINRLLG--SSGLEVVPVVGMPGLGKTTLANKIYKHPDIGYQFFTRIWVYVSQSYRRRELFLNIISKFTRNT---E-EDLADEIQDFLGGGKYLIVLDDVWSPD--AWERIRIAFPN-KSNRILLTTRDSKVAKQCKQC---PHDLKFLTEDESWILLEKKVF-HKD-KCP-PELELSGKSIAKKCNGLPLAIVVIAGALI-G----REWKQVDESVGEHLI--NKDQ-KL---VQLSYDRLSGDLKACFLYCGAFPGGFEIPAWKLIRLWIAEGFIQYK--LSLECKAEDNLNDLINRNLV-MVMQTSDGQI-TCRLHDMLHEFCRQEAKEENLFQY--F-YRR
>NbS00005888g0018.1
AS-RFAGNPSTNEE-MVGFKDVMNELRGKLIK--VN-LDVVSIVGMPGLGKTTLANKLYFDELVVPYLNIRIHCCVSQEYIRKDLLLALLHDVIEDT---E-NELADRLQKLL-HKKYLVLIDDVWTRS--AWDDLQSCFPN-KGSRIILTTRHLEVASYAKH-D--PHKLRFFSFDVCWTLLQNMVF-TKE--CP-QVLEAVGKSIAQKCGGLPLSMVLVAGILT------HCWEQVSTNLGPN----IQSQ-GT---LDLSYQNLP-YLKLCFLYMGVFPEDREIQVSKLTWLWIAEGLINTD-EKLSEDIAKF------------------------------------------------------
>NbS00002061g0001.1
LVE---T-YSFPDGEVIGRNDDRTKILDFLLN---EVVAVISIVGLGGLGKTTVAQLVYNSEMVQVNFDKILWVCVSDVFEVKVIAEKIIESAGG-G---L-DAVQKQLREML-GKKYLLVLDDVWNEDALKWSRLKNML-A-KGSKILVTTRSDIVAEVSGS-IH-QHKLGGLSEEEAWALFEKMAFECNKRENS--SLAEIGKEIVKKCGGVPLAIRSVGSLLR------DEWIYFKNSITR------GDS--VMAILRLSYNHLP-HLKICFAYCSLFPMDFRIDRVDLIDMWIAQGFIQ-SNRDNVEDVANSYFVDLLRRSFF-QTKE--SFFY----MHDLIHDLAKEVA-DREFF-IPE--TLH
>NbS00024550g0001.1
------ESHVSLENNMVGYNDEQASMLRQL-G--PQ-LEVISIVGMGGIGKSTFAKRVFSDPSVVGFFDVRGWVTMSKDYSIRKMLLSLLQDAGVEL---N-NALADRLQKSL-GRRYLIVVDDIWSTD--AWDEIKLWFPN-NRSRILLTTRDMKVAQYASF-D--PFPMRFLDPEESWNLFCQKAF-DKK--CP-IELENVAKEVVENCKGLPLMISVIAGTLS-S----GEWRKVAKSVSSL----VNLD-EV---LALSYNHLP-HLKACFLYFGVFPKASDISVKKLIRLWAAEGLFELK-LEGLEKVAAYLLHDLIDKSLI-IVSRSIDGKI-TCRIHDLLHDLCWREAERDRIL------RRW
>NbS00053470g0012.1
---------------MVGFNEETEMLIEQLVR--RQ-LDVISIFGMPGLGKTTLARKLYDHETISNRFDIRLWCCSSQSYNNRALLFELLGHELDDI---D-DELAEKLYRYL-GKRYLIVVDDVWSPN--AWDDIKRPFPN-KG-RIILTTRLESIVTYSMI-S--SRHLHLFTEEESWILLNEKVF-KQD-YCP-QQLEDIGKQIATKCGGLPLAIVLVAGVLA-K----VHWQQVGERLKL----KMQG--DI---VESSYQHLP-HLQNCFLYFASFLEGKKVPVQKLIRLWIAENLVEASTLKSLEMVAMDYLMDLIRSNLV-MVATSSKGRS-RIYI------LAPS-----------------
>NbS00024739g0012.1
---RRYAI---DQNTVVGMEDDFNTILDRLI--THE-LTVIPVVGMGGIGKTTLARKAYDDS-IRYRFDTHSWVTVSENYNERQVLLDVVMSISRDR---I-DQLVEIVYKGL-GRRFLIIIDDLWSTE--N--------PN-S---------LNYVADYAS--DFPPHSMSFLSLDDSWNLFAKMLF-KKD-QCP-PLLQKTGKHIIQQCRGLPLSIVVIAGLLG-K----DNWKKIEENLNSFFG--TVSE-SI---LSLSYSYLP-YLKACFLYVGGFPEDMEINVSKLIRLWISEQFIKA-Y-KRLEVVGEEYLQDLIDRSLI-LVGKRANGRM-TCKIHDLR-----------------------
>NbS00031132g0007.1
AS-RFAGMPSTNEE-MVGFKDVTNELRGKLIK--VN-LDVVSIVGMPGLGKTTLANELYFDELVVSYFDIRIHCCVSQEYIRKDLLLALLHDVIDDT---E-NELADRLQKLL-LKRYLVLIDDIWTTS--AWDDLQSCFPN-KGSRIILTTRHLEVASYAKH-D--PHKLRFFSFDESWTLLQNKVF-TKE--CP-QDLEAVGESIAQKCGWLPLSMVLVAGILI-R----HCWEQVSTILGPN----IQSQ-GT---LDLSYQNLP-YLKPCFLYMGVFPEDREIQVSTLTWLWIAEGLINTD-EKLSEDIAKLYLENLIGRNLV-MVAKSFDGSI-TCRIHDLVLEFCRKKAK-------G---SRR
>NbS00018164g0117.1
------------ENIMVGHEIGFEMIQNQL-R--NE-LETIPITGMGGIGKTTLANKLYTDPFIRSRFDIRAKVIVSQEYCTRNVLLGLLSSTSGRT-----GQLADQLQKLL-GRRYLILIDDIWTIE--AWDDIKLCFPT-NGSRILLTTRNVEVAEYASS-P--PCQMRLLDFNESWDLLHRMVF-EKD--FS-PEFEKIGKEIALKCRGLPLAITVIAGLLS-K----DEWQSVAEKVSSM----VSSD-RV---LSLSYHHLP-HLKACFLYFAIFPAGAVIYVEKLLELWAAEGFLKVE-MKTIEEVAEKYLKDLIDRSLI-SILYSGDGRV-FCRIHDVIRELCLKEVRNMNIVQN----NSR
>NbS00018164g0105.1
------------EDKMVGLEKEFVMMRDQL-R--RE-LEVVSIVGMGGIGKTTLANKIYNDPFIMSHFDIRAKATVSQEYCARNVLLGLLSSISGKI---D-DQLADRLQKLL-CGRYLVVIDDIWTRE--AWDDIKRCFPN-NESRILMTTRNVEVAEYANS-T--PYHMRLMSFDESWNLLYEKVF-VKD--FS-PEFEQLGKKIALNCRGLPLSLVLIAGLLS-K----DKWKSVVKNVSSM----VNTE-RV---VALSYHYLP-HLKPCFLYFAIFQEDELILVNKLVELWAAEGFLKVE-RKSIEEVAEKCLKELIDRSLI-SIRNSFDGKI-ICGMHDVTRELCLREARSMNIVQN----KSR
>NbS00019837g0008.1
KS---------AGKIIVGFEEETYLIIRKLTS-PKM-LDVISITGMPGSGKTTLAYKVYNDKSVFGHFDIRAWCTVDQKYDELELLKILFNQVVGSS-----INFANELRKHL-GKRYLIVLDDVWDTA--AWEELKRPFPE-NGSRIILTTREKKVAKYAQH-D--P-DLRLLTLEECWELLEKKVF-GKE-SCP--ELVDVGKEIVQNCKRLPLVVDLIAGVIA-G----DLWLEVRNNLNSF----ILQK-KV---IALSYYYLP-PLKLCLLYFASYKKDRAIPVEGLKRLWRAEGFAEHT-MNSVEEVMDVYLDNLISSSLV-ISFN-GK--N-TCQVHDLVHDFCLIKAREEKLF------PRQ
>NbS00017924g0016.1
---------MEEDIEVVGFDEPANKVMKKLRE--SEDLDVVPIVGMPRLGKTTLAREVYNDDYIDDHFYKRIWVYVGQSYKLKNILLDILKEFAPRT---E-DQLTEVIR----GGKYLIVLDDVWEAE--VVAFVKKAFPKGRCNRIIVTTRLDRVANAKGA----PH-------------------------------------------------------------------------------------------------------AAFLYFGVFPQGFDIPAWKLIRLWIAEGLIESD-GSEIEEIAESYLSDFASRNLV-MVMQKSNGQI-TCRVHDMLHEFCNIEAKRISLFVRV-F-RRH
>NbS00033032g0022.1
KP----------TEAVVGFEDVLATLKQRVIG--PD-LDVITIFGMPGLGKTTLAKKVYDDCKAVNRFDVCVWCCISERYEKKSLLIDILQQIGLPE---E-GDLADLLRRSI-GRRYLIFLDDIWTIE--AWDDVKTPFRK-QGSRIILTTRHAEVASYAKC-D--PLRLRFFHNEESWMLSYFKTF-RDDQQCP-PELVDVGKRIAEKCQGLPLSVVLVAGLLG-K----DGWLQVAESLSTT----TVGD-GI---IELSYKHLP-YLKPCFLYFGGFMEDEEIPVSKLTWKWIAEGLVRKH-PKSLEDIAEEYLVDLISRSLV-MDAKRYNGRV-SCRIHDLLHEFCQNKAKEEKFWQAK---RRR
>NbS00026128g0019.1
------------EE-PVGLEDDADKIIKRRTR--RE-RDIVSIFGMPSLGKTTLAKKIFKDSAIVSHFDVRAWLTISQSYDVRELLRNIYKQVTGVE---E-SDIADTLRKCL-GKRYLIVLDDVWEVD--AWDELRLCFPK-QGNRIMLTTRLKHVAMEVKN-D--PYSPQFLTKEASWKLLQEKAF-QKE--CP-PELQDVGVQIAEYCKGLPLTVVLI------------------------------------------------------------------------------GLVQCS-ERGLEEVAEGYLSDIISSSLL-MVTKTFDGKV-YLQIHDLVRDFVLNKAKEEKFM-VI---H-R
>NbS00001428g0007.1
PP-LSAITAGANEE-MVGFQDVMDKLKLQLLG--DQ-LDVISIDGMPGNGKTTLAKKIYNDPAVGSHFDVRAMCYVTQVYSRRELLLDILKDVHGPA---D-GELANELRRFL-TKRFLILIDDVWHTA--AWDDLHLCFQQ-NRSRVILTTRLYEVADYAKC-D--PHHLRLFTDDESWMLLKEEVF-RGE--CP-PELGDVGLRIAKSCGGLPLSVVLVAGALK-E----YSWKKVEESLGSHNF-GSSEK-SI---IGFSYKNLP-HLKTCFLYFGGFSRGKHIPVSRLSRLWLAEGFLQED-EKGSEEAAQDYLQDLTRRNLV-ADMERSNGKL-TCRIHDLLHLFCVEKAKQDNFLQCA---Y-R
>NbS00023304g0012.1
MT-NLERSPRMNEE-IVGFDDVVENLREKLLK--KG-RDVISIVGMPGLGKTTLAYSLYSDMLVVSHFDIRAECCVSQVHSRKDLLLAILHDVINEN---A-DELADELHKAL-SKRYLILLDDVWEAR--VLDDLMGCFQN-NGSRIILTTRNHEIAEYARF-N--PLSLRMFNDEESWKLLRKKVF-GEE--CP-PLLMNIGRKLEKSVRKLPSSVWSIASFSCKE----ECWEQVANNLVPQ----IHND-AI---IENSYKILP-HLRSCFLYFGAFLEDSVINVSKLIRLWISEGFIKSC-GKNLEDIAEGYLADLIGRNLV-MGTKSSRGMI-ACRIHDLLHDFCKVRAKEEN-LQNA---H-R
>NbS00020742g0010.1
-TQP----------------------------------ILYPVVGFGGIGKTTLAKLVYNDLRIVSHFQLRVWVRVSRVFKVEKLLEQIVNSVRE-D---M-NELETLVRETL-EKKYMIVLDDVWNEDPVKWDELKKLL-A-CGSKILVTTRNEAVASIMWT-VP-AYCLKGLSGEDSLTLFLSKAFEEGQVLYP--NLVAIASHIVQKV---------------------------------------------------SYVRLP-NLKVCLAYCSILHKDCVIEVDKLIQLWVAEGLVH-QGSEDLEHIGINISKSCCRDPFF-K-------------LKNIVLSLPHSVA-CMTLY---------
>NbS00016103g0004.1
---------------VVDFDEEANKVINRLVK--SKDLEIIPVVGMPGLGKTTLARKIYKDPKISYEFFGVHWVYVGQSYKIKDVFLNILKFFTRCT---A-DALAKVIA----GGRCLICLDDVWETK--VIDYVKTIFPE-KGHRVMMTTRNRVLATYANS----PHDLKFLTPKESFELLVKRVF-GKK-PCP-KDLVGHGESIAGKCGGVPLAVVVIAGALR-G----SDWIRVERNVVQHLF--TNSE-KF---VEMSYDHLP-EVQTCFLYCGVFPRGFDIPSWKVIRLWIAEGLIKPQ--YTLEEIAEFYLNDLVNRNLV-ILQQRSDGQI-TCRLHDMLHQFCKKEASNKWLFQA--I-SRR
>NbS00054346g0004.1
-----------VDDKIQGLDDDLEIIVKRLT--LSA-LDIVTILGMGGIGKTTLARKAYDHLTIRYHFDLHIWVTISQEFQFRNVLLQALHCISKHT---D-SELAVLVKKKL-GRRYLVVVDDIWSRD--DWDSLRVIFPN-NRSRILLTTRETAVAMYVD--STSAHHMNLLNFENSWKLLRDNVF-GPE-DHP-HELEKIGKEIVEKCRGLPLAILVIAGHLS-K----DTWKDVVRILDK----------GV---LGLSYHHLP------------------------------------------------------SPTLI-L-----------------------------------------
>NbS00003205g0003.1
-TTK--QDTSVDESEIFGRQNEIKELVARLLS--DKNLRVIPIVGMPGVGKTTLAKVVYNDEKVKDYFDLKAWFCVSEPYDAFRITKGLLQEIGS-F---L-NQLQVKLKESI-GKKFLIVLDDVWNDNYNAWDDLKNLF-D-AGSRIIVTTRKESVAKTMGN-EQ--ISMDTLSSDVSWSLFKRHAFDNMDKEHL--EHVEVGKQIAAKCKGLPLALKTIAGLLR------EEWRHILRELPD-------NG--ILPALMLSYNDLP-HLKQCFSYCAVFPKDYAFVKEQVIQLWIANGLVQ-RKDKIIEDSGNKYFLELRSRSLF-EVPR--QGKF----MHDLVNDLAQVTS-SKLCI-MLG--CRH
>NbS00000462g0011.1
---------------------------------------------MGGLGKTTLAQKVFNDRRVEDHFERRIWVSVSQTFTEEQVMRSILRSLGDACVGDDQCELLRKINQYLLGKRFLIVMDDVWSWDNAWWQKIYTGLPKGNGSTVIVTTRNELVARKMGVTEARIHWPKFLNEHYSWLLFRKIAFAGSAGECHFPELEDVGKEIVEKCKGLPLAIKAVGGVMLCKPSYYHEWR-------------------------------------------------------------------------------------------QVVDKAYNGVIHTCKMHDMVRDLVIKLAEDDAFFTPADATCRH
>NbS00012739g0005.1
SK---------VGQIMVGFEEEKNLIISQLTN-LAE-LDVISIIGMPGASKTTLAYRVFNDKSVTSHFDIRAWCTVDQEYDSKKVLHNFFKQVTGLD-----FDVYDELRKKL-SRRYLIVLDDLWDTK--AWDKLTMPFQQ-NGSRIILTSREKKVALHGKL--------------KSWELLEKKVF-GEE-ICP--ELKDVGEEIAPKCEGLPLPLDLIGGVIA------------------------------------------------------------------------------------------------------------------------------------------------
>NbS00009035g0013.1
-----------QENKFWDFNDHLERIRCRLFRLSSEDENIVPIVGIGELGKTALARASYNDPCLVNRFDIRAWITVSQQYQVREMLLGILRHITDLS---N-DELADQLYKSL-FKCFLVVLDDVWSIE--AWDDLRRSFPK-KG---------------------------------------------------------------------------------------------------------------------------------------------------------------------------------------------------------------------------------
>NbS00023299g0005.1
-----------TSEAVMGFEDETAELIQRLVR--KH-LDVVSLVGMPGIGKTTLAKRLYTHNDIVNRFDVCSWCTISQVYNKRKTLLELLGNLVPPN---D-DELAVELRRHL-RKKYFIAIDDLWSTD--AWDDLKRCFPS--CSRIILTTRQDKVASYTEV----PHHVRLFTGEESWCLLQKKVF-GEE-SCA-PQLEKIGVKIAQSCGGLPLAIILVAGVLA-K----IRWEEVANGLSS-----AAGD-DI---IELSFRFLP-QLKRCFLYFGRFCEGEIL-VRKLIQLWVAQEYAVGN-LKSAEDEVKGYMMELIDNNLV-MVVQSFFGEV-AIRMHDLLREFCFSKIDQQCYF----MHLER
>NbS00028099g0018.1
LT-NLERSPRMNEE-IVGFDDVVENLREKLLK--KG-RDVISIVGMPGLGKTTLAYSLYSDMLVVSHFDIRAECCASQVHSRKDLLLAILRDVINEN---A-DELADLLRKAL-SKRYLILVDDVWEAS--VWDDLMGCFQN-NGSRIILTTRNHEIAEYARF-N--PLSLRMFNDEESWKLLRKKVF-GKE--CP-PLLMNIGRQIAEKCGQLPLSVALVAGVLA-E----ECWEQVANNLVPQ----IHND-AI---IENSYKILP-HLRSCFLYFGAFLEDSVINVSKLTRLWISEGFIKSC-GKNLEDIAEGYLADLIGRNLV-MGTKSSR-----------------------------------
>NbS00014488g0001.1
-TTLRRTTSYID-DYIVGFRDVVESLLAELLK--AEP-RVISIYGMGGLGKTTLARNLYNSPTIVSSFQTRTWICVSQEYNTMDLLRNIIKSIQGR----E-EDLEIHLRGLL-ECKYLVVVDDVWQKE--AWESLKRAFPK-NGSKVIITTRKEDVAK--RA-D--DYKLRFLSKEESWDLFCRKLL---D-----PAMRRLARDMVDKCGGLPLAIVVLSGLLLHK----QEWQKVKAQLWRHMK----DD-YI---LSLSYNDLS-SLKQCFLYFGIFPEDHLIYVDNIVWSWMAEGFIP---EEKTEDVAERFLNELIRRSLI-QVVS-SWKTD-RCKMHDLLRDLAVQKALEVKLFHSI---CVR
>NbS00004466g0001.1
-A-S-----ALEEHKVIGFDKSAEEVRERLLK-SSKNLEVASIVGMPGLGKTTLARKIYNDPGIGREYYKRVWVYVGVSYIEKDVLLNIHEGLGLKS---E-KQLAEIIH----GGRCLIVLDDVWEAK--AVDFVMTAFPEG--HRILMTTREMQVATPVST----LHKLKFLEKQEAFELLENRVF-GIRKKFP-VEFVGYGNEILESCSGVPLAIVVIAGVLK-S----IEWETVAKNVGQLLV--TEND-KF---VEVSYNHLP-DKRAPFLYISVFPRGFDIPAWKLIRLWIAEGLIKYS-NSEIEVNAEYCLNDIANRNLV-IVTQSSDNQV-TFRVHDMVHEFCNEEAKQTCIFTPT-L-SRR
>NbS00003236g0006.1
-----------TSEAVMGFEDETAELIQRLVR--KH-LDVVSLVGMPGIGKTTLAKRLYTHNDIVNRFDVCSWCTISQVYNKRKTLLELLGNLVPPN---D-DELAVELRRHL-RKKYFIVIDDLWTAE--VWDDIKRCFPS--CSRIILTTRQDKVASYTEV----PHHVRLFTGEESWCLLKKKVF-GEE-SCA-PQLEKIGVKIAQSCGGLPLAIILVAGVLA-K----IRWEEVANGLSS-----AAGD-DI---IELSFRFLP-QLK--FLYFGRFCADELL-VREWIQLWVAEEYAVSN-LKSAEDEAKGYIMELIDNNLL-MVVQSFFGEV-AVRMHDLLREFCFSKVDQQHYF----MCPER
>NbS00030989g0011.1
-----------------------------------------------GLGKTTLAIKVFNDPQILNQFDNRIWVYVGQSYEIKDIFINILTCFRDRI---V-NEIAKVIC----EGRCLIVLDDVWAIG--VVDLVKETFPS-KGHRIMMATPRQDVASCVNP----PHDLKFLTQTESFLLLKSRVF-GSG----------------------------------------------------------------------------------------------------------------------------------------------------------------------------------
>NbS00013646g0007.1
NNMSRWTSSLYDHTQVVGLEGDTEKIKDWLFEA-RDGLLAIAFVGMGGLGKTTLAQKVFNDRRVEDHFERRIWVSVSQTFTEEQVMRSILRSLGDACIGDDQCELLRKINQYLLGKRLLIIMDDVWSLDNDWWQKIYAGLPKGNGSSVIVTMRNELVARKMGVTGTRIHWPKFLNEHHSWLLFRKIAIAANAGECNFLELEDVGKEIVEKCKGLPLAIKAVGGVMLCKPSYYHEWRRISNHFRDELK---ENDDSVMASLQLSYDELPPYLKSCFLCFSLFPEDCVIPKDQLIRWWIGESFISLRSGRLSTEVGEDCFSQLSNR----------------------------------------------
>NbS00037512g0010.1
------------ENMMVGPENEFEMIKDQI-R--RE-LEVVSIVGMRGIGKTTLANKIYCDPFIVSHFDIRAKATLSQEHCVRNVLLRLLSSTRGKT---D-GQLADRLQKLL-GKRYLIVIDDIWTTE--AWDDIKLCFP-------------------ATS-P--LRRLKFLMGSPS----------------------------------LPL----------------------------------------------------------------------------------------------------------------------------------------------------------
>NbS00012490g0007.1
-----------LGNNMVGHENEVEDVKCKLMK--DE-RETMAIT-----GKTTFARKIYDDPEIKSHFDILAWVTVSKEYCVRKMLLQLLHCIPSTE---D-GELAGKLKQRL-KCRYLVVIDDIWSSK--AWDNISPWFP--KGSHIPLTTRCGNVASYAAP----PHHMSSLSPEKSWELLQSKLLEKVE-LSP--ELVKIGKKIAENCHGMPLTITVVAGILS-K----DGWKRVAHDTMR----------KV---LGLSYYYLP-HLNACFLYFGIFPQDEEVDVRKLVELWVAQGFLKEADNKSLEDIAGECLQELIDRNLV-LVSESFWGEV-TCKIHDLLHELCLRQTRSENFL------LNR
>NbS00030183g0008.1
------------EE-PLGLEDDAEKIIKLLTR--KE-RDIVSIFGMPGLGKTTLAKKIFKDSSVVSHFDVRAWVTISQSYDVRELLKDIYKQVTGVK---E-SDIADMLRKCL-GKRYLIVLDDVWEVK--AWDELRLCFPK-QGSRIMLTTRLEHVAMEVEH-D--PYSPRFLTREASWKLLEKKAF-QKE--CP-PEFKDVGVQIAEYCKGLPLTVVLVGGILA-K----SEWCEVANNLKSHLG-AVESE-LA---IQLSYCYLP-HLRHCLLTMGVFREDEKIGPSKLMLLWMAEGLVQCS-ERGLEEVAEAYLMDIISSSLL-MVSKTFDGKV-YLQIHDLVRDFVLNKAKEEKFM-VI---H-R
>NbS00026706g0016.1
-R------PVVEEDDVVGFEEEADKVINRLLG--LSGLEVVPVVGMPGLGKTTLANKIYKHPDIGYQFFTRIWVYVSQSYRRRELFLNIISKFTRNT---E-EDLADEIQ----GGKYLIVLDDVWSPD--AWEHIKIAFPN-KSNRILLTTRDSKVAKQCKQC---PHDLKFLTEDESWILLEKKVF-HKD-KCP-PELELSGKSIAKKCNGLPLAIVVIAGALI-G----REWKQVDESVGEHLI--NKDQ-KL---VQLSYDRLS-DLKACFLYCGAFPGGFEIPAWKLIRLWIAEGFIQYK--LSLECKAEDNLNDLINRNLV-MVMQTSDGQI-TCRLHDMLHEFCRQEAKEENLFQY--F-YRR
>NbS00042739g0001.1
TL-SSSRLHASLENDMVGYNTEQENMLSQL-S--PE-LEVISVTGMGGIGKSTFAKKLFSHPSILSFFDIRGWITVSENYSYRGILLGLLIDANIGK---D-SDLAVCLKQSL-GRRYLIVVDDIWSKN--AWDEIRLCLPG-KRSRVLLTTRDAEVAHYASS-D--PFRMHLLDQEDSWNLFYQKAF-VEK--FA-IEFEDVGKEVAKNYNGLPLMIVVVAK----------------ET---------------------------------------------------------------------------------------------------------------------------------
>NbS00031017g0008.1
TL--SGEDSKDELR-NCGFQGRHKKVKRPSTK--KE-RDVISIVGMPGLGKMNLAYRLYSDRLVISHFDICAQCCVSQVYSRKDLLLEILRDATGEN---A-DELADQLRRTL-SIRYLILVDDVWEAS--AWDDLIGCFQN-N-----------------------------------------------------------------------------------E-----------------------------------FRVIP------------------------------------------------------------------------------------------------------
>NbS00002905g0008.1
-M-NRHSDPMNDEE-IVGFENEAERIIKRLNE--KE-LDVIPIVGMAGQGKTTFARKLYNNDIIVYHFDVRAWCIISQTYNRQELLQEIFGQVIGSK---V-GELADMLRKRL-GRRYLIVLDDMWDIK--AWEDLRLSFPE-TGSRIIVTTRLEKVGKQVKH-D--PHSLPFLKLDESLKLLQKKVF-EKE--CP-PELQDVSLAVAEKCKGLPLVIILVAGIIK-R----SWWDEVNKSLLPHLG--EAEG-ST---MQLSYDNLP-SLKPCLLYMGMFPEDARIPVSKLISLWIAEGFVQNI-EKSMEEAAEGYLMDLISSNVV-MIEESYNCKA-YCQVHDVVLHFCLEKSREEKFM------T-R
>NbS00013796g0008.1
---------------MVGYNDEQASMLRQL-G--RQ-LEVISIVGMGGIGKSTFAKRVFSDPSVVGFFDVRGWVTMSKDYSIRKMLLSLLQDAGVYL---N-NALADRLQKSL-GRIYLIVVDDIWSTD--------------------------------TF-D--PFPMRFLDAEESWNLFCQKTF-DKK--CP-IELENVAKEVVENCKRLPLMISVIAGTLS-S----DEWRKVAERLSML----LRSA-S-----SFTFESLR--------VFGVFPKASDISVKKLMRLWAAEGLFELK-LEGLEKVAAYLLHDLIDKSLI-TVSRSFDGKI-TCRIHDLLHDLCWREAESDSIL------RRW
>NbS00038787g0009.1
-PSLRRAVSYAE-DQLVGFREVFQRLLDELLK--KES-RVLSIYGMGGLGKTTLSRNLYNSPSLLSVFHTRAWICVSQQYSIPDLLRSIIKSIQGC----E-RDLETHLRDQL-EHKYLVVVDDVWHRE--AWESLKRALPN-NGSRIILTTRKEDVAE--RV-D--DHKFRFLNKEESWDLFCKKLR---P-----PLMENLAKDMVEKCRCLPLAIVVVGGLLSHR----DEWQKVKIHIWQHMK----ND-HI---LSLSYNDLS-ELKQCFLYFGIFQEDEVIDTEKLMYVWLAEGFIPR--EERMEDIAENFLHELISRSLI-QVEK-FFDKI-TCRIHDLLRDLAVQKAMKVNLFNFV---RHR
>NbS00049356g0001.1
------------ENMMVGHENEFEMMQVQL-R--SE-LEVVSIVGMGGIGKTTLANKIFSDPFIMSHFDIRAKVTISQEYCLRKGLLGLLSSITGNT---D-GQLKDQLQKLL-GRRYLIVIDDI-------WDDIKLCFPN-NRSRILLTTRNVEVAEYASS-P--PYQMRLLNCHESWDLLHKRVF-LNE--FP-PEFEQLGKQIALNCKGLPLTIIVISGLLS-K----ESWQMVVENVSSL----VSTN-RV---LALSYHHLP-RLKSCFLYFAIFPEDEQIFVNKLVELWAVEGFLKVD-MNNIEKVGEEFLKELIDRSLI-SIQNSFDGKI-SCGMHDLIRELCLREAQNMNFVRN----RSR
>NbS00031134g0006.1
-R------PVVEEDDVVGFDEEVRMIINRLFE--SDSLEVIPIVGMPGLGKTTLANHIYKHPEVGYKFYTRIWVYVSQTYRRRELFLNIISKFTRNT---E-EDLADEIR----SGKYLIVLDDVWSGE--AWERIRIAFPN-KGNRVLLTTRDSKVAKYCSH----PHDLKFLTMDESWILLQKKVF-NKD-KCP-VKLEQPGKSIAEKCRGLPIAIVVIAGALI-G----REWEQVDKNLSEHII--NVDS-KL---VQMSYDSLP-DLKACFLYCAVFPGGLEIPSWKLIRLWIAEGFIQHK--LSLECKAEENLNDLVNRNLV-MVMQASDGHI-TCRVHDMLHEFCRQEAKEENLFQY--F-YRR
>NbS00033518g0003.1
---DVSTS---SPNLQVGFQDDLEKIIDRLR--SSE-LDIITIVGMAGIGKTTLAKRAYNHPSVVYRFDVRAWTTISQEYRERDTLLDLFYSVVPPS---N-QEIADRLYKSL-GKRFLIVIDDIWSTD--VWDNVSMFLPN-NKSRVILTSRLIDVATYANA-DRQPHRLSFLNKDEGWELLREKLF-GKR-GCP-FELEVIGKSIAEKCQGLPLAIVVVAGHLS-K----DSWNTVAESVGSVVN--REPG-DI---LALSYNYLP-HLKACFLYMGAFPEDFEIPVWKLIRLWVAEGFLNAT--TAVEEIAEECLEDLIDRSLV-LAGKS-NGKL-TCKLHDIMRDFCLEEAKRQNFLLDV---PRR
>NbS00008803g0010.1
AP-FSDNTQRTSEE-MEGFQDTMDELKEQLLG--PQ-LDVISIVGMPGLGKTTLAKKIYNDPTVTSHFDVHAQCLVTQIYSWRELLLTILNDVLEPA---D-GELADELRRFL-TKRFLILIDDVWDNK--VWDNLHMCFRR-NGSRIILTTRLSDIANYVKC-D--PHHLRLFRDDESWTLLQKEVF-QGE--CP-PELADVGSRIARRCRGLPLSVVLVAGVLK-Q----DLWKVVEESLGSQSI-GSLEE-SI---IGFSYKNLP-YLKPCFLYFGGFLQGKDIHVSKLTRLWEAEGFVQAN-EKGQDDAAQGFLEDLIRRNLV-MGMERPNTKV-TCRIHDLLHKFCMEKAKLENLLE-----Y-R
>NbS00040803g0010.1
------------EE-PLGLEDDAEKIIKLLTR--RE-RDIVSIFGMPGLGKTTLAKKIFKDSSIVSHFDVRAWVIISQSYDVRELLRDIYKQVTGVKYLIE-SDIADMLRKCL-GKRYLIVMDDVWEVK--AWDEFRLCFPK-QGSRVMLTTRLEHVAMEVEH-D--PYSPRFLTREASWKLLERKAF-QKE--CA-PEFKDVGLQIAEYCKGLPLTVVLVGGILA-K----SEWCEVANNLKSRLG-VVESE-LA---VQLSYCYLP-HLRHCLLTMGVFREDEKIGPSKLMLLWMAEGLVQCS-ERGLEEVAEAYLMDIISSSLL-MVSKTFDGKV--------------------------------
>NbS00024406g0017.1
------------KE-PAGLEDDADKIIKLLTR--RE-RDIVSIFGMPGLGKTTLAKRIFKDSSIVSHFDVRAWVTISQSYDVRELLKNIYKQVRGVK---E-SDIADMLRKCL-GKRYLIVLDDIWEVK--AWDELRLCFPK-QGSRIMLTTRLEHVAMEVEH-D--PYSPRFLTREASWKLLVKKAF-QKE--CP-PEFENVGVQIAEYCKGLPLTVVLIGGILA-K----SEWYEVANNFKSHVG-AVESE-LA---LQLSYRYLP-HLRHCLLTMGVFREDEKIGASKLMLLWMAEGLVQCS-ERGLEVVAEAYLTDIISSSLL-MVSKDFDGKV-YLQMHDLVRGFVLNKAKEEKFM-VI---H-R
>NbS00024406g0008.1
------------EE-PVGLADDAEKIIKLLTR--RE-RDIVSIFGMPGLGKTTLAKKIFKDSSIVSHFDVRAWVTISQSYDVREVLREIYKEVTSVK---E-SDIADKLRKCL-GRRYLIVLDDVWEVK--AWDELRLCFPK-QGSRIMLTTRLEHVAMEVEH-D--PYSPGLLTTEASWKLLEKKAF-QKK--CP-PKFKDVGVQIAEYCKGLPLAVLLIGGILA-K----SEWYEVANNFKSHFG-AVESE-LA---LQLSYRYLP-HLRHCLLTMGVFREDEKIGASKLMLLWMAEGLVQCS-ERGLEAVAEAYLTDIISSSLL-MVSKDFDGKV-YLQMHDLVRGFVLNKAKEEKFM-VI---H-R
>NbS00019867g0006.1
------------------------------------------------LRKTTLAYRVYNDES-VSHFDVRASCTVDQEKNEKKLLQKIFNQVISLS-NID-ANIADKLRKKL-GKSYLNVLDDLWDIA--IWDELARPFPK-KGSRIIIISRKREVALQGAM-D--P-YLRLFRQEECLELLMKRVF-GEE-SCP--ELLDVGKEIAQNCHGLPLVADLIAGVIA-R----TLWLEVLNNLNSF----IFEN-KV---IQLSYDHLP-HLKPCFLYHGSYPKDEQIEVSELKSSWLAEGLVEQT-MKRVEDVLEVYLDNLISSSLV-IA----------------------------------------
>NbC25993797g0001.1
---------------MVGFSEETEMLIEKLVT--RQ-LDVISIFGMPGLGKTTLAKRL-------------------------ALLFELLGHELDDI---D-DELAEKLYRYL-GQRYLIVVDDVWSSN--AWDDTKRPFPD-KRSRIILTTRLESIATYAMI-S--PHHLRLFTEEESWMLMKEKVF-KED-YCP-QELEDIGKQIAIKYGGLPLAIVLVAGLLA-K----VHWQQVGESLK-------------------------------------------------------------------------------------------------------------------------------
>NbS00002626g0018.1
I-E--------LGGEAVGIEEEKELILRALFK--SE-FEVIPIWGPSGTGKSTLAHAIYNHPRVVQEF--RIIITVSDGFNFKREYSSVLARFVGST---T-DTLAEKIREQL-EDRSLILLEDVRSIE--DWQRLRRAVGA-KGCRILVTTRAKEAAEGMQ-----PHRKKPLTDEYSWELLKRTAWPKMN----------------------P--VIELAKLVA-K----DEWEIVQKNARS----------DLSQVMTPSYDELS-HLKLCFLYLGHFREDPEVEPEKLCHLWTIESLIPQE-STTLLDLTEENLKVLAQKGMI--VQK-----L-SCRIVGLMGDMCLSKAEERDLLPSFYF-TRS
>NbS00007841g0002.1
--------------------------------------------------KSTVAKLVYNDAVVEDRFDTRIWVCVSKGFDVERLLKAIIEYTGSSCNLVEMEAILRRVQALLLGWKFLLVLDDVWDADHEKYERL-----------------------KNLVHNANPYRLEGLSDDDCWSLFLELAYKNRQKEL--LALEELGKEIAKKCRGVPLAAKALGSLMCLKNQK-NEWSFIRDCAMWDLMGH-EDGAGILSALRLSYDYLPTHLKQCIAYFSIFPKGYWINKNTLICLWIAEGFVPSSESMPPEETGNGYFNELLWRSFFQNARRDFDGNIVDCDMHDLVHDL-----------SVGGVDC--
>NbS00021748g0008.1
---------------------------------------------MGGIIKTTLVTNLNNELLTVASFSVVVWVTVPKPIDVRKVQEQITNRLNL-K---V-VRSASRIHQRL-EESFLLIIDDVWEAI-----NFDHVGPA-AGSKIILTSRFSDVCRQMKT-DT-EMKVLKFDEDESWQLFVKNA---GDADLE--HIQPVAKEIAEECDGLALAIIVVG-AMR------ELWKDALKEPYN-----VKDK--VYKVIKWSVDSLEGDIQSCFLYCSLYP--VAVSTYDLIRCWWAEGFLG-ETYEEAYNRGLTMIEILKDACLL-E---E---SL----IHDVVRDVAIWIDNEPNSVIK-MF-VKR
>NbS00009839g0010.1
------------EE-PVGLEDDADKIIKLLTR--RE-RDIVSIFGMPGLGKTTLAKKIFKDSTIVSHFDVRAWLTISQSYDVRELLRNIYKQVTGVE---E-SDIANTLRKCL-GKRYLIVLDDVWEVD--AWDELRLCFPK-QGNRIMLTTRLKHVAMEVKN-D--PYSPQFLTKEASWKLLQEKAF-QKE--CP-PELQDVGVQIAEYCKGLPLTVVLIGGILA-K----SEWCEVANNLTSHHG-SVESE-LA---IQLN------HLRHRLLTMGVFREDEKFGASKLMLLWTAEGLVQCS-ERGLEEVAEGYLSDIISSSLL-MVTKTFDGKV-YLQIHDLVRDFVLNKAKEEKYV-VI---H-R
>NbS00014047g0014.1
AP-QEVEITPGYDEVMVGFGEEAMLLIKQLTG--KE-LDIMD-TWTPGLGKTTLAKK---EKVVAGNFE---------------------SS---PR---E--DPAVALRRFL-GKRYIVYIDDVWSIN--AWEDFQGCFPE-NGSRILLTSRLSDVASDINP-P--PLQLRFLCAAESWELLQIKLF-NKPPTCP-SELCEVGEEIARECQGLPLLVILVAGVLT-K----ESWRKIAESINSD----TNIS-DI---IELSYRHLP-HLKPCLLYFASFREDEEIPLSNLAWLWNIEGFAANT-AKSIELVAESLLNDLIGRSL-------STGGV-SCHIHDMLHDFCAKKAKQEKFM-SI---HRR
>NbS00038736g0002.1
---------------------------------------------MPGNGKTTLAKKIYNDPAVGSHFDVRAMCYVTQVYSRRELLLDILKDVHGPA---D-GELANELRRFL-TKRFLILIDDVWHTA--AWDDLHLCFQQ-NRSRVILTTRLYEVADYAK----------------------------------------------------------------------------------------------------------------------------------------------------------------------------------------------------------------
>NbS00022757g0022.1
---MLPN----LEDDIHGLGDDLEIIP-------SD-LDVVTISGMGGIGKTTLARKAHDHLTIRYHFDLRVLITISQEYRSRNVLLDALYCISKQT---D-NELADLVQKNL-GRRYLVVVDDIWSIN--IWDCIRGMFRN-NGSRILLTTRETKVAKYAN--SSSPHEMHLLDLNNSWKLLHDKVF-GPE-DHP-PELEEIGKKNSRK---MPRT-----------------------TLNK-----------V---LGLSYHHLP-NLKPCFLSMGGFPEDYHVETWRLIQLWIAEGFIRTSG-KSLEEVAEDYLVDLISRNLI-MVRKRFDGEI-ACGMHDLLREFCLTEVEMTKFM---------
>NbS00028430g0007.1
KS---------TGKIIVGFKEETYLIIRKLTS-PKT-LDVIAITGMPGSGKTTLAYKVYNDKSVYGHFDIRAWCTVDQKYDEMELLKKLFNQVVGSS-----IDVANELRKHL-GKRYLVVLDDLWDNA--AWENLTRPFPV-NGSRIILTTREKKVAMDAQR-D--P-DLRLLTQEESWELLEKKVF-GKE-SCP--ELLDVGKEIVQNCKRLPLVVDLIAGVIA-G----SVWLEVRNNLNSF----IFRK-RV---IALSYDNLR-PLKSCLIHLASFPKDEVIPVRNLEILWPAEGFLEQR-KKSVEEVVVIYLDNLISSSLV-ISFD-GD--D-TCQIHDLVHEFCLIKAREEKLF------PRQ
>NbS00000401g0014.1
-----------SKK-PVGLEDDAEKIIKLLTV--RE-RDIVSIFGIPGLGKTTLAKSIFKDSSIVSHFDVRAWVTISQSYDVRELLRDIYKQVTGVK---E-SDIADMLRKCL-GKRYLIVLDDVWEVK--AWDELRLCFPK-QGSRIMLTTRLEHVAMEVEH-D--PYSPQFLTMEASWKLL-----------C-------------------------------------------------------------------------------------------------------------------------------------------------------------------------------
>NbS00000300g0103.1
------------ENMMVGLENEFEMTQDQL-R--SE-LEVVSIVGMGGIGKATLANKIYNDPFIMSHFDVHAKATVSQDCYVRNVILGLLSSISGKT-----GKVADQLQKLL-GRRYLIVIDDIWTSR--AWDDIKLSFSN-NGSRILMTTRNRTVAE----------------------------------------------------------------------------------------------------------------------------------------------------------------------------------------------IC-------------------
>NbS00018239g0010.1
KS---------AEQIIVGFEEETNWIIRNLTS-PKM-LDVISITGMPGSGKTTLAYKVYNDTSVCSHFDICAWCTVDQKYDEKKLLENIFNQVTSST-----GDVADGLRKKL-GKRYLIVLDDLWDTA--TWDYLTRPFPE-KGSRIILTTREKKVALHAHR-D--P-DLRLLTREESWELLEKKVF-GKE-HCP--ELVEVGEEIVRNCKGLPLVVDLIAGVIA-G----SVWLEVQNNLKSF----IFNE-RV---IELSYDYLP-HLKPCLLYLASYPKDELIGVDVLKIVWRAEGFVEQT-AKSVEEVMDVYLDNLISSSLV-ISFS-GK--N-TCQIHDLVHDFCLIKAREEKLF------PRH
>NbS00007522g0008.1
---VANMN---LENVVVGLEDDLLKIKRRLT--PST-REIVSILGIGGIGKTTLAKKAYDDPEIRHRFDIHIWVTVSQEYRVRVLLLGVVSFLSQMT---D-DELMEAIYKKL-GRRYLVVIDDIWSSE--VWELMTRIFPN-CGSRIILTSRLKDLAMQAD--NSTPHEMRLFNSDESWKLLHEKVF-GVE-VCP-PELEALGRQVAQKCQGLPLAILVVAGHLS-K----ESWIEVAKSVSKVVS--NESD-GV---LAMSYNYLP-HLKPCFLYMGVFPEDSEVNIETLINLWVSEGFLLEK-------LGKDCLEDLVSRNLI-MVRKRFNGEG-PCGVHDLIRDLIIREAGKEKFL---------
>NbS00008754g0022.1
TSRTHSSLRTLFEGRLVGIEQISEKLLMTVLKKEEEDLDLHCIVGSRGIGKTTLVKKVYDDAAVKKHFN-TLWLEIPRVSDVKELMKNMIT-INNDH-----NMLAQFIRQLI-SSRYFIVFDDVPD--IGIWRALKCTFPE-NGSRVIIISRFAELCNSIETGDRH-YSLD-LSEEDSWILFCTKVFSG--LVCP-PPLTQISKDIVDKCNGFPLAILVIAGALATK-----AWKLFHGSLVAKLQ-GSYSEARI---LNLSYQDLP-YLKSCFTYLSIIPKDH-IDKMRLIRLWTAEGLV---EGKGIAQVAESYLNELANRSLI-QVAR-PDGRL-SFRIHNLWYEFILSKS-RE---------VRH
>NbS00001169g0146.1
-S--------------------LKDFLLNFSK--KSL-ASISIYCMGGIGKTTLARNLYNSPSLITSFPTRAWICVSQEFNTPDLLRNIIKSIQGC----E-RDLESYLRNLM-DRKYLLVVDGVWHKE--AWESLKRAFPK-NGCRVIITTRKEDVAE--SA-D--D------------------------------------------------------------------------------------------------------------------EDSMINTEKLMCLWMAEGFIP---GERMEDVAEDFLNELVRRSLI-QVAK-FMEKI-GCRIHDLLRDLAVKKATEVNLFHTV---RHR
>NbS00002627g0004.1
---------------------------------------------MPGLGKTTLANELYFDELVVHYFDIRIHCCVSQEYIRKDLLLALLHDVIDDT---E-NELADRLQKLL-LKRYLVLLDDVWTRS--AWDDLQSYFPN-KGSRIILTTRHLE----------------------------------------------------------------------------------------------------------------------------------------------------------------------------------------------------------------------
>NbS00002627g0020.1
AS-RFAGMPSTNEE-MVGFKDVTNELRGKLIK--VH-LDVVSIVGMPGLGKTTLANELYFDELVVSYFDIRIHCCVSQEYIRKDLLLALLHDVIDDT---E-NVLADRLQKLL-LKRYLVLIDDVWTMS--AWDDLQSCFPN-KGSRTILTTRHLEVASYAKH-D--PHKLRFFSFDESWTLLQNKLF-NKE--CP-QVLKVVGKSIAQKCGGLPLSTILVAGILT-R----HCWEQVSTNLGPN----IQAQ-GT---LDLSYQNLP-YLK--------------------------------------------------------------------------------------------------
>NbS00002946g0006.1
AP-QVVEITTGYDEVVVGFDEEAKSLIKLLVG--KE-LDIVSIVGMPGLGKTTLAKKVYHDETIRHHFDVYAMCCLSQTYDRRKKLLEILNQ---VR---E-KDPAVALRRFL-GKRYIVYIDDVWSIN--AWEDFQGCFPE-NGSRILLTSRLSDVASDINP-P--PLRLRFLSAAE--------------------KLCEVGEEIARECQGLPLLVILVAGVLT-K----ESWRKIAESINSD----TDIS-DI---IELSYRHLP-CLKPCLLYFASFREDEEIPISNLVWLWNIEGFAANT-AKSVELVAESLLNDLIGRSLV-MVNKRSAGGV-SCHIHDMLHDFCAAKAKEEKFM-ST---HRR
>NbS00004802g0023.1
TTR-------LFEGRLVGIEEISEKLLMTVLKKEEEDLDLLSIVGTRGIGKTTLIKKVYDDAAVKKNFN-TIWIEIPRFSDVTDMLLSMVN-LNDDS-----NMLAQHLQQAF-TVRYFVVLDDVPD--IDTWRNLKYLFPK-SSSRVIIISRFAEICHSIETGDSH-YSWKPLSEEESWILFCRKVFSG--LLYP-PSLLQISKDIVEKCNGLPLAILLIAGALATK-----AWELFRENLVDKLQ-GSYSEVRI---LNLCYQDLP-YLKSCFTYLSIIPKDH-IDKKRLIRLWAAEGLV---EGKRIAQVAESYLNELANRSLI-QVTK-TDGCL-SFRIHSMWYETILSNS-GETVV------VRH
>NbS00003488g0001.1
------------ENVMVGHTNELDMMLDHL-R--RE-LKVVSIVGMGGIGKTTFATRIYYDPVIVSRFDTRPMVTVSQEFYVRRILLGLLNSIMSMP---D-GQLADWLRKCL-WRRYLIFIDDIWSIE--AWDYMKLCFPG-NGSRILLTTRNTEVAEYASM-P--PFRMRLLSLDESWKLFHSKVF-TKK--FS-SEFEKIGKEVVKKCQGLPLTIIIVAGLLS-K----VEWGNVAEDVNSL----LYDC-IL---IDLSYRHLP-HIKACFLYFGVFQEDTEINVKRLVKLWVAEGFLEVA-DNSLEEVAEKCLEDLIDRSLV-FADKTHNGKI-TCKMHDLLHGFCLREAQRENFL------HRR
>NbS00004955g0024.1
TS-QFASYPSTNEE-MVGFKDVIKELRAKLIK--VN-LDVISIVGMPGLGKTTLANELYFDELVVSYFDIRVQCCVSQEYKRKDLILALLHDVIDDT---E-NELADKLQKLL-PKRYLVLIDDVWEWS--AWDDLLSCFPN-KGSRIILTTRHYEVASYAKH-D--PHKLRFFSIDESWTLLQNKVF-NKE--CP-RVLEAVGKSIAQKCGGLPLSTILVAGILT-R----HCWEQVSTNLGPN----ILPQ-RT---LDLSYQNLP-YLKQCFLYMGVFPEDREIQVSKLTWLWIAEGLINTH-ERLSEDIAKFYLENLIGRNLV-MVAKSSDGRI-TCRIHDLVLKFCREKAKLENFLS-Y---SRR
>NbS00020327g0001.1
KS---------TGKIIVGFKEETYLIIRKLTS-PKT-LDVIAITGMPGSGKTTLAYKVYNDKSVYGHFDIRAWCTVDQKYDEMELLKKLFNQVVGSS-----IDVANELRKHL-GKRYLVVLDDLWDNA--AWENLTRPFPV-NGSRIILTTREKKVAMDAQR-D--P-DLRLLTQEESWELLEKKVF-GKE-SCP--ELLDVGKEIVQNCKRLPLVVDLIAGVIA-G----SVWLEVRNNLNSF----IFRK-RV---IALSYDNLR-PLKSCLIHLASFPKDEVIPVRNLEILWPAEGFLEQR-KKSVEEVVVIYLDNLISSSLV-ISFD-GD--D-TCQIHDLVHEFCLIKAREEKLF------PRQ
>NbS00028827g0002.1
------------EE-PVGLEDDADKIIKLLTR--RE-RDIVSIFGMPGLGKTTLAKRIFKDSSIVSHFDVRAWVTISQSYDVRELLKNIYKQVRGVK---E-SDIADMLRKCL-GKRYLIVLDDIWEVK--AWDELRLCFPK-QGSRIMLTTRLEHVAMEVEH-D--PYSPRFLTREASWKLLEKKAF-QKE--CP-PEFKDVGVQIAEYCKGLPLTVVLVGGILA-K----SEWCEVANNLKSHLG-AVESE-LA---IQLSYCYLP-HLRHCLLTMGVFREDEKFGASKLMLLWAAEGLVQCS-ERGLEEVAEGYLSDIISSSLL-MVTKTFDGKV-YLQIHDLVRDFVLNKAKEEKYV-VI---H-R
>NbS00000611g0010.1
-P------TLLEYKEVVGFAYEAECVIKRLVE--SKDLEFVPIVGMPGIGKTTLARKVWSHSQISNNFSKKIWVYVGRSYELKGVLSKILISFMEHF---V-NGLAEVIC----GGRCLIFLDDAWAKELVVVDLVKRILQN-KGHRIMMTTRDEYVASYASE----PHRLKYLSDEESFQLLEKRAF-GNE-RCP-DELVELGKS------------------------------------------------------------------------------YSIPAQKLIRLWIAEGLIKSS--CTFEELAENYLEEFALRGLV-TM--RDGDSI-EIGFHDVLYEFYKMEAIMESVFQN--L-SRR
>NbS00022076g0115.1
TS-QSASMPRTTEE-MVGFENVVQTLRNQLVG--SQ-LDVISIVGMAGQGKTTIANKLFIDESVVPQFDVRAKCYVSQVYIRREVLVSILSDVVDKP---E-DTVG----RLL-SKRYLILIDDVWETR--AWDELQICFPN-NCSRIMLTTRLEKVADYASC-S--SHHLRLFSEDESWTLLQKEVF-LQQ--CP-PDLEGVGQEIANKCGRLPLSIVLVAGVLT-S----Q-WEQVADGLGSH----IRGD-HI---IQFSYKNLP-YLKPCFLYFGAFLEDKAIQISKLMKLWTAEGLVVKQ-ERCLADIAEDYLEDLIRRNMV-MVTKRYLGKV-ACRIHDLLLEFFKEKAKEEKFLQDA-----R
>NbS00044055g0006.1
QITD-----SVVASDVVGRDQDVAEI----LN----RLCTTPIVGMGGSGKTTVAKIIFNDEQIKQQFEKRVWLCLPEMLETKSFLESMLESLTE-K---R-DVIVKKLQDEL-GKKYLLVLDDLWRVDS--WHDFVDTLGS-RGNCILVTTRSEEMASSIAA-DL--HKLEVLEDDHCWSILNKK------------------------------------------------------------------------------------------------------------------------------------HLLM------------------------------------------------
>NbS00030500g0015.1
TS-NLARSPMMNDE-LVGFKDVIEDLRYLLIR--RG-RDVISIVGMPGLGKTTLAYRLYSDRSIVSYFDIRAMCCVSQIYSRKHLLLEILRDVIGED---A-DELANELRKAL-SKRYLILVDDMWEAS--AWDDLIGCFHN-NGSRILLTTRNHEVANYARS-D--PLQLRMFNDDESWELLRKKVF-GDE--FS-PLLTKVGQKIAKKCGRLPLSIALVAGILA-E----DCWEQVANNLGPR----IHKD-AI---IEQSYQMLP-HLRSCFLYFGAFLEDSVINVSKLTRLWISEGFVKSC-GKSLEDIAKGYLENLFGRNLV-MGTKSSRGEI-ACLIHDLLHDFCKERAAEENFLQNT---H-R
>NbS00020047g0002.1
--------TLLEYKEVVGFAYEAECVIKRLVE--SKDLEFVPIVGMPGIGKTTLARKFWSHSQISNNFSKKIWVYVGRSYELRGILSKILISFMERI---V-NGLAEVIC----GGRCLIILDDVWAKELVVVDLVKTILQN-KSHRIMMTTRDEYVASYASE----PHRLKYLSDEESFQLLEKRAF-GNE-RCP-DELVELGKSIATKCSGLPLAVELSAGALR-S----NYWERIEKNVGLYLV--IEND-EI---VETSYNILP-EMKACFLYCFAFLQGYSIPAQKLIRLWIAEGLIKSS--CTFEELAENYLEEFALRGLV-TM--RDDDSI-EIGFHDVLYEFYKTEAIMESVF---------
>NbS00002865g0003.1
--PQGGNILP--ATSLVGEQRSLKLVWEYL---NDG-TGVIGIYGMGGVGKTSILVAINNRLL--ESFDNVIWVTASKDSNVQKLQKDIARAVGL-S---E-MARAAQLLEAL-RRRFLLIVDDLWEAF-----SLEVVGPG-HDCKLMITTRSMMVCRGMET-MRD-VEVSVLSKEEAYDLFKQKVGDE--A-SP--RLQAVAKGVAVECGGLPLALVTVGRALR------RQWKNALSQL-KRIE-GMENR--VFTRLRFSYERLKNVTRSCFLYCALYPEDHHIETEELIKYWIWEGMLD-NYGESKMLQGKMILDELKNACLL-QICQS---YV----MHDLIRDMAIAVT--PLFM---------
>NbS00001223g0007.1
AP-FSDNTQRTDEE-MEGFQDTMDELKEQLLG--PQ-LDVISIVGMPGLGKTTLAKKIYNDPTVTSHFDVHAQCLVTQIYSWRELLLTILNDVLEPA---D-SELADELRRFL-TKRFLILIDDVWDNK--VWDNLHMCIRR-NGSRIILTTRLSDIANYVKC-A--PHHLRLFRDDESWALLQKEVF-QGE--CP-PELADVGSRIARRCRGLPLSVVLVAGVLK-Q----DSWKVVEEGLGSQSI-GSLEE-SI---IGFSYKNLP-YLKPCFLYFGGFLQGKDIHVSKLTRLWEAEGFVQAN-EKGQQDAAQGFLEDLIRRNLV-MGMERPNAKV-TCRIHDLLHKFCMEKAKQENFLE-----Y-R
>NbS00006056g0003.1
-----------QENRFWNFNDHLGRIRCRLIRLSSE-LNIVPIVGMGGIGKTALARASYNDPCLVNHFDIRALITVSQQYQVRKMLLGMLCCVTDLS---N-DELAEQLYKSL-FKRFLIVLDDVWSIE--AWDDVKRSFPK-NGSGIVLTSRLDLFASSES--S--PHLMSLLSMDQALKLLNLKVF-GKE--SP--ELEKVGMEIVSRCQGLPLGIVVVAGLLS-K----DNWKNVSNEAHSVIT--GESD-SL---FALSYNYLP-PLKPCFLYICTFPKRSIVSVPKLINLWVAEGFIEGT-SKNSKQIAEEYLEDLVSRNLV-MVIKRFNGRV-TCCIHDLLWDSVRREAEKENFL------NRR
>NbS00016761g0012.1
-TRP--S-TSVDESDIFGRQNEIQEVVDSLLA--DANLTVIPVVGMAGIGKTTLAKAVYNDEKLGNHMIFLEW---------------LLQEIVS-Y---L-NQLQIKLKEHL-EKKFLIVLDDVWNDNYNEWDDLRNSF-K-IGSKIIVTTRKESVALIMGS-RP--INVGTLSSEVSWSLFIRHAFENRDKEHP--ELEEVARQIVNKCKGLPLALKTLAGLLR------EEWRRILRELPD-------N----------------------------------VCKEQIIQLWIANGLVQ-QKDEKIEDLGNQYFLELRSRSLF-EIRE--RGVI----MHDLVNDLAQSTS-LKLCI-MLE--SRH
>NbS00010827g0004.1
DQVM--T-TGIDESEVHGRDSDKDVVISKLLE--CDQFLVVSVVGTGGIGKTTLAQIAYGDEKVKGHFDERIWICVSDPFDEVKVAKAILESLTK-S---L-HMLLERIEECV-KKRFFLVLDDVWSEDYSKWEPLKNSL-A-RGSRILVTSRSERVVGVMGS-SY-MHRLGQISDSDCWSLFSRIAFSGRNKDFE--SLEDIGKRIVRKCKGLPLAAKTMGSLLR------EEWQTVLDELEE------AVD--LFPHLYLSYDDLP-ILKRCFSYCAIFPKDAVINVNRLIRIWMAQGYLS-TENNQQEVKGREYFMNLATRSFF-HLKK--KN------MHDIVHDFAKFLA-KNDCYDVLS--VRH
>NbS00006547g0102.1
-N---------LEDNIVGRTKERDRITTKLT---GK-LEVISVVGMSGIGKSTLAKDIFQDTSIKQYFPIRKWSTVSENCNCRKTLLDLLRQLQDAT---D-GELAGIFQRSL-EERYLIIVDDIWSKE--AWDEMIHWFPE-NDSRLVLISQDTKVAEHASS----P-KMDLLEPDESWDLFYQKVF-AK-------EFEEVGKKVEKECKGLPLMITAVAGILS------VEWKEVAENMSS-----KSTD-EV---IVWSYNHLP-QMKTCFLHFGVFPKAIEICVKKLIRLWVAEGLLQLK---GVEKEADNVLLDLIGKGLV-IIDKSLDGKI-TCRIHDLFHDLCLREAERENLLDTT-I-RRW
>NbS00016992g0002.1
---KRYAT---EQHTVVGMKDDFNTILDRLT--TDE-LTVIPVVGMGGIGKTTLARKVYDDSTIRYRFDKHAWVTISEVYNERQMLLELVSSISQDR---N-DQLAEIVYRGV-GRRFLTVIDDLWSTE--AWDQIQRIFPN-NRSRILLTTRLSYVADYAS--DFPHHNMSFLSFEESWILFTERLL-KEG-ICP-PHLDEIGKHIIEQCQGLPLSIVVVAGLLG-K----DNWKKVEENLNSFFG--TVSE-SI---LSLSYSYLP-HLKACFLYVGGFPEDMEIGVSKLIKLWIAELFVRA-N-KRLEMVAEEYLEELIDRSLI-LAGKRANGRM-TCKIHDLLRQLCIREAQFENFVDID---QRR
>NbS00012936g0019.1
-VEQ--T-HSFRASDIIGRETDQENIVKQLID--RD-ISVIPIVGLGGLGKTTLVKLVYNNNKVVQNFDLRMWVSISEDFSLSKVIEKILRSATG-E---M-DQLQGHLSEVL-SKRYLLVLDDVWNEDQNRWTDLRELL-S-RGSKIVVTTRSKMVALITGT-VA-PYYLGGLTDDACLSLFLKCAF-VGEKLLP--NLVEIGKEIVKKCGGVPLAVKTLGRLLY------NEWLRIRDEIEQ------QSD--ILPILRLSYEQMP-HLRQCFAYCSMLSKGQEIPREDFINRWIAQGFIQ-SSR-KLEDIGNQYFDELLSRFCF-LVVQ--FD------LHNLVHDLAQSVA-GSECS-VSE--VRH
>NbS00005464g0014.1
---SFNT------NAVVGLDDDLEKIIERLL--LSE-REVVAITGMGGIGKTTLAKKAYDHLQVRSRFDIHAWVTVSREYGMRRLLLSLIRCIPGMT---E-DDLAELLYRKL-DRRYLIVVDDIWSTK--VWDNVTRCFPN-NGSRIILTSRLNDVAAYAN--DSPLHVMEVLSLDDSWKLLSIKVF-GAN-VCP-SELEDIGKQIAEKCCGLPLAILVVAGYLS-E----ESWIIVAKTVSSIVA--NDPD-GV---LGMSYNYLP-HLKPCFLSMGAFPEDFEIKARTLIQVWVAEGFLKAE--KSLEKVAEECLEDLNSRNLI-MIRKRFNGEI-SCGIHDLLRDLSLREAEKEKSLRYV---QRH
>NbS00001576g0027.1
TS-RFSGNPSTNEE-MVGFKDVMNDLRVKLIK--IH-LDVVSIVGMPGLGKTTLANELYFDELVVSYFDIRIHCCVSQEYIRKDLLLALLHDVIDDT---E-NVLADRLQKLL-LKRYLVLIDDVWTRS--AWDDLQSCFPN-KGSRIILTTRHFEVASYAKH-D--PHKLRFFSFDVCWTLLQNMVF-TKE--CP-QVLEAVGKSIAQKCGGLPLSTILVAGILT-R----HCWEQVSTNLGPN----IQSQ-GT---LDLSYQNLP-YLKPCFLYMGVFPEDREIKVSKLTWLWIAEGLINTD-EKLSEDIAKFYLENLIGRNLV-MVAKSFDGSI-TCRIHDLVLEFCRKKA---------------
>NbS00001576g0023.1
TS-HFARIPGMNEG-LVGRKDVMDELRLKLTK--SK-LDVISIAGIPGVGKTTLANKLYFDQSVVSHFDIGAQMCVSQEYTRKDMLLTILGDLVGET---E-NILADKLGKKL-RTRYLIFIDDIWHTN--HWDDLHLCFPK-KGSRIILTTRHCDVASHA-H-E--ALVLRLLSNAESWMLLKNKVF-NED--CP-RALQDVGERIAQKCGGLPLSIVLVSS--Q-E----YSWEQLATNLGQQ----IQPQ-GT---INLSYENLP-HLKRCFMYFG---RDSSLKVN------------------LVVDIRRFCNHS----NRE-AVAKSSDGKI-ACCIHDLLLEYCRKKAKSENFL---------
>NbS00001327g0010.1
TS-QLASMPSITEE-LVGFEDVVQTLRNQLVG--SQ-LDLFQFVGMAGQGKTTIAKKLFIDESVFRQFDVHAKCYVSQVYNRREVLVSILSDVVDKP---E-DELAVKLRRLL-SKRYLILIDDVWENR--AWNELQSCFPN-NSSRIMLTTRLDKVANYASC-S--PHHLRLFSEDESWTLLQKK-------------------EIANKCGRLPLSIVLIAGVLA-S----Q-WEQVADGLGSH----IRGD-HI---IQFSYKNLP-YLKPCFLYFGAFLEGKEIQISKLMKLWTAEGLVVKQ-ERRLADIAEDYLEDLIRRNMV-MATKIYLGKV-ACHIHDLLLEFCKEKAKEEKFL---------
>Solyc00g102400.3.1
KS---------TDKIIVGFEEETNLILRKLTS-PAD-LDVISITGMPGSGKTTLAYKVYNDKSVSSHFDLRAWCTVDQGYDDKKLLDTIFSQVSDSD-----IDVADKLRKQL-GKRYFIVLDDVWDTT--TWDELTRPFPK-KGSRIILTTREKEVALHGKL-D--P-DLRLLRPDESWELLEKRAF-GNE-SCP--ELLDVGKEIAKNCKGLPLVADLIAGVIA-G----SVWLEVQSSLSSF----ILNS-KV---IELSYDHLP-HLKPCLLYFASWPKDTTTTIYELNIFLGAEGFVGKE-MKSMEEVVKIYMDDLISSSLV-ICFN-GD--S-NFQIHDLVHDFCVIKARKENLL------PRQ
>Solyc01g067165.1.1
--VQS-ESTY----RNTVKKLKEDEVMAAL---KDD-VTMIGICGMGGVGKTTLAEKI-RHKA--QEFDDIVMVTVSQQPNLKGIQGEIAGGLGL-K---F-WSRGDQLHTRL-DQRTLVILDDVWEAL----HDLEKLGPN-HRCKVTLTTRIRDVCEAMGA-QK-IMEVGTLPEEEAWILFKEKVGNL--D--P--SLLDVVKDVAKECKGLPLAIITIAGALK-------SWEDALKQLHDNIP-GVHTK--VYKHLRLSYDYLEDEARYLFLLCSLFKEDSNIWSEDLLTYGMGLGIFS-ENIEGARNRVCHLLETLKDRFLL-S---L---FV----MHDVIRDVAISIA--HNFMRSSYE-S-H
>Solyc01g086810.2.1
-NNDRRGDALLEEAELVGIENPTQQLIGWLVEDDPR---VVSVVGMGGSGKTTLVKKVYEDATVKKNFNSLAWITVSKSFKVEEVLKDMIQQLYDEV---S-NRLKTIAKVFL-SRTYVLVFDDVWSIQ--AWEAIRYALPN-DGSRVILTTRLLDVASFCSI----EYEVKPLSTEESWILFCQKAFHGF--SCP-SHLESISRNILKKCGGLPLAIVAVGGVLATK----REWGMLNHSLGP----ELDCN-IV---LLLSFNDLP-YLKPCFLYLSIYPEDYLIERNTLIYRWITEGFVKQK---TVEDVADGYLNELINRSLI-HPV-NDDGSM-LGRIHDLYRELILSKSRDDNFTHNK-L--RR
>Solyc01g087200.3.1
---SFNAN---LENDVVGLDDDLEKVIERLL--SSE-REVVAITGMGGIGKTTLAKKAYDYPRVRSRFDVHAWVTVSREYGMRRLLLSLARCIPGMT---E-DQLAESLYRKL-DRRYLIVIDDIWSTK--VWDDVTRCFPD-NGSRIILTSRLKDVAAYAN--DSPLHEMGVLSLDDSWKLLSIKVF-GVN-LCP-FELEDIGKQIAERCGGLPLAILVVAGHLS-K----ESWITVAKTVNSVVA--NDPD-GV---LGMSYNYLS-HLKPCFLSIGAFPEDFEIKARTLIQVWVAEGFLKAE--ESLEKVAEECLEDLISRNLI-MIKKRFNGEI-SCGMHDLLRDLSLREAQKEKFLRYV---QRN
>Solyc01g090430.3.1
-R------PVVEEDDVVGFDDEAQTVIDRLLE--SGDLEVIPVVGMPGLGKTTLATKIFKHPKIEYEFFTRLWLYVSQSYKTRELYLNIISKFTGNT---E-KDLALKVQ----GGKYLIVLDDVWSTD--AWDRIKIAFPD-KGNRVLLTTRDHRVARYCNR----PHDLKFLTDEESWILLEKRAF-HKA-KCL-PELETNGKSIARKCKGLPLAIVVIAGALI-G----KEWEQVDQSVGEHFI--NRDQ-KL---VRMSYDVLP-DWKACFLYFGTFPRGYLIPARKLIRLWIAEGFIQYR--LSPECKAEEYLNELVNRNLV-MVMQTVDGQI-TCRVHDMLYEFCWQEATEENLFQS--V-HRR
>Solyc01g106410.2.1
-VTKV-T-GSFITSKICGRDDDKKKLLELLTC--GKTVSIIPIVGIGGLGKTTLAQLVYNDEKVVHFFDIKIWVYVSRDFDVSKLMLSIIQSATK-R---M-DLLQAHFQDSL-GKRFLIVLDDVWNEDQEEWDKLGDLF-G-AGSRIIVTTRSTKVASILGT-TS-PYCLQGLTEDDCWVLFKQRAFSKEEGEYP--NLLDIGKQIIKKCGGVPLAAKTLGSLLR------EDWMFVQEKLEN------NSG--ILPALRLSYLQLP-HLQRCFAFCSLYPKNYEIHKEKMIHIWIAEGLIT-CKNRQLEDIGNEYFNDLLCLSFF-Q-VK--FDVY----MHDLIHDLARSVG-SQDFV-MSQ--VHH
>Solyc02g027080.2.1
IL---------VKNIMVGRGDQRERLLEDLTG--GE-PKVIPIIGMGGIGKTTLAIEVYNDAHVRSHFDVCAWATLSQQHNVKEILLNLLRST---K---E-AELADMLRKSL-GKRYLIVMDDIWSIK--AWDDVRRFFPN-KGSRILLTTRNNEVACYANT-L--SLQMSFMDQDESWNLFKSVAF-ANE--LP-LEFENIGKKIAEKSHGLPLTIVVVAGLL--K----EDWETVAKDVKSF----VNND-HV---LGLSYNHLT-DLKTCLLYFGIFPEDSEIPVNHLKRLWMAEGFLNFE---DLEGEADKCLQDLINRCLV-HVSNSRDEKI-SCKVHDLIYDLCLRQIQRGNLFKSD---CQP
>Solyc02g030290.1.1
--------------------------------------------GMGGLGKTTLARLIYNDEQIVRYFDERIWVCVSEIFDANKIIRLVLESLTQ-R---R-TALLQILHKEL-GTKHLLLLDDVWNEKLEEWDDFKRSLGT-KGNAIILTNRSERVASTVAT-HH-LHFLEKLSADDCWSVFKERAFPEGDPM----ELVTIGKQIVHKCSGLPLSSNLLEGMLH------SEWSSVLRNLNG------ENA--VLQVLKLSFDHLP------------------------------------------------------------------------------------------------------
>Solyc02g036270.3.1
--VEI-QAM--------SEKLKEEEVMEAL---RDE-VSVIGICGMGGVGKTTLAEKI-RVRA--KEFDEVVMVTVSQQPDLKTIQAEIAGGVGL-T---F-WNRGDQLRSRL-GQSILIILDDVWEAL-----DLNKLGPN-HQCKVTLTTRLRDVCETMEA-RK-IIEVGILPEKEAWVLFRQKAGNS--D--L--SLHDTAKDVVKECKGLPLAIITVAGALK-------SWEDALKQLQKNIP-GVIKN--VYQSLKLSYDQLEDEVRYLFLLCSLFEEDSNIWHEQLLRYGMGLGIFS-ENLEEARKRVCHLLETLKDRFLL-S---S---YV----MHDVVRDVAIYIA--HVFMRTSYE-S-H
>Solyc02g037540.2.1
--NIYEEKGEPVTTNLKGQRQNLENISEIL---RND-VSIIGIYGMGGVGKTTMAMNIHNELLESRFSGHIYWVTVSQDSSIQKLQSGIAENVGL-D---E-IKKAAKLFQAL-MNTFVLILDDVWNNF-----DVKKVGPN-DGGKMIITSRSLEVCRRVGC-QK-NVKVNPLSNVEAWDLFTEKLGH-GNVIPI--EIEKIAMKVAERCAGLPLGIITMAGCMK------FEWKDVLQSMMQ-----MKSE--VFPILHCSYTRLRPRLQKCFLYCCLYPEDFEIPRVELVNKFIMEGYIN-ASRQAQIDQGHAILNKLENVCLL-ETEDE---CV----MHDLIREMAIKITHHDRFMLREWS-LDK
>Solyc02g070410.2.1
-----------SKS-MVIFDEDEQLLMENILG--DQ-LGVIAIVGMPGHGKTTLAKKLYRHENIVNRFDVRSWCCVSKVYDKRKILLELLGYEYEHR---V-DELIQQVRMCY-KRRYFIVIDDVWSTV--VYDELVSLFPN-SRSRIVITTRLD-----ELV-SVNTHRLSFIAEEKSWLLLRNIVF-KQE-NCCFREFEEIGKQIAKSCAGLPLAVVLIGGLLA-R----GIWTKVAQWLSAS-A-KVAGE-DI---IELSYKHLP-YLKPCFRYFGMFLEDEEVSVNKLMRMWAAEGFVQSD-VRSAEIVAKDYLIDLITSNLV-LVAEFPLGDI-SVCLHDLVQDFCLKKAKEENFLHAL---Q-R
>Solyc02g070730.1.1
--ERRLSSPLI------------------------EDLRVASIVGMGGVGKTTLAKEVYNQTQIREKFDIRAWLYVSQDYKPMKIIKELILQLASPE---Q-AGLEEMLQRRL-DTCYLIVLDDIWTQK--HGISLLDHF--------LTTISQVDCYLPAAV----PTNIKYLSKEESWELFLKIEN-AED-EFP--DLVGVGKEILEKCDGLPLAITVIGGLLAVK------------------------------------------------------------VMVYQQFW-----------------------------------------------H--------------------------
>Solyc02g073574.1.1
---QCCGFAGLNPTHTIGRESQIEKVVEILTQ-----VP-LCITGMAGIGKTVFTHCLCENKEVKKAFPLLLWVSVSAEFELVRILRAAIESLTDLN---------------LLGDNFLVVLDDLCVEDLEDWNLLYAAF-E-SKSRLVFTTRNSKVASFIGP----MFCLQPLSDEDCWKIIKQRPFINNK----------IGLEIAKKCKGVPLVAKTIGDILH------NEWDSLVKDLPQ----------HVFPIFLLSYCCLP-HIKKCFSYCCLFPPEY-VYMKDIVLLWMAEGLIHPI-----EDIGREYFEELVWGSLF--SGNFFDG--Y--TMHEFNHHVAASVSIKD---QSSYS-VRH
>Solyc02g084450.3.1
---QCCGFAGLNPTHTIGRESQIEKVVEILTQ-----VP-LCITGMAGIGKTVFTHCLCENKEVKKAFPLLLWVSVSAEFELVRILRAAIESLTDLN---------------LLGDNFLVVLDDLCVEDLEDWNLLYAAF-E-SKSRLVFTTRNSKVASFIGA----MFCLQPLSDEDCWKIIKQRPFINNK----------IGLEIAKKCKGVPLVAKTIGDILH------NEWDSLVKDLPQ----------HVFPIFLLSYCCLP-HIKKCFSYCCLFPPEY-VYMKDIVLLWMAEGLIHPI-----EDIGQEYFEELVWGSLF--SGNFFDG--Y--TMHEFNHHVAASVSIKD---QSSYS-VRH
>Solyc02g084890.2.1
DNMTRWTSSLYNHTQVVGLEGDTEKIKDWLFEA-SDGLLAVAFVGMGGLGKTTLAQKVFNERSMENHFERRIWVSVSQTFTDEQVMRSILKSLGDACIGDDQGELLRKINQYLLGKRFLIVMDDVWSLDNAWWQKIYSGLPKGNGSSVIVTTRNELVARKMGVTEARTHWPKFLNEHYSWLLFRKIAFAATAGECNFPELEDMGKEIVEKCKGLPLAIKAVGGVMLCKPPYYHEWRRIADHFRDELK---ENDNSVMASLQLSYDELPPYLKSCFLCFSLFPEDCVILKDKLIRWWIGESFIPLRSGRLSTEVGEDCFSQLSNRCLIEVVDKAYNGVIHTCKMHDMVRDLVIKIADDDSFSTPSDANCRH
>Solyc03g005650.1.1
NNE--------DGAVVVGMEDEKEEIIQVLLN--SQVFQAVPIWGRSGMGKATLVNEIYNDPRIVKEFG-LVNIRLSENINAHDALQHVFELFEGSR---T-TSLEDCVRQHL-MSRTLIVLQGVGSID--DWRMLRSVLGA-KGCIILITTRARQVAESIQ-----IHEKRPLTEENSWKLFKEMVWPG--------SILE---RMVKLCEGIP--IIALAKQLA-K----NEWEITQKNARR----------DVSQVMAPSYAELL-DQKLYFLYLGQFREDSQIEPEKLSHLWEIEGLISSSESGTLLDITQERLKVLAQKGMI--VRR-----I-SCHLVGLMGDMCLSKAEETDFLASFSF-TRR
>Solyc03g005660.3.1
-K------PVVEEDEVVGFDEEADEIINRLLG--SDDVEFISIVGMPGLGKTTLANKVFK--SVGYEFYNRIWVYVSQSYTRRDLFLKIINQFTRNT---E-EALAEVIR----FGKYLIVLDDVWTQE--PLDDVKIALPM-RG-KVLFTTRDDEVGKFCCN----PHHIKFLTDHECWELLQKKVF-HKD-KCP-LDLEVLGKRIAKKCMGLPLAALVIAGALT-G----SEWEIVHQFVSEHII--SSD--KL---VQMSCDSLP-NLKACFLYCGAFPKGSEIPAWKIVRLWIAEGFIRET--SKIESVAEGYLNELVSKSLL-MVTQTSNGQI-TFRVHDMLHEFCTLEASEENFFQS--F-FRR
>Solyc03g005670.3.1
---------------IVGLEEDIGRVCRSMLDFPSSSVPVIPIYGVVGSGKTTLARSVHENSAIVERF--RIWIDVREDFDVGYILENIMESVHGWM---K-KQLQERVGRIF-SKRSLFVFDDVRYIQ--AWETLYGALPE-SGSYVLVTTRVEYVAKYIKK----QHNMNSLNEDDSWRLFDMVL-----------ASSD--REMVRCCYGLP--IKHLASY--------------KTSDQS----------FISEYYCLLYQELP-ELQPCFIYLGHFLENQLIDPEKLSHLWMIEGLLTRQ-QS----MTERYLKELERMGVV--LQPTTNKLF-AYRFVQGMEKFCVSNCEEKCFLSLSSS-PRR
>Solyc03g006750.1.1
---------------------------------------------MGGIGKTTLAQIVYNDKRICEEFDVKVWAWVSDDFSVASITKSLLES--A-T---L-EIIQNGLKNLF-SKRFLIVLDDVWCESCDDWNELLIPF-D-KRSKIIATTRNEGVASITGM-LA-PYHLQEMSHD--------HAFGVRGEMNP--RLKQIGEEIVKRCKGLPLAIKTLG----------------------------------------------------------------------------------------------------------------------------------------------------
>Solyc03g006760.3.1
---------------------------------------------MGGIGKTTLAQIVYNDKRICEEFDVKVWAWVSDDFSVASITKSLLES--A-T---L-EIIQNGLKNLF-SKRFLIVLDDVWCESCDDWNELLIPF-D-KRSKIIATTRNEGVASITGM-LA-PYHLQEMSHD--------HAFGVRGEMNP--RLKQIGEEIVKRCKGLPLAIKTLGGFLQ----------------------------------------------------------------------------------TMEEVGNGNFTELQSR----------------------------------------------
>Solyc03g046207.1.1
NIDQVTEMVA-SSSSIVSQREAVDQIIEEL---QDD-YKVIGIYGMGGIGKTTLAVEV-GKLA--DCVKRVIMVGVSQTPNIRKIQGLIADMLCY-R---T-LGRAGRLYMQL--MSVLLILDDVWSYI-----DLAEIGPH-KACRIMLTTRQKDLCTAMGT-KGVPLRL--LSKEESSHLLRKYACTS--DLCP--ELDSMVIKFVEECQGLPLALVTVGSALR-------EWEAALQLLKKTYA---SKT--IFSCLELSYNFLEEEIRLCFLMCCFYPEDHEISIEDLTRNWTGKGLFS-NTIEEARARVFLRVGQLKSSCLL-LIG-K---FV----MHDVIRDFAIYKA--HGFMRESFS-T-A
>Solyc03g078300.2.1
-SLP--S-TSLDESGVFGRHQEVEEIISKLLS--DDDGDVVPIVGLGGVGKTTLARAVYNDKRIKQHFNITAWVCVSEEYDAFRITTTLLGEIGS-L---L-NQLQIKLSHRL-GKRFLFVLDDVWNENYTDWDELRCPF-R-KGSRIILTTRKQSVAMMMAS-EM--IQLKSLSDEDCWSLFKTHSFENRDNKYP--ELEVVGRQIVGKCKGLPLAVKTLAGLLR------EEWERLLQELP--------SD--ILPVLKLSYNDLS-VLKRCFAYCALFPKDHPFGRDEVVQLWIANGLIT-QSDETIEDTGNQYFLELRSRSLI-QASDLLKWVF----MHDLVNDLAQVVS-AKLCL-ILK--VRH
>Solyc03g094100.1.1
--------------------------MEVL---KDE-VTMIGICGLGDVGKTILAEKI-RLKV--QQFKDVVMVTISQQPDLKKLQGEIAEEFKL-K---L-WSRGDRLRTRL-DQSNLIILDDVWEDL----HDLDKFGSN-HRCKVKLTTRFRNVCEGMET-NK-IMEVGILSEEEAWSRFKEKVGDF--D--T--SPIDISKEVTKECKGLPLAIIIGVGALK-------SWENALRQLRRNIP-GVHEK--VYESLKLSYDHLGNEAKCLFLVCFLFQEDNNIWIEELLKYGMGLRIFS-GNIEDAKN----------------------------------------SIA--HNFMRTSYE-S-H
>Solyc04g005540.3.1
--SEP-EAMC----SNNVEKLKEDEVMAAL---RDD-VAIIGICGMGGVGKTTLTEKI-RQMA--KEFKDVVMVIVSQQIDFKRIQDEIAGGVGL-T---L-WSRGDLLRTRL-DQSILIILDDVWKAL-----ELEKLGPK-HRCKVTFTTRFRHVCEAMGA-QK-IMEVGTLSEEEAWILFRQKVGNS--D--P--SLLDIAKDVAKECKGLPLAIITVAGALK-------SWDYALEELRGNIP-EVHTE--VYKPLRLSYEYLGNEAKYLFLLCSLFEEDSNICPEELLRYGMGLHIFP-GNLEHARNKVCYLLEILKDCFLL-S---S---CV----MHDVVRDVAIYIA--DIFMKDSYE-S-H
>Solyc04g005550.2.1
--VEA-EAMV----SNSGEKVKEDEVIAAL---RDD-VTMIGICGMGGVGKTTLAEKI-RQRA--LEFDDVVMVTVGQQPDFKRIQGEIAEGVGL-T---L-WSRGDRLRLRL-GQNILIIFDDVWEAL----HDLEKLGPK-HRCKVTFTTRFRHVCESMEA-QK-IMEVGTLSEEEAWNLFRQKAGNS--D--P--SLLDIAKDVAKECKGLPLAIVTVAGALK-------SWEDALKQLRNNIP-DVHTK--VYRPLRLSYDHLEDEARYIFLLCSLFEEDSDISTEELLRYGMGLGIFL-ENIEGARNRVCHLLETLKDRFLL-S---S---SV----MHDVVRDVAIYIA--HIFMKDSYE-S-H
>Solyc04g007030.3.1
-T---------EDDEVVGFDEEAQQVMKRLVE--PNCLDIIPVVGMPGLGKSTLARKIYNEFEFSYEFFSIVWVYVGREYKIKDTCVRILKCFEKSI---V-DALGKAIR----GGRCLIVLDDVWEAE--VVDVVKRVLPN-KGHRIMMTTRHANLASYANP----PYYMKPLHAEQSFELLVNRAF-GNG-SCP-VEFVELGQSIAHKCNGIPLQIVLIAGILR-G----RYWERVDKNLSQHLY--DEED-VF---VEMSYNHLP-DVQTCFLYCGVFPQGFDIPAWKLIRLWIAEGLIKPQ-PYTLEEIAEFYLNHLVQRNLV-ILSQRSDGQI-TCRLHDLLHEFCRDEASKKWLFHHNYL-CRR
>Solyc04g007050.3.1
-P------TFLEVKNMVGLTEEANEVMKRLVG--TEEVECIAIVGMTGLGKTTLARKLWSDSQITDKFCKNIWVSVGQSNDLKNMLFVILKSSTVPN---E-NELAKLIA----DMRCLVVLDNVCGSG--LVNFFKNVLPN-KGHRILMTTRRRDVASCASK----PYHLKFLDGEDSFRLLEKIVF-DNGRHRK-DELVEVGKSIASKCGGLPLAIEVIAGALK-K----YYWKRVENNFWQCVV--REND-KI---VEASYGSLS-EMKACFLYCLAFPKGYDIPFQMLISLWMAEGLIESN-NFSSKDKAEDHLMEFENLNLV-TV-SEITGSI-KIKCNEIFYDFYRMEVTKESVF----L-SRR
>Solyc04g007060.3.1
-T------PSLDDDEVVGFDEEAKKVIKRLVE--PAELAIVPVVGMPGLGKTTLARKIYNDTTLSFEFFSTIWIYAGPECKIKDLYHKILKHFKKNI---D-HTLAKVIS----GGRCLIVLDDVWEAN--VIDHVKKVFPK-KGHRIMMTTRDGLLAAYKNA----PHNLKFLLADECFELLEKRVF-GKG-SCP-DELKDVGERIAGNCGGVPLIVVVIAGALA-G----TDWEIVERDVARHAF--T-VN-VF---VEMSYDRLS-EMQTCFLYSGIFPRGFDIPAWKLIRLWIAEGLIKPQ--STLEEIAELHLNDLVHRNLV-ILLERSDGQI-TCRLHDMLHQFCRTKAADKWLYNA--V-CRR
>Solyc04g007070.3.1
-T------PSLENDAVVGFDDEANKVIKRLVE--PLDVDIIPVVGMPGLGKTTLARKIYNDPKLTYEFYSIVWVYVGQEYKAKDIYLRILKFFKKNI---V-DTLAKAIG----GGRCLIVLDDVWEDD--VIDHVMKVFAK-KGHRIMMTTRDTRLGFFANK----PHKLKFLETEESFELLVMRVF-GRG-GCP-NELVVTGTEIARKCGGVPLVVVVIAGALR-G----KDWERVEKSVVQYLG--EHTE-KY---VKMSYDYLP-EVQMCFLYCGVFPRGFDIPCWKLIRLWIAEGLIKPQ--STLEEIAEFYLTDLLNRNLV-IIMQRSDGQI-TCRLHDMLYQFCKKEASNKWLFQS----CRR
>Solyc04g007490.3.1
------ASHATDGE-LVGFTDVCKTIRDQLVG--QE-LDVVSIVGMAGSGKTTLARSFINDDIVVSHFDFFAECRVSQEYTREDLLFSILSS--------A-DILADRLRKTL-PKRYLLIIDDVWAVQ--AWDDLRLCFPK-KGSRIILTTRLKEVATYAKC-E--PINLRSMKDSESWLLLQKKVF-GEE--CP-EELKEVGQNIAFKCNGLPLSIVLVAGLLA-K----RCWTRMELSFGER----VQDG-DL---VKLSYEDLP-KLKSCFLYFGAFLEDREISVSKLTSLWIAEEFIKNNEDKCLEDTAEDYLSDLIGRNLI-MVSKRSTGKI-ACRVHDLMLDFCKEKAKEDNFLRDS---R-R
>Solyc04g008120.2.1
TS---------FVEVTVGHEKEESQIIDQLLD-ESE-LDVISIVGMPGLGKTTLANKVYKNTLVASHFHVRAWCTVSQKYNKSKVLLEILQQVTASE------DLAEKLRTAL-DKRYLIVLDDVWDIA--TGEMLIACFPK-RGNRVILTSRSSEVGLKVKC-D--P-NLELLTPEESWDLFEKRVF-GDEGSCP--ELSKVGHQIVEKCKGLPLAIVLIAGVIV-RG---DFWLKILHNLDSF----ISTN--V---MQLSYDHLP-HLKPLLLYFATTQKSQRTPVSTLMQLWMAEGFVDHD---SLEEVTQSYLDALISSSLI-MVDH-SESMI-VCYVHDVVHDFCSEKAKKQKFL------HHR
>Solyc04g008140.2.1
TS---------FVEVTVGHEKEEAWIIDQLLD-ESE-LDVISIVGMPGLGKTTLANKVYKNTLV----------------NKSKVLREILKQVTGSG------DLAEKLRRAL-DKRYLIVLDDVWDIE--TGEMLIACFPK-RGNRIILTSRSSKVGLQVKC-D--P-RLQLLTPEKSWDLFVKKVF-GDKGSCP--ELSKVGHQIVEKCKGLPLAIVLIAGVIV-RG---DFWLKILHNLDSF----ISTN--V---MQLSYDHLP-HLKPLLLYFATTQKSQRTPVSTLMQLWMAEGFVDHD---SLEEVTQSYLDALISSSLI-MVDH-SESMI-VCYVHDVVHDFCSEKAKKEKLL------HHR
>Solyc04g008130.2.1
TS---------FVEVTVGHEEDEARIIGQLLD-ESE-LDVISIVGMPGVGKTTLANKVYNNTLVASHFKIRAKCTVSQNFNKSKVLREILQQVTASE------DLAGKLRVAL-DKRYLIVLDDVWDIA--TGEMLIACFPE-RGNRVILTSRSSEVGLKVKC-D--T-HLQLLTPEKSWDLFVKKVF-EDEGSCP--ELSDIGHQIVEKCKGLPLSIVLIAGVIV-RG---DLWLQIEHNLDSF----ISSN-KV---MQLSYDHLP-HLKPLLLYFARSQKSKRTPVSTLMQLWMAEGLVDHD---SSVETTQSYLNALISSSLI-MVDH-SESMI-ACYVHDVVHDFCSVKAKKEKFF------HRR
>Solyc04g008150.2.1
-E------SSLENHEVVGFDEEATKVINRLVE--AECLDVIPVVGMPGLGKTTLARKIFNDPKISREFFSYIWVFIGQSTCVKDILFNILKGFTNSF---E-ASITDEIR----GGKCLIVLDDVWDPN--VVDIVKTVFPK-KAHRIMMTTRHEDIARSVNK----PHNLKFLDGDESFQLLEKRAF-GVS-RCP-VELVEHGEAIVAKCSGVPLTIVVIAGALR-G----IDWKVVRENVGKHLI--QEDK-NV---VRLSYNHLP-EKKSCFLYFGAFPQGFDIPAWKLIRLWIAEGLIMSK-GNEIEEIAEYYLNDFANRNLV-MVMKKSNDRI-TCRVHDMLHEFCVEEATRLTLFQD----CRR
>Solyc04g009110.1.1
-TTMRRTTSYVEQDNIVGLQDVVEKLLAQLLK--AEP-RVISIHGMGGLGKTTLARNLYNNPNIVSSFPTRAWICVSQEYNTMDLLKNIIKSIQGR----E-SDLEIYLRDLL-EGKYLVVVDDVWQRE--AWESLKRAFPK-KGSRVIITTRKHDVAE--RA-D--NHNLRFLSQKESWDLFCRKQL---D-----PEMVRIAKDMVEKCRGLPLAIVVLSGLLSHK----DQWQKVKDHFWQNIQ----DD-YI---LSLSYNDLS-TLKQCFLYFGVFPEDQEVDAEKIILLWMAEGLIP---EERMEDVAEGFLNELIRRSLI-QEVR-FWEKV-VCKVHDLLRDLAVQKAFDIKFFHSI---CIR
>Solyc04g009120.2.1
RPTLRRTTSYVGQDHIVGFQDVVERLLSELLK--EEP-RVISIYGMGGLGKTTLARNLYISPDIVNSFHTRAWICVSQEYNTVDLLRYIIKSIQGC----E-RDLEIYLRNLL-KRKYLVV-------------SLKRAFPK-NGSRVIITTRKQDVAE--RA-Y--NHKLRFLNQEESWDLFCRKLL---D-----STMERLAKDMVDKCGGLPLAIVVLSGLLSHK----GEWKKVKDRLWKNIE----ED-YI---LSLSYNDLS-ELKQCFLYFGIFPEDQELEAENVIRLWMAEGFIP---QERMEDVAEGFLNELIRRSLV-QVAR-FWEKV-ECKVHDLLRDLAIQKALEVNFFHSI---CIR
>Solyc04g009130.3.1
-PTLRRTTSYVDQDYIVGFQDVVQTLLAQLLK--AEP-RVLSIYGMGGLGKTTLARNLYINPNIASSFSTHAWICVSQEYNTMDLLKTIIKSIRGR----E-RDLENHLRDLL-ERKYLVVVDDVWQRE--AWESLKRAFPK-NGSRVIVTTRKEDVAE--RA-A--DHKLRFLSQEESWDHFLRKLL---D-----PEMESLAKDMVEKV-GLPLAIVVLSGLLSHK----DEWQKVKDHLWKNIK----DD-YI---LSLSYNDLS-ALKQCFLYFGIFPEDQELEAENIIRLWVAEGFIP---EERIEDVAEGFLNELIRRSLV-QVAG-FWERV-LCRVHDVVRDLSIQKALEVNFFHSI---CIR
>Solyc04g009150.1.1
-PTLRRTTSYID-DHIVGFQDVVQTLLAQLLK--AEP-RVLSIYGMGGLGKTTLARNLYKNPNISSRFPTHAWICVSQEYNTMDLLKTIIKSIQGR----E-RDLENHLRDLL-ERKYLVVVDDVWQRE--AWESLKRAFPK-NGSRVIITTRKEDIAE--RA-A--DHKLRFLSQEESWDLFLRKLL---D-----AEMESLAKDMVEKCRGLPLAIVVLSGLLSHK----DEWQKVKDHLWKSIK----ED-NI---LSLSYNDLS-ELKQCFLYFGMFPEDRVVKAENTIWLWMAEGFIP---EERMEDVAEGFLNELIRRSLV-QVAK-FWGKV-ECRVHDLLHDLVIQKALEVNFFHSI---SIR
>Solyc04g009240.2.1
-PTLRRTTSYVDHDYIVGLQDVVETLLAQLLK--EEP-CVLSIYGMGGLGKTTLARNLYRSPRIVNTFPTRAWICVSQEYNTMDLLKTIIKSIQGC----E-RDLENHLRDLL-ERKYLVVVDDIWQRE--AWESLKRAFPE-KGSRVIITTRKEDVAE--RA-D--DHKLRFLSQEESWDLFCRKLL---D-----PEMESLAEDMVEKCRGLPLAIVVLSGLLSHK----NEWKKVKDHLWKNIK----ED-NI---LSLSYNDLS-ALKQCFLYFGIFPEDKVVKVDNIIWLWMAEGFIPR--VERMEDVAEGFLNELIRRSLV-QVAN-FWEKV-ECRVHDLLHDLAIQKALEVNFFHSI---CIR
>Solyc04g009250.1.1
-PTLRRTTSYVDHDYIVGLQDVVQTLLAQLLK--PEP-SVLSIYGMGGLGKTTLARKLYNCPNIASSFPTRAWICVSQEYNTMDLLKTIIKSIQGR----E-GDLEIYLRDLL-ERKFLVVVDDVWQKE--AWESLKRAFPK-NGSRVIITTRKEDVAE--RA-D--EHKLRFLSQQESWDLFCRKLL---D-----PEMESLATDMVEKCRGLPLAVVVLSGLLSHK----NEWQKVKDHLWKNIK----ED-CI---LSLSFNDLS-ALKQCFLYFGIFPEDQVVTADDMIWLWMAEGFIP---EGRMEDVAEGFLNELIRRSLV-QVAN-FWERV-SCRVHDLLHDLAIQKALEVNFFHSI---CVR
>Solyc04g009290.1.1
-PTLRRTTSYVDQDYIVGFQDVVQTLLAQLLR--PEP-RVVSIYGMGGLGKTTLARNLYTSPNIVSSFPKRAWICVSQEYNTTDLLKTIIKSIQGR----E-GDLEFHLRDLL-ECKYLVVVDDVWQRE--AWESLKRAFPK-NGSRVIITTRKEDVAE--RA-D--DHKLRFLSQQESWDLFLRKLL---D-----PEMESLAKDMVEKCRGLPLAVVVLSGLLSHK----NEWQKVKDHLWKNIK----ED-NI---LSLSYNDLS-ALKQCFLYFGIFPEDQVVEADNIIRLWMAEGFIP----ERMEDVAESFLNELIRRSLV-QVAN-FWEKV-ECRVHDLLHDLAIQKALEVNFFHSI---CIR
>Solyc04g009660.2.1
-KTLRRTTSYVDHDYIVGLQDVVQTLLDQLLK--AEP-RVLSIYGMGGLGKTTLARKLYNCPNITSSFPTRAWICVSQEYNTMDLLRNIIKSIQGR----E-GDLEIYIRDLL-ERKYLVVVDDVWERE--AWESLKRAFPK-NGSRVIITTRKEDVAE--RA-D--NHKLRFLSQEESWDLFRRKLL---D-----PEMESLAKDMVEKCRGLPLAIVVLSGLLSHK----NEWQKVKDHLWKNIK----ED-NI---LSLSYNDLS-ALKQCFLYFGTFPEDRVVGVDNIIRLWMAEGFIP---EERMEDVAEGFLNELIRRSLV-QVAR-FWERV-DCRLHDLLHDLAIQKASEVNFFHSI---CIR
>Solyc04g009690.2.1
-PTLRRTTSYVDHDYIVGLQDVVQTLLGQLLK--PEP-RVLSIYGMGGLGKTTLARKLYTRPDILNSFHTRAWICVSQEYNTADLLRNIIKSIQGR----E-GDLEIYLRDLL-ERKYLVVVDDLWKKE--AWESLKRAFPK-NGSRVIITTRKEDVAE--RA-D--DHKLRFLSQEESWDLFCRKLL---D-----PEMESLAKDMVEKCRGLPLAIVVLSGLLSHK----NEWKKVKHHLWKNIK----ED-NI---LSLSYNDLS-ALKQCFLYFGIFPEDQVVKVDNIIRLWMAEGFIP---EEMMEDVAEGFLNELIRRSLV-QVVD-FWERV-ECRVHDLLHDLAIQKALEVNFFHSI---YIR
>Solyc04g011960.2.1
---LLSDK---LEDDIRGIDDDLEIIIKRLI--PSD-LDIVTISGMGGIGKTTLARKAYHHLTIRYHFDILAWVTISQEFQCRNVLLEALHCISKKT---D-NELADLVQKNL-GPRYLVVVDDIWTEN--VWDSVRGIFPN-NGSRILLTTRENEVAMYAN--TCSPHEMSLLSGENGWKLVCDKVF-GPK-DHP-PELEEIGKEIVEKCQGLPLTISVIAGHLC-K----EGWKDVARTLSEIIA--SHPD-AV---LGLSYHHLP-HLKPCFLSMSSFPEDFQVETRILIQLWIAEGFIRTSG-KSLEEVAIDYLEDLISRNLI-QARERFNGDI-ACGIHDLLREFCLTEAEMTKHMY-----QMH
>Solyc04g011980.1.1
---LLSDK---LEDDIRGIDDDLQIIIKRLT--PSD-LDIVTISGMGGIGKTTLARKAYDHLTIRYHFDILAWVTISQEFQCRNVLLEALHCISKKT---E-NELADLVQKNL-GRRYLVVVDDIWSRD--VWDSIRGIFSN-NGSRILMTTRENEVAMYAN--TCSPHEMSLLSAGNGWKLVCDTVF-GPK-DHP-PELEEIGKEIVEKCQGLPLTISVIAGHLC-K----EGWKDVARTLSEIIA--SHPD-AV---LGLSYHHLP-HLKPCFLSMSSFQEDFHFETQILIQLWIAEGFIRTCG-KSLEEVAIDYLEDLISRNLL-QARERFNGEI-TCGIHDLLREFCLTEAEMTKHMY-----QMH
>Solyc04g011990.2.1
---MRSDK---SEDDIQGIDDDLEIIVKRLI--PSD-LEIVTITGMGGIGKTTLARKAYDHLQIRYHFDILAWVTITQEFRNRNVLLEALRCILKST---D-NELADLVQKKL-GRRYLVVVDDIWTKN--VWDSIRGIFPK-NGSRILLTTRETEVAMYAS--TCSPHEMIHLSLENGWRLLCDKVF-GQK-EHP-PELDEIGKEIVEKCQGLPLTISVIAGHLS-K----EGWKDVARNLSEIIA--SHPN-GV---LGLSYYHLP-RLKPCFLSMSSFPEDFQVDTRRLIQLWIAEGFIRTSSRKSLEEVAEHYLEDLISRNLI-QARKRFSGEI-ACGIHDILREFCLIEAEMTNHMH-----QKN
>Solyc04g012010.3.1
---ILSD-----SDQL-GLEDDLKIIIKRLT--PSD-IDIVTITGMGGIGKTTLAKKAYDHLTIRYHFDVFAWLTISQEFRCRNVLLEALHCILGKP---E-NELADLVQKQL-GRRYLVVVDDIWSSD--VWDSIRGIFPN-NGSRILLTTRENEVAMYAN--SCSPHEMSLLSAENGWKLLCDKVF-GPN-DHP-PELEEIGKEIVEKCQGLPLTISVIAGHLS-K----ESWKDVARTLSKIIA--SHPD-AV---LGLSYHHLP-RLKPCFLSMSSFPEDFRFETNYGSQ----------------------------------KARKRFNGEI-TCGIHDLLREFCLTEAEMTKHMH-----QKH
>Solyc04g015210.3.1
-G-TQPQGPAEEDVEVVGFNKPAEDVKERLCE--SKDLDVIPIVGMPGLGKTTLSRKVYNDSSLDFYFYHKIWIYVGTSKKPKDILVEIVKEVAQSN---E-DQLAHIIR----RGKHLIVLDDVWDTQ--VVDFVKKAFPKSRGDRIMLTTRQQRVAEAVSA----PHYLENLSKEDSIKLLEQRVF-ANKRTCP-IELQGYRDGIVDKCCGVPLAIVVISGALR-G----SEWRVVEENVGKHLI--NKDD-KF---VETSYNHLP-EKKAAFLYFGVFPQGFDIPAWNLIRLWVAEGLIKSG-DSEIEKVAETYLSDFASRNLV-MVMQRSNGQI-TCRLHDMLHEFCIIEAARISLFVRV-F-SRR
>Solyc04g015220.3.1
LD---------HENFMEGYNEERKNMVARLT---KK-LQVVSVVGMAGIGKTTFAKTTLFDIN-KEDFPIRGWITVSENYDLRELLLRLLR-VIEM----N-GQLAAHLKQVL-GKRYLIVVDDIWSNS--DWDNIRHWFPG-DKSRILLTSRDKKVGAYAAK------LMRPLTQDESRNLFYHRAF-GKN------KFKKVGEKVITNCKGLPLMITAVAGILR------YEWMEVAESVSS-----VNDD-QV---VALSYNNLP-LMKACFLHFGVFPKSHGIPVKKLTRLWIAEGLVYPN---GVEQAADRVLHDLIGKSVV-IVDKSWDGKI-TCRIHDVFHDFCSKESESENLLSTT-I-CRW
>Solyc04g039990.3.1
-AEQ--T-HSFRASDIIGRDDDQENI-----------IFVIPIVGLRGLGKTTLVKLVYNNNRVVQNFNLRLWVSISEDFSLSKVIEKIVRSGTG-E---M-DQLQGCLGEVL-QKRYLLVLDDVWNEDQHKWIDMRELP-S-RGSKIVVTTRSKMVALITGT-VP-PYYLRG--------------------------LVEIGKEIVKKCGGVPLAVKTLGRLLY------NEWLQIRDEIEQ------KSD--ILPILRLSYEQMP-HLRQCFAYCPMLPKGQEIPWEDFINRW-AQGFIQ-SNR-KLEDIGNQYFDELLSRFCF-LVIQ--FD------IHNLVHDLAQSVS-GAECL-VSE--VRH
>Solyc04g026110.3.1
-PTLRRTTSYVDQDYIVGFKDVVQTLLAELLK--TEP-RVVSVYGMGGLGKTTLARNRYINPRIVSSFHTRAWICVSQEYNTMDLLRNIIKSIQ----------------------------------E--AWESLKRAFPK-NGSRVIITTCKEDVIE--RV-D--DHKLRFLSQEESWDLFCRKLL---D-----PEMESLAKIMVEKCRGLPLAIVVLSGLLSHK----DEWRKVKDHLWKNII----ED-KI---LSLSYNDLS-ALKQCFLYFGIFPEDKMVDAENIIWLWMAEGFIP---EQRMEDAAEGFLNELIRRRLI-QVVD-VWEKV-ECRVHDLLCHLAIQK-------TS-------
>Solyc04g051210.1.1
TS---------FVEVTVGHEEDEACTIDQLLD-ESK-LDVISIVEMPGFSKITLANKVYKNTLVASHFNVCAWCTISQKFIKSKVLQVILQQVAGSE--------------------------------------------N-EGDKVV-------------------------------DLAEKLVF-GDQGRCS--ELSEFGHQIVERCQGLPLAVILIAGVIV-RG---DLWLKIQHNMDSL----ISAN-KV---MQLSYDHLP-HLKLLLFYFERSQKNKRTPLSKLMQLWMAEEFVDHC-YKSSLEDNSNYLEALIYSSLV-MVDP-SKSAI-VCYVHDVVHDFCSVIAKKEIFF---------
>Solyc05g005130.2.1
A--LLAYTPRENEE-MEGFHEAMDKIKRQLLR--SQ-LDIISIVGMPGIGKTFLAEKIYNNLIVTPHFDVHAKCRVTQLYSWKELLLTILNDVLDPA---D-GELATELRQVL-TKRFLILVDDVWDKT--VWDHLYMCFRK-NGSRIILTTRLSDIANYAKC-E--PHHLRLFRDDESWTLLQEEVF-QGE--CP-TELVDVGFRIAKSCGGLPLSIVLVGGVLK-E----DLWKEVEESLGSKNI-GSLQK-SL---IGFSYKNLP-HLKPCFLYFGGFFKGKDIHVSKLTRLWQAEGFVQAN-EK-RTDTAHDFLEDLISRNLV-MVMKRPNDKV-SCRIHDLLHNFCLEKSKQENFLE-----Y-R
>Solyc05g005330.3.1
HT-QLARITSTREE-MVGFDEVVQTLKGKLIR--SE-LDLISIVGMAGLGKTTLANKLFLDQFVVSHFDVRAQCCVSQVYTRKDLLLTILRSVKKDI---E-NELADKLRKLL-GQRYLILIDDVWETT--ACDELMPCFYN-NGSRLILTTRHDHVAYHAKL-D--PHFLRKFTLEESWMLLKNKVF-NEK--CP-VVLEDVGQKIAQKCGGLPLSVVLVAGILE-T----HCWEQVAINLGPH----IQAK-DI---INLSYQDLP-HLKPCFLYFGVLSEDEEIKVSKLTWLWTAEGLVRTH-EKLSEDIAENYLKNLIGRNLV-MVSKSSDGKT-TCRIHDLLLEFCKKKAKVENFLNAN---QRR
>Solyc05g007170.3.1
EP-LLANAPTGNEE-MVLFQDVMEKIKKQLLG--SQ-LDVISIVGMPGLGKTTLAEQIYNDQIVAGYFDVHGKCHVTQTYSWRELLVTLLNDVM-PS---D-DQLAKELRQFL-TKRFLILIDDVWDTK--AWDYLHMCFQK-NGSRIILTTRLSEVAQYAKC-N--PHDLPLLRDDESWKLLQKKVF-RRG--CP-PELGDVGFRIAKSCGGLPLFIVLVAGVLK-E----DLWKEVEESLDALNI-DSLEE-SI---IGFSYMNLP-HLKPCFLYFGGFLRGKSIHVSKLTRLWLAEGFVLEH-EKRLEDVAEDFLKNLISRNLV-MDMERFNGKM-TCRVHDLLHKFCLEKAKQENFLDDA---Y-R
>Solyc05g007350.2.1
IS-ESINTPRIDEE-VVGFEDVMEKLREQLIR--KQ-LDVISVVGMPGLGKTTVANKLYSDELVVSRFDIRAKCCVSQAYSRRSVLLSILRDAIGES---T-DVLADQLRKTL-WKRYLILVDDIWEAS--VWDDLRCCFHN-NGSRIILTTQHADVAENAKS-D--PLHLRILNDDESWKLLKQKVF-GEE--CF-MLLSNVGQEIANKCRGLPLSIVLVAGMLT-K----KCWKQVAKNLCTN----VLSN-AI---IEQSYQNLP-HLKPCFLYFGVFLEDKEINISILTWLWISEGFIKSC-DKSLEDIAEGYLENLIGRNLV-MVAKGSGGKV-TCRIHDLLLYFCKEIAREKNLLQNV---QRR
>Solyc05g007610.2.1
KS-NLEKNPGIKEE-MIGFEDEIKTLIRQLTR--RM-LDIISIVGMPGAGKTTLANRLYSYNSVVSHFDIRAQCHVFPVYSQRGLLLSLLAMSIDET---T-DELKDILSRIL-SKRYLILVDDVWDHK--AWDDLKCCFPN-NGSRILLTTRYHDVADYVKS-K--PHHLRSLTHEESWKLLKMEVF-GNE--CS-PLLKKVGKKIARKCGGLPLSIFLVAGILS-N----ECWNEVAKHLGIN----MSNA-DI---IEQSYQHLP-YLKPCFLYFGTFLEDEEINVSKLTWLWIGEGFVKDH-GKSLQDIAKVYLENLIRRNLV-MNAKSSDGNV-ACRVHDLLLDFCKKKAEKEHFLQND---Q-R
>Solyc05g007630.3.1
KW-ELKKRPGINGK-TIGFEDEIEKLIHRLTG--EG-LDIISIVGMPGAGKTTLANRLYSYHPVVYRFDILGYCHVSPVYSKRGVLLSLLATSIDEN---T-STLEDILVRNL-SRRYLILLDDVWDRN--VWGDLKRYFPN-NGSRILLTTRNDDVAYYVES-K--PHNLRLLTYEESWELLCIEVF-GNK--CS-PLLEKVGQEIARKCGGLPLSIVLVAGILS-K----ECWSRVAKDLGSY----MASD-AI---IEPSFQHLP-YLKPCFLYFGTFLEDEEINVSKLTWMWIAEGFVSNL-GKSLQDIAKGYLDILIRRNLV-MNAKSSDGNV-ACRVHDLLLDFCKKKGGEEHFLQND---Q-R
>Solyc05g007640.3.1
HT---------INDDIVGFEDVITKLRDQLTR--KK-LDIISIFGMPGAGKTALANKLLLDKSVVDHFDICAQCYMSSVHSRREWLLSILKTVSIDE-----SDLAAMLRQIL-TGRYLILLDDIPNDS--AWDDLESCFYN-NGSRILLTTRNSNVAYYARS-Q--P-YLRMLNDGESWTLLKKKVF-GEG-FCS-PLFEKVGPKIVRKCGGLPLSIVFVASILA-G----QCWKQVARSLGTEIS-------NI---IEQSYQNLP-HLKSCFLYFGMFSDHEEINISKLTLLWIGEGFVKYD-HKSLEDIAEGYLKNLVESNLV-MLSK-SCGKV-VCRIHDVLFHFCKARAHSENLIDVT-F-QRR
>Solyc05g008070.3.1
---SFSST---EETTYVGMKKDYKAILNCLN--TKE-LIVISLIGMGGIGKTTLARKVFDNSIIRDRFEKHAWVTISEQYNKRQMLLEVASSI-------N-DELMVIVYRSL-GRRFLIVIDDLWSTE--AWDQMRRIFQN-NKSRIILTTRLKHVADYAS--DFPPREVSFLSFKDSWKLFTKKLF-RKD-RCP-PQLRKIGKHIIQQCQGLPLSIIVIAGLLS-K----DNWKKIEQDLNSFHG--SVLE-AI---LCLSYNYLP-YLKACFLYIGGFPEDMEIRVSKMMSSWIAEQFIKA-D-TRLEVVAEKYVQELMDRSLI-LGKTKPNGRF-TCKIHDLLRQLCIREAQIENVVDLV---RRR
>Solyc05g009630.3.1
-R------PVVEEDDVVGFDDEAKTVIDRLIG--SDYVEVVPVVGMPGLGKTTLAYKIYKDPKVEYEFFTRVWVYVSQTFKRREIFLNIISKFTRNT---E-DDLANEVK----GGKYLIVLDDVWTME--AWDRIKIAFPG-KRNRVLMTTRQSNVAKRCND----PHDLKFLTKDESWELLEKKVF-HKE-KCP-PELELPGISIAEKCMGLPLAIVVIAGALI-G----REWELVAASVGEHLI--NRD--KL---VQMSYDRLP-DLKACFLYCGAFPGGSQIPAKKLIRLWIAEGFIQYQ--LALEDVAEDHLNDLVNRNLV-MVTQSCSGQI-TCRVHDMLHEFCRHEAMEENLFRS--F-YRR
>Solyc05g009740.1.1
------------EE-FVGFKEDVKQIIQKLTR--KE-REVISIVGMAGLGKTTLARKVYNSHSIAEHFDARAFCIVSQTYSTRKLLIDILKQVTGEK---D-EDVADMLRKEL-FKRYLIVLDDMWKYQ--TWEDLQLCFPG-RGSRIMVTTRVQEVATKM---D--TYSLRFLTDEESWELLQKKVF-KRG--VP-LELKEAGFEVARNCKGLPLVIVLNAGIIA-Q----SVWEEFAKDLSS-LG---LEE-KA---VQSSYDYLR-HLKHCLLYVGYFPEDYNIPVSDLLNLWIAEELVPNI-TENLEKSSKDCLIDLVNRSLL-IVSKRSNGDI-YCMVHDLIREFCSRELEEEDFK------PAR
>Solyc05g009750.1.1
-----ND---EFEE-VVGFDDDVEIISEYLKR-STN-LDVISIVGMAGIGKTALARKIYNSNSIIKHFDVRAWCSVSQIYDVRKLLERLM------------------------ARRFLIVLDDIWEGK--AWDTLKLYLSG-KGSRVMVTTRNEKLAMYMRQ-D--PYSLPFLNDEKSWELLQKKVF-QGE--CP-LELSNVGPLVAKKCRGLPSLIIMIAGILS-S----DLWLKVAYDICSHAF---ETK-KT---IQSSYDHLA-HLKPCLIYMALFPKSYEIPVSDLLEWWIAEEFVQDI-TWRLEELSEICLYDLVSRNLV-MVSKRSNGKM-CCIILDQVREFCLRKITEEKFM------Q-R
>Solyc05g009760.2.1
------------EE-LVGFDEHAQNITDYLIR--WD-LDVVSIVGMAGLGKTALARKVYNSRSIIDRFDVRAWCSVSQTYNRRQLVLQILTQITGDH---L-DDPEDILRKCL-GKRYLVVLDNIWDGK--AWDDFQSCFPN-HGSRIMITTRDKAMASYVKG-F--PYSLPRLEDDQSWELLQKKVFGRGK--CP-LELVNVGKLVAKACRGLPLLIIMIAEVL--S----SSWLKVAYDISSHVP---NKE-MT---IQSSYDHLL-HLKPCLIYMGLFPKKYEIPVSDLLKWWIAEEFVHHI-TLKLEELSEICLHDLVGTNLV-VVSKRSNGKM-CCIVLDHVRDFCLRKITEEKF-------Q-R
>Solyc05g012740.2.1
DT-QLAQMTSMSEE-MVGFQDVMYTLRGKLIR--SK-LDVISIVGMPGLGKTTIANKLFFDQLVVSHFDVRAQCCVSQVYTRKDLLLTILHSVKKDT---E-DVLADKLRKLL-VQRYLILIDDVWETV--AWDDLKPSFYN-NGSRIILTTRLGDVANDAKF-D--PHFLRLFTQEESWMLLKTKVF-NTK--CP-LVLEDVGQRIAKRCGGLPLSVVLVAGILE-T----NCWEQVAINLGSH----IQAK-DI---INLSYQALP-HLKPCFLYFGVFLEDEEIRVSKLTWLWIAEGLVRSH-EKPSEDIAEDHLKNLIGRNLV-MVSKSSDGKS-SCRIHDLLLDFCKKKAKVENFLN-D---SRR
>Solyc05g012900.3.1
AS-QFASKQRINEE-IVGFEDVKDELIGKLKG--SG-LDVISIVGMAGLGKTTLANKLYSDESVVSHFNIHAHCCVSQEYTRKDLLLAILRNITDER---E-NELADRLRKLL-FKRYLLLIDDVWETS--AWDDLKLCFPN-MGSRIILTTRHYEVASYAKH-D--PHMLRSLNNDESWMLLNKKVF-NNE--FP-FILRDAGQEIVRKCDGLPLSIILIAGILI-R----YCWEQVATNLGPN----IQDQ-GT---LDLSYQNLP-YLKPCFLYLGVFSEDEEIQVSKLTWLWIAEGFIKPH-GKTLEEIAENYLENLVGRNLV-MVGKSFNGRI-TCRIHDLVHEFCRKKAKLENIIA-G---SRR
>Solyc05g012910.3.1
AS-QLASKQRINEE-IVGFEDVKDELIGKLKG--SG-LDVISIVGMAGLGKTTLANKLYSDESVVSYFDIHAHCCVSQQYTRKDLLLAILHDITDER---E-NELADKLRKLL-RKRYLLLIDDVWETS--AWDDLKLCFPN-NGSRIILTTRHYEVASHAKH-D--PHKLRSLNNDESWMLLNKKVF-NNE--CP-LIPRDIGQEIVRKCGGLPLSIILVAGILT-R----HCWEQVATNLGPN----IQDQ-GT---LDLSYQHLP-YLKPCFLYLGLFPEDREIQVSKLTWLWIAEGFIKPH-GKTLEEIAENHLENLVGRNLV-MVKKSFDGRI-ACRIHDLVHEFCRKKAKLENII---------
>Solyc05g013260.2.1
VP-LSSNTPGSDEE-MESFQEAMDQMKMQLLG--RQ-LDVVSLVGMPGIGKTTLAEKIYNDPVITFHFDVRAQCRTTQVYSWRDLLLAILNGVLEPN---D-GELADELRRFL-TKRFLILIDDVWDDK--VWDNIHMCFKR-NGSRIILTTRLSSVANYAKC-E--PHHLRLFRDDESWTLLQQELF-QGK--CP-PEIVD-----------------------R-E----------------------------------------------------------------SRI------VEGN-RK--------------------------------------------------------------
>Solyc05g013280.3.1
AP-FSAYTQRANEE-MEGFQDTIDELKDKLLG--PE-LDVISIVGMPGLGKTTLAKKIYNDPEVTSRFDVHAQCVVTQLYSWRELLLTILNDVLEPS---D-GEIADELRRFL-TKRFLILIDDVWDYK--VWDNLCMCFSS-NRSRIILTTRLNDVAEYVKC-D--PHHLRLFRDDESWTLLQKEVF-QGE--CP-PELEDVGFEISKSCRGLPLSVVLVAGVLK-Q----DSWKVVEQSLSSQRI-GSLEE-SI---IGFSYKNLP-YLKPCFLYFGGFLQGKDIHVSKMTKLWVAEGFVQAN-ENGQEDTAQGFLDDLIGRNLV-MAMERPNAKV-TCRIHDLLHKFCMEKAKQEDFLE-----Y-R
>Solyc05g042090.1.1
KS---------SHKMIVGFKEERNWIFNKLTN-PTD-LDVISITGMLGSGKTTLAYKIYNDKSVSRHFDIRAWCIVGQEYDEKKLLDKMFNQVTSSD-----VDVVDKLRTQL-KKRYLIVLDDLWDTT--TWDELTRPFPE-KGSRIIFTTRDKKVALHGKR-D--P-NIRL-----------------------------------------------------------------------------------------------------------------------------------------------------------------------------------------------------
>Solyc05g043420.1.1
KS---------VGKIIVGFEEETKWIIRKLTS-PAE-IDVISIVGMPGLGKTTLAYRVYNDKSIVDHFDVCAWCTVDQECNEKKLLQKIFNQVIGLK-DID-EDVADKLRRKL-GQRYLIVLDDMWDTA--TWDELTRPFPQ-KGSRVILTSRKKEVALHGKC-D--P-YLRLLKPKESWELLEKRVF-GEE-GCP--ELKDVGEKIARKCDGLPLVLDLIGGVIS-R----ALWLEVLNNLSSF----IFKD-KV---IQLSYDHLS-HVKPCLVYLASYPKDKDIMISELKDLWIAQGLVQQT-MKSAEEVVEIYVDELISSSLV-IPFF-----K-IFKIHDLVHDFCYIKSRKEKLF------PRG
>Solyc05g044490.2.1
KS---------TDQIIVGFEEETEWIIRKLTS-PTE-VDVISIVGMPGLGKTTLAYRVFNNKSVVDHFDVRAWCTVDQEHNDKKLLQKIFNQVVGLK-DID-EDIADKLRKEL-GKRYLIFLDDLWDIE--TWNELTRPFPQ-RRSRIILTSRKREVALQGKH-D--P-YLRLLTPEESWDLLVKRVF-GEE-RCP--ELLVVGEEIARKCAGLPLLLDLIGGVIA-R----ALWLEVLNNLNSL----ILKD-KV---IQLSYDHLP-HLKPCLLYLASYPKDNYIKISELKHLWSSEGLVEHI-MKSVDELLEVYVDELISSSLV-VVFY-HD-RN-IFRIHDLVHDFCLIKSRNEHLF------PRA
>Solyc05g050430.1.1
SS---------VGKIIVGFEEETEWIIRKLTS-PDE-IDVISIVGMPGLGKTTL-------------------CTVDQERNEKKLLQKIFNQVIGLKHDID-DDVADKLRRKL-GKRYLIVLDDMWDTD--ILDDLMRPFPH-EGSRVILTSRKKEIALHGKC-D--P-YLRLLRSEESWELFNKRVF-GEE-GCP--ELKDVGEKIALKCGGLPLVVDLIGGVIS-K----ALWAEVLNDLSSS----IFKD-KV---IQLSYEHLS-DVKPCLLCLATYPKDEDISMSELKDLWIFQG----L-MKSAEEV----VDELISSSLV-IPFD-----D-IFKIHDLVHDFCYIKSRKEKLL------PRG
>Solyc05g053990.3.1
SS---------VGKIIVGYEEETEWIIRKLTS-PAE-LDVISIVGMPGLGKTTLAYRVYNHKSIVDHYDVCAWCTVDQERNEKKLLQKIFNQVKGLEHDID-DDVADKLRKRL-GQRYLIVLDDMWDTA--TLDELMRPFPH-KGSRVILTSRKKEIALHGKC-D--P-YLRLLRSEESWELLEKRVF-GEE-GCP--ELKDVGKKIARRCGGLPLLVDLIGGVIS-R----ALWAEVLNDLSSS----IFKD-KV---IQLSYDHLS-HVKPCFVYLASFPKDEDISMSELKDLWISQG----L-MKSAEEV----VDELISSSLV-IPFD-----D-IFKIHDLVHDFCDIKCRKEKLL------TRG
>Solyc05g054010.3.1
SS---------VGKIIVGYEEETEWIIRKLTS-PAE-LDVISIVGMPGIGKTTLAYRLYNHKSIVDHYDVCAWCTVDQERNEKKLLQKIFNQVKGLE-DID-DDVADKLRRRL-GQRYLIVLDDMWDTA--TLDELMRPFPH-KGSRVILT------------------------TEESWELSEKKVF-GEG-RCP--ELEDVEKRIARKCDGLPLVVDLIGGVIS-R----ALWAEVLNDLSSS----IFKD-KV---IQLSYDHLS-HVKPCLVYLATYPKDKDIRMSELKDLWISQG----L-MRSAEEV----VDELISSSLV-IPFD-----D-IFKIHDLVHDFCYIKSRKEKLF------PRG
>Solyc05g054020.2.1
SS---------VGKIIVGFEEETEWIIRKLTS-PAE-IDVISIVGMPGIGKTTLAYRVYNHKAIVDHFDVCAWCTVDQERNEKKLLQKIFNQVIGLK-DID-DGVADKLWKQL-GKRYLIVMDDMWDTE--TLDELMRPLPH-KGSRVILTSRKKEVALHGKC-D--P-YLRLLRSEESRELLKKRVF-GEE-GCP--ELMDVGKRIAKKCGGLPLVLDLIGGVLS-R----TLWLEVLHSLSSS----IFKD-KA---IQLSYYHLS-DVKPCLVCLATYPKDEDIRMSELEDLLIFQG----L-MKSAEEV----VDELISCSLV-IPFD-----D-IIKIHDLVHDFCDIKCRKEKLF------PRG
>Solyc05g054340.3.1
SS---------VGKIIVGFEEETEWIIRKLTS-SAE-IDVISIVGMPGLGKTTLAYIVYNHKSIVDHFDVCAWCTVDQEHNEKKLLQNIFNQVIGLKHDID-DDVADKLRKRL-GKRYLIVLDDMWDTE--TLDELMRPFPH-KGSRVILTSRKKEVALHGKC-D--P-YLRLLRSEESWELLEKRVF-GEE-GCP--ELKDVGKKIARKCDGLPLVVDLISGVIS-R----AFWLDILNNLSSF----IFKD-KV---IQLSYDHLS-HVKPCLISLSTYPKDKDIRISELKKLWISQGFVDQI-MRSAEEV----VDELISSSLV-IPFD-----N-IYKIHDLVHDFCYIKGRKENLF------PRG
>Solyc06g008380.2.1
KS---------TDKIIVGFEEETNLILRKLTN-PAD-LDVIWITGMPGSGKTTLAYKVYNDKSVSSHFDLRAWCTVDQGYDEKKLLDKIFNQVSDSN-----IDVADKLRKQL-GKRYLIVLDDVWDTT--TWDELTRSFPQ-KGSRIILTTREKEVALHGKL-A--P-DLRLLRSEESWELIEKRAF-GNE-SCP--ELLDVGKEIAENCKGLPLIVDLIAGVIV-G----SVWLEVVNNLLSF----ILKN-KV---IEISFDHLP-HLKPCLLYFASRPKDKALTIYELKAVWVAGGFVEKT-----EEVVKIYVDDLISSSLV-ICFN-GE--Y-TYQLHDLVHDY--------------------
>Solyc06g008400.2.1
KS---------TDKIIVGFEEETNLILRKLTS-PAD-LDVISITGMPGSGKTTLAYKVYNDKSVSSHFDLRAWCTVDQGCDDKKLLDTIFSQVSDSD-----IDVPDKLRKQL-GKRYLIVLDDVWDTT--TWDELTRPFPK-KGSRIILTTREKEVALHGKL-D--P-DLRLLRSDESWELLEKRAF-GDE-SCP--ELLDVGKEIAENCKGLPLVADLIAGVIA-G----SVWLEVQSSLSSF----ILNS-KV---IELSYDHLL-HLKPCLLYFASFPKDTSLTIYELSIYLGAEGFVGNT-MKSMEEVVKIYMDDLISSSLV-ICFN-GD--A-NFQIHDLVHDFCLIKARKEKLF------PRQ
>Solyc06g008450.3.1
KS---------TNKIIVGFEEETNLILRKLTS-PAD-LDVISITGMPGSGKTTLAYKVYNDKSVSSHFDLRAWCTVDQGCDEKKLLNKIFNQVSDSD-----IDVPDKLRKQL-GKRYLIVLDDVWETT--TWDEVTRPFPK-KGSRIILTTREKEVALHGKL-D--P-DLRLLRPDESWELLEKRAF-GDE-SCP--ELLDVGKEIAENCKGLPLVADLIAGVIA-G----SVWLEVQSSLSSF----ILNS-KV---IELSYDHLP-HLKPCLLYFASFPKDTSLTIYEFNVYLGAEGFVGKA-MNSMEEVVKIYMDDLISSSLV-ICFN-GD--A-NFQIHDLVHDFCLIKARKENLF------PRQ
>Solyc06g008770.2.1
KS---------TDKIIVGFEEETNLILRKLTS-PAD-LDVISITGMPGSGKTTLAYKVYNDKSVSSHFDLRAWCTVDQGYDDKKLLDTIFSQVSDSD------------------KVILIVLDDVWDTT--TWDELTRPFPK-KGSRIILTTREKEVALHGKL-D--P-DLRLLRPDESWELLEKRAF-GNE-ICP--ELLDVGKEIAENCKGLPLVADLIAGVIA-G----SVWLKVQSSLSSF----ILNS-KV---VELSYDHLP-HLKPCLLYFASMPKDTIMSIYELNIFLGGEGFVGKT-MKSMEEVVKIYMDDLISSSLV-ICFN-GD--A-NFKIHDLVHDFCLIKARKENLF------PRQ
>Solyc06g008790.3.1
KS---------TDKIVVGFEEETKWILRKLTS-PTD-LDVISITGMPGSGKTTLAYKVYNDKSVSSHFDLHAWCTVDQGCDEKKLLNKIFKQVSDSD-----IDVADKLRKQL-GKRYLIVLDDVWDTT--TWDELTRPFPK-KGSRIILTTREKEVALHGKL-D--P-DLRLLRSEESWELLQKRAF-GNE-SCP--ELLDVGKEIAENCKGLPLVADLIAGVIA-G----SVWLEVLNNSHSF----ILKN-KV---IEISYDHLS-HLKPCLLYFASWPKDTIMTIYELNGFLGGEGFVGKT-MKSMEEVVKIYMDDLISSSLV-ICFN-GE--Y-TYQLHDLVHDYCLIKARKENLF------PRQ
>Solyc06g008800.2.1
KS---------TDKIIVGFEEETNLILRKLTS-PAD-LDVISITGMPGSGKTTLAYKVYNDKSVSSHFDLRAWCTVDQGYDDKKLLDTIFSQVSDSD-----IDVADKLRKQL-GKRYFIVLDDVWDTT--TWDELTRPFPK-KGSRIILTTREKEVALHGKL-D--P-DLRLLRPDESWELLEKRAF-GNE-SCP--ELLDVGKEIAKNCKGLPLVADLIAGVIA-G----SVWLEVQSSLSSF----ILNS-KV---IELSYDHLP-HLKPCLLYFASWPKDTTTTIYELNIFLGAEGFVGKE-MKSMEEVVKIYMDDLISSSLV-ICFN-GD--S-NFQIHDLVHDFCVIKARKENLL------PRQ
>Solyc06g048910.1.1
--NYQMKEVKFQRPLIEGQTKNLHKILQLL---EDNKVCIIGVWGAGGVGKTSLVNNLNNELLNEVSFGVVLWVTVPKPIDIRTIQTEIASRLNL-K---V-KSIASKIYRRL-EKSFLLILDDVWEPI-----DLDDVGPP-SRSKVIITSRSLDVCKQMKI-DA-EMKVYTLDEDESWKLFIKNA---GDANLE--HIQPLAKEIARECDGLPLAVTVIGTSMR------ELWEDALEEPHN-----VKDK--VYKVIEWSFDSLKGDIQNCFLYCSLYP--AFIPTDELINCWWAEDCLG-ETYEEVYNTGITMIETLKDACLL-E---N---SV----MHDVVRDVSIWIAVEHNSV---VS-VKR
>Solyc06g062440.3.1
---VAKLN---PENIVVGLEDDLVRIIRRLK--TLS-REIIPILGMGGIGKTTLARKAFDDFETRNRFDIHIWVTVSQEYRIRGMLLDI---LRSTS---NIDRLMDMIYKKL-GWRYLVVMDDIWSSE--VWDLMTRTFPN-NGSRIILTSRQEEVASHAD--DSNPHKMNLLNLDNSWKLIRDRVF-GVE-ACP-PELEDIGEQIAQRCQGLPLALLVVAGHLS-K----ESWNDVSKSVSKVVA--DESD-GV---LAMSYNYLP-HLKPCFLYMGVFPEDSVVNIVRLINLWISEGFISDE-------VGRDCMEDLVSRNLV-MVRNSFNGET-TCGVHDLIRDLILREAEKEKFLHEA---KLR
>Solyc06g064680.1.1
------------DE-VVGFEKDAEIIMKKLIR--KE-RDLISIYGMPGLGKTTLARKVYNNPSIVNYFEVKAWCAVSQAYNRSTLLVEIFKQATNDK---D-DDVADMLRKVL-GKRYLIVLDDIWEVE--AWEDLGICFPE-CGSRVMVTTRIEQVAKHLQH-H--PYSLSFLSSKKSWELLEKKVF-RGE--CP-PDLLEAGLQVALHCKGLPLVVVLIAGMIA-K----SLWLEVANDLSS-LA---LGE-KV---IQSSYDHLE-HLKPCLLYMALFPEDHKITVDDLLKLWMAEEFVLNV-TENMEEASRVCLSDLLNRSLI-MVSGRFYDNV-YCSLHDVVREFCLRKLTEDKYM------S-R
>Solyc06g064690.1.1
--------------------------MMKLTR--KK-RDVISIYGMPGLGKTTLTRKVYNNPYIVNYFDVKTWCAVSQAYNRKKLLAEIFNQTTRRE---D-DDIADLL----------------------------------------LTTQIEHVAKHLQH-D--PYSLIFLTSTQSWKLLENKLS-RRE--CP-LDLLEAGLRVAQHCKGLPLMVVLVAGFIA-K-------LEVANDLSS-LV---LGE-KV---IQSSYEHLE-H----------------------------------------------------------------------------------------------------
>Solyc06g064720.1.1
------------DE-VVGFENDAQIIMKKLIR--KE-RDLISIYGMPGLGKTTLARKVYNNPYIVNYFDVKTWCAVSQAYNRRTLLVEIFKQATDDK---D-DDVADMLRKVL-GKRYLIVLDDIWDVE--AWEDLGICFPE-CGSRVMVTTRIEQVAKHLQH-H--PYSLSFLSSKKSWELLEKKVF-RGE--CP-PDLLEAGLQVALHCKGLPLVVVLIAGMLA-K----SLWLKVANDLSS-LA---LGE-KV---IQSSYDHLE-HLKPCLLYMALFPEDHKITVDDLLKLWMAEEFVLNV-TENMEEAYRVCLSDLLNKSLV-MASGRANRDV-HCSLHDVVREFCLRKLTEDKYM------S-R
>Solyc06g064750.1.1
------------DD-VVGFEIHAQIIVNKLIR--KE-RNVISIYGMPGLGKTTLARKVYNNPSILNYFDVKAWCAVSQAYNRRTLLVEIFKQATSNK---D-DDVADMLRKVL-GKRYLIVLDDIWDVE--AWEDLGICFPE-CGSRVMVTTRIEQIAKHLQH-DP-PYSLSFLTSEESWGLLEKKIF-RGE--CP-PDLVEAGLQVALHCKGLPLTVVLIAGILG-K----SLWLEVAADLSS-LA---LGQ-KV---IQSSYDHLE-HLKPCLLYMALFPEDHKIPVDHLLKLWIAEEFVLNA-TENMEEACRVCLSDLLNRSLI-MVSGRFYCDV-YYSLHDVVREFCLRKLTEDKYM------S-R
>Solyc06g064760.1.1
------------DE-VVGFENDAEVIMMKLIR--KE-RDVISIYGMPGLGKTTLARKVYNNPSIANYFDVKAWCAVSQAYNRRTLLVEIFKQATDDE---D-DDVADMLRRVL-GKRYLIVLDDIWDVE--AWEDLGICFPE-YESRVMVTTRIEQVTKHLQH-H--PYSLKFLTSQESWELLEKKVF-RGE--CP-PDLVEAGLQVALHCKGLPLAVVLIAGIIA-K----SLWVEVANDLSS-FA---LGE-KV---IQSSYHHLD-HLKPCLLYMALFPEDHKIPVDDLLKLWMAEEFVLNS-TENMEEASRNCLCGLLNKSLV-MMYGNDNRDV-YCSLHDVVREFCLRKLTEDKYM------S-R
>Solyc07g009180.1.1
---VASLN---LENVVVGLEDDLMKVMRRVT--PSS-REIVSIVGMGGIGKTTLAKKVYHHPEVRNRFDVHIWVTISQEYQTRDLLLCILSCIFQLK---D-DQLMDMIYKKL-YRRYLVIVDDIWSIG--IWDLMTRFFPN-NGSRIILTSRHKEVAEHAD--DSNPHEMSLLNSDNSWKLLHDKVF-GSQ-VCP-RELEKIGKQVAQKCQGLPLALLVVAGHLS-K----ECWDDVAKTISKIVA--SEPD-GV---LAMSYSYLP-HLKACFLSIGVFPEDFVIATERLIQLWVAEGFLRQE--KSMEQVGKECLEDLISRNLI-LVRKRFSGEL-TCGVHDLVRDLILRQGEKEKFLHDV---KPH
>Solyc07g039420.1.1
ETTLRRSTSFVDHNYIVGLKDVVQTLLDELLK--AEP-CVLSIYGMGGLGKTTFARNLYNSPNMVDHFPTRAWICVSQEYNTMDLLKTIIKSLQGC----E-TDLENHLHDKL-GRKCLMVVDDVWQKE--AWESLKRAFPN-NGSRVIITTRKEDL----------------------------------------------------------------------------------------LK----EQ------------------------------------------------------------------------------------------------------LSVNFV---------
>Solyc07g039440.1.1
----------VDQDYIVGFQDVVQTFLAQLLK--EEP-RFLFIYSMMGLGKTTLARNLLKIPNIVSSYPTHAWICISQDYNTMDLLRTIIKSIQGC----E-RDLEIHLRDLL-ERENLMVVDDVWQRE------------------------------------------------------------------------------------------------------------VKDHLWKNIK----ED-NI---LSLSYNDLS-ALKQCFLYFSIFPEDQVVKADNIIWLWMAGGFIP---EERMEDVAEGFLNEM-------------------------------------------------
>Solyc07g044797.1.1
--VEV-EAIP----SYTGEKLQEEEVLAGL---RDG-VTIIGICGLGGVGKTTLTEKI-REKA--QEFNDVVMVIVSQQHDLKRIQGEIAQGVGL-T---L-WSRGDLLRSRL-DQSILIILDDVWKAL-----ELENLEPN-ISAK-------------------------------------------------------------------------------------------------------------------------------------------------------------------------------------------------------------------------------
>Solyc07g049700.1.1
---RKSTI---EEKTVVGMKDDLNSILNCIN--TKE-LIVISVVGMGGIGKTTLASKVFDDSMIRSQFDKHAWVTISQDYNKRQMLLEIVSSI-------N-DKLLDTVYKGL-GRRFLIVIDDLWSTE--ALDLMRRIFPH-NKSRIILTTRLKTVADYAS--DFPPHDMSFLSLDDSWNLFTERLF-KKD-PCP-PQLEVIGKHIIQQCQGLPLSIVVIAGLLG-N----DNWKKIEENLNSFFG--KASE-AI---LSLSYNCLP-YLKACFLYIGSFPEDMEIHVSKLISSWIAEHFIKA-N-TRLEVVAEEYLQELTDRSLI-LVRGRANGRI-ICKIHDLLRQMCIREAQIENVVDI----HRR
>Solyc07g053010.2.1
--RIRWTSHIFDQSEIVGLSEDTRKIKEWIFSH-SDSSHRVGIVGMGGLGKTTIAQKVYHDRQVNVRFQKKVWVSVSQTYDELLIMKGILKQLNGDDSGTDKGDLLNRILEALSHKSYLIVLDDVWSIDDGWWDRISRGLPKFHNCCIIITSRNDDVVKRMGATESRIHRPRLLDDEESWSLFCKFAFLSTKGKC-NAQLEEVGREIVRKCHGLPLAIKTTGGMLSSKPHSLGEWTRICDNFREKLVSDSESNISVMASLQLSYDELPAHLKQCMLCFSIYPDDHEIEAEQLVRWWVGEGLVRGDGTETATDVAFGHLSELVSRCLVEAVQRSFDGKVYSCKMHDMVRDMTILVAEDEKFCHIATVNSRH
>Solyc07g053020.2.1
GGRVRWTSDVIDESQTVGLAEDTNTLKNWILPF-NGSLQLIAIVGMGGLGKTTLAQKIYNDRQVCSRFQGRIWVCKS-TSGELDIMKSILEQLKKDDRGSDRNVLLKRIHEELSKKKYLIVMDDVWSIDDGWWRRILEGLPEAQGSCIIITSRNEEVVKRMGVKEEQIHRPKLLSEEEGWSLLCKVAFASSEGECKDIGLERVGKDILKKCAGLPLAIKTIGGLLSSKNQLCSEWKEVYQYLPHILADESKSDDSLMATLQLSYDALHPQQKQCILCFAIYPEDYEIEVDQLVNWWIGEGFIHKEWTKTPREMALECISKLISRCLIEAVRKNYDGRVYSCKMHDMIREMIIRVAREESFCNIATINCRR
>Solyc08g005440.3.1
-GQNIGESSLFQNDEVIGIDKVKDSLLSSLEREEAH---VISVAGMGGSGKTTLVAKVYTSLTVRKNFDCCAWVSVSQNHTIEDMLKKLISEFFVEK---Y-RQLVETLVKFL-NKRYIVVFDDVWNNN--FWRQITVALPK-NRSRVIITTRNEDIAAYPYG----PFRSKPLADEYAWKLFCNKAF-SSQ-KCP-PELEEIGRALAKTCEGLPLAIVALGGLMGSK----MKWREIYDSLSW----HISNN-TV---MLLSFDDLP-YLKNCFLYCCRFPMGKLIGAGRLIRMWMAEGFLEEK---NPEEVGKIYLKELISRNLL-QVV-QSFIRP-TCKLHDLMWELARSISEKENFLEIL-E-ARR
>Solyc08g005500.3.1
------RSRVSLENEMVGHINEQANMRRRLIG--SQ-LEVISIAGMGGIGKSTFAKKLFSDPSVVGFFDVRGWITVSKDYSSRKMLISLLQDATGVK---N-AELADRLQKSF-GKRYLIVVDDIWSTE--AWDDISQWFPN-NRSRILLTTRSMEVARHASS-N--PFQMRFLDPEESWNLFCQKAF-SKK--CP-AEFESVGKVVVENCKGLPLMISVVAGSLS-S----NEWNEVAQSVSSL----VNLD-GV---LALSYNHLP-DLKVCFLYFGVFKKASEISVENLIRLWMAEGLFKLR-IRDLEKEACSLLHDLIDRSLI-VVCKSLDGKI-TCRIHDLLHDLCLRESESESLL------RRW
>Solyc08g007250.2.1
--SYQMKKVEFAGPSIKGQTRNLNEILRLL---EDD-VCIIGVWGAGGIGKTTLVKNLNNELLIDVSFGVVVWVTVPKPIAIRKVQAQIADRLNL-K---E-VRIASKISERL-EKSFLVILDDVWEAI-----NLDDVGP---GSKVIITSRFLGVCKKMKS-DT-EMSISTLDVNESWALFMENA---GDANRV--DIEPLAKKIARECDGLPLAIIVIATSMR------EQWEDALDEPND-----TREK--VYQVIKWSFDSLERDIQSCFLYCSLYP--AAIPTDDLIRCWWAEGFLG-ETYENAYNRGITTIEELKDVCLL-E---A---CV----LHDVIRDVAKWID------LKLVS-VKR
>Solyc08g007630.1.1
-TTP--S-TSLDDSGIFGRQNEIENLIGRLLS--DTKLAVVPIVGMGGLGKTTLAKAIYNDERVQKHFILTAWFCVSEAYDVFRITKGLLQEIGS-T---L-NQLQVKLKESL-GKKFLIVLDDVWNDNYNEWDDLRNIF-D-IGSKIIVTTRKESVALMMGN-EQ--ISMDNLSTEASWSLFKRNAFENMDMEHP--ELEEVGKQIAAKCKGLPLALKTLAGMLR------EEWKCILRELRD-------ND--ILPALMLSYNDLP-HLKRCFSFCAIFPKDYPFRKEQVIHLWIANGLVP--EDEIIQDLGNQYFLELRSRSLL-EVPN--KGKF----MHDLVNDLAQIVS-SNLCI-MLE--CRH
>Solyc08g013970.2.1
--NY---------------------------------VCIIGVWGTGGVGKTTLVKNLNNELLIKVSFGVVIWVTVPKPIDIRKVQEQIARRLNL-K---L-ITIACEIYERL-EKCFLLILDDVWEAI-----DLDDVGPP-SRSKIIVTSRFLDVCRQMRA-DT-EVNVSTLEEDESWRLFVKNA---GDANLE--GIQPLAKEIARECGGLPLAITVIGTSMR------ELWKDALKEPHN-----VEKK--VYMVIKSSFDSLEGDIKSCFLYCSLYP--LDIPTDDLINCWLAEGFLG-ETYEEAYNRGITTIRSLVDACLL-E---E---FV----MHDVVRDVAKWIADDYTCVIK-VS-VNR
>Solyc08g074250.2.1
---TLQH----SEDDIRGLDDDLEIIVERLT--LSD-LDIVTISGMGGIGKTTLARKAYDHLKLRYHFDVRVWITISQEYGRRSVLLEALHCISKQT---D-NELADLVQKSL-GRRYLVVVDDIWSTD--VWDSIRGIFPN-RRSRILLTTRETKVAMYAN--PISPHEMNLLNLENSWKLLCDKVF-GPN-CHP-PELEEIGKKIAEKCQGLPLTISVIAGHLS-K----GSWMDVSRTLGEIIS--SHPD-GV---LGLSYHHLP-HLKPCFLSMGSFPEDYHVETWRLIQLWITQGFIRRSD-ESLTEVAKDYLEDLISRNLI-MVRKRFNGEI-ACGMHDLLREFCLTEVELTQFMKVV---QRH
>Solyc08g075630.3.1
--Q---T-GFVNEPQVYGRDKDKDEIVKILIN-----LSVLPILGMGGLGKTTLAQMVFNDQRVIEHFHPKIWICVSEDFNEKRLIKEIVESIEE-K---L-APLQKKLQDLL-GKKYLLVLDDVWNEDQDKWAKLRQVL-A-SGAYVLTTTRLEKVGSIMGT-LQ-PYELSNLSQEDCWLLFMQRAF-GHQEMNL--NLVAIGKVIVKKCGGVPLAAKTLGGILR------RQWEHVRD---------------------------------------IFPKDTKMEKENLISLWMAHSFLL-SGNLELEDVGNEVWNELYLRSFF-Q-IE--YDYF----MHDLIHDLATSLF-SASTS-V-E--YLH
>Solyc08g075640.3.1
--E---T-GFVTEPEPYGRDKEEDEIVKILIN-----LSVLPILGMGGLGKSTLAQMVFNDQRVTDHFHPKIWICVSEDFDEKKLIKAIVESIEG-N---L-APLQKKLQDRL-GKRYFLVLDDVWNENQEKWDKIKAVL-A-RGASVLTTTRLKKVGSIMGT-LQ-PYELSNLSQEDCWLLFMKRAF-ENQKINP--NLVAIGKEIVKKSGGVPLAAKTLGGLLR------REWEHVRDNLPQ------ESS--ILPALRLSYHHLP-DLTQSFAYCAVFPKDTVMEKGNLISLWMAHGFLL-SENLELEDVGNQVRNELYLRSFF-Q-IE--DGYF----MHDLIHDLATSLF-SARAS-V-K--NPH
>Solyc08g075980.1.1
--Q---C-PRASPPNTW----------------------------FGGLRKTTLAQMVFNDQRITEHFHPRIWICVSEYFNEKRLIKEIVEFIEG-R---L-APLQMKLQELL-GKRYLLVLDDVWNEDQDKWANLRQVL-A-SGASVITTTRLEK--------------------EDCWLLFLQRAF-GHQDLNP--NLVAVGKEIVKKSGGVPLAAKTLGGILR--------------------------------------------------------------------------------------VG--------------------------------------------------------
>Solyc08g076000.3.1
-AE---T-GFVTEPKVYGRDKEEDEIVKILIN--INVLPVFPIIGMGGLGKTTLAQMIFNDQRVTKHFDPKIWVCVSDDFDEKRLIKTIVGNIER-S---L-ASFQKKLQELL-KKRYLLVLDDVWNDDLEKWAKLRAVL-A-RGASILATTRLEKVGSIMGT-SQ-PYHLSNLSPHDSLLLFMQRAF-GQQEANP--NLVAIGKEIVKKCGGVPLAAKTLGGLLR------SEWEHVRDSLPQ------ESS--ILPALRLSYHHLP-DLRQCFAYCAVFPKDTKMIKENLITLWMAHGFLL-SGNLELEDVGNEVWNELYLRCFF-Q-IE--SGYF----IHDLIHDLATSLF-LASAS-V-K--YKH
>Solyc09g005290.1.1
DQVM--T-TGIDESEVHGRDSDKEVVMRKLVE--SDLPVVVSVVGTGGIGKTTLAQLAYGDEELKGHFDKRIWICVSNPFDEVKVAKAILEGLTK-S---F-HMLLERIQECV-KIRFFLVLDDVWSEDYSRWEPLKNSL-A-PGSRILVTSRSERVVGMMGS-SY-MHRLGQISDSDCWALFSRIAFSGRSEDRE--NLEDIGRRVVRKCKGLPLAAKTMGSLLR------QEWQTVLDEQKE------TVD--LFPHLYLSYDDLP-ILKRCFSYCAIFPKDTVINVDKLVRIWMAQGFLS-TENNQQEVRGREYFVNLAMRSFF-HLET--KN------MHDVVHDFAQFLS-RNDCY-VLN--VHH
>Solyc09g018220.2.1
------------------------MLQAKLLN-----QDVVSIVGMPGLGKTTLAKKLY--RLIRDQFECSGLVYVSQQPRAGEILLDIAKQL---------ENLEDNLRSLL-IKRYVILLDDIWDVE--IWDDLKLVLPD-SGSRMIITSRNSNVGRYIGG-ESS-HALQPLESEKSFELFTKKIF-DDNNASP--DLVNIGRNIAGRCGGIPLAIVVTAGMLRARE---HAWNRVLESMGH-----KVQD-KV---LALSYNDLP-ASRPCFLYFSLYPEDHEIRAFDLINMWIAEKFIVVNNRREAEDLAEDVLNDLVSRNLI-QLAK-YNGRI-SCRIHDLLHSLCVDLAKESNFFHDV-FGLRR
>Solyc09g092280.1.1
---QRGVFLHADETEVVGLDDDFNKLQAKLID-----HHVVSIVGMPGLGKTTLAKKLY--RHVRDQFECSGLLYVSQQPRAGEILLKIAKQL---------ENLEDNLRSLL-RKRYVILLDDIWKVQ--IWDDLKLVLPD-SGSRIIITSRNNDVGRYIGG-DSS-HELQPFDSEKSYELFTKKIF-IFDNHSV--DLVDIGKSIVKRCGSIPLAIVVTAGVLRARE---HAWNKVLESMGH-----RVED-KV---LALSYNDLP-ALRPCFLYFGLFPKDHEIRAFDLINMWIAEKLIVVNNTREAESKAEDFLNDLVSRNLI-QVAK-YDGRI-TCRIHDLLHSLCVELGKESNFFDNA-FGVRR
>Solyc09g092290.1.1
---QRGLFLHADETEVVGLDDDFNKLQAKLID-----HHVVSIVGMPGLGKTTLAKKLY--RHVRDQFECSGLVYVSQQPRAGEILLKIAKQL---------ENLEDNLRSLL-RKRYVILLDDIWKVQ--IWDDLKLVLPD-SGSRIIITSRNNDVGRYIGG-DSS-HELQPLDSEKSFELFTKKIF-IFDNHSV--DLVDIGKTIVRRCGGIPLAIVVTAGVLRARE---HAWNRVLESMGR-----RVED-KV---LALSYNDLP-ALRPCFLYFGLFPEDHEIRAFDLINMWIAEKLIVVNNTREAESKAEDFLNDLVSRNLI-QAAK-YDGRI-TCRIHDLLHSLCVELGKESNFFHNA-FGVRR
>Solyc09g092310.1.1
---RRRRFLHADETEVIGLDHDFNKLQHKLLL-----QDVVSIVGMPGLGKTTLAKKLY--RHVRHQFECSGLVYVSQQPRAGEILLNIAKQL---------ENLEHNLRSLL-IKRYVILLDDIWDVE--IWDDLKLVLPD-SGSRIIITSRNSNVGRYIGG-DFS-HVLQPLDSENSFELFTKKIF-VDDNTSP--DLVNIGRCIVERCGGIPLAIVVTAGMLRARG---HAWNRVLDSMTH-----KIQE-KV---LALSYNDLP-ALRPCFLYFGLFPEDYEIRAFDLINMWIAEKLIVVNNTREAESKAEDFLNDLVSRNLI-QVAK-YDGRI-TCRIHDLLHSLCVELGKESNFFHNA-FGVRR
>Solyc09g098100.3.1
YF-TRHINPVTDED-IVGFGNDIEKMFQYLIR--ND-LDVVPIVGMGGQGKTTVARKVYNSDNIVSHFDVRAWCIVSQTYNRRKLLQDILSQVTGSK---D-DILADELRKSL-GKRYLIVLDDMWDCM--AWDDLRLSFPG-NRSRIVVTTRLEKVGEQVKC-D--PYSLPFLTKEESCELLQKKVF-QKE--FP-PELQDVSRAVAEKCKGLPLVVVLVAGIIK-K----SWWNEVKDSLFDYLD-CHSEQ-AT---MQLSFDNLA-CLKPCLLYMGMFPEDASINVSALLSLWLAEDFVQNI--------AEDYLMNLISSNVV-MVSKEYNGKI-YCEVHDVVLHFCLEKSREENFM------S-R
>Solyc09g098130.2.1
HL-DRHSNLVTDEE-VVGFENKAEELIDYLIR--NE-LDVVPIVGMGGQGKTTIARKLYNNDIIVSRFDVRAWCIISQTYNQRELLQDIFSQVTGFN---V-DVLADMLRRKL-GKRYLIVLDDMWDCM--VWDDLRLSFPG-IRSRIVVTTRLEEVGKQVKY-D--PYSLPFLTTEESCQLLQKKVF-QKE--CP-PELQDVSQAVAEKCKGLPLVVVLVAGIIK-K----SWWNEVKDALFDYLD-SEFEE-AT---MQLSFDNLP-CLKPCLLYMGMFSEDARIPASTLISLWIAEGFVENT-GTLMEEEAEGYLMDLISSNMV-MLSKSYKGKV-YCQVHDVVHHFCLEKSREAKFM------T-R
>Solyc10g008220.3.1
---PQKRVPMVEEENVVGFDDEARKISSRLTN--EE-LEIISIVGMGGLGKTTLAKK--------------------------------------------------------------------------AWDDLQMAFPA-TGSRILLTTRNTEVALHANP-E--PHHLRFLTHEESWELLSKKVF-RKG-ICP--ELEDIGLQIAKKCYGLPLAIVVVSGLLL-K----DWWKKIANDVSS-----VARD-DV---LALSYKHLP-HLKVCFIYFGVFPEDFEIPVWKLLRLWTSEGFVQKM-QECLEDTAEEYLEDLVDRNLV-LVAKRASGRI-TCRIHDMLRDLSVKMGSEEKFL----FSHRR
>Solyc10g008230.2.1
-----------LQATMLDLDNDLMTVKSRLI--PSK-LTVVSIVGMGGIGKTTLARKVYDDIYMEHHFYIRAWITVSQMHQHREMLLGILRCVNDNT-----EQLAEQVYRSL-GRRYLIGMDDVWDTN--AWDVVKRSFPK-NGSRVILTSRLANVGIYASS-P--PHYMRCLSVDQSLKLFNLKVF-GRE-TCP--ELEKATKQIVEKCQGLPLAIVVVAGFCS-K----DCWEDVAHKIGL-----VSRE-DL---LALSYKHLP-HLKTCFLYMGAFPKDFEITVSKLMKLWIAAEFVKRT---DFEEVAHGYLRDLIDRSLI-MVKKTSSGEV-TCKVHDLLHDLIIREAWKERLI----F-EHR
>Solyc10g008240.3.1
-----------LQATVLDLDNDLMTVKSRLI--PSK-LDVVSIVGMGGIGKTTLARKVYDDIYMEHHFYVRAWITVSQMHQHREMLLGILRCVNDYT-----EQLAEQVYRSL-GRRYLIAMDDVWDTT--AWDVVKRSFPK-NGSRVILTSRLANVGIYASS-P--PHYMRCLSVDRSLKLFNLKVF-GRE-NCP--ELEKATKQIVGKCQGLPLAIVVVAGFCS-K----NCWEDVAHKIGL-----VSRE-DL---LALSYKHLP-HLKPCFLYMGAFPKDYEISVSRLIKLWIAAEFLEYT---DFEEVAEGYLKDLIDRSLI-MVKKTSSGKV-TCEVHDLLHDLIIREAWKERSI----F-EHR
>Solyc10g047320.2.1
-R------PVVEEDDVVGFDEEADIVINRLLG--SNHLEVVPVVGMPGLGKTTLANKIYKHPKIGYEFFTRIWVYVSQSYRRRELFLNIISKFTRNT---E-EDLADEIQ----GGKYLVVLDDVWSDE--AWERIKIAFPN-KPNRVLLTTRDSKVAKQCNP----PHDLKFLTEDESWILLEKKVF-HKD-KCP-PELVLSGKSIAKKCKGLPLAIVVIAGALI-G----REWKQVDDSVSEHLI--NRDH-KL---VQMSYDRLP-DLKACFLYCSAFPGGFQIPAWKLIRLWIAEGFIQYK--LSLECKGEDNLNDLINRNLV-MVMETSDGQI-TCRLHDMLHEFCRQEAKEENLFQY--F-YRR
>Solyc10g051050.2.1
---EKSTI---EENTIVGMEDDFNIIFDRVT--TDE-LTVIPIFDMGSIGKTTLARKIYDDSYIRSRFDKHAWVTISEEYNQRQMLLEVASSI-------D-DQLMEFVYRGL-GRRFLIVIDDIWSTE--AWDLMQTICPD-NKSRILLTTRLKYVADYVN--DFPPHSKSLLSRDDSWNLFIERLF-KKD-LCP-PLLVEIGKHIVQQCQGLPLSIVVVAGLLG-K----DNWKKVEENLNSFFG--TVSE-SI---LSLSYNYLP-YLKACFLYVGGFPEDRCINVSRLIRLWIAEQFIKA-N-KRLEVVAEEYLQELIDRSLI-MTGEKVNGRM-FCKIRDLLRQLCLSEAHTENVVDV----QHG
>Solyc10g055050.2.1
--VQSHEAIP----RNSSENFLEDEFMAAL---KDD-VTMIGICCMGGVGKTTLANKI-RQKA--QEFNDVVMVIVSQQSDPKRIQDEIARGVRL-T---M-LSRRDRLCTRL-DLSILIILDDVWKAL-----DLKRLGPQ-HQCKVIFTTRF------------------------------------------------------------------------------------------------------------------------------------------------------------------------------------------------------------------------
>Solyc10g055140.2.1
--------------------------MESL---KDE-VTMIGICGVRGVGKTTLDDKI-MQKA--KEFNDVVMVIVSQQSDPKRIQGEIDRGVGL-T---M-LSHGDRLCTRL-DQSILIILDDVWKAL-----DLKRLGPK-HQYEVIFTTRFRFVCEAMGA-QK-IMEIGMLSEKEAWILFKQKVGNF--I--P--SLLDIAKEVDKEYKGLPLAIITLAGALK-------SWDCALEQLRSIIP------------------------------------------------------------------VC-------------------------------------------------------
>Solyc10g076440.1.1
--HLNEEKMQQVMKNLKGEVESLRKVLTSL-----N-VSSIGIYGMGGVGKTTLAMHIHDHLLESRFWGNVYWITVSQDFSISRIQNNIANTIGL-D---D-KKRTAKLFHSL-KKSFVFILDDVWNIF-----DVTKMGPI-GGGKMIITSRSSEVCDKIGC-QK-KVKVETLSMTESWELFIKTLGCQGD-LSM--EIEEITKKMTKKCDGLPLGIITMAASMR------FEWRDAFECMEM-----MNND--VFPILQCSYKRLRPKLQKCFLYCCLYPEDYKIRRDELVRLLIVEELLV-KSRKAELDQGYAVLNKLERACLL-EVVNG---CV----MHDLVREMALRIADEINLMEQEWT-LDK
>Solyc10g085460.2.1
KITD-----S-SASYVVGRDKDVAEV----LN----RLCTIPIVGMGGLGKTTLVKRIFNDVEIEKHFVKRVWLCLPEMSDAKSFLELILHSLTG-Q---R-DIIVKKLQDAL-EKRYLLVLDDLWRVGSTHWYEFMDTLGS-RGNCILVTTRMKQVASIVAA-DL--HMLGKLADDHCLSIFKQRAFVDGE-VPQ--EILSMEKKIVELCQGLPLAASVLGCLLC------HEWQAI--AGED-----GENS--LKKILKLSYDYLPPHLKKCFAYFAMFPKDFEFEKDQLIQLWMAEGFLR-PETPVMEDVGIKFFQLLFQYSLL-QVKL----------MHDLVHDLAGDIL-KSKLF------VRY
>Solyc11g006520.2.1
---QKSTI---VENTVVGMKDDFNTILDRVT--TNE-LTVIPIFGMGGIGKTTLAKKVYDDSFICSRFDKLAWVTISEEYNERQMLLEVVSSV-------D-DELMEIVYRGL-GRRFLIVIDDIWSTE--AWDQMQRIFPD-NKSRILLTTRLKYVADYVN--DFPPH--------------------------------KIGKHIVQQCQGLPLSIVVVAGLLG-K----DNWKNVEENLSSFFG--TVSE-SI---LSLSYNYLP-YLKACFLYVGGFPEDREINVSQLIRLWIAEQFVKA-D-KRLEVVGEEYLQELVDRSLI-LTGKSANGRM-SCKIHDLLRQLCLSETHTENVVNVV---QRR
>Solyc11g006530.2.1
---EKSKF---EEN-IVGMEDDFNTILDSLT--TDE-LIVIPILGMGGIGKTTLARKVFGDSYIRSRFDKHAWVTISKEYNQRQMLLEVVSSV-------D-DQLMEIAYKGL-GRRFLIVIDDIWSTK--AWDQIQRIFPD-NKSRILLTTRLKNIADYVS--DFPPHSKSFLSLDDSWNLFTEKIF-KKD-PCP-PLLVKIGKHIVQQCQGLPLSVIVVAGLLG-K----NNWKIVEGNLNSFFG--TVSE-SI---LSLSYNYLP-YLRACFLYVGGFSEDMEIDVSKLIRLWIAEQFVKARN-KRLEVVAEEYLQELIDRSLV-LVGKRANGRM-TCKIHDLLRQLCIREAKTENGLDV-------
>Solyc11g006630.1.1
---EKSTI---KENSIVGMEDDFNTILDRLT--THE-LTVVPIFGMGGIGKTTLARKVYDNSSIRSRFDKQAWVTISEEYNERQMLLELVSSI-------N-DELMEIVYRGL-SRRFLIVIDDIWSTK--AWDQMQRIFPD-NRSRILLTTRLKYVADYVS--GFPPHSKSFLSLEDSWNLFTKKLF-KNN-PCP-PLLEKTGKHIVKQCRGLPLSVVVVAGLVG-K----DNWKKVEENLSSFFG--TVSE-SI---LSLSYNYLP-YLKACFLYVGGFPEDMEIDVSKLVWLWIAEQFVKA-N-KRLEVVAEEYVEELIDRSLI-LAGERANGRM-SCKIHDLLRQMCLREAQTENVVDA----QRR
>Solyc11g006640.2.1
---QKSTI---VENTVVGMKDDFNIILDRLT--TDE-LIVIPILGMGGIGKTTLARKVYDDSCIRSRFDKLAWVTISQEYNERQMLLEVVSSI-------N-DELMEIVYRGL-GRRFLIVIDDIWSTE--AWNQMQRIFPD-NKSRILLTTRLKYVADYVN--DFPPHSKSFLSLEDSWNLFTEKLF-KKD-QCP-PLLVEIGKHIVQQCQGLPLSIVVVAGLLG-K----DNWKNVEENLSSFFG--TVSE-SI---LSLSYNYLP-YLKACFLYVGGFPEDREINVSQLIRLWIAEQFVKA-N-KRLEVVAEEYVQELIDRSLI-LMDSTTNGRM-TFKIHDLLRQLCLSETHTENVVNVP---QRR
>Solyc11g007790.1.1
-----------------GEKRTCERIWRCL---KKDKITSIGIYGVKGVGKTTLAKLINEQKT--SQ---VIWINVSQQCNIKVLQNDIAKSLGFDL---D-EKRAIALHESF-VKKFVLVLDDVLENV-----PLKMLGPK-EGGRLIVTSCLLETCRKMGC-QRE-FRVKTLEAEECWSLFVEKL--GNEMIVP--EVEGIAKVMVNECKGLPFGIVALAAKVR-----LDEWRKAFDSCKE-----ENND-DVMKMLLYSFDSLKEKLQQCFLYCCLYPGNENISKDHLI--FVLEGLIEQEEAE--FEEGYEILNRLEGVCLL------ESGTV----MHSLIRDMALKITENPMFMQNEWI-LDK
>Solyc11g020100.2.1
---QKSSI---EENTIIGMDDEFNTILDRLT--TNE-LTVIPIFGMGGIGKTTLAKKVYDDSYIRSRFDKHAWVTISEDFNQRQMLLEVASSI-------D-DQLMEIVYKGL-GRRFLIVIDDIWSTE--AWDQMQRIFPK-NKSRILLTTRLKYVADNVS--EFPPHCKSFLSLDDSWNLFTEKLF-KKD-SCP-RQLVKLGKHIVQQCQGLPLSIIVVAGLLV-K----DNWKKVEENLKSFFG--TVSE-SI---LSLSYNYLP-YLSACFLYVGGFPEDTEIGVSKLIRLWIAEQFIKA-N-KRLEVVAEEYLQELIDRSLI-LAGKRANGRM-SCKIHDLLRQLCLSKAHTENVVNV----QRR
>Solyc11g069020.2.1
-----------QKDHVVGLYDDFLRIADKLT--PDK-LDVVVIFGMGGIGKTTLAKRIYHDKLIEEHFYVRAWITVSERYKVRNMLLDLLVCIMDEM---ENEELGERLYKSL-GQRYLIVMDDVWYTE--AWDDVRRYFPN-NGSRVMVTSRIMKVARYINP-P--PHQMRFLTVEESWKLLQKKIFGLDD-CCCDDEMERIGMEISKKCKGLPLAIVMVAGILS-K----SKWSDIAENIHSSF---VTEE-DI---LALSYNHLS-HLKACFLYMGAFPEDVEVPVWRLIRLWIAEGFIKLE-PKTLEFVGQEYLQELIDRSLI-IVSKSYDNRV-TCSIHDILRNFCQEEAKQEKLL------HRR
>Solyc11g069620.2.1
-ATP--S-TCLDESDIFGRDKEIEDLIDLLLS--DASLTVVPIVGMGGAGKTTLAKAVYNDDKVKNHFSLKGWYCVSEAYDALRITKGLLQEIGS-F---F-NKLQVKLKESL-GKKFLVVLDDVWNDDYSEWDNLRNVF-G-MGSKIIVTTRKESVAQTMCA-DRCTITVGNLSSEDSWALFKQHSLENRD--HP--ELEEVGRKIADKCKGLPLALKALAGVLR------EEWRNILRDQHF-------ND--ILPALMLSYNDLP-QLKRCFAFCAIYPKDHEFCKDQVIYLWIANGLVK-QS-------GNEYFDELRSRSLF-EVPE--EWRF----MHHLINDLAQTAS-SKFCI-MLE--SRH
>Solyc11g069925.1.1
-TTP--S-TSLDESDVFGRQKEIKDLIDLLLS--NASLTVVPIVGMGGAGKTTLAKAVYNDAKVKNHFGLKAWYCVSEDY----------------F---T-QRMTAILKENL-GKKFLVVLDDVWNDTYSEWDNLRNVF-D-MGSKIIVTTRKASVAQMMCA-DRCAITVGNLSREDSWALFKRHSLENRD--YP--ELEEIGKKIANKCKGLPLALKALAGVLR------DEWRNILRDQQS------WNG--ILPSLILSYNDLP-HLKRCFAFCAIYPK---------------------------------IMNSSKTKSLF-EVPE--EWGF----MHDLINDLAQTAS-SKHCI-MLE--SRH
>Solyc11g071423.1.1
-TTP--S-TSLVDSGIFGRQNEIEDLVGRLLS--DTKLAVVPIVGMGGLGKTTLAKAVYNDERLGFVFL---------RYDAFRITKGILQEIGS-T---L-NQLQVKVKESL-GKKFLIVLDDVWNDNYNEWDDLRNIF-D-IGSKIIVTTRKNSVALMMGN-EQ--ISMNNLSTEASWSLFKRHAFENMNMGYP--ELEEVGKQIAAKCKGLPLALKTLAGMLC------DEWKRILRELRD-------ND--ILPALMLSYNDLP-HLKRCFCFCAIFPKDYPFRKEQVIHLWIANGLVP--KDEINQDLGNQFFLELSSRSLF-EVPN--EGLF----MHDLVNDLAQLAS-SKLCI-MLE--SRH
>Solyc11g071995.1.1
-TTP--S-TSLDDSGVFGRQNEIENLIGRLFS--DTKLAVVPIVGMGGLGKTTLAKAAYNDERVQKHFVLKAWFCVSEVYDAFTITKGLLQEIGS-F---L-NQLQVKLKEKL-GKRFLVVLDDVWNDNYNEWDDLRNIF-D-IGSKIIVTTRKDSVALMMGN-EQ--ISMGNLSTEASWSLFQRHAFENMDMGHP--ELEEVGRQIAAKCKGLPLALKTLAGMLR------EEWKCILRELQD-------ND--ILPALMLSYNDLP-HLKRCFSFCAIFPKDYPFRKEQVIHLWIANGLVP--EDEIIQDLGNQFFFELSSRSLF-EVPN--EGLF----MHDLVNDLAQLAS-SKLCI-MLE--CRH
>Solyc12g006040.2.1
------------ENVMVGHENEFEMMQDQL-R--SD-LEVVSIVGMGGIGKTTLANKIYTDPFVMSCFDKRAKVTISQDYCVRNVLLRLLSSISGKT---D-GQLADQLQKLL-GPRYLVVIDDIWTTG--AWDDIKLCFPN-CRSRILMTTRNMEVAEYASS-P--PYQMRLMNFDESWSLLYEKVF-ARG--FP-HEFEQLGKQIASKCKGLPLMIVVIAGLLS-K----DRWRSVAENVSSV----MNTD-RV---LALSYYHLP-HLRACFLYFALFPEDKLIFVNELVKLWAAEGFLKVD-TKSMEQVAKQSLKDLVDRSLV-FIQRSFDGKI-ACGMHDVIRELCLREARKINFVQN----RVR
>Solyc12g009415.1.1
------------------------MMLDQL-S--RE-LEVVSIVSMGGIGKTTLSTKLYSDQRIMSRFDIRAKAIVSQELTAKN----------------------------L-TKRYLVVIDDIWTTG--AWDDIQLCFPD-NGSRILLTTRNVKVAEYASS-P--PNHMRLMNLDESWSLLYEKVF-VID--FR-PEFEKIGKEIASK----------------------------------------------------------------------------------------------------------------------------------------------------------------
>Solyc12g009450.2.1
NL---------VSNNMVGRDKEKERMLEELRG--DE-LKVIPIVGMGGIGKTTLAKQVFNHPSIQSRFDVRAWATICKEYNVKEILLSLLQSII-NI---E-AELADLLQKKL-CRRYLIVIDDIWCYK--AWDDTRQCFPN-NGSRILLTTRHTEVAIYASS-L--HLKMNLMNADESWNLLKSKAF-ANE--FT-PELETIGEKIASKCQGLPLTIVVVAGLLS-K----EEWENVAENIKSF----VTKD-RV---LGLSYNYLP-ELKACLLYFGIFPEDSEISVKRLVRLWIAEGFLKLE---DFEEEAKNRLQDLVDRCLV-LVSQSADGNV-TCRIHDLVHELCLREAQSQNFL------YRW
>Solyc12g009460.1.1
NL---------VSNNMMGRDKEEKRMLEELTG--DE-LKVIPIVGMGGIGKTTLAKQVFNHPSIQSHFDVRAWATISKEYNVKEILVSLLQSII-KI---E-SELADILQKKL-RKRYLIVMDDMWSYK--AWDDMRQCFPD-NRSRILLTSRHTEVAIYASS-L--SLKMSLMNSDESWDLFKSKAF-ANE--FP-PELVPIGEQIANKCQGLSLTI-VVAGILS-K----EEWENVAENIKSL---------------------------------------------KLVRLWIVEGFLKLE---DLEVEAENRLQDLVDRCLV-LVSQNADGKI-TCKIHDLVHEICLREAQNQNILDAD---CRW
>Solyc12g010660.1.1
---------------------------------------------MGGIGKTTLATKLYSDPCIMYRFDIRAKATVSQEYCVRNVLLSLLSSIS--------DQLADRLQKHL-GRRYLVVIDDIWTTK--AWDDIKLCFPN-NGSRILLTTRNVEVAEYASS-P--PYHMRLMNFDESWNLLHKKIF-EKE--YS-PEFENIGKQIALKCGVLPLAISVIAGLLS-K----DEWQNVAENVSSV----VSTD-RV---LALSYHHLP-HLKPCFLYFAIFAEDERIYVNKLVELWAVEGFLNE------------------------------------------------------------------
>Solyc12g017800.2.1
---DKSTT---EENTIVGMEDDFNTILDRLI--TNE-LTVIPIFGMGGIGKTTLARKLYDDYSIRCRFDKHAWVTISEEYNERQMLLKIISSI-------N-DQLMETVYRGL-GRRFLIVIDDIWSAK--AWDQMQRIFPD-NRSRILLTTRLKYVADYVS-----------------------------------------------------------------------------------------------------------YL---------------------------------------------------------------------------------------------------
>Solyc12g038900.1.1
HL-TQDSNPVNDED-IVGFENEVEELIDYLTR--RE-LYVILIVAMGGQGKTTIARKLYNNDIIVSRFDIRAWCIISQTYNWRELLQEIFSQVTCSK---D-DILADMLRKNL-GKRYLIVLDEMWDCM--AWDDLRLSFP---------------LGK-------------------------------------------------------------------------------------------------------------------------------------------------------------------------------------------------------------------
>Solyc12g044180.2.1
--VES-EPLP----INSGEKLQEDEVMAAL---NDN-VTIIGICGLGGVGKTTLAERI-KRKA--KEFNDVVMVIVRQQQDPKRIQEEIARGVGL-T---L-WSRGDQLRTRL-AHSTLVILDDVWEAL----YDLEKLGSN-YRCKVILTTRLRPVCYIMKA-QK-IMEIGTLPEEKAWMLFKEKVDNS--D--P--SLLDIAKNVSKECKGLPLAIITVAGALK-------SWEDALKKLCSNIP-GVHAR--VYGPLRLSYDYIEDEARYLFLLCSLFEEDSDIWIEELLRYGKGLGIFS-ENLENAKNRVCLLIEILKDSFLL-S---S---YV----MNDVLCDVAIYIA--HKFMKDNYE-C-H
>Solyc12g044190.2.1
--VEN-EPLP----INSAEKLQEDEVMAAL---NDD-VTIIGTCGLGGVGKTSLAEKI-RRKA--QEFNDVVMVIVSQQQDPKTIQEEIARGVGL-T---L-WSRGDLLRTRL-VHSTLVILDDVWEAL----YDLEKLGSN-YRCNVILTTRLRPVCDIMKA-QK-IMEIETLPEEEAWMLFKEKVGNS--D--P--SLLDIAKDVSKECKGLPLAIIKVAGALK-------SWEDALKRLCSNIP-GVHAK--VYGPLRLSYDHIEDEARYLFLLCSLFEEDSDIWIEELLRYGKGLGIFS-ENLEHARNRVCLLIEILKDSFLL-S---S---YV----MHDVLRDVAIYIA--HKFM---------
>Solyc12g044200.2.1
--VEN-EPLP----INSAEKLQEDEVMAAL---NDD-VTTIGICGLGGVGKTTLAEKI-RRKA--QEFNDVVMVIVSQQQDPKRIQEEIARGVGL-T---L-LSRGDQLRTRL-AHSTLVILDDVWEAL----YDLEKLGFN-YRCKVILTTRLRPVCDIMKA-QK-IMEIGTLPEEEAWILFKEKVGNS--D--P--SLLDIAKDVSKECKGLPLAIITVAGALK-------SWEDALKQLCSNIP-GVHTK--VYGPLRLSYDYIEVEARYLFLLCSLFEEDSDIWIEELLRYGKGLGIFS-ENLEDARNRVFFLIEILKDSFLL-S---S---YV----MHDVLRDVAIYIA--HKFMKDTYE-C-H
>Solyc12g094660.2.1
NDLAQCSYPMIEREEIVGCKQEVYDLVERLT--TADD--IVQIAGKMGSGKTTLARAIYRNRNIRNHFESCAWVTISKKFNKPDILQNLLKQM-------TTNELESRLLECF-NKKYLIVLDDVQSEQ--MWEELRSVFGS-NGSKLLITTSVSPM----------PHKVKKLKKNYSWNLFMKKAWDTWE------EHQDSKQRVLDVCSGLPLNIVLLGSMLSTKGDTYRNW-------------------DI---VSLSYTDLP-HLKLCVLYLVLFPKEYDIPVRRLFRLWLSEGFVNPK---KFEDVVQENFDDLVKRSLI-QISK-SDG---RCRLLGVLHDYLLPKAQNIKFFEDTVL-VRR
>Solyc12g096920.1.1
---LTRSYSHLDED--VGLVEEVNKLVDELI--DDE-FYVFAICGMGGLGKTTLARKAYRHVDVQSHFQAFAWASISRQWQARDVLMSILTKLEPEN---D-DELVKALYNVQ-RKKCLIVLDDIWSTN--FWNSVKHAFP--KRSKILLTTRKKDV-------D--PFEPRCLDAEESWKLLHKKAF----VNTP-DELERLGKEMVSKCGGLPLAIIVLAGLLAPK---IDEWRRTCQNLNLHMSESFEQD-GV---LALSYYDLP-QLKPCFLYLGIFPEDQKISARRLYQLWAAEGIISLE-EEAMMEIGERYLHELAQRYMV-QVQLETTGRI-SCRFHDLMRDTCLSKAKEENFLQSMHC-VRR
>Bv1_006950_kwaq.t1
PTET----NARRTNEVVGRDDEKENIVSWLLS--SDSVPVLTITGMAGLGKTTLAQLVYNDERINCRFKNAVWVNVSMDFSVERILKEMVERLTD-M---R-TSVESGILKVL-GKPFFLVLDDVWVNERLDWEDLQNFL-P-RGSKVLVTSRDNKVAARLGA-TL-PYNLSTLNEDHCWDLFSNEVLLSRTDDKK--EKEEIGREIIRNCNFLPLAVKAMAAILR------RFWKRIQRKTDA--G-VGASH--ILPALKLSYDHLPSLLKQCFAFCSIFPNGHMFDKDELVKLWIAEGFIM-LGEDTLEEVGGDYFDELHGRSFF-QLDI----RF----MHDLIHDLAISIS-------IQH--CRH
>Bv1_020250_pmhw.t1
PGE-----HADIGSEFIGRKLDKEKLLPMLLN--TAKLSIVAIIGIGGVGKTTLARRLYEDQKVNEHFRKKMWICVSEDFNVERLLKEMVESLTSTT---T-DAIIKKLQGEL-GERYLLVLDDVWNKNQELWDSLKNVLKL-EGSVILFTTREIEVLKKSRA-SY-SHELKGLSEDDGWALLKHKVF-SDIPYFH--SFEDIGKRIVRRCKFVPLAIKSIGGLLQ------SEWEEIAKELQF------ENY--IMPSLLLSYNHLPASVKQCFAYCAIFPKDELMQKSELMALWLAQGFLQETSSSTSTNNAENYFAMLVNYSFL-QS------GY----MHDLVHDLANYVL-KRDLLDAST--IRY
>Bv1_020260_umqg.t1
SSK-----HAAPGSKYIGKELDRKKLVQLLCN--TANFRIIAIHGMGGLGKTTLARQIYEHEEVDKYFDKKAWVCVFKNFVVHSLLKEMVEALTS-R---T-GAVMKILKTEL-GKKFLLVLDDVWNNDKELWDSLGHELIL-PGSVILITTRSKQVVDEAGA-VY-VHELKGLSTDDSWALLKYQVFPSETPHIS--SFEDVGRKIGEKCKGVPLAIKGIGNMLK------SEWESIQRNLPQ------HNH--IMPSLLLSYNRLPATVKQCFAYCGVLPKGSLLDKDKLIYLWLSQGIVH--GSSDTLKTGEYCFQ--------------------------------------NELLGCSY--YRH
>Bv1_020450_gdnh.t1
TAK-----HATRASEFVGRKDDEKKLLQMICN--TNMLSTIAILGIGGLGKTTLARRLYEHEEVDGHFGEKVWICVSETFHIERLLKEMLESLTS-R---T-GAIIKKLQEEL-GMKFLLVLDDVWNKNQELWDYLKSELRA-SGSVVLITTRSVEVATKARA-IY-QHKLEGLSEDDGWALLKHKVFASERLSIS--EFEDIGRRIVKK------------------------WAKL----------------------------------------------------------------------------EDIFS------------------------------------------------VRH
>Bv1_020460_cpdp.t1
TAK-----HAARAFEFVGRKDDEKKLLQMLCN--TNMLSTIAIFGIGGLGKTTLARRLYEHEVIDGHFGKKVWICVSETFDIKRLLKEMLESLTS-R---T-GAIIEKLREEF-GMKFLLVLDDVWNKNQELWDSLKSELRA-SGSVVLITTRSIEVATKAGA-IY-KHKLEGLSEDDGWALLKHKVFASETLNIS--EFEDIGRRIVMK----------------------------------------------------------------------------------------------------------------------------------------------------------------
>Bv2_027760_yeti.t1
GAE-----LAVHSLEFVGRQRDQEDLADFLCD--NNDVSTIAIVGMGGLGKTTLARQLYENEAIIKHFTERFWICISDNFSVKRVLSVIFEKLTG-R---T-EDIIERVHQLV-GKRYLLVLDDVWDQYQNKWSSIKNSLRS-TGSMVLVTTRNTDVAKTAES-RY-LHQLTGLSDEESWAFFVQKAFLKGGTYNP--GLEDIGRKIVKKCKGLPLAINVIGGLLR------CEWKTIEKNLPQ-------ND--ILPSLLLSYNNLSPSLKQCFAYFAIYPKECLVDREDLINLWNAQGFLHCQSNLTPEELGGTYVDILLSNSLL-QETR-----Y----IHYLVHDMALYIS-RHDWLGC-----RH
>Bv2_034690_iser.t1
LRK--------VDEEMVGFEDVANTLLKQLTQ-----LEIISIVGMGGLGKTTVAKRLYNNRIIKDHFGCHAWVSVSEDYNTHQIILHMLNRVAPNK---NTVQLVETLKGRL-DRKFIIFLDDIWQPD--MWDEVKACFPE-NGSRIVITSRVAKVAMHASP----PNFLRFFTPEESWELFERKVF-RGD-AYP--HLKSLGKKIVKRCKGLPLSIVVIASMLA-S----RIWERTLKDVSV-----LGKD-EI---LALSYHHLP-ELKPCFLYFAAFPEDEEMSVRRLITLWLAEGFVQPS-GDSLEEVAESYLDVLIDRSLV-QAGRRMDGGH-TCRIHDLIRDVCIREARSENFMLSS-T-PRR
>Bv2_034710_htkr.t1
LQK--------VDEEMVGFKDEADTLLKKLTE-----LEIISIVGMGGLGKTTIAKRLFNDRIIKDHFKSHAWVSVSEDYNSRQLILDILEKVASNK---DTDKLKEMLKTRL-DRKYIVFLDDVWQPH--MWDEVKTCFPS-NGSRILITTRVTDVARYTSP----PHFLRFFTPEESWELFEKKVF-QGD-PCP--HLKTLGIDIVKRCKCLPLSIVVIASMLA-S----RIWGRTLKDVSV-----LGKD-EI---LALSYHNLE-E--------------------RVHT---------ST-RETLEEVAESYLDALIDRSLV-QAGTRTDGGI-TCRIHDLIRDLCIREAKSENFMASA-I-PRR
>Bv3_050300_iyqy.t1
LPQQPPSFSHDNNGEHVGLEKDIRKLVEVLMG--EGN-TVVSIVGMGGSGKTTLARKLYNHPYAKECFDCTAWVFISQEWRTEHVLLQILRKVGSE----V-EELVDKLRNIL-QKSYLVVLDDVWRRE--ALEEILPAFPD-KGSKIIITTRNREIIQFQNL-Q--QHEPRPLNEEEDWELLNKLAL---S-----EDFERLGKEMLKKCGGLPLAIAALAGILNTR----AEWQQVNEAVRSRVM----ENGDL---LALSYDDLP-DLKPCFLYLCVFPEDCQIPVGMLTRMWIAEGLVAA--EMSLEDVAMQLVEELSHRFMI-KIVR-FKGAI-AIQLHDLLRDLCVRKAKEENFVSQA---PRR
>Bv3_050320_azzi.t1
ELAQPVSYPYDNNHEFVGLEKDVSKLLEVLVG--DKN-TVVSIVGMGGCGKTTLTRKLYNHPFVKECFSCMAWVFISQEWSTLHILSEILRKVGGL----A-QELVDKLHSIL-EKLYLVVLDDVWRRE--ALEEILPALPS-MGSKIVITTRNREIIQVQNL-Q--QHEPEPLTEVESWELFSEIAL---N-----ENFESLGKVMLNNCGGLPLAIVALAGILNAR----GQWQQVSEAVRSRVM----ED-NL---LAVSYDDLP-YLKPCFLYLSVFPEDCQIPAGMLTRMWIAEGLVGP--VMSLEDVAMQHLEELSQRFMI-QVVR-YKGVI-AFQLHDLLRDLCLKKAKEQSFLDEG---PRR
>Bv3_050340_fspe.t2
SSQKPRSYPYD-DGEFVGLEKDIKLLVEVLMG--AGN-IIVTIVGMGGSGKTTLARKLYNHPYTKECFDCCAWVYISQDWNTRHVLSEILRKVSSP----E-EELVDKVRSIL-KKSYLVVLDDVWRKE--ALKEILPALPN-NGSKIIITTRNQEVVQFQNL-Q--RHEPRPLSMEESWELFCKIAF---N-----ESYEDLGKEMLKKCDGLPLAIVALAGILNAK----TEWQQVSEAVRSRVM----EGYDM---LALSYDDLP-DLKPCFLYLSVFPEDCQIPAGMLTRMWIAEGLIAE--EMSLEDVAMQRLEELSHRFMI-QVVR-FKGAI-AIHLHDLLRELCVRKAREDNFLNSA---SRR
>Bv3_051360_kzro.t1
KQ----AETGPLATDVVGRNEDRDSIITELFH--TN-FSPVAIVGIGGQGKTTLAQYVYNDERVKSGFDVQLWVFATLDFSVSKVLQKIIASNTDEK-----VQLQHRMVQAI-GKKFLLVIDNVWEGPVENWEQVKALLKA-KGSKVLITTRSETVARNMGT-FD-PYMLCDLGKDESWRLFKHFAFKQGQ---S--GIEAIGKEIADMIPRVPLVIKVIGCHLA------REWEAFKNNSSS------RDK--IMQTLKISYDRLD-KLKLCVAYCSLFPKGTRFDVDKMVRIWIALGYVE-S-SGKLEDIGEEYVNQLGRCGFF-QVCR--YGWF----MHDVMHDLLLSID------------SVY
>Bv3_051390_sdqx.t1
QA----TVTSHI-TDMVGREEDKENVISKIIP--NYVLSVASIVGIGGVGKTTLARYVYNDERVKHSFDVQFWVDVTRDFDVKEVLEKIARYISDQE---P-YQYHDGFIPAI-GKKFLLVLDNMWDQQRLKWMELQTQLRA-SGSKVLITTRNAKVAGIMDS-KH-PYMLRDLTEGNSWLLFKQVAFTWWQ---P--GMETIGKEIAKLCPNVPLVIRSVAGLLA------REWQAFRDNFAS------RD---VNETLKLSFDQLD-RSKLCVTYCSLFPKGFYYVKDTIINLWISMGYVE-PRNQSLEEAGEDILTNLLNSGFL-QQLS--LGAV----MHDVMHDLVLSLA------------VKY
>Bv3_054520_ycde.t1
--QTFDSDLPLSESGRTGLSDNTQALIQHILS--GFRLSAVSIVGSEGVGKTTMASLIYKDAYVSRIFSSRVWVTVPHEFQPEELLSNIAKQITVGS---L-AMLRESIHFSL-ERPYLIVLDNV--QTPEVWRLLRQVL-T-GHSKVLITTRVAEVATEASS-SS-IHHLQELTPPTSWRLF---------DAAD--ELQPLAREIVENCRGIPLLILETGGILS------ERWSTLLSELQQ-----SLKH--------LVADALP-YLKKCLYSLLLYDKDFEVPTRRITALWIAEGLVQPKEDEPLEAIAKEYLLYLKSYFVI-ELKN----NF----IKKRIRRLAHHPQEGADDWSSTS--FKY
>Bv3_057230_ewfj.t1
---CYLGEFVYNEQLLLGRDADKENIISMLLE-----ISSVSIVGMDGLGKTTLAQNMLYDSRIQEKFHHRVWVRVSAKFDLRK--------ITDFI------EKIYGLFHDLYGKSILIVLDDLWDVKYDDWRSFRSLF-S-SGCKVLLTTSNPNVTTVTKA----PYHLKLMKDEDCQALIMDRVFSSNN-------LEDIAVAVAQKCKGLPLAANVLGLHLS------DEW--------------------------MNFLD---------------------------------------ICETSEQIGSDCFDELLWRSVF-----SGDQPTY--KMHEFIRRFAEFVAWEE---QSSFS-ARH
>Bv3_058300_fite.t1
KL-LLRDLPVEIEKKFVTQSENVERLLEFL---KDD-IKKVGIWGMPGVGKTTILENLH----VGKLFDIVVWVTVSKEGGPRQIQREILKRVKGEG---E-NPGASLISRSL-NKKYLLLLDEVSSII-----NLRDVGYD-MQGKVVIATRERIICNMMET-DEE--KVERLSKNDARKLFRDVVF-----EYP---IRPIAEKVLKQCGELPL-IRAVGIHLK------DLWSNTLSRLQS----PSMDQ-EVFTAFKLIYDDLQ-SLKDCLLYGASFPEDYEIYKDYLVECWKAEQLI---IGQTLCAEGHSNLDTLMDRCLF--CKT----YV----MPIIFRNAALKMARKFEILHPP---NAR
>Bv3_058340_etpj.t1
TDEPQMSKPSLDNKKTVGNQRTVEKILEGL----KD-RRSICLYGRGGSGKTTVLKNLFLHPA--KEFDQILYV--TVRFGYQHVRDEIIQQL-------D-KEIIFLIHQAL-DRKFLVLLDDDWG----SIDLPEVGFPE-SSCWFVLATRSLDACPIL-A-DME--EMEVLSNVEASQLFFSKVIDS--------EIKPYAQAISNECYGSPVILSAMGSALR-------EWKLALENTAN-----TSAELFFSRHIKFCYDRLA-DVKTCFLYTALFQEEKEIDNSTLVECFISEGLV------RTYRKGHDIVGHLVRASLI-E---NDNGKV----MHYIVRDSALEIFSQTKLV------GNH
>Bv3_061730_usyf.t1
-SDELDV-CRFHERAAIGRDEAKQDIINEVAS--CSTPCVLPIVGMGGIGKTTLAKLVHRDIP---SFDLKLWVCVSDRFQIHTIVENILKNAGF-F---L-DTLLSWLKQLL-GKKYFLVLDDVWTHDYRTWEKLQYVL-M-VGNTILVTTREANVASITQT-TA-SYDVDRLPDHVCWDIFQQLAFREGEGRYY--NLYLIGWSIVQKCCGVPLLVESLGSSLR------DEWDRINTELDE------YTE--VIEVLRVSYNKLP-HLKPLFALMSLFMKDTNINLD-IQYLWSALGLLR-LENNEFHKRAYLYLKEMASRSLI-Q-------------MHDLLHDLSASIL-GEELA-VSK--TRH
>Bv3_062680_mdnn.t1
-TNPLDA-CAYNKSDIIGRDEAKQDIIRMLSA--GDS-TVLSIVGLGGIGKSALAKLVYHDEWVVRAFDMKLWACISHEFDLRKTMEDILKSGTN-D---L-GQVVEKLQNLL-GKKYFLVLDDVWLHDIVVWTEFKNML-K-DGSLILVTTRDANVASVTGT-VR-PYDLGGLQNLHCWSIFNQLVFAEGEQRCP--NLANIGKSIVEKCLGVPLLVKTLASLLR------REWKRINEGLHT------YRN--VIQVLKLSYDRLP-HLKPCFAYSSLFVKDSKLYPPVLSYYWRALGLLQ-QDDEYYEGIGHNFC------------------------MHDLLHDLATNVL-GEELV-VSK--SRH
>Bv3_063600_ouny.t1
ESIP----IN-KKLKFIGRELDVRVIVEELTS--ETY-FGVSIVGMRGLGKTALADHILHHEEVQAKFPLILRASMSGNFCKEDLESRLC--VVH-----R-FCSRKRMRSEN-SHKWLLMLDSVGEVPSNAWRDFQTSYTR-K---ILITTLSARVGKMTRT-TV--HYLKPLSEKHSEELV-----QHEYSILP--QPSMVRALAKISC-GLPLVATFLVWSLP------DQW---IHKWPK------RIE--ILPILRSSFMGLE-KLKRCFVYFSLFPHDYQFCKEELIHLWISERLV---HDSRFEKNGQDFFNELLDRSVI-QQTG----RY----MHKFTHEFAQIPG-SKTYVNWNK--TCH
>Bv3_063870_jjky.t1
-------HLALKEPMIVRRKQDKESIIRLLLQ-----SSSVVLIGMFGVGKTALAQVVKNDSLIQHHFDHRLWVSVSGNFNLMKVL------ILDLQ---S-EQQCTRLFQGLCERRILVVLDDLCNVKPQDWEDFQSLL-P-S-CGILITTRNPAVSTIVASL---SYYLQQMSDDDCGAAVNKRMRCGRN----------IALQIAENCKGLPLVANIIGYHLS------DQWIKLSKCMPE----------LIFPAFRLNYSDLS-FLKNCFPYFSLFPKDF-IYKDDLVRLWFAEGYIKPQCSEAVEELGNYYFDNVLSQSIL-----YFDQQIY--RMHEFVHRYAQFIGLDDQFVASHML-SRH
>Bv3_063940_ngjt.t1
---SSTAAYSSRPQRPLARYKDKRAIMKYLLN-----FAGVCIIGMSGLGKTTLARFIQNDAMIKKEFSIK-WASVPGDFNSTS--------IVEPS---R--------------GRTLLVLDDMWNVHHLAWSTFLSNL-E-T--IFLITTRDPKIASVTAT----PYYINRLSDEDCRELILKRLRCPGN-------GHSIS-RIAEKCAGLPLVANWFSLAIS-E---CEEASHFEEDLRE----------QILP--RLRFNDLS-FLA----YLYLFPNDY-YYKDELSELWMAEGFVTPE--ETTKNAGQH-FDDLLSRSML-----SPTEKMVACKIHEFTHRFAKNIAMND---GDRPH-IYH
>Bv3_064590_ezro.t1
IP-LLVDNGLAVEKKFMSFHDVVEKLLDYL---KDD-IRSIGIWGMAGVGKTTIMENLN----VEKNFDIVIWVTVSKGGSVQKIQQAVAERLNVDS---E-CHLASLLCKAL-KKKYLVLLDEVFSDV-----DLRAVGLH-EHGKFVLATRYRSLCHSMDV-DED--KVERMSRGDAWKLFRKIAV-----EHP---IRPVAEQVLKECGELPL-IKVVARMLR------DTWLRILSKLQS----PSDHQ-EVLDVFRLVYDELD-NLKSCLLYGASFPEDHEICQDYLIECWKAEDLI---NAHMFRKEGRNMLETLIDKYLF--CKE----YV----MPLIFRKMALRVADSNWLLYPP---CAR
>Bv3_064600_wiae.t1
-D----SWPIL-----IGS-----RLLSAF----QD-VKKIGIYGNGGIGKTTMMKTFLSQYD--PRFDLVLWV--TRRCSSRKIQNTLAQQL-------D-DEVAMILLQTL-ARKFILFLDDVWE----YMDLLKVGIPD-NDYKIILTTRSIHVCEAMKV-DKF--EAEVLSREQSLRLFRSHAMDS--------DIEPYGRAIVNECYGLPLVIKVVGRALS-------AWKHALKNTLE-----V---------LKIGYSKL--DMRSCFLYSALFTESEAVRISSLVECLVDEGCV------SIRIRGNDIIKQLVDIALL-E---TDDGMV----MHGLICDLALVIL-QKRLLPESSG-GRH
>Bv4_081960_kacj.t1
-SQDRQVCSLFDDSDIFGIEDHKAEIIKWL-NLEKQHVHVIAVVGMGGIGKTTLVRKVYEDEEVRSCFSFYAWVTVSQSYKWKVVLNS----IYQQV---E-VNIINDLRNHL-DERYIVVFDDVWDVE--LWRSVNAALPS-NNSKILMTTRDKNIALHWMA----SYDLQPLPKDAAWDLFCHKTFVHG--ICP-PELEQLSRQMIEKCEGLPLAIVAIAGLLSTR----SEWNKVQSGLGF----ELGSN-KV---LLLSYHELP-YLKPCFLYFGVLPGAYSIDCMRLIRLWIGEGFIQNQ---TLEEVAEEYLNELVHKNLV-QVYANIKKS--LFRIHDILREIILPKLDNLCFCDNS-P--RR
>Bv4_082000_hhjh.t1
-TQDPRVSSLFDESELFDFTRKKTQIFSWL-NLEQQN-DVIAVVGMGGLGKTTLVRKVYEDKKVKEGFSVYAWVTVSQSYRWRDLLNS----IFKQV---E-HTIISKLRIHL-EKRYIVVFDDVWDTK--LWEYVENALPK-RCSGIMMTTREVDVGGAWND----PYKLEALSAKASWDLFCHKTFGNT--NCP-PELENLSREMVGKCEGLPLAIVAMAGLLSTK----FEWIKLYNSFGF----EIGSN-KI---LLFSYYKLP-YLKPCFLYLGMFPEDYIISSNMLVRQWIAEGFIQNQ---TVEEVAKEYLGQLINRSLI-QVH-NNPTE--RFRVHDIVREVILPKLDYLCIGNNL-L--RR
>Bv4_082010_odwq.t1
-TQDPRVSSLFDESELFDFTHKKTQIFSWL-NLDEQD-DVIAVVGMGGLGKTTLVRKVYEDKKVKEGFSVYAWVTVSQSYRWRDLLNS----IFKQV---E-HTIISKLRIHL-EKRYIVVFDDVWDSK--LWEYVENALPK-RCSAIMMTTREVDVGGAWND----PYKLEPLSAKASWDLFCHKTFGNT--NCP-PELEKLSWEMVGKCEGLPLALVAIAGLLSTK----SEWIKLYNSFGF----EMGSN-KI---LLFSYYKLP-YLKPCFLYLGMFPEDYIISSNMLVRLWIAEGFIQNQ---TVEEVAKEYLGQLINRSLI-QVH-NNPTE--RFRVHDIVREVILPKLEYLYIGNNL-L--RR
>Bv4_082220_fjik.t1
-SQDPRISSLFDESELFDFTRKKTQIFSWL-NLEQQN-DVIAVVGMGGLGKTTLVRKVYEDKKVKEGFSVHAWVTVSQSYRWRDLLNS----IFKQV---E-HTITSKLRNHL-EKRYIVVFDDVWDSK--LWVYVENALPK-KCSRIMMTTREVDVGGAWND----PYKLEPLSSEASWDLFCHKTFGNA--NCP-SQLENLSQEMVGKCEGLPLAIVAIAGLLSTK----SEWNKLYNSFGF----EIGSN-KI---LLFSYYKLP-YLKPCFLYFGMFPEDYILSSNRLVRLWIAENFIQNQ---TVEEVAKEYLSELVNRSLI-QVH-DNPTE--RFRVHDILREIILPKLDYLCFGNNS-L--RR
>Bv4_085310_xfwu.t1
SLEFRRTSPTAS-DEVVGLEEDKHLLINKLIN--DEN-QVVTISGMGGIGKTTLAQKIFNASEIKNRFASYAWVCVSEEYLLCGLLKKIIKSFKEL----E-EDLEYRLQKLL-KRRYLLVLDDVWDKE--VLSSLRRALPK-NGSRVIVTTCNNNVT----A-D--AHELKFLSEEESWKLFCKKAFPDSD-----PDLEKLGREMVARCGGLPLAVVVLGGLLS-K----HEWHKVRDHIWRHVT----RD-PI---IELSFIDLP-ELKPCFLYFSLFPEDYTINVEKLIRLWVAEGFIV---EEVMEDVAEEYLTELIHRNMV-QQVG-SLGKA-SCKLHDILRDLALQKAREYNFLHSE---LRR
>Bv4_087170_ygkw.t1
---ALVTTDIKNDNTL---HDNKRKVMSWLME-NAE-ISIIGIYGPGGVGKTMLLKETHNELL----FE-IYWVSVSH-----GITLPMLQDIAEAM-----IRKAASLSYEL-QRKVFLFLDDVWEYF-----PLEEVGP--NGCKLILTSRSLDVCRRMKC-EEV--KVNPLSKEKAWELFAKVL---RD-EIP--EITELAELVAAECAGLPLSLILMAGSMR------QEWRNTLEELQNQAV--IETD--IFPVLKLSYDRLKPKLRQCFLLCALYPKYGEITRDELIVLFRSEGLL---QKQ--FDKGHSMLNKLENVCLL-E---RYDS---KCKMHNFIRDMAIRITVMPRFM------GRR
>Bv4_087290_hjiz.t1
----VRERVE-LTITLVGNNQNIERILTWL---SNG-VTKIGVHGIRGIGKTALMMHIHNKLL--NA--QVYMIPVSDDQKEKDLQGEIAKAVGI-D---G-LKRAALLYTAL-KRKFVLILDGLTKHL-----LEDKIGPA-TKGKMIITSRSLDVCRKTGC-QNNMIAMDRLTDEEALRLFKQKVERD--R-EP--EIEHVAQEIVDLCEGVPLRIVDKATDLR------RAWQENLNNM--------------------------------------------------------------------------------------------------------------------------------
>Bv4_087300_efce.t1
----------------LGVSQKLDEIWEHLV--NAT---RIGVVGPEGIGKSAIMAQVYNQ-LPSNQCH-VYYVNVPRNFSIYRLQDCIAEEMG-VQ---E-IKRAAKIFNVL-KKKFVLILDGLSQY-----FALEEVGP--NGGKLIVTSRDLDICRKMSC----T-MLEPLSAEDAKNLFM------EKANAP--EIEVVASNIIQQCNGIPLRIIDMAVQLR------NEWRCT----------------------------L-SEM---------------------------------------------------------------------------------------------------
>Bv4_087530_ghwz.t1
--DQESTRLPLLGKKPAGTQQNYKRILEWL---QHQ-HHIIGVYGMGGVGKTTLLMSIHDELL--NSYGRVYWVTVSQNWSVHKLQEDIAKVIGL-G---K-RKRAAILHKKL-ANPTVLILDDMWKQF-----SENDVGPG-SSCKTILTTRSLEVCRRMGC--KDVIKAEILHEVEAWDLFVDNLGHY--L-TV--ETKEIARDVAKECGGLPLAINTMACCMR------HEWKNALKEL-KQVD--MEDD--VLRILQYSYDRLNEMVQNCFLSCILYPEDEDIERETLIELWINEGLLD-ESKEDQVAKGHTILNKLLNWCLL-ETFNN---CV----MHDLIRDMTIKMT---RFMEEQWS-LKK
>Bv4_087560_hrdz.t1
--DQESTRLPLVGKKIVGAQQNYERILGWL---QNH-HHIIGVYGMGGVGKTTLLLLIHNRLL--ESYGRVYWVTVSQNWSVHKLQEVIANLLGM-E---A-RKRAAILHNRL-ANPTVIILDDMWKLF-----SEDDVGPA-SSCKIVLSTRSLELCRKMGC--SDVIKANILQEDEAWDLFVDKLRHY--L-TV--EAKQIARYVAEECCGLPLAITTMARSMS------HEWQNALNEL-KQTD--MEDD--VLRILQYSYDRLNKMVQNCFLSCILYPEDLEIKRKTLIDLWIDQGLLD-ESRKEQVVKGHAILNRLENLCLL-EVFDD---CV----MHDLIRDMAIMIT--PCFMEKKWS-LKN
>Bv4_087580_pskn.t1
--VPESTRLEMLGKKPTGTQKNYERILEWL---QHQ-NHIIGVYGMGGVGKTTLLMKIHDELL--NSYGRVYWVTVSQNWSVHKLQGDIAKVLGL-G---K-RKRAAILHKKI-ANLTVLILDDMWKQF-----SENDVGPG-SSCKTILTTRSLEVCRRMGC--KDVIKAEILHEVEAWELFVDNLGHY--L-TM--EAKEIARDVAKECGGLPLAITTMACCMR------HEWKNALKDL-KQVD--MEDD--VLRVLQYSYDRLNKLVQNCFLSCILYPEDKKIKRTTLIDLWINEGLLD-ESMEEQVNKGYSVLNKLANWCLL-ETFDD---CV----MHDLIRDMAIMIT--PRFMDEQWS-LKK
>Bv4_087950_zpga.t1
---WRDNFVEF-RSRRSAYDRIMEGLE-----------DIIGIIGMGGVGKTKLVVEIG--KNAKDKFSQVVMATVSQSPNIRNIQGMLADMLKFKD-----NELQRRFQ----ESKILVILDDVW--E--LIDMERIGIPS-NGSKIILTSRLQKVCEEMDC-TFV-R-LDVIEEAEALALFNKYA-----QQRP--NLKSKAKMIVSECAGLPLAVITVGSALKDKS---------------------------------------------------------------------------------------------------------------------------------------------
>Bv4_088010_uznf.t1
---WRDNFVEF-RSRRSAYDRIMEGLE-----------DIIGIIGMGGVGKTKLVVEIG--KNAKDKFSQVVMATVSQSPNIRNIQGMLADMLKFKD-----NELQRRFQ----ESKILVILDDVW--E--LIDMERIGIPS-NGSKIILTSRLQKVCEEMDC-TFV-R-LDVIEEAEALALFNKYA-----QQRP--NLKSKAKMIVSECAGLPLAVITVGSALKDKS---DATRKLSKSSFV-----DVES-DIYACLKLSYDYLD-DTQRCFILCSLYPEDSEIKVEDLVGLWLYQNVESVD---QARRKILTSVQQLENACLL-S----YAATS-SCKMHDMVRDVALWITK------GL-FLFRR
>Bv4_088020_rpxc.t1
GI-----------------KRAFDDIMRAL---KRE-QSMIGVYGMGGAGKTSLVKKA-IIAA--EMYSKVVVSVVSQALNVHKIQGELGEQLGL-R---E-LGRATQLKNRM-LEKILVVLDDVWNKI-----DLTIIGPH-KGCKVLFTTRLKPVCSLMDC-KE-PIK--------------------------------------------------------------------------------------------------------------------------------------------------------------------------------------------------------
>Bv4_088030_hdaa.t1
---WRAGFVNF-SSRKFEYNRIMEGLK-----------DLIGICGMGGIGKTKLVEEIG--MNAKQRFDHVVIATVSQEVDIRNIQGIFADMLTFTE-----YELREKLE----ESKILVILDDVW--E--KINMESIGVPS-NGCKIILTTRSEEVCDDMGC-SLI-Q-LGKIDDKEAMGLFNKSAI----YKKP--KLIKITEKIVKECAGLPLAIVTVGRALRGRS---DAALKLSNSSYV-----DIQD-DVYACLKLSYDYLE-DVQNCLLLCSLYPEDSMIMVEELVGLWLFEKVESVD---EARQKIIKFVEILEKASLL-SLEQ--------CKMHDVIRDVALWIAK-----YGP-FILKK
>Bv4_088060_owmm.t1
GI-----------------KSAYDDIMRAL---T-T-KSLIGVYGMGGVGKTSLVTKA-SVAA--DSFSKVIVSVVSQAPNYHRIQADLGEQLCL-R---E-LGRATQLMSRI-HETILVVLDDVWTDI-----DLTTIGPY-KGCKVLITTRVERVCSKMGC-EE-TIKLHPLDDKDSWDLFKRHVGTT--APSP--QLEAVAKKVTQECDSLPLALVVVASALR-------EWEFALKKLQSIQD---IEP--VYQRIELSYDFLRETTKKCFLMCSLFPEDYEISVEVLTRYALGYGLFT-TTYHTAKTQVKIIISHLLACSLL-LPD-T---RI----MHDMVRDAAIWIT--EVFLDPKLA-M-A
>Bv4_088080_qfrz.t1
---WRAGFVNF-SSRRSEYNRTMEGLK-----------DLIGICGMGGMGKTKLVEEIG--MNVKQRFDHVVIATVSQEVDIRNIQGIFADMLTFTE-----YELQEKLE----ESKILVILDDVW--E--KINIESIGVPS-NGCKIILTTRSEKVCDDMGC-SLI-R-LGKIDNNEAMGLFNKSAI----YKKP--KLIKITEKIVEECAGLPLAIVTVGRALRGRS---DAALKLSNSSYV-----DIED-DVYACLKLSYDYLD-DVQNCLLLCSSYPEDSKIMVEELVGLWLFDKVESVD---EARQMIINSVEILEKASLL-YLEK--------CKMHDVVRDVALWIAE-----YGP-FILKK
>Bv4_090940_iuzt.t1
--QLTISSMCIEEFKLVGTEKPKTDIIDKMNKLDSR---TLTVVGKRGLGKTTIVGSVYKDTIVSEYFPFRAWVGVSQYGNTLDMFKSIAKQLYDTG---E-DSLICRVQKFL-EKRYMVVFDDVEDIK--VRELVR-ALPD-KGSKILITTRSKNVSREFDA----EYEVEPLPLDMAWELFCKKTFQSDG-KCP-GWLEARAREVLNKCEGVPLIILAIGRLLSTK----SVWEKVCHGLGH----CLES--KI---LIRSYYELP-SLKPCFLYFGLFPKDYHVDKMRLIRLWIAEGLIKEK---TPEQVAEENLNELLSLSMV-EVV-DSSEEP-TLRVHEFLHEIILSKLQELSFCKYS-D-PRR
>Bv4_091520_ohgj.t1
-VNPLDA-YSYKKSEIIGRDEARSEIIRRLTS--GDA-VVLPIVGFGGIGKTALAKLVFNDEWVASNFDIKLWACVSEKFDLQKTIEEILNSVSN-E---M-RQLHEKLREIL-GRKHFLVLDDVWIEDIKVWRDLENLV-E-KGSVILVTTRSDMVASTVGN-VD-PYCLDNLPGDVCWSIFKQLAFREGETRYP--NLATIGKSIVEKCGGVPLVVKVLASLLR------KEWRRISENLHL------HND--IKQALRVSYNKLP-QLKACFSYCSLFVKDSKLNPPILSCLWSALGILQ-RDNEELESIGYKYCEDLLSRCLL-Q-------------MHDLFHDLATDLV-GEEIA-VSD--CRH
>Bv5_105960_cxug.t1
-----------VDSSVVMVDCVCETTIKDHV---RK-LELISIVGMPGLGKTTLAKKLFNDPVVLKKFYPCGWCRVSRGYNHKILLRDILDSINRLD---E-GQLADTLYKNL-GSKYLIVLDDIWNTD--PWDDCQMCFP---GSRIIFTSRMEDIQLQGKP----PYKLPFLSPDDSWYLLKHNVFQDGE------DFEEVGKIIAERCQGLPLAVNLIAGHLR------SLWEEVSASYSA-----IGDD-KL---LEHIYKHLP-SLKPCMMYCAGFPEKNEIKVQKLMRLWIAEGFIQKT---SLEKVAEITLADLINRSLV-IAVDSANGRI-TCILHSWLHDFFLRKAQEENFL------HHR
>Bv5_105980_aezo.t1
-----------VDSSVVMVDCVCETTIKDHV---RK-LELISIVGMPGLGKTTLAKKLFNDPVVLKKFYPCGWCRVSRGYNHKILLRDILDSINRLD---E-GQLADKLYKNL-GSKYLIVLDDIWNTD--PWDDCQMCFP---GSRIIFTSRMEDIQLQGKP----PYKLPFLSPDDSWYLLKHNVFQDGE------DFEEVGKIIAERCQGLPLAVNLIAGHLR------SLWEEVSTSYSA-----IGDD-KL---LEHIYKHLP-SLKPCMMYCAGFPEKNEIEVQKLMRLWIAEGFIQKT---SLEKVAEITLADLINRSLV-IAVDSANGRI-TCILHSWLHDFFLRKAQEENFL------HHR
>Bv5_105990_mxxc.t1
---KEKKLPVVEKDDVVGFDVEAQNVIKLLNE--ED-LKIVTIVGMPGLGKTTLANKIYTDRKLEFDFMVRSWVYVSKKYTRKEVFLNILRDISGGT---DADELAKEVRCKL-HTKFFVVMDDVWTPE--AWTDLSVAFPH-SGGRILLTSRHNEVAERAQI-T---YKLRFLTNDECLELLMRKVF-RKE-ACP--TFKTVAQDIAVKCDGLPLAVVIIAGILL-K----SWWTKIANKVSQ-----VTRD-QV---VRLSYDNLP-HLKVCFLYFGVFPENFEIPAKKVILLWIAEGFIEYK-GESLEETAADYLEELVDKNLV-LAPKTHDGRI-MCRIHDMMHDLCKQEAEEENLFLVA-F--RR
>Bv5_113770_efty.t1
--DHDSTRLP-PPIVPWGRALNSKTILQWL---EDH-HCIMGVYGMGGVGKTTLLMSIYNVLQ--HCYGLAYWVAVSQNCSVHKLQKHIAKELGV-E---E-RKRAAILHKTL-GKQTVLILDDMWKPF-----LGHEVGPG-NNCKIILSTRSLEVCRRMGC--KNVIKAEVLQEGEAWDLFRDKLGDN--L-TV--EAEQLARSVARECGGLPLAVATMARSMS------YEWQNALTELRKQVD--MKDD--VLSKLQYSYDRLNKMFKNAFVSCVLYFGDDSIKRTELIDLWVSEGLLD-ERREEQVIKGHTILNRLENSCLL-EITGG---SV----MHDLIRDMAIMIT--PHVMKEHWS-LEK
>Bv5_113940_uhsx.t1
RLRKLQEQRQWDYNSLAGRNKDLDRLIKLL----SNNLTVVGIVGLAGLGKTTLSKQVAKVPEVKKYYSWIFWLVVSHTFDVGVILKKMAEQLFK-N---D-EALVKGLHQKL-GKRYLLILDDVW--DTFLWETLKFALES-KGTTVLMTSRDKKVLANINT-YGDTYELEGLDNDDSWSLFKRTVGSGNL------EFQELGRSMIKKCGGVPLAITALGDLLR------EKWREVEKHEQD-----------ILPSLKLSFNYLPVALKKCFSYCAIFYKEDVIQKDKLIQMWMAQGFLQ-P---NMEGVGEESVDILLNSSLF-QPSC--LGTF----IHELVSSLAHAS--GEECLSLTT--ARH
>Bv5_116410_yxaz.t1
NVVQLKVQRELAGRGLIGRDQDEANILRTLLNCWRQRLVNKSCLGL---GKTALSKRVFDRDEVKKHFYKRIWVCVSHDFEVKGILEKMVELVDD-E---Y-QAMVAKLEMNL-GKRYLLVLDDVWDTLSSVWESFRSMLDS-KGTAVLATSRSSQAVA-----------------------------------RQ--EYLTLSG-IVNM------------------------------------------------------------------------------------------------TKISSDVR----HVCF-----------------------LTEESPTPKL-KEKL---------Y
>Bv5_125470_cimm.t1
------------------RDEARSEIIRRLTS--GDA-VVLPIVGFGGIGKTALAKLVFNDEWVASNFDIKLWACVSEKFDLQKTTEEILNSVSN-E---M-RQLHEKLREIL-DRKHFLVLDNVWIED----------I-S-TGSISLY------------------------------------------------------------------------------------W-------HL------RVK---------------------------------------------------K-----------------------------------------------------------------
>Bv6_129390_pdxa.t1
-IDLFND-CSYNESVIVGRDEAKKELITRLLA--GTAPCVLPVVGMGGIGKTTLAKLVYKDLSTGDQFDMKLWACVSHKFNLSKLLENIINQASN-D---L-EQLVRKLQNLL-GKKYFLVLDDVWLDDASDWTDLKSIF-K-VGSAILVTTRSAQVASITQT-IK-PYDLDRLPDDVCWSIFEQLAFMEDENKYP--NLYEIGRSIVEKCAGVPLVVKSIGSLLR------GEWQRINNNLHG------SNK--VLQLLRISYDKLP-HLKPCFVYCALKAKDVELYPTQLIYLWNAHGLLK-LGAGEIEACGYANAMNLVSRSLL-E-------------IHDLLHDVAVDIL-GNELA-VSE--TRH
>Bv6_141020_moqj.t1
-ADLFND-CSYNKSAIVGREEAKIEVINRLLA--GNVPYVLPLVGMGGIGKTTLAKLVYDDLG-GEHFDLKLWACVSDTFNKTKLLEDIIKDASG-D---L-GQLVQKIQSLL-GNKYFLVLDDMWFEDRSEWLELKSIF-K-VGSVILITTRSTQVASITQT-MP-EYNLDRLSDDVCLSIFNRLAFMEGENTYP--NLHDIGRSIVKKCAGIPLVVKSIGSMLY------REWQRINDNLQE------HNK-RVLKLLRLSYDKLP-HLKPCFAYCALTPKDCILRPIAMTYLWSAHGLVE-LEKYEIEDRRCATMMALVSRSLL-Q-------------IHDLLHDLAIDIM-GEELA-VSE--TKH
>Bv6_141050_tjei.t1
-ADLFND-CSYNKSAIVGREQAKIEVINRMLA--GNVPYVLPLVGMGGIGKTTLAKLVYDDLG-GEQFDLKLWACVSDTFNKTKLLEDIIKDASG-A---L-GQLVQKLQSLL-GNKYFLVLDDIWLEDRFKWIELKSIF-N-VGSVILITTRSAQVAS-------------------------------------------------------------------------------------------------------------------------------------------------------------------------------------------------------------------
>Bv6_141080_tcjf.t1
-ADLFND-CSYNKSAIVGREQAKIEVINRMLA--GNVPYVLPLVGMGGIGKTTLAKLVYDDLG-GEQFDLKLWACVSDTFNKTKLLEDIIKDASG-A---L-GQLVQKLQSLL-GNKYFLVLDDIWLEDRFKWIELKSIF-N-VGSVILITTRSAQVASIAQT-IE-PYNLDRLSDDVCLSIFNRLAFREGENKYP--NLHDIGRSIVKKCAGIPLVVKSLGSLLY------REWQRINDNLH-------HDK-RVLQLLRLSYNKLP-HLKPCFAYCALIPKDTQLGSELLTNLWSAHGLLE-LGKHEIEDCGYASVMELVSRSLL-E-------------MHDLLHDLAIDIM-GEELA-VSE--TKH
>Bv6_151170_dauh.t1
EMMH----NNNRQIPLVGRDNDVKAIIDDLIT--RGS--GVSIIGMVGLGKTVLAQTIMNDARVVKEFSVRLWVGMLNQFNKE-------------------------IKDKL-KHKNLIIFDNLLEVTHGDWDDFWSTVDD-KGKTLLITTRNPKISSMTST-EP--YFLRSLSEDCCKGVIMKKGSSHNQPRFP-----VVAGLLASKCEGLPLVARIIGLVLA------DYWDTLLNEWPV------KEE--IFPVLQSSYDNME-DMKNCFAFLSLFPHNYHFNMDDLLQLWVGEGFIQ-QGSSSLVQIGRTHLDDLLGRSIL-QVT-----RF----LHKFNQKFAQLAA-TGTYMSLNN--TRH
>Bv6_152750_xsex.t1
HPDPRSWFGFTESL--VDIQRRKEEIITELDL--QKRLNFLAVRGEAGIGKTTVVNQVY--EEIRSQFGLSASVTVSQSYKPADKLLEILEKFGAPE---E------VFRNYM-KLSYIVVLDDVWDCD--LLRCIDVALPQ-EGSRILMTTRNKKVAKYWKT-S--LYVAKRLSEENAWNLFCKRLFNNNN-----RALEKVSREISAKCAGLPLVILAVAGLLATK----SVWKKVRDNLGHQYK----KSYKI---MLYSYHDLP-NLKACFLYFGMFPEDHEIEVSKLVRSWVAEALAKS--AYTPEEVAEDYVKDLIERGLVMKINH-KNNTMYSVRIHDVLHEIIREKSKELDFCNSQ---PRR
>Bv6_152760_fdhj.t1
QPDPRSWFRFTESL--VDIDRRKEEIIMELDL--QKRLKFLAVRGEAGIGKTTVVNQVY--EEVKSQFGLSAWVTVSQSYKPADILLKILEEFGVPE---A------MLRNYM-NLSYIVVLDDVWDCD--LLKCIDVALPQ-EGSRILMTTRNKKVAKYWKS-S--LYVAKRLSEEDAWELFCKRLFNNNN-----RALEEVSREILAKCAGLPLVILAVAGLLATK----SVWKTVRDNLGHEYK----KSYKI---MLYSYHDLP-NLKACFLYFGMFPEDHDIEVSKLVRSWVAEALAKS--AYTPEEVAEDYVKDLIERGLVMKISH-KNNTMYSVRIHDVLHEIIREKSKELDFCNSQ---PRR
>Bv7_157130_rfjq.t2
SSRKPRSYPYD-DAEFVGLEKDTKKLVEVLVG--EGK-TLVSIVGMGGSGKSTLARMLYNHPYTKECFDCRAWVYISQEWSTKNVLSEILRKVSSH----V-EELVDKLRSIL-KRSYLVVLDDVWRKE--ALEQILPALPN-NGSKIVITTRNQEVIQFQDL-Q--RHEPRPLSKEESWELFCKIAL---N-----ESYEGLGKEMLQKCDGLPLAIVALAGILNTK----REWQQVSETVRTRVM----EGYEM---LALSYDDIP-DLKPCFLYLGVFPEDCQIPTGMLTRMWIAEGLVTS--DTSLEDAAMQCLEKLSNRFMI-QVVR-FEGAI-VIHLHDLLRELCIKKAREQSFLNSP---SRR
>Bv7_159070_qhcp.t1
RSHDRRASSLFEEAEVVGIEGDREHLVDWLVNGETK---VFSIVGMGGLGKTTLARKVYDSQIVINHFSNQAWVTVSQSYKVEELLKKTLKHFYKKR---E-TLLMFELREYL-QKKYMVVFDDVWSVE--FWEFIRHALPS-QGSRVLITTRYKEVAHSCKT----SYKLNRLPEEKALELFCKKVFYYAGIQVP-PELKELANNIVRRCEGLPLAIVAIAGLLSTK----IEWQELEKNLGS----ELLTN-RI---LSLSYYELP-YLKLCLLYFGMLPEDYSIRHARLIRLWIAEGFVKGV---SVEQVAKEYLVELINRSLV-QVS-DVDEKI-TIRVHDLMREIILSKSEELRYGENS-S-ARR
>Bv7_168360_mgxu.t1
--------------------EYVNRIIGWL---GNN-ISTIGIHGMGGIGKTTLAIELYTRLS--HDSSASAWVSVGIDFTVFQLQQKIASAFGI-D---V-IRRASILNAFL-GLKYILFLDDLWGDF-----RPEDVGP----CKLILISRLLDVFRILRC-QK-ILKIETRSEEETWQVFQHCIGHG--N-LK--EVPSCKKLVYHKCAGLPLAIITLANNMR------SRWREFLEIM-D--I--QNID--VFSRLKLSYERLNIKLQRCFLYSALYLKDKSVSREELIRLWIGKRLID-DSLQAQFDMGHSILNKLLNSCLL-ECQ-D----I----MHDLVRRLAISIL--DSNMKWEL-----
>Bv7_168460_qctg.t1
----------------IGQSDVLDQVQALLR--GDE---RISIYGIEGIGKTFLMKHLHNSVLVEEKFD-VFWVTTPRQFSIERVQDAVAAAVK-CD---S-V-RARILSNKL-AQGFVIFLDNVPESR---ISDLDQIGSG-SKSKVVITTTSNYASEMLDS----T-KLGRLSDEEACELLK------NEISTR--SLNSVTSLLAKKCHGVPRMVVDVATRMR------CEWRNA----------------------------L-FELR-------GTPFSV----------WTSQ----------------------------------------HC-----------------------------
>Bv7_168480_ojty.t1
--------------------EYVDKIVGWL---ADD-ITSIGIYGMGGIGKTTLGLQLHNWIR--HGSTAIAWVSVEMDITVYQLQQKIADAIRL-D---E-NRRASMLHAFL-RNKFILFLDDLWGAF-----RREDIGP----CKLILISRLLDVCRTLHC-QK-IIKVEPLSEEESWQLFHHNIQKG--D-PK--EVSSVRKLVYNECAGLPLAITVLANSSK---------------M-G--T--QLDD--VFSRLQLSYKRLNVKVQRCFLYAALYPKGYAISKEELIRVWIGGRLID-DSLQVQYDMGYTVLNKLLNSCLL-ECQ-D----V----MHDLVRHMALSIA--DNFVILECC-LHA
>Bv7_168510_pfok.t1
--------------------EYISRIIGWL---GNN-ISTIGIHGMGGIGKTTIAIELYTQLL--HD--LAAWVSLGIDFTVFQLQQKIASAFGL-D---V-IRRASILNAFL-CSKYILFLDNLWGDF-----RPEDVGP----CKLILISRLLDVFRILRC-QK-VLKIETRSEEETWQLFQHSIGYG--D-SK--EVPSCKKLVYHKCAGVPLAITTLANSMR------SKWREFLETV-E--T--QNIE--VFSRLKLSYERLNIKLQRCFLYSAVHLKDKSLPREDLIRLWIGDRIID-DLLQAQYDMSHTILNKLLNSCLL-ECQ-D----I----INDLIRCVALSIL--DSNMKTGVT----
>Bv7_168550_inik.t1
-----------------GKLENLEKILSWL---SDD-INKIGVFGMGGCGKTTLAVHVYNRIL--SDR-VLVWVTVGMNFDVHKLQLCISRAVGL-D---E-TKGAARLHDYL-KRRYVLILDNLWEHY-----SFEKVGP----CKVIITTRMLSICRRTGC-QK-TIKIGMLGDCEAWQLFCSVLEYE--P-GD--DIGHIAQLVCQECAGLPLGIVHMARSLR------SEWKYSMRQL-KDFL--VTKH--LYLKLHSSYARLAAKIKLSLLYYTLYPKDCKIQREELIRLWIAVGLID-ESLQAQYDQGHTIVNELVDSSLL-ESG-D----V----MHDVIRNMAVKITICNSQLALEFK-IHA
>Bv7_168650_jfwy.t1
----------------IGQLDALDQLQVLLR--SDE---RIYIHGIEGIGKTFLMKHLHNCVLAEEKFE-VVWITIPRQFSIERVQDAVAAALK-CD---N-V-RAKTLSDML-ARGFVLFLDNVPEAR---VSDLDRIGSG-SKSKVVITTRLTYVSEMLDS----T-KLDRLSDEEACELLM------NEPSGR--MLNSIPGLLANLCHGVPRTIVDIATCMR------REWKNV----------------------------L-FELG-------RTPIS--------------------------------------------------------------------------------------
>Bv7_168690_xpza.t1
--------------------EYVAKIVSWL---AND-ITTVGIYGMGGIGKTTLAVQLHSWIQ--HASVDIAWVYVEMDFTC------------------------------------ILFIDNLWGDF-----RREDVGP----CRLVLITRLLDVCRRLHC-QK-IVKVEALSEEENWQLFHHSTECG--S-LN--ELSSIRKLVYKECAGLPLAVTVLANTIK--------------FM-G--T--QLDD--VFNRLKPSYERLNVKLQRSFLFAALYPKGYAIHKKELIWLWIGQGIID-ESLQAQYDMGHTMLNKLLNSCLL-ECQ-D----V----MHDLVRRMALSIA--DNFMKMEFS-LHA
>Bv7_177740_zcug.t1
--------------------ECVDRIISWL---DND-VDTIGVYGMCGVGKTTLATQLETRLL--HDFSDVAGVSVGVNCSVYKLQQDIAGAFGI-D---K-TRRASMIEAFF-RRKCVLILDDLWGDF-----RRKDVGP----CKLVLISQSLDVCRVLGC-EK-VLKVEPLSEGKTWKLFNHSIGGG--N-NE--DVCRIRKLVYDKCAGLPLAIVELAKRLR------NSWREVLEGT-NRSM--HLED--TFSHLKLSYERLSIKLQQCFLYSAIYPKGHAISREELIRVWIGEKLID-DSLLAQYDKGHSILNKLINSCLL-ECE-D---CI----IHEVVRHMALSIA--DSFMKFEFR-VRV
>Bv8_199260_qrne.t1
--LL--RIDPKCVPTV-GLNAAMVVALETI---ADD-AQMIGIYGLGGVGKTTLLKKINNEYIRTNEFEAVIWVTVSKDFNQERIQRVLISRLGL-S---Q-EMLTSRIYNFL-RIKFLLLLDDVWRRL-----DLENIGPR-NKCKVVFTACSEDVCSDMDA-NK-KLKVDFLSEEYSWCLFSEKA---GGVNSD--HIKPHAEAIVKRCGGLPLALITVGRAMA------KEWEHVVEASEI-----ME-D--VFTILKFSYDSLQDTLKMCFLYCALFPEDYPLEKEQLIDYWIGEGFLD-GVYS-LHNKGHAIIGSLKVTCLL-E--TD---QI----MHDIVRSFALWIANVEKAVVE-KW-VER
>Bv9_203570_geqf.t1
GP-PRWSSPVYDHTQVVGLERDTRKLKDWLSQSDSSGILSIGVVGMGGLGKTTVAQTVFNDKDIDLRFEKRIWVSVSQKFNEEQIMRSILRYLGDTNIGDNHGDLLRRINQYLLGKRFLIVLDDVWSEDTSWWVRIYEGLPKGNGSCIIVTSRIEEVTRKMRVQEARIHRPQVLNEGHSWSLFCNVAFAETHGECTSTELESVGKEIVSKCRGLPLAIKAVGGMMLCKPPYYHEWRRIADHFRDELG---VEDNSVMASLQCSYDELPPYLKSCFLSLSIYPEDCEISKDQLVRWWIGEGFVPVRNGRLATEASEDCFSGLTNRCLVEVVEWDYNGKISTCKVHDMVRDQVIKIAADDAFSGLSAAHCRH
>Bv9_223370_arxt.t1
-----------KEEKFVGLDDQVKKIVCDLV--TGEN--VIGVWGKSGVGKTTLAKEVYFDHVIRKHFNRFSWVHVPQNWKFCGLLRGILTCATKSD---D-QELINEVYEVL-EKKCLVVLDNVWSWE--IWDGIKAAFPDDSGSKFLFTTENRQVAEKMYE-----HEIKCLSYDQSWELLQSNLF-GID-GTP--KMMEMVKKMLKLCQGIPLAITALGGLMV------EEWQILLDFLSSHNN-GKNHE-KV---MEVCYYALP-YLKNCFLHLGNFPENFDIPTKNLCNMWVAEGIVVLTRGESLEDFAENCLSELLQRGLV-QVSQSSNGSV-SCRMHDLMRDLCLRVSKEENFLEVV-V-TRR
>AT4G26090.1
--I--------IKSVV-GNTTMMEQVLEFL---SEE-ERIIGVYGPGGVGKTTLMQSINNELIKGHQYDVLIWVQMSREFGECTIQQAVGARLGL-S---G-ENRALKIYRAL-QKRFLLLLDDVWEEI-----DLEKTGPE-NKCKVMFTTRSIALCNNMGA-EY-KLRVEFLEKKHAWELFCSKV---WRLESS--SIRRLAEIIVSKCGGLPLALITLGGAMA------EEWIHASEPAEM-----MN-Y--VFALLKFSYDNLEDLLRSCFLYCALFPEEHSIEIEQLVEYWVGEGFLT-SGVN-TIYKGYFLIGDLKAACLL-E--TE---QV----MHNVVRSFALWMAYKELILAE-NW-ALV
>AT4G10780.1
--APKL--EMRIQPTIMGRETIFQRAWNRL---MDD-VGTMGLYGMGGVGKTTLLTQIHNTLHTKNGVDIVIWVVVSSDLQIHKIQEDIGEKLGF-I---E-SQKAVDILNCL-KKRFVLLLDDIWKKV-----DLTKIGPE-NKCKVVFTTRSLDVCARMGV-HD-PMEVQCLSTNDAWELFQEKV---GQGSHP--DILELAKKVAGKCRGLPLALNVIGETMA------QEWHHAVDAAEF-----MDDH--ILLILKYSYDNLNKHVRSCFQYCALYPEDYSIKKYRLIDYWICEGFID-GGKERAVNQGYEILGTLVRACLL-S--EK--NEV----MHDVVREMALWTLNKERCIVE-DW-VRR
>AT4G27190.1
--ESTPERVEHPGVSVVHQSNMLAKIRDGL---TSE-AQKIGVWGMGGVGKTTLVRTLNNKLREGATFGLVIFVIVSKEFDPREVQKQIAERLDI-D---E-EKLARRIYVGL-ERKFLLILDDVWKPI-----DLDLLGPN-KGSKVILTSRFLEVCRSMKT-DL-DVRVDCLLEEDAWELFCKNA---GDVRSD--HVRKIAKAVSQECGGLPLAIITVGTAMR------KLWNHVLSVPWI-----IEEK--IFQPLKLSYDFLEDKAKFCFLLCALFPEDYSIEVTEVVRYWMAEGFME-ESQEDSMNEGITTVESLKDYCLL-E--DR---TV----MHDVVRDFAIWIMDDSHSLDK-LA-LRR
>AT4G27220.1
--KSSREIVERLGPSFHPQLEMLDKLKDCL---KKK-VQKIGVWGMGGVGKTTLVRTLNNDLLYAATFALVIWVTVSKDFDLKRVQMDIAKRLGK-R---N-Q-LGLTICERL-LKNFLLILDDVWHPI-----DLDQLGPS-KDSKVVLTSRRLEVCQQMMT-NE-NIKVACLQEKEAWELFCHNV---GEANSD--NVKPIAKDVSHECCGLPLAIITIGRTLR------EVWKHTLNAPSI------EEK--IFGTLKLSYDFLQDNMKSCFLFCALFPEDYSIKVSELIMYWVAEGLLD-GHYEDMMNEGVTLVERLKDSCLL-E--DS---TV----MHDVVRDFAIWFMEGFHSLDK-FV-VQR
>AT1G63360.1
--ASTSAFEERLQPTIVGQDTMLDKAGKHL---MED-VGIMGMYGMGGVGKTTLLTQLYNMFNDKCGFDIGIWVVVSQEFHVEKVQDEIAQKLGL-G---K-SQKGICLYNIL-EKSFVLFLDDIWEKV-----DLAEIGPK-KGRKLAFTTRSQEVCARMGV-EH-PMEVQCLEENVAFDLFQKKV---GQGSDP--GIPQLARIVAKKCCGLPLALNVIGETMS------QEWRHAIHAAEF-----MEDK--VLPLLKYSYDNLKEQVKSSLLYCALYPEDAKILKEDLIEHWICEEIID-GGIEKAEDKGYEIIGCLVRASLL-M--EDGDGAV----MHDVVREMALWIAQKEAFIIK-NW-VRR
>AT1G58602.1
PLEIRRTFPKDESG--VALEENVKKLVGYFVE---ED-NVVSITGMGGLGKTTLARQVFNHDMVTKKFDKLAWVSVSQDFTLKNVWQNILGDLKPKE---E-YTLQRELYQLL-MSKSLIVLDDIWKKE--DWEVIKPIFPK--GWKLLLTSRNESIVA--PT-N--TFKPECLKTDDSWKLFQRIAFPIND-----EEMEKLGEKMIEHCGGLPLAIKVLGGMLAEK----HDWRRLSENIGSHLVRTNFND-YV---LSLSFEELP-YLKHCFLYLAHFPEDYEIKVENLSYYWAAEEIFQPR-GEIIRDVGDVYIEELVRRNMV-ISER-KTSRF-TCHLHDMMREVCLLKAKEENFLNPP---SRR
>AT1G59780.1
AQELRHTFSSEESN--VGLEKNVEKLVEELVG---ND-SGVSITGLGGLGKTTLARQIFDHDKVKSHFDGLAWVCVSQEFTRKDVWKTILGNLSP-----E-DDIQKKLFQLL-TKKALIVFDDLWKRE--DWYRIAPMFPK-AGWKVLLTSRNDAI-------H--PFKPELLTHDECWKLLQRIAFSKQK-----KEMVKMAKEMTKHCKRLPLAVKLLGGLLDAK----RQWKLISENIISHIVGTSSNE-HV---LSLSFEGLP-YLKHCLLYLASYPEDHEIEIERLSYVWAAEGITYPG-GATIRDVADLYIEELVKRNMV-ISER-LTSRF-KCQLHDLMREICLLKAKEENFLTSS---SRR
>AT1G58807.1
PQEMRQKFSKDDSD--VGLEANVKKLVGYLVD---EA-NVVSITGMGGLGKTTLAKQVFNHEDVKHQFDGLSWVCVSQDFTRMNVWQKILRDLKP-----Q-DTLQGELIRLL-TSKSLIVLDDIWEKE--DWELIKPIFPK--GWKVLLTSRNESVAM--RR-N--TFKPECLTTEDSWTLFQRIALPMKD-----EEKEELGKLMIKHCGGLPLAIRVLGGMLAEK----HDWRRLSENIGSHLVRTNFND-NV---LSLSFEELP-YLKHCFLYLAHFPEDYEIKVENLSYYWAAEGIFQPR-GETIRDVGDVYIEELVRRNMV-ISER-KTSRF-TCHLHDMMREVCLLKAKEENFLSRP---SRR
>AT1G53350.1
SLEIRQTFSRNESD--VGLDQSVEELVDHLVE---ND-SVVSVSGMGGIGKTTLARQVFHHDIVRRHFDGFSWVCVSQQFTRKDVWQRILQDLRP-----E-YTLQGELFELL-SGRYLLVLDDVWKEE--DWDRIKAVFPR--GWKMLLTSRNEGLGL--HA-D--PFRPRILTPEQSWKLFERIVSSRRD--------EAMGKEMVTYCGGLPLAVKVLGGLLAKK----LEWKRVHSNIVTHIVKSGLSD-RV---LSLSYEDLP-QLKHCFFYLAHFPEDYKIDVKILFNYWVAEGIITP--GSTIQDTGESYLEELVRRNMV-VVEE-LTSRI-YCQMHDMMREVCLSKAKEENFITTT---SRR
>AT1G62630.1
--ASTSAFEERLQPTIVGQKKMLDKAWKHL---MED-TGIMGMYGMGGVGKTTLLTQLFNMFNDKCGFDIGIWVVVSQEVNVEKIQDEIAQKLGL-G---I-SQKGVHLFNFL-NKKFVLFLDDLWDKV-----ELANIGPQ-KGCKLAFTSRSLNVCTSMGD-EE-PMEVQCLEENVAFDLFQKKV---GQGSDP--GIPQLARIVAKKCCGLPLALNVIGETMS------QEWRNAIHAAEF-----MEDK--ILPLLKYSYDNLKEHVKSSLLYCALYPEDAKIRKEDLIEHWICEEIID-GGIEKAEDKGYDIIGSLVRASLL-M--EDLKGSV----MHDVVREMALWIAQKEAFIVK-NW-VRR
>AT1G58848.1
PQEMRPRFSKDDSD--VGLEANVKKLVGYLVD---EA-NVVSITGMGGLGKTTLAKQVFNHEDVKHQFDGLSWVCVSQDFTRMNVWQKILRDLKP-----Q-DTLQGELIRLL-TSKSLIVLDDIWEKE--DWELIKPIFPK--GWKVLLTSRNESVAM--RR-N--TFKPECLTTEDSWTLFQRIALPMKD-----EEKEELGKLMIKHCGGLPLAIRVLGGMLAEK----HDWRRLSENIGSHLVRTNFND-YV---LSLSFEELP-YLKHCFLYLAHFPDDYEINVKNLSYYWAAEGIFQPR-GEIIRDVGDVYIEELVRRNMV-ISER-KTSRF-TCHLHDMMREVCLLKAKEENFLSRT---SRR
>AT1G61180.2
--PPRSEVEERTQPTI-GQEDMLEKAWNRL---MED-VGIMGLHGMGGVGKTTLFKKIHNKFAIGGTFDIVIWIVVSKGVMISKLQEDIAEKLHL-C---E-SDKATDIHRVL-GKRFVLMLDDIWEKV-----DLEAIGPV-NKCKVAFTTRSREVCGEMGD-HK-PMQVNCLEPEDAWELFKNKV---GDSSDP--VIVELAREVAQKCRGLPLALNVIGETMS------QEWEHAIHAAEF-----MQNK--ILPILKYSYDSLGEHIKSCFLYCALFPEDGEIYNEKLIDYWICEGFIG-EVIKRARNKGYAMLGTLTRANLL-T--KT---YC----MHDVVREMALWIAQKENFVVK-DW-VRK
>AT1G15890.1
--IPAPKVEKKIQTTV-GLDAMVGRAWNSL---MKD-RRTLGLYGMGGVGKTTLLASINNKFLGMNGFDLVIWVVVSKDLQNEGIQEQILGRLGL-----E-KEKASYICNIL-VKKFVLLLDDLWSEV-----DLEKIGPE-NGSKIVFTTRSKDVCRDMEV-DG-EMKVDCLPPDEAWELFQKKV---GPQSHE--DIPTLARKVAEKCCGLPLALSVIGKAMA------QEWQHVIHSHEF-----MEEK--ILPVLKFSYDDLKEKVKLCFLYCSLFPEDYEVRKEELIEYWMCEGFID-GDEDGANNKGHDIIGSLVRAHLL-M--DL---KV----MHDVIREMALWIAQKETLCDI-NW-LRR
>AT1G59620.1
--------------------ENVKKLVGHLVE--VED-SVVSITGMGGIGKTTLARQVFNHETVKSHFAQLAWVCVSQQFTRKYVWQTILRKVGP-----E-DELQEKLFRLL-TRKALIVLDDIWREE--DWDMIEPIFPK--GWKVLLTSRNEGVAL--RA-N--PFKPDCLTPEESWTIFRRIVFPGEN-----EKMEELGKQMIKHCGGLPLALKVLGGLLVVH----DEWKRIYGNIKSHIVGTSFND-HI---LHLSFEELP-YLKHCFLYLAQFPEDFTIDLEKLSYYWAAEGMPRPR-GATIRKVGDGYIEELVKRNMV-ISER-RTRRF-TCHLHDIVREVCLLKAEEENLI------PRR
>AT1G61190.1
--PPRSEVEERTQPTI-GQEEMLKKAWNRL---MED-VGIMGLHGMGGVGKTTLFKKIHNKFATGGTFDIVIWIVVSQGAKLSKLQEDIAEKLHL-C---E-SDKATDIHRVL-GKRFVLMLDDIWEKV-----DLEAIGPV-NKCKVAFTTRDQKVCGQMGD-HK-PMQVKCLEPEDAWELFKNKV---GDRSDP--VIVGLAREVAQKCRGLPLALSCIGETMA------QEWEHAIDAAEF-----MQNK--ILPILKYSYDSLEEHIKSCFLYCALFPEDDKIDTKTLINKWICEGFIG-EVIKRARNKGYEMLGTLIRANLL-T--NG-FVHV----MHDVVREMALWIAQKENYVVK-DW-VRR
>AT1G61300.1
-------VEERTQPTI-GQEEMLEKAWNRL---MED-VGIMGLHGMGGVGKTTLFKKIHNKFAMSSRFDIVIWIVVSKGAKLSKLQEDIAEKLHL-C---E-SDKATDIHRVL-GKRFVLMLDDIWEKV-----DLEAIGPV-NKCKVAFTTRDQKVCGEMGD-HK-PMQVKCLEPEDAWELFKNKV---GDRSDP--VIVELAREVAQKCRGLPLALSVIGETMA------QEWEHAIDAAEF-----MGNK--ILPILKYSYDSLGEHIKSCFLYCALFPEDDEIYNEKLIDYWICEGFIG-EVIKRARNKGYEMLGTLTLANLL-T--KT---HV----MHDVVREMALWIAQKENFVAK-DW-VRR
>AT1G12210.1
--APIAEVEELIQSTIVGQDSMLDKVWNCL---MED-VWIVGLYGMGGVGKTTLLTQINNKFSLGGGFDVVIWVVVSKNATVHKIQKSIGEKLGL-V---K-NQRALDIHNVL-RKKFVLLLDDIWEKV-----ELKVIGPE-NGCKVAFTTHSKEVCGRMGV-DN-PMEISCLDTGNAWDLLKKKV---GEGSHP--DIPQLARKVSEKCCGLPLALNVIGETMS------QEWRHATEATDF-----MEDE--ILPILKYSYDSLNEDAKSCFLYCSLFPEDFEIRKEMLIEYWICEGFIK-EGREKAFNQGYDILGTLVRSSLL-L--EK--DVV----MHDMVREMALWIFHKERCIVE-NW-VKR
>AT1G10920.1
SLEIRQTFANSESD--VGVEQSVEALAGHLVE---ND-NVVSISGMGGIGKTTLARQVFHHDMVQRHFDGFAWVFVSQQFTQKHVWQRIWQELQP-----E-HILQGKLFKLL-TGRYLVVLDDVWKEE--DWDRIKAVFPR--GWKMLLTSRNEGVGI--HA-D--PFKTRILTPEESWKLCEKIVFHRRD-----EDMEAMGKEMVTCCGGLPLAVKVLGGLLATK----PEWKRVYDNIGPHLARSSLDD-RV---LSLSYENLP-CLKHCFLYLAHFPEYYEIHVKRLFNYLAAEGIITS--GTTIQDKGEDYLEELARRNMI-TIDK-MFLRK-HCQMHDMMREVCLSKAKEENFLTAT---SRR
>AT1G12280.1
--TPIARIEEMIQPTIVGQETMLERVWTRL---TED-DEIVGLYGMGGVGKTTLLTRINNKFSKCSGFGVVIWVVVSKSPDIHRIQGDIGKRLDL-G---E-NQRALDIYNVL-KQKFVLLLDDIWEKV-----NLEVLGPQ-NGCKVVFTTRSRDVCGRMRV-DD-PMEVSCLEPNEAWELFQMKV---GEKGHP--DIPELARKVAGKCCGLPLALNVIGETMA------QEWRNAIDAAEF-----ME-Q--ILPILKYSYDNLNEQVKPCFLYCSLFPEDYRMEKERLIDYWICEGFID-ESRERALSQGYEIIGILVRACLL-L--EI--NQV----MHDVVREMALWIAHKERCIVK-NW-VRR
>AT1G12290.1
--ATRAVGEERLQPTIVGQETILEKAWDHL---MDD-TKIMGLYGMGGVGKTTLLTQINNRFCTDDGVEIVIWVVVSGDLQIHKIQKEIGEKIGF-I---E-NQKAVDILNFL-KKRFVLLLDDIWKRV-----ELTEIGPE-NGCKIAFTTRCQSVCASMGV-HD-PMEVRCLGADDAWDLFKKKV---GDSSHP--DIPEIARKVAQACCGLPLALNVIGETMA------QEWDRAVDAANF-----VKER--ILPILKYSYDNLEESVKTCFLYCSLFPEDDLIEKERLIDYWICEGFID-GNKKGAVGEGYEILGTLVCASLL-V--EKFNNYV----MHDVVREMALWIAHKDNCIVK-DW-VSR
>AT1G58400.1
LLEMRQTFSRGESD--VGLEVNVKKLVGYLVE---ED-DIVSVTGMGGLGKTTLARQVFNHEDVKHQFDRLAWVCVSQEFTRKNVWQMILQNLTS-----E-AELHDELFQLL-TSKSLIVFDDIWKEE--DWGLINPIFPK------------ETIAM--HG-N--RFKPECLTILESWILFQRIAMPRVD-----KEMEMMGKQMIKYCGGLPLAVKVLGGLLAAK----HDWKRLSENIGCHIVRTDFSD-HV---LSLSFEELP-YLKHCFLYLAHFPEDHNIKVEKLSYCWAAEGILEPR-GQTIRDVGESYIEELVRRNMV-IAER-TTLRF-ACHLHDMMREVCLLKAKEENFVILP---SRR
>AT1G58390.1
PQEMRQTFSKDESD--VGLEVNVKKLVGYLVD---EE-NVVSITGMGGLGKTTLARQVFNHEDVKHQFDRLAWVCVSQEFTRKNVWQMILQNLTS-----E-AELHDKLFQLL-TSKSLIVFDDIWKDE--DWDLIKPIFPK--GWKVLLTSQNESVAV--RG-D--IFKPECLAIEDSWTLFQRIAFPKKD-----EEMEDMGKQMLKHCGGLPLAIKVLGGLLAAK----HDWERLSVNIGSDIVRTS----HV---LSMSFEELP-YLKHCFLYLAHFPEDHKINVEKLSYCWAAEGISTAE-GETIQDVGQSYLEELVRRNMI-IWER-TASRF-TCHLHDMMREVCLFKAKEENFLS-----SRR
>AT1G51480.1
--IPVPKVEEKIHTTV-GLYAMVEMAWKSL---MND-IRTLCLHGMGGVGKTTLLACINNKFVLESEFDVVIWVVVSKDFQLEGIQDQILGRLRL-----E-NKKASLINNNL-RKKFVLLLDDLWSEV-----DLNKIGPE-NGAKIVFTKRSKEVSKYMKA-DM-QIKVSCLSPDEAWELFRITV---DDSSHE--DIPALARIVAAKCHGLPLALIVIGEAMA------QEWHHAINGHKF-----MEER--ILLVLKFSYDSLKGEIKLCFLYCSLFPEDFEIEKEKLIEYWICEGYIN-PYEDGGTNQGYDIIGLLVRAHLL-I--EL---KV----MHYVIREMALWINQQETICDI-NW-VRQ
>AT1G59124.1
PQEMRQKFSKDDSD--VGLEANVKKLVGYLVD---EA-NVVSITGMGGLGKTTLAKQVFNHEDVKHQFDGLSWVCVSQDFTRMNVWQKILRDLKP-----Q-DTLQGELIRLL-TSKSLIVLDDIWEKE--DWELIKPIFPK--GWKVLLTSRNESVAM--RR-N--TFKPECLTTEDSWTLFQRIALPMKD-----EEKEELGKLMIKHCGGLPLAIRVLGGMLAEK----HDWRRLSENIGSHLVRTNFND-NV---LSLSFEELP-YLKHCFLYLAHFPEDYEIKVENLSYYWAAEGIFQPR-GETIRDVGDVYIEELVRRNMV-ISER-KTSRF-TCHLHDMMREVCLLKAKEENFLSRP---SRR
>AT1G63350.1
--ASTSEVEEQLQPTIVGQETMLDNAWNHL---MED-VGIMGLYGMGGVGKTTLLTQINNKFSYMCGFDSVIWVVVSKEVNVENILDEIAQKVHI-S---K-YQKGVYLYNFL-KMRFVLFLDDIWEKV-----NLVEIGPK-NKCKVVFTTRSLDVCTSMGV-EK-PMEVQCLADNDAYDLFQKKV---GQGSDP--EIRELSRVVAKKCCGLPLALNVVSETMS------QEWRHAIYAAKF-----MDDK--ILPLLKYSYDSLKEDVKMCLLYCALFPEDAKIRKENLIEYWICEEIID-GGIDKAENQGYEIIGSLVRASLL-M--EELDGIV----LHDVVREMALWIAQNEAFIVE-NW-VRR
>AT1G59218.1
PQEMRPRFSKDDSD--VGLEANVKKLVGYLVD---EA-NVVSITGMGGLGKTTLAKQVFNHEDVKHQFDGLSWVCVSQDFTRMNVWQKILRDLKP-----Q-DTLQGELIRLL-TSKSLIVLDDIWEKE--DWELIKPIFPK--GWKVLLTSRNESVAM--RR-N--TFKPECLTTEDSWTLFQRIALPMKD-----EEKEELGKLMIKHCGGLPLAIRVLGGMLAEK----HDWRRLSENIGSHLVRTNFND-YV---LSLSFEELP-YLKHCFLYLAHFPDDYEINVKNLSYYWAAEGIFQPR-GEIIRDVGDVYIEELVRRNMV-ISER-KTSRF-TCHLHDMMREVCLLKAKEENFLSRT---SRR
>AT1G58410.1
PLEMRHTFSRDEND--VGMEANVKKLVGYLVE---KD-DIVSLTGMGGLGKTTLARQVFNHDVVKDRFDGFAWVSVSQEFTRISVWQTILQNLTS-----E-ADLHDDLFRLL-SSKTLIVLDDIWKEE--DWDLIKPIFPK--GWKVLLTSRTESIAM--RG-D--TFKPKCLSIPDSWTLFQSIAMPRKD-----EEMENMGKKMIKHCGGLSLAVKVLGGLLAAK----HDWKRLSENIGSHIVRT---S-HV---LSVSFEELP-YLKHCFLYLAHFPEDHEIDVEKLHYYWAAEGISERR-GETIRDTGDSYIEELVRRNMV-ISER-MTSRF-TCRLHDMMREICLFKAKEENFLNHS---SRR
>AT1G52660.1
-----------DEQTIVGL-------WRCLT--MEN---IIGLYGVEGVGKTTVLTQVNNRLLQKNGFD-VLWVFVSKNLNLQKIQDTIREKIGFLD---E-EEKAAKIFEIL-SKRFALFLDDVWEK-----VDLVKAGPQ-NRSKIVFTTCSEEVCKEMSA----K-KVEKLAWERAWDLFKKNV--GEDKSHP--DIAKVAQEVAARCDGLPLALVTIGRAMA------QEWRDA----------------------------L-YILS-------NSP----------------------------------------------------------------------------------------
>AT1G61310.1
--PPRSEVEERTQPTI-GQEEMLEKAWNRL---MED-VGIMGLHGMGGVGKTTLFKKIHNKFAIGGTFDIVIWIVVSQGAKLSKLQEDIAEKLHL-C---E-SDKATDIHRVL-GKRFVLMLDDIWEKV-----DLEAIGPV-NKCKVAFTTRSREVCGEMGD-HK-PMQVNCLEPEDAWELFKNKV---GDSSDP--VIVGLAREVAQKCRGLPLALNVIGETMA------QEWEYAIDAAEF-----MENK--ILPILKYSYDSLGEHIKSCFLYCALFPEDGQIYTETLIDKLICEGFIG-EVIKRARNKGYAMLGTLTRANLL-T--KTLLTHC----MHDVVREMALWIAQKENFVVK-DW-VRR
>AT1G50180.1
SLEQRQSFPYVEHN--VGLEQSLEKLVNDLVS--GGE-KVTSICGMGGLGKTTLAKQIFHHHKVRRHFDRFAWVYVSQDCRRRHVWQDIFLNLSY-----D-EQLGEELHRFL-RNKCLIVLDDIWGKD--AWDCLKHVFPT--GSEIILTTRNKEVAL--YA-D--PHEPQLLTCEESWELLEKISLSGRE-----KKMEEIGKQIVVRCGGLPLAITVLGGLLATK----NEWQRVCENIKSYVSGSS-NG-DV---LCLSYEYLP-HVKQCFLYFAHYPEDYEVHVGTLVSYCIAEGMVMPV-GTTVEDVGQDYLEELVKRSMVMVGRR-VTSEV-TCRMHDLMREVCLQKAKQESFVDEA---SRR
>AT1G12220.1
--TPFADVDEIFQPTIVGQEIMLEKAWNRL---MED-SGILGLYGMGGVGKTTLLTKINNKFSIDDRFDVVIWVVVSRSSTVRKIQRDIAEKVGL-G---D-NQIAVDIHNVL-RRKFVLLLDDIWEKV-----NLKAVGPD-NGCKVAFTTRSRDVCGRMGV-DD-PMEVSCLQPEESWDLFQMKV---GKGSHP--DIPGLARKVARKCRGLPLALNVIGEAMA------HEWCHAIDAIDF-----MEDE--ILHVLKYSYDNLNELMKSCFLYCSLFPEDYLIDKEGLVDYWISEGFIN-EGRERNINQGYEIIGTLVRACLL-L--ER--NNV----MHDVVREMALWISQKEKCIVK-DW-VRK
>AT3G07040.1
DGNNISESSLFSENSLVGIDAPKGKLIGRLLSPEPQ---VVAVVGMGGSGKTTLSANIFKSQSVRRHFESYAWVTISKSYVIEDVFRTMIKEFYKEA---Y-RELVEKLVEYL-SKRYIVVLDDVWTTG--LWREISIALPI-YGSRVMMTTRDMNVASFPYG----IHEIELLKEDEAWVLFSNKAFPASL-RT--QNLEPIARKLVERCQGLPLAIASLGSMMSTK----SEWKKVYSTLNW----ELNNN-SI---MFLSFNDLP-PLKRCFLYCSLFPVNYRMKRKRLIRMWMAQRFVEPI---KAEEVADSYLNELVYRNML-QVI-NPFGRP-AFKMHDVIWEIALSVSKLERFCDSD-G-SRH
>AT3G50950.2
NGTDRWSSPVYDHTQVVGLEGDKRKIKEWLFRSNDSQLLIMAFVGMGGLGKTTIAQEVFNDKEIEHRFERRIWVSVSQTFTEEQIMRSILRNLGDASVGDDIGTLLRKIQQYLLGKRYLIVMDDVWDKNLSWWDKIYQGLPRGQGGSVIVTTRSESVAKRVQARDDKTHRPELLSPDNSWLLFCNVAFAANDGTCERPELEDVGKEIVTKCKGLPLTIKAVGGLLLCKDHVYHEWRRIAEHFQDELRGNTSETDNVMSSLQLSYDELPSHLKSCILTLSLYPEDCVIPKQQLVHGWIGEGFVMWRNGRSATESGEDCFSGLTNRCLIEVVDKTYSGTIITCKIHDMVRDLVIDIAKKDSFSNPEGLNCRH
>AT3G14470.1
--LP--T-TSLDESEVFGRDDDKDEIMRFLIP--NGKITVVAIVGIGGVGKTTLSQLLYNDQHVRSYFGTKVWAHVSEEFDVFKITKKVYESVTS-R---L-DVLQVKLKERL-GTPFLLVLDDLWNENFADWDLLRQPF-A-QGSQILVTTRSQRVASIMCA-VH-VHNLQPLSDGDCWSLFMKTVFGNQECLNR--EIGDLAERIVHKCRGLPLAVKTLGGVLR------IEWERVLSDLPA------KSN--LLPVLRVSYYYLP-HLKRCFAYCSIFPKGHAFEKDKVVLLWMAEGFLQ-QSSKNLEELGNEYFSELESRSLL-QTK-----RY----MHDFINELAQFAS-GEFSS-VSE--TRY
>AT3G15700.1
-----------DDQTVVGL-------WRCMT--VDN---IIGLYGVEGVGKTTVLTQVNNRLLHKNGFD-VIWVFVSKNVNLEKIQDTIREKIGFLD---E-EEKAGKIFEIL-SKRFALFLDDVWEK-----VDLVKAGPL-NRSKIVFTTCSDEVCQEMGA----K-KMEKLPWERAWDLFKMNA--GEEKSHP--DITKVAQEVAAKCDGLPLALVTIGRAMA------QEWRDA----------------------------L-YILS-------TSP----------------------------------------------------------------------------------------
>AT3G14460.1
--QASRSRPDDPQGRLVGRVEDKLALVNLLLS--DEIPAVISVVGMPGVGKTTLTEIVFNDYRVTEHFEVKMWISAGINFNVFTVTKAVLQDITS-S---L-PSLQIQLKKTL-GKRFLLVLDDFWSESDSEWESFQVAF-E-EGSKIVLTTRSEIVSTVAKA-EK-IYQMKLMTNEECWELISRFAFGNISSINQ--ELEGIGKRIAEQCKGLPLAARAIASHLR------DDWYAVSKNFSS------TNS--ILPVLKLSYDSLP-QLKRCFALCSIFPKGHVFDREELVLLWMAIDLLY-QSSRRLEDIGNDYLGDLVAQSFF-QLDI----SF----MHDLMNDLAKAVS-GDFCF------TRH
>AT3G46730.1
-IQLRRAPP--DQEELVGLEDDVKILLVKLLS--DNE-DIISIFGMGGLGKTALARKLYNSGDVKRRFDCRAWTYVSQEYKTRDILIRIIRSLGIV----EDEELEVYLYGLL-GKNYMVVVDDVWDPD--AWESLKRALPH-RGSKVIITTRIRAIAE--GV-E--GHKLRFLTFEESWTLFERKAF--SN-----EDLQRTGKEMVKKCGGLPLAIVVLSGLLS-R----NEWHEVCASLWRRLK----DN-TV---FDLSFKEMR-ELKLCFLYFSVFPEDYEIKVEKLIHLLVAEGFIQE--EMMMEDVARCYIDELVDRSLV-KAER-ERGKV-SCRIHDLLRDLAIKKAKELNFVHSS---CRR
>AT3G46530.1
-TQLRRARS--DQEEVVGLEDDAKILLEKLLD--YEE-NIISIFGMGGLGKTALARKLYNSRDVKERFEYRAWTYVSQEYKTGDILMRIIRSLGMT----E-EELEVYLYGLL-GKKYLVVVDDIWERE--AWDSLKRALPH-EGSRVIITTRIKAVAE--GV-D--GHKLRFLTFEESWELFEQRAF--RN-----EDLLKTGKEMVQKCRGLPLCIVVLAGLLS-R----SEWNDVCNSLWRRLK----DD-IV---FDLSFKELR-ESKLCFLYLSIFPEDYEIDLEKLIHLLVAEGFIQG--EMMMEDVARYYIEELIDRSLL-EAVR-ERGKV-SCRIHDLLRDVAIKKSKELNFVHSS---CRR
>AT3G46710.1
-TEVRRARS--DQEERVGLTDDAKVLLTKLLD--DDG-NMISIFGMEGLGKTSLARKLFNSSDVKESFEYRVWTNVSGECNTRDILMRIISSLEET------QELEVYLHDIL-EKRYLVVVDDIWESE--ALESLKRALPY-QGSRVIITTSIRVVAE--GR-D--KHNIRFLTFKESWNLFEKKAF--RY-----QELQKIGKEMVQKCGGLPRTTVVLAGLMS-R----NEWNDVWSSL--RVK----DD-SL---FDLSFKDMG-ELKLCFLYLSVFPEDYEVDVEKLIQLLVAEGFIQE--EMTMEDVARYYIEDLVYISLV-EVVK-KKGKL-SFRIHDLVREFTIKKSKELNFVHSS---SRR
>AT5G43730.1
--I-IPKAEKKIQTTV-GLDTMVGIAWESL---IDD-IRTLGLYGMGGIGKTTLLESLNNKFVLESEFDVVIWVVVSKDFQLEGIQDQILGRLRP-----E-SKKASLINNNL-RKKFVLLLDDLWSEV-----DLIKIGPE-NGSKIVFTTRSKEVCKHMKA-DK-QIKVDCLSPDEAWELFRLTV---GDRSHQ--DIPALARIVAAKCHGLPLALNVIGKAMV------QEWRHAINGHKF-----MEER--ILPILKFSYDSLKGEIKLCFLYCSLFPEDFEIEKDKLIEYWICEGYIN-PYEDGGTNQGYDIIGLLVRAHLL-I--EL---KV----MHDVIREMALWINQQETICDI-SW-VRQ
>AT5G48620.1
SLEIRQTYPDSESD--VGVEQSVEELVGHLVE---ND-IVVSIAGMGGIGKTTLARQVFHHDLVRRHFDGFAWVCVSQQFTLKHVWQRILQELQP-----E-SALQPKLFQLL-TGRYLLVLDDVWKKE--DWDRIKAVFPR--GWKMLLTSRNEGVGI--HA-D--PFRASILNPEESWKLCERIVFPRRD-----EEMEAMGKEMVTHCGGLPLAVKALGGLLANK----PEWKRVSDNIGSQIVGSCLDD-RI---LSLSYEDLP-HLKHRFLYLAHFPEDSKIYTQDLFNYWAAEGI-----GSTIQDSGEYYLEELVRRNLV-IADN-LSLEF-FCQMHDMMREVCLSKAKEENFLTST---SRR
>AT5G35450.1
SLEIRQTFPNSESD--VGVEQSVEELVGPMVE---ID-NVVSISGMGGIGKTTLARQIFHHDLVRRHFDGFAWVCVSQQFTQKHVWQRILQELRP-----E-YTIQGKLFQLL-TGRYLVVLDDVWKEE--DWDRIKEVFPR--GWKMLLTSRNEGVGL--HA-D--PFRARILNPKESWKLFERIV-PRRN-----EEMEAIGKEMVTYCGGLPLAVKVLGGLLANK----SEWKRVSENIGAQIVKSCLDD-RI---LSLSYEDLP-DLKHCFLYLAHFPEDYKIKTRTLYSYWAAEGI-----GLTILDSGEDYLEELVRRNLV-IAEK-LSWRL-LCQMHDMMREVCISKAKVENFLTST---SRR
>AT5G05400.1
--GPIPKVEERFHQEIVGQEAIVESTWNSM---MEV-VGLLGIYGMGGVGKTTLLSQINNKFRVSNDFDIAIWVVVSKNPTVKRIQEDIGKRLDL-Y---E-NEIASTIKRSL-NKKYMLLLDDMWTKV-----DLANIGP--NGSKIAFTSRSNEVCGKMGV-DK-EIEVTCLMWDDAWDLFTRNM---KEESHP--KIPEVAKSIARKCNGLPLALNVIGETMA------EEWHDAVG---F-----IEAD--ILSILKFSYDDLKEKTKSCFLFSALFPEDYEIGKDDLIEYWVGQGIIL-GGIN---YKGYTIIGTLTRAYLL-K--ET---KV----MHDVVREMALWISQKNVLVIE-DQ-VRR
>AT5G43740.1
--I-IHKVEKKIQTTV-GLDKLVEMAWSSL---MND-IGTLGLYGMGGVGKTTLLESLNNKFVLESEFDVVIWVVVSKDFQFEGIQDQILGRLRS-----E-SKKASLIYNNL-RKKFVLLLDDLWSEV-----DMTKIGPE-NGSKIVFTTRSTEVCKHMKA-DK-QIKVACLSPDEAWELFRLTV---GDRSHQ--DIPALARIVAAKCHGLPLALNVIGKAMS------QEWSHAINGHEF-----MEER--ILPILKFSYDSLKGEIKLCFLYCSLFPEDSEIPKEKWIEYWICEGFIN-PYEDGGTNHGYDIIGLLVRAHLL-I--EL---NV----MHDVIREMALWINQQETICDI-NW-VRT
>AT5G47250.1
--PPPPVVEVRCQQTV-GLDTTLEKTWESL---RKD-NRMLGIFGMGGVGKTTLLTLINNKFVVSDDYDVVIWVESSKDADVGKIQDAIGERLHI-C---R-GKKASEISRVL-KPRFVLLLDDLWEDV-----SLTAIGP---KYKVVFTTRSKDVCSVMRA-NE-DIEVQCLSENDAWDLFDMKV---HCN-----EISDIAKKIVAKCCGLPLALEVIRKTMA------IQWRRALDRSEM-----TEKG--IFQVLKLSYDYLKKNAK-CFLYCALFPKAYYIKQDELVEYWIGEGFID-EGRERAKDRGYEIIDNLVGAGLL-L--E----KV----MHDMIRDMALWIVDGERYVVT-DW-VTK
>AT5G63020.1
--VDAARVEERTRP-MVAMDPMLESAWNRL---MED-IGILGLHGMGGVGKTTLLSHINNRFSVGGEFDIVIWIVVSKELQIQRIQDEIWEKLRS-D---E-DIKASNIYNVL-HKRFVLLLDDIWSKV-----DLTEVGPE-NGCKIVFTTRLKEICGRMGV-DS-DMEVRCLAPDDAWDLFTKKV---GEGSHP--EIPTVARTVAKKCRGLPLALNVIGETMA------QEWRSAIDAAEF-----MEDE--ILPILKYSYDNLKEQLKLCFQYCALFPEDHNIEKNDLVDYWIGEGFID-RGK--AENQGYEIIGILVRSCLL-M--E---NTV----MHDVVREMALWIAQKENFIIE-KW-ARR
>AT5G43470.1
SLEIRQTYPDSESD--VGVEQSVKELVGHLVE---ND-VVVSIAGMGGIGKTTLARQVFHHDLVRRHFDGFAWVCVSQQFTQKHVWQRILQELQP-----E-YALQRKLFQLL-AGRYLVVLDDVWKKE--DWDVIKAVFPR--GWKMLLTSRNEGVGI--HA-D--PFRASILNPEESWKLCERIVFPRRD-----EEMEAMGKEMVTHCGGLPLAVKALGGLLANK----PEWKRVFDNIGSQIVGSWLDD-RI---LSLSYEDLP-HLKHCFLNLAHFPEDSEISTYSLFYYWAAEGI-----GSTIEDSGEYYLEELVRRNLV-IADD-LSWQS-YCQMHDMMREVCLSKAKEENFLTCT---SRR
>Bs2
IL---------VKNNMVGRDDQRKQLLEDLTS--GE-PKVIPIVGMGGIGKTTLAKEVYNDESILCRFDVHAWATISQQHNKKEILLGLLHSTI-KM---E-AELADMLQKSL-RKRYLIVLDDIWSCE--VWDGVRRCFPN-AGSRILLTTRNDEVACYAGV-F--SLRMSFMDQDESWSLFKSAAF-SSE--LP-YEFETVGKQIADECHGLPLTIVVVAGLL--K----EDWKTVAKDVKSF----VTND-RV---LGLSYDHLT-DLKTCLLHFGIFPEDSDIPVKNLMRSWMAEGFLKLE---DLEGEVEKCLQELVDRCLV-LVSKSRDGKI-SCKVHDLIYDLCVREVQRENIFVS----CSY
>Gpa2
------------ENIMVGRENEFEMMLDQL-R--RE-LEVVSIVGMGGIGKTTLAAKLYSDPYIMSRFDIRAKATVSQEYCVRNVLLGLLSLTS--------YQLADQLQKHL-GRRYLVVIDDIWTTE--AWDDIKLCFPD-NGSRILLTTRNVEVAEYASS-P--PHHMRLMNFDESWNLLHKKIF-EKE--YS-PEFENIGKQIALKCGGLPLAITLIAGLLS-K----DEWQNVAENVRSV----VSTD-RV---LALSYHHLP-HLKPCFLYFAIFAEDERIYVNKLVELWAVEGFLNEE-GKSIEEVAETCINELVDRSLI-SIHNSFDGET-RCGMHDVTRELCLREARNMNFVQN----RSR
>Hero
TS---------FVEVTVGHEEDEARIIGQLLD-ESK-LDVISIVGMPGVGKTTLANKVYNNTLVASHFKIRAKCTVSQNFNKSKVLREILQQVTASE------DLAEKLRVAL-DKRYLIVLDDVWDIA--TGEMLIACFPE-RGNRVILTSRSGEVGLKVKC-D--P-DLQVLTDEKSWELFEKRVF-RDEGSCP--ELLDIGHQIVEKCKGLPLALVLIAGVIV-RGREKDFWVKIQNNLDSF----TSSN-NV---MQSSYDHLP-QLKPLLLYFARLQKSERTPVSMLMQLWMAEGLVDHD-SKSLEEVTESYLDALISSSLI-MVDH-SVSMM-ACYVHDVVHDFCSVKAGKEKFF------HHR
>Mi1.2
KS---------TDKIIVGFEEETNLILRKLTS-PAD-LDVISITGMPGSGKTTLAYKVYNDKSVSRHFDLRAWCTVDQGYDDKKLLDTIFSQVSGSD-----IDVADKLRKQL-GKRYLIVLDDVWDTT--TLDELTRPFPK-KGSRIILTTREKEVALHGKL-D--P-DLRLLRPDESWELLEKRTF-GNE-SCP--ELLDVGKEIAENCKGLPLVADLIAGVIA-G----SVWLEVQSSLSSF----ILNS-KV---IELSYDHLP-HLKPCLLHFASWPKDTPLTIYLLTVYLGAEGFVEKT-MKGIEEVVKIYMDDLISSSLV-ICFN-GD--I-NFQIHDLVHDFCLIKARKENLF------PRQ
>Prf
AP-FSAYTQRANEE-MEGFQDTIDELKDKLLG--PE-LDVISIVGMPGLGKTTLAKKIYNDPEVTSRFDVHAQCVVTQLYSWRELLLTILNDVLEPS---D-GEIADELRRFL-TKRFLILIDDVWDYK--VWDNLCMCFSS-NRSRIILTTRLNDVAEYVKC-D--PHHLRLFRDDESWTLLQKEVF-QGE--CP-PELEDVGFEISKSCRGLPLSVVLVAGVLK-Q----DSWKVVEQSLSSQRI-GSLEE-SI---IGFSYKNLP-YLKPCFLYFGGFLQGKDIHVSKMTKLWVAEGFVQAN-EKGQEDTAQGFLDDLIGRNLV-MAMERPNAKV-TCRIHDLLHKFCMEKAKQEDFLE-----Y-R
>R1
TS-KLARTPRMNEE-IVGFEDVIENLRKKLLN--KG-QDVISIHGMPGLGKTTLANSLYSDRSVFSQFDICAQCCVSQVYSYKDLILALLRDAIGEG---A-NELADMLRKTL-PRRYLILVDDVWENS--VWDDLRGCFPN-NRSRIILTTRHHEVAKYASV-D--PLHLRMFDEVESWKLLEKKVF-GEE--CS-PLLKNVGLRIAKMCGQLPLSIVLVAGILS-E----ECWEQVANNLGSY----IHND-AI---VDKSYHVLP-HLKSCFLYFGAFLEDRVIDISRLIRLWISEAFIKSS-GRRLEDIAEGYLENLIGRNLV-MVTQSSDGKA-ECRLHDVLLDFCKERAAEENFLQIT---H-L
>R2
-PTLRRTTSYVEQDYIVGLQDVVQTLLAELLK--AEP-RVLSIYGMGGLGKTTLARNLYNS---LKSFPTRTWICVSQEYNTMDLLRNIIKSIQGR----E-GDLEIYLRDLL-ERKYLVVVDDVWQRE--AWESLKRAFPK-NGSRVIITTRKEGVAE--RA-D--DHKLRFLSQEESWDLFRRKLL---D-----PEMESLAKDMVEKCRGLPLAIVVLSGLLSHK----NQWQKVKDHLWKNIK----ED-NI---LSLSYNDLS-ALKQCFLYFGIFSEDKVVKADDIIRLWMAEGFIP---EERMEDVAEGFLNELIRRSLV-QVAK-FWEKV-ECRVHDLLHDLAIEKALEVNFFHSI---CIR
>R3a
-TTP--S-TSLDDSDIFGRQNDIEDLIDRLLS--DASRTVVPIVGMGGLGKTTLAKAVYNDERVQIHFGLKAWFCVSEAFDAFRITKGLLQEIGS-F---L-NQLQVKLKERL-GKKFLIVLDDVWNDNYNKWDELRNVF-D-IGSKIIVTTRKESVALMMGN-EQ--ISMDNLSTESSWSLFKTHAFENMGMGHP--ELEEVGKQIAAKCKGLPLALKTLAGMLR------EEWKRILRELPH-------ND--ILPALMLSYNDLP-HLKRCFSFCAIFPKDYPFRKEQVIHLWIANGLVP--EDVIIEDSGNQYFLELRSRSLF-EVPN--QGLF----MHDLVNDLAQIAS-SKLCI-MLE--SQH
>Rpiblb2
KS---------TDKIIVGFGEETNLILRKLTS-PAD-LDVISIIGMPGLGKTTLAYKVYNDKSVSSHFDLRAWCTVDQVYDEKKLLDKIFNQVSDSN-----IDVADKLRKQL-GKRYLIVLDDVWDTN--TWDELTRPFPM-KGSRIILTTREKKVALHGKL-D--P-NLRLLRSEESWELLEKRAF-GNE-SCP--ELLDVGKEIAENCKGLPLVVDLIAGIIA-G----SVWLEVVNNLHSF----ILKN-KV---IEISYDHLP-HLKPCLLYFASAPKDWVTTIHELKLIWGFEGFVEKT-MKSLEEVVKIYLDDLISSSLV-ICFN-GD--Y-TCQLHDLVHDFCLIKARKEKLC------PRQ
>Rpivnt1.3
---RRRLFLHADETEVIGLEDDFNTLQAKLLD-----HDVVSIVGMPGLGKTTLAKKLY--RHVCHQFECSGLVYVSQQPRAGEILHDIAKQL---------ENLENNLRSLL-IKRYVILLDDIWDVE--IWDDLKLVLPD-SGSRIIITSRNSNVGRYIGG-DFS-HVLQPLDSEKSFELFTKKIF-VNDNASP--DLVNIGRCIVERCGGIPLAIVVTAGMLRARG---HAWNRVLESMAH-----KIQD-KV---LALSYNDLP-ALRPCFLYFGLYPEDHEIRAFDLTNMWIAEKLIVVNNGREAESLADDVLNDLVSRNLI-QVAK-YDGRI-SCRIHDLLHSLCVDLAKESNFFHYA-FGVRR
>Rx
------------ENIMVGRENEFEMMLDQL-R--RE-LEVVSIVGMGGIGKTTLATKLYSDPCIMSRFDIRAKATVSQEYCVRNVLLGLLSLTS--------DQLADRLQKHL-GRRYLVVIDDIWTTE--AWDDIKLCFPY-NGSRILLTTRNVEVAEYASS-P--PHHMRLMNFDESWNLLHKKIF-EKE--YS-PEFENIGKQIALKCGGLPLAITVIAGLLS-K----DEWQRIGENVSSV----VSTD-RV---LALSYHHLP-HLKPCFLYFAIFTEDEQISVNELVELWPVEGFLNEE-GKSIEEVATTCINELIDRSLI-FIHNSFRGTI-SCGMHDVTRELCLREARNMNFVQN----RSR
>Sw5b
HL-DRHSNLVTDEE-VVGFENKAEELIDYLIR--NE-LDVVPIVGMGGQGKTTIARKLYNNDIIVSRFDVRAWCIISQTYNRRELLQDIFSQVTGSD---V-DVLADMLRRKL-GKRYLIVLDDMWDCM--VWDDLRLSFPG-IRSRIVVTTRLEEVGKQVKY-D--PYSLPFLTTEESCQLLQKKVF-QKE--CP-PELQDVSQAVAEKCKGLPLVVVLVAGIIK-K----SWWNEVKDALFDYLD-SEFEE-AT---MQLSFDNLP-CLKPCLLYMGMFSEDARIPASTLISLWIAEGFVENT-GRLMEEEAEGYLMDLISSNLV-MLSKTYKGRV-YCQVHDVVHHFCLEKSREAKFM------T-R
>AtZAR1
NGTDRWSSPVYDHTQVVGLEGDKRKIKEWLFRSNDSQLLIMAFVGMGGLGKTTIAQEVFNDKEIEHRFERRIWVSVSQTFTEEQIMRSILRNLGDASVGDDIGTLLRKIQQYLLGKRYLIVMDDVWDKNLSWWDKIYQGLPRGQGGSVIVTTRSESVAKRVQARDDKTHRPELLSPDNSWLLFCNVAFAANDGTCERPELEDVGKEIVTKCKGLPLTIKAVGGLLLCKDHVYHEWRRIAEHFQDELRGNTSETDNVMSSLQLSYDELPSHLKSCILTLSLYPEDCVIPKQQLVHGWIGEGFVMWRNGRSATESGEDCFSGLTNRCLIEVVDKTYSGTIITCKIHDMVRDLVIDIAKKDSFSNPEGLNCRH
>NbS00004611g0006.1
-T-QETQVPHLEDAEVVGFDKEAETVIKRLVE--SDELEVIPVVN--------------------------IWVYVGQNYKLKEVLLSILKSFTKQM---E-NELYKIIC----GGKCLIVLDDVWNPE--VVDSVMKAYPK-KGHRIMMTTREGRVAKYANE----PHNLKFLEHHESFELLEKRVF-GSR-SCP-PDLVAHGNIIAEKCSGVPLAVVVIAGALR-G----DEWQIVEQNVGKYLI--DKNN-KF---VEMSYSRLP-DMKACFLYCRAFPQGFEIPAWKLIRLWISEGLIISN-GSTLENIAEYILNDLVNRNLL-IILEKADGKI-TCRLHDMLHMFCKVKAADEGLFQVG-L----
>NbS00004191g0008.1
-T-QETQVPHLEDAEVVGFDKEAETVIKRLVE--SDELEVIPVV--------------------------------------------IL--------------------------------------------------PK-KGHRIMMTTREGRVAKYANE----PHNLKFLEHDESFELLEKRVF-GSR-SCP-PELVAHGKIIAEKCSGVPLAVVVIAGALR-G----GEWQIVEQNVGKYLI--DKND-KF---VEMSYSRLP-DMKACFLYCSAFPQGFEFPAWKLIRLWISEGLIISN-GSTLENIAEYILNDLVNRNLL-IILEKADGKI-TCRLHDMLHMFCKVKATDEGLFQVG-L-CRR
