# Supplementary material for: An atypical NLR protein modulates the NRC immune receptor network in Nicotiana benthamiana
Source: PLoS Genet. 2023 Jan 19;19(1):e1010500. doi: 10.1371/journal.pgen.1010500 (PMC9851556; doi:10.1371/journal.pgen.1010500)
Supplement: S9 File — (FASTA) [file pgen.1010500.s024.fasta]

>NbS00002971g0007.1_Nicotiana_benthamiana
---A---RPTLEPKKVVDFDEEANKVINRLVK-ESKDLEIIPVVGMPGLGKTTLARKIYKDPKISYEFFGVHWVYVGQSYKIKDVFLNILKFFTRCTQHEDVDALAKVIAGFIKGGRCLICLDDVWETK--VIDYVKTIFPENKGHRVMMTTRNRVLATYANS---DPHDLKFLTPKESFELLVKRVFG--KKPCP-KDLVGHGESIAGKCGGVPLAVVVIAGALRGRP-NTSDWIRVERNVVQ-HLF-TNSEESWLKFVEMSYDHLPQEVQTCFLYFGVFPRGFDIPSWKVIRLWIAEGLIKPQESYTLEEIAEFYLNDLVNRNLVILQQKRSDGQIKTCRLHDMLHQFCKKEASNKWLFQEV-I-SRR
>NbS00030243g0001.1_Nicotiana_benthamiana
VKDQE--VPLPEEDDVVGFDEEATEIINRLCKG-SDEIEIIPIVGMPGLGKTTLANKIFKDARVQYEFVSQIWVYVAQSYNRREVFLNIISKFTRNVEYEAEEDLATAIREFLKGGRYLIVLDDIWTLE--ALNELKIAFPNNKGNKIMLTTRNSSLAYRCNN---YPHKLKFLTESECWLLLKKKVFR--KDKCP-LEFEELGRGIAKKCMGLPLATVVIAGSLIGRC-TERDWHQVHQSVGE-HIIYRD-YSIPKKLVQMSYDSLPFNLKVCFLYLGAFPRGSEIPVWKLVRLWIAEGFIPEQRPFTLESVAEEYLNELINKNLLMVMQRASNGQTKTCRVHDMLHEFCRLEASEENIFQEI-F-YRR
>NbS00011331g0023.1_Nicotiana_benthamiana
QETQ---GPSLENYEVVGFDEEAKKVIERLVEG-SECLDVIPVVGMPGLGKTTLARKIYNDPKIPHEFFYCIWVFVGQS----DILFNILKGFTKRIQDMNETEIAEEICDRVKSG------------D--IVDFVKTAFPENRGHRIMATTRYIHVARAVNA---DPHNLKFLTQKESFQLLEKRAFG--KSRCP-VELKEYGEGIVEKCSGVPLTIVRC-------T-NDSDWSVVKENVGK-YLIEKDEHQRCLKIVGLSYNHLPQDRKACFLYFGAFPQGFDIPAWKLIRLWIAVGLIMSNLPSEIEEIAECHLNDFANRNLVMVMEKRCNSQIKTCRVHDMLHEFCVKEATKLCLIQQV------
>NbS00011087g0003.1_Nicotiana_benthamiana
QGAQE--VPVVEEDDVVGFDDEAKTVIDRLIGG-SDY--VVPVVGMPGLGKTTLAYKIFKDSTVEYEFFNRIWVYVSQSFNRREIFLNIISKFTRNTHDTPEEELANEIKELLKGGKYLVVLDDVWTRE--AWDRIKIAFPNNKRNRVLMTTRQNNVAKSCND---KPHDLKFLTENESWELLEKRVFH--KEKCP-FELELPGKSIAKKCRGLPLAIVVIAGALIGKGKTTREWELVADSVGE-HLINRD-PENCKKLVQMSYDRLPYDLKACFLYCGAFPGGSEISAQKLICLWIAEGFIQYQGPLTLEDIAEDHLNDLVNRNLVMVMKRSSSGQIKTCRVHDMLHEFCRHEAMEENLFQEI-F-YRR
>NbS00018282g0019.1_Nicotiana_benthamiana
KGVQE--PPVVEEDDVVGFEEEADKVINRLLGG-SSGLEVVPVVGMPGLGKTTLANKIYKHPDIGYQFFTRIWVYVSQSYRRRELFLNIISKFTRNTHDMCEEDLADEIQDFLKGGKYLIVLDDVWSPD--AWERIRIAFPNNKSNRILLTTRDSKVAKQCKQCIGIPHDLKFLTEDESWILLEKKVFH--KDKCP-PELELSGKSIAKKCNGLPLAIVVIAGALIGKGKTSREWKQVDESVGE-HLINKDQPENCNKLVQLSYDRLSYDLKACFLYCGAFPGGFEIPAWKLIRLWIAEGFIQYKGHLSLECKAEDNLNDLINRNLVMVMQRTSDGQIKTCRLHDMLHEFCRQEAKEENLFQEI-F-YRR
>NbS00017924g0016.1_Nicotiana_benthamiana
---------MEEDIEVVGFDEPANKVMKKLREE-SEDLDVVPIVGMPRLGKTTLAREVYNDDYIDDHFYKRIWVYVGQSYKLKNILLDILKEFAPRTKDKNEDQLTEVIRNFVEGGKYLIVLDDVWEAE--VVAFVKKAFPNKRCNRIIVTTRLDRVANAKGA---VPH-------------------------------------------------------------------------------------------------------AAFLYFGVFPQGFDIPAWKLIRLWIAEGLIESDFESEIEEIAESYLSDFASRNLVMVMQKKSNGQIKTCRVHDMLHEFCNIEAKRISLFQQGVF-RR-
>NbS00016103g0004.1_Nicotiana_benthamiana
---A---RPTLEPKKVVDFDEEANKVINRLVK-ESKDLEIIPVVGMPGLGKTTLARKIYKDPKISYEFFGVHWVYVGQSYKIKDVFLNILKFFTRCTQHEDADALAKVIAGFIKGGRCLICLDDVWETK--VIDYVKTIFPENKGHRVMMTTRNRVLATYANS---DPHDLKFLTPKESFELLVKRVFG--KKPCP-KDLVGHGESIAGKCGGVPLAVVVIAGALRGRP-NTSDWIRVERNVVQ-HLF-TNSEESWLKFVEMSYDHLPQEVQTCFLYCGVFPRGFDIPSWKVIRLWIAEGLIKPQESYTLEEIAEFYLNDLVNRNLVILQQKRSDGQIKTCRLHDMLHQFCKKEASNKWLFQEV-I-SRR
>NbS00004466g0001.1_Nicotiana_benthamiana
STAQ---DSALEEHKVIGFDKSAEEVRERLLKGSSKNLEVASIVGMPGLGKTTLARKIYNDPGIGREYYKRVWVYVGVSYIEKDVLLNIHEGLGLKSQDKNEKQLAEIIHDFVKGGRCLIVLDDVWEAK--AVDFVMTAFPCN--HRILMTTREMQVATPVST---YLHKLKFLEKQEAFELLENRVFG-IRKKFP-VEFVGYGNEILESCSGVPLAIVVIAGVLKSCS-YRIEWETVAKNVGQ-LLVTENDPDSCKKFVEVSYNHLPLDKRAPFLYISVFPRGFDIPAWKLIRLWIAEGLIKYSFPSEIEVNAEYCLNDIANRNLVIVTQKSSNGQVKTFRVHDMVHEFCNEEAKQTCIFQ--TL-SRR
>NbS00026706g0016.1_Nicotiana_benthamiana
KGVEE--PPVVEEDDVVGFEEEADKVINRLLGG-LSGLEVVPVVGMPGLGKTTLANKIYKHPDIGYQFFTRIWVYVSQSYRRRELFLNIISKFTRNTHDMCEEDLADEIQDFLKGGKYLIVLDDVWSPD--AWEHIKIAFPNNKSNRILLTTRDSKVAKQCKQCIGIPHDLKFLTEDESWILLEKKVFH--KDKCP-PELELSGKSIAKKCNGLPLAIVVIAGALIGKGKTSREWKQVDESVGE-HLINKDQPENCNKLVQLSYDRLSYDLKACFLYCGAFPGGFEIPAWKLIRLWIAEGFIQYKGHLSLECKAEDNLNDLINRNLVMVMQRTSDGQIKTCRLHDMLHEFCRQEAKEENLFQEI-F-YRR
>NbS00031134g0006.1_Nicotiana_benthamiana
RGGQE--SPVVEEDDVVGFDEEVRMIINRLFEG-SDSLEVIPIVGMPGLGKTTLANHIYKHPEVGYKFYTRIWVYVSQTYRRRELFLNIISKFTRNTHDRPEEDLADEIREFLKSGKYLIVLDDVWSGE--AWERIRIAFPENKGNRVLLTTRDSKVAKYCSH---IPHDLKFLTMDESWILLQKKVFN--KDKCP-VKLEQPGKSIAEKCRGLPIAIVVIAGALIGKDKTTREWEQVDKNLSE-HIINVDS-MNCKKLVQMSYDSLPYDLKACFLYCAVFPGGLEIPSWKLIRLWIAEGFIQHKSDLSLECKAEENLNDLVNRNLVMVMQVASDGHIKTCRVHDMLHEFCRQEAKEENLFQEI-F-YRR
>NbS00000611g0010.1_Nicotiana_benthamiana
REPQ---DTLLEYKEVVGFAYEAECVIKRLVEG-SKDLEFVPIVGMPGIGKTTLARKVWSHSQISNNFSKKIWVYVGRSYELKGVLSKILISFMEHFRYKDVNGLAEVICDFMEGGRCLIFLDDAWAKELVVVDLVKRILQENKGHRIMMTTRDEYVASYASE---HPHRLKYLSDEESFQLLEKRAFG--NERCP-DELVELGKS------------------------------------------------------------------------------YSIPAQKLIRLWIAEGLIKSSPTCTFEELAENYLEEFALRGLVTM--SRDGDSIKEIGFHDVLYEFYKMEAIMESVFQEL-L-SRR
>NbS00020047g0002.1_Nicotiana_benthamiana
---Q---DTLLEYKEVVGFAYEAECVIKRLVEG-SKDLEFVPIVGMPGIGKTTLARKFWSHSQISNNFSKKIWVYVGRSYELRGILSKILISFMERIRYKDVNGLAEVICDFMEGGRCLIILDDVWAKELVVVDLVKTILQENKSHRIMMTTRDEYVASYASE---HPHRLKYLSDEESFQLLEKRAFG--NERCP-DELVELGKSIATKCSGLPLAVELSAGALRSRL-NKNYWERIEKNVGL-YLVIENDPSSCREIVETSYNILPQEMKACFLYCFAFLQGYSIPAQKLIRLWIAEGLIKSSPTCTFEELAENYLEEFALRGLVTM--SRDDDSIKEIGFHDVLYEFYKTEAIMESVFQEL------
>NbC24350532g0001.1_Nicotiana_benthamiana
-------GPALEDDEVVGFDEEANKVINRLVK-ESKDLDIIPVVGMPGLGKTTLARKIYKDPKLSYEFFGVHWVYVGQSYKIKDVFLNILKFFTRRTQHEDADALAK-----------------------------------------------------------------------------------------------------------------------------------------------------------------------------------------------------------------------------------------------------------------------
>XP_016542959.1_Capsicum_annuum
-------VPIVEEENVVGFDEEAKTMRSLLTNG-SEELQIISIVGMGGLGKTTLAKKVYTDPSIEYHFYNRAWIYVSQQYSRKEVFLGILDSLSLITYKMNDEKLAIELSSHLRSKRYLVVIDDVWTME--AWDDLKMAFPNTSGSRILLTTRNRDVASYANP-EGSPHHLRFLTNEESWELLSKKVFR--KGSCP-LELEDIGLQIAKKCYGLPLAIVVVSGLLLKKEKTRDWWKKVANDVSS-YVA--RDPKQCMDVLALSYKHLPDHLKVCFIYFGIFPEDFEIPVWKLLRLWTGEGFIQQMGQECLEDTAEEYLEDLVDRNLVLVAKKRANGRIKTCRIHDILRDLSVKMGSEEKFLEVI--YHRR
>XP_016544830.1_Capsicum_annuum
RGGEE--PPVVEEDDVVGFDEEAQKVIDRLLEG-SDDLEVVPVVGMPGLGKTTLANKIFKHPKIEYEFFTRLWLYVSQSYKVKELYLNIISKFTGKTHDMSEKDLADVVRGILEGGKYLIVLDDVWSRE--AWDRIKIAFPKNKRNRVLLSTRHHTIAKYCNE---RPHNLKFLTDEESWILLEKKAFH--KAKCP-PELETHGQSIARKCKGLPLAIVVIAGALIGKGKTTMEWEQVDQSVGE-HLISRDHANNCNKLVRMSYDDLPYDLKACFLYFGAFPRGFLIPAWKLIRLWTAEGFIQYKGNLSLECKAEHYLNDLVNRNLVMVMRRTSDGQIKTCRVHDMLYEFCWQEATEENLFHEV-I-YRR
>XP_016547303.1_Capsicum_annuum
-------QVNLSEDEVVGFEEEAYTVIGKLIDG-SNNLEVVPIVGMSGLGKSTLARKVYKDSRISFEFFSSIWVNVSRSYNKTEVLLSILKRLRKQLDDESDEQMVDEIRTRLYGGKCLIVLDDVWSTD--IIDVIIDVFPDNKGHRIMLTTQLEEVASCFNR---DFHKLTFLSEENSWRLFKLKIFR--KECCP-PELEEIGRNIAKKCSGLPLAVVVIAGVLLGRT-TKRDWQFVYENMGA-HLINRDQPNSCFRFIKMTYDLLSYYQQACFLYCASFPRGFDIPAWKLIRLWIAEGLIPIQNHLTLEEQAEEYLNDLTKKNLLMVMEQSLDGQIKTCRIHDIFYEFCKTEAMVEDIVWEI-F-CRR
>XP_016547338.1_Capsicum_annuum
ELTQ---GPSLEDDEVVGFDEEANKVIKRLFEGPAESLDIVPVVGMPGLGKTTLARKIYNDSKLSYEFFSIIWVYIGQSYKIKDIFLNILKFFTKRILNDDVDTLANVISVYMKGGRCFIVLDDVWEAI--VIDYVKKVFPENKGHRIMMTTRDVYLATYANP---DPHDLKFLTPQESFELLVKRVFG--NGSCP-DELVGLGEKIAGSCDGVPLAVVVIAGALRGRP-NKSDWQRVQKNVAQ-HLY-KNSQESCLKFVQMSYDRLPQEVQTCFLYCGIFPRGFDIASWKLIRMWIAEGLIKPQQTYTLEEIAELHLNDLVNRNLLILMQKRSDGQIKACRLHDMLHEFCRKEATNKWLFHEI-I-SRR
>XP_016547365.1_Capsicum_annuum
RSVEE--PPVVEEDDVVGFDEEADNVIKRLLGG-SDRLEVVPVVGMPGLGKTTLANKIFKHPTIGYEFFTRIWVYVSQSYRRRELFLNIISKFTRNTHVLCEEDLADVIQEFLKGGKYLIVLDDVWSDE--AWERIKIAFPNNKCNRILLTTRDTKVAKQCTP---VPHDLKFLTEDESWILLEKKVFH--KDKCP-PELELSGQSIAKKCNGLPLAIVVIAGALIGKGKTSREWKQVDESVGE-HLINRDQPENCNKLVQMSYDRLPYDLKACFLYCGAFPGGFQIPAWKLIRLWIAEGFIQYKGHLSLECKGEDNLNDLVNRNLVMVMERTSDGQIKTCRLHDMLHEFCRQEAKEENLFQEI-F-YRR
>XP_016547431.1_Capsicum_annuum
HQPE---NPSSEEDDSFGFEEEASTVINRLIGG-PKNIETVPIIGMLGIGKSTLARKVSKDPRIVNEFPNCIWVDVSQTYNTKEILLKILGDLKKELSTKTEGQLANEIR---DNGRCLIILDDVWNQN--IVSFFESIVPRNNSHRIMITTRDEDVATHRNV-----HKLNILDKDRSWLLLEKKVIK--KGSCP-RPDEEPGRAIAEKCGGLPFSIEVIAEDLAKKK-AKWEWKVIQDNIGE-SLIKRED---LLKSVKKSYDMLSCRAKACFLYCATFPKDHDISAWKLIRLWIAEGFVEHDKNLTPEKQAENYLNDLTKKNLVMIKARTCDGRIKKCRIHNLLYEFCKKEASKEDLFHEF---SRR
>XP_016547658.1_Capsicum_annuum
-------QLTLSEDDVVGFEEEANTVIDRLING-SKSLESVPIVGMPGLGKSTLARKVYKDSRINFEFFSCIWVNVSRSYNKTEVLLSILKNFTKPLDNKSDEKITEEICSFLKGGRCLIVLDDVWDGE--VMNFIEKIFPKGKGHRIMMTSRQNNVASAFNK---NIHRLNLLSDDNSWLLLKKKVFR--KESCS-SDLEEPGFSIAKKCNGLPLAIVVIAGALLG-K-TKREWEFVNRNIGE-HLINPDSEDSCSRFVRMSYDLLSYDEKACFLYCATFPRGFDIPTWKLIRLWISEGFIPFDKNLTPEEKAEEYLNDLTKKNLVMVMNWTADDQIKTCRIHDMLYEFCKKEASEDDLFQEI-AFCRR
>XP_016547675.1_Capsicum_annuum
RGDEE--APVVEEDDVVGFDEEAKTVIDRLIGG-SDDVEVVPVVGMPGLGKTTLAYKIYKDPKVEYEFFTRVWVYVSQRFKRREIFLNIISKFTRNTHDTTEEDLANEVKELLKGGKYLIVLDDVWTME--AWERIKVAFPNNKRNRVLMTTRQTNVAKRCND---EPHNLKFLTKDESWELLEKKVFH--KEKCP-PELEWPGKSIAEKCMGLPLAIVVIAGALIGKGKTTREWEFVADSVGE-HLINRD-PENCKKLVQMSYDRLPYDLKACFLYCGAFLGGSQIPARKLIRLWIAEGFIQYQGPLTLEDIAEDHLNDLVNRNLVMVMQRSYSGHIKICRVHDMLHEFCRHEATEENLFQEI-F-YRR
>XP_016554893.1_Capsicum_annuum
EPTQ---GPSLEDDEVVGFDEEANKVITRLFEGPAESLDIVPVVGMPGLGKTTLARKIYNDSKLSYEFFSIIWVYVGQSYKIKDIFLNILKFFTKRILNDDVDTLANLISDYMKGGRCLIVLDDVWEAT--VIDHVKKVFPENKGHRIMMTTRDGYLATYANP---DPHNLKFLNPKESFELLVKRVFG--KGSCP-DDLVKLGEKIAGSCGGVPLAVVVIAGALRGRP-NKSDWQRVQKNVAE-HLY-KNSQESCLKFVQMSYDRLPQEVQTCFLYCGVFPRGFDIPSWKLIRMWIAEGLIKPQQTYTLEEIAELHLNDLVKRNLLILMQKRSDGQIKACRLHDMLHEFCRKEATNKWLFHEI-I-RRR
>XP_016555259.1_Capsicum_annuum
RSVEE--PPVVEEDDVVGFDEEADNVIKRLLGG-SDRLEVVPVVGMPGLGKTTLANKIFKHPTIGYEFFTRIWVYVSQSYRRRELFLNIISKFTRNTHVLCEEDLADVIQEFLKGGKYLIVLDDVWSDE--AWERIKIAFPNNKCNRILLTTRD------------------------------------------------------------------------------------------------------------------------------------------------------------------------------------------------------------------------
>XP_016566300.1_Capsicum_annuum
PGTQ---DTLLEENKVVGFDEEAKVVIKRLVKG-TKDLDVIPVVGLPGLGKTTLAIKISKDPQVSYDFFLTIWVNVGPQSKLKGVFLSILKAFKKQTQDMDVKELPKIICEFIKGGKCLIVLDDVWTTD--VVDAVMNVFPEKKGHRIMITTRDGRIGRYANA---NPHMLKFLKMEESFQLLVNRVFGSNIRRCP-VELIEHGESIAKQCFGVPLAVVVIAGALRGRT-SKSDWKMVEDNVKH-LINKDDDPKSCLKFVEMSYVYLPEEMKACFLYCGAFPQGFEIPAWKLIRLWISEGLINSNLTGSPEDIAEYYLNDLINRNLVIVVQKRANGQVKTCRIHDMLHQFCKIEANNEGLFHEV-G-SRR
>XP_016567375.1_Capsicum_annuum
SGTQVFFDTLLEENEVASFEEEAKIVIKRLAKG-TSDLDVIPVVGFPGLGKTTLAKKISKDPQISFEFFLTIWVNVGPQYKLKGIFLKILKALKKQ--------LAKIIRESIKGGKCLVVLDXT---D--VVDSFMNVFPRNQGHRIMITTRDGRIGRYANA---NPHMLKFLTNEESFQLLENRVFGSNVRSCP-EELVVHGESIAKQCSGVPLGVELISGVLRGRT-RQSEWKMVEDNVRE-LLININDPKSCLKFVEMSYGHLPEDMKACFLYCGVFPQGFEIPAWKLIGLWISEGQISSNLKGSPEDIAEYYLNDLINRNLVIVVQKRINGQVKTCRLHNMLHHFCKMVGNNGGLFQEV-G-SRR
>XP_016574221.1_Capsicum_annuum
QTTKDW-EPSLEDDXFVGFYEEAITLIKQLVEGPSESLDTVPIVGMPGLGKTTLARKIYNDPNLTYEFFSILWIYIGQEYKRKDIILRIIKFFTKRILNEDVDALAKVINGYIKGGRCLIVLDDVWEAT--IIDHVKKVFPXNKVHRIMMTTRERNLATYANP---DPHDLKFLTPNEIFKLLVKRVFG--KESCP-DELVGLGEKITGSCDGVPLVILVIAGALRGYP-YKNDWQRVQKDMAQ-HLI-KKNQESSSKFVEMSYDCLPQEVQICFLYSGVFPXGFDILSWKLIHLWIAEGLIKPXQTYTLEEIAKFYLNDLVNKNLVILMRNKSDGQIKXCQLHDMLHEFCRTEANNKWLFXKM-V-YHR
>PHT26453.1_Capsicum_baccatum
-------VPIVEEENVVGFDEEAMTMRSLLTSG-SEELQIISIVGMGGLGKTTLAKKVYTDPSIEYHFYNRAWIYVSQQYSRKEVFLGILDSLSLITYKMNDEKLATELSSHLRSKRYLVVIDDVWTVG--AWDDLKMAFPNTSGSRILLTTRNRDVASYANP-EGSPHHLRFLTNEESWELLSKKVFR--KGSCP-LELEDIGLQIAKKCYGLPLAIVVVSGLLLKKEKTRDWWKKVANDVSS-YVA--RDPKQCMDVLALSYKHLPDHLKVCFIYFGIFPEDFEIPVWKLLRLWTGEGFIQQMGQECLEDTAEEYLEDLVDRNLVLVAKKRANGRIKTCRIHDILRDLSVKMGSEEKFLEVI--YHRR
>PHT26520.1_Capsicum_baccatum
-------VPIVEEENVVGFDEEAKTMRSLLTNG-SEELQIISIVGMGGLGKTTLAKKVYTDPSIEYHFYNRAWIYVSQQYSRKEVFLGILDSLSLITYKMNDEKLAIELSSHLRSKRYLVVIDDVWTME--AWDDLKMAFPNTSGSRILLTTRNRDVASYANP-EGSPHHLRFLTNEESWELLSKKVFR--KGSCP-LELEDIGLQIAKKCYGLPLAIVVVSGLLLKKEKTRDWWKKVANDVSS-YVA--RDPKQCMDVLALSYKHLPDHLKVCFIYFGIFPEDFEIPVWKLLRLWTGEGFIQQMGQECLEDTAEEYLEDLVDRNLVLVAKKRANGRIKTCRIHDILRDLSVKMGSEEKFLEVI--YHRR
>PHT29760.1_Capsicum_baccatum
-------QLTLSEDDVVGFEEEANIVIDRLING-SKNLESVPIVGMPGLGKSTLARKVYKDSRITFEFFSCIWVNVSRSYNKTEVLLSILKNFTKPLDNKSDEKITEEIYSFLKGGRCLIVLDDVWDVE--VMNFIEKIFPKGKGHRIMMTSRQDNVASAFNK---NIHRLNLLSHDNSWLLLKKKVFR--KESCS-SDLEEPGLSISKKCNGLPLAIVVIAGALLGCK-TKREWEFVNRNIGE-HLINPDSEDSCSRFVRMSYDLLSYDEKACFLYCATFPRGFDIPTWKLIRLWISEGFIPFDKNLTPEEKAEEYLNDLTKKNLVMVMNRTADDQIKTCRIHDMLYEFCKKEASEDDLFQEI-AFCRR
>PHT29761.1_Capsicum_baccatum
RGDEE--APVVEEDDVVGFDEEAKTVIDRLIGG-SDDVEVVPVVGMPGLGKTTLAYKIYKDPKVEYEFFTRVWVYVSQRFKRREIFLNIISKFTRNTHDATEEDLANEVKELLKGGKYLIVLDDVWTME--AWERIKVAFPNNKRNRVLMTTRQTNVAKRCND---EPHNLKFLTKDESWELLEKKVFH--KEKCP-PELEWPGKSIAEKCMGLPLAIVVIAGALIGKGKTTREWELVADSLGE-HLINRD-PENCKKLVQMSYDRLPYDLKACFLYCGAFLGGSQIPARKLIRLWIAEGFIQYQGPLTLEDIAEDHLNDLVNRNLVMVMQRSYSGQIKICRVHDMLHEFCRHEATEENLFQEI-F-YRR
>PHT30354.1_Capsicum_baccatum
RSVEE--PPVVEEDDVVGFDEEADTVIKRLLGG-SDRLEVVPVVGMPGLGKTTLANKIFKHPTIGYEFFTRIWVYVSQSYRRRELFLNIISKFTRNTHVFCEEDLADVIQEFLKGGKYLIVLDDVWSDE--AWERIKIAFPNNKCNRILLTTRDTKVAKQCTP---VPHDLKFLTEDESWILLEKKVFH--KDKCP-PELELSGQSIAKKCNGLPLAIVVIAGALIGKGKTSREWKQVDESVGE-HLINRDQPENCNKLVQMSYDRLPYDLKACFLYCGAFPGGFQIPAWKLIRLWIAEGFIQYKGHLSLECKGEDNLNDLVNRNLVMVMERTSDGQIKTCRLHDMLHEFCRQEAKEENLFQEI-F-YRR
>PHT33328.1_Capsicum_baccatum
HQPE---NPSSEEDDSFGFEEEASTVINRLIGG-PKNLETVPIIGMLGIGKSTLARKVFKDPRIVNEFPNCIWVDVSQTYNTKEILLKILGDLKKELSTKTEGQLANEIR---DNGRCLIVLDDVWNQN--IVSFFESIVPRKNSHRIMITTRDEDVATHRNV-----HKLNILDKDRSWLLLEKKVIK--KGSCP-RPDEEPGRAIAEKCGGLPFSIEVIAEDLAKKK-AKWEWKVIQDNIGE-SLIKRED---MLKSVKKSYDMLSCGAKACFLYCATFPKDHDISAWKLIRLWIAEGFVEHDKNLTPEKKAENYLNDLTKKNLVMIKARTCDGRIKKCRIHNLLYEFCKKEASKEDLFHEF---SRR
>PHT33329.1_Capsicum_baccatum
-------QVTLSEDEVVGFEEEAYTVIGKLIDG-SNNLEVVPIVGMSGLGKSTLARKVYKDSRISFEFFSSIWVNVSRSYNKTEVLLSILKHLSKKLDDESDEQMVDEIRTRLYGGKCLIVLDDVWSTD--IIDVIKDVFPDNIGHRIMLTTQLEEVASSFSR---DFHKLTFLSEENSWRLFKLKVFR--KECCP-PELEEIGRSIAKKCSGLPLAVVVIAGALLGRT-TKRDWQFVYENMGA-HLINRDQPNSCFRFIKMTYDLLSCYQQACFLYCASFPRGFDIPAWKLILLWIAEGLIPIQNHLTLEEQAEEYLNDLTKKNLLMVMEQSLDGQIKTCRIHDIFYEFCKTEAMVEDIVWEI-F-CRR
>PHT33489.1_Capsicum_baccatum
ELTQ---GPSLEDDEVVGFDEEANKVIKRLFEGPAESLDIVPVVGMPGLGKTTLARKIYNDFKLSYEFFSIIWVYIGQSYKIKDIFLNILKFFTKRILNDDVDTLANVISVYMKGGRCLIVLDDVWEAI--VIDYVKKVFPENKGHRIMMTTRDGYLATYANP---DPHNLKFLTPQESFELLVKRVFG--NGSCP-DELVGLGEKIAGSCDGVPLAVVVIAGALRGRP-NKSDWQRVQKNVAQ-HLY-KNSQESCLKFVQMSYDRLPQEVQTCFLYCGIFPRGFDIASWKLIRMWIAEGLIKPQQTYTLEEIAELHLNDLVNRNLLILMQKRSDGQIKACRLHDMLHEFCRKEATNKWLFHEI-I-SRR
>PHT33538.1_Capsicum_baccatum
EPTQ---GPSLEDDEVVGFDEEANKVITRLFEGPAESLDIVPVVGMPGLGKTTLARKIYNDSKLSYEFFSIIWVYVGQSYKIKDIFLNILKFFTKRILNDDVDTLANLISDYMKGGRCLIVLDDVWEAT--VIDHVKKVFPENKGHRIMMTTRDGYLATYANP---DPHNLKFLIPKESFELLVKRVFG--KGSCP-DDLVKLGEKIAGSCGGVPLAVVVIAGALRGRP-NKSDWQRVEKNVAE-HLY-KNSQESCLKFVQMSYDRLPQEVQTCFLYCGIFPRGFDIPSWKLIRMWIAEGLIKPQQTYTLEEIAELHLNDLVKRNLLILMQKRSDGQIKACRLHDMLHEFCRKEATNKWLFHEI-I-RRR
>PHT37424.1_Capsicum_baccatum
-------VPIVEEENVVGFDEEAKTMRSLLTNG-SEELQIISIVGMGGLGKTTLAKKVYTDPSIEYHFYNRAWIYVSQQYSRKEVFLGILDSLSLITYKMNDEKLAIELSSHLRSKRYLVVIDDVWTME--AWDDLKMAFPNTSGSRILLTTRNRDVASYANP-EGSPHHLRFLTNEESWELLSKKVFR--KGSCP-LELEDIGLQIAKKCYGLPLAIVVVSGLLLKKEKRCDWWKKVANDVSS-YVA--RDPKQCMDVLELSYKHLPDHLKVCFIYFGIFPEDFEIPVWKLLRLWTGEGFIQQMGQECLEDTAEEYLEDLVDRNLVLVAKKRANGRIKTCRIHDILRDLSVKMGSEEKFLEVI--YHRR
>PHT37486.1_Capsicum_baccatum
-------VPIVEEENVVGFDEEAKTMRSLLTNG-SEELQIISIVGMGGLGKTTLAKKVYTDPSIEYHFYNRAWIYVSQQYSRKE--------------------------SHLRSKRYLVVIDDVWTME--TWDDLKMAFPNTSGSRILLTTRNRDVASYANP-EGSPHHLRFLTNEESWELLSKKVFR--KGSCP-LELEDIGLQIAKKCYGLPFAIVVVSGLLLKKEKTRDWWKKVANDVSS-YVA--RDPKQCMDVLALSYKHLPDHLKVCFIYFGIFPEDFEIPVWKLLRLWTGEGFIQQMGQECLEDTAEEYLEDLVDRNLVLVAKKRANGRIKTCRIHDILRDLSVKMGSEEKFLEVI--YHRR
>PHT37825.1_Capsicum_baccatum
-------VPIVEEENVVGFDEEAKTMRSLLTNG-SEELQIISIVGMGGLGKTTLAKKVYTDPSIEYHFYNRAWIYVSQQYSRKEVFLGILDSLSLITYKMNDEKLALELSSHLRSKRYLLVIDDVWTME--AWDDLKMAFPNTSGSRILLTARNRDVASYANP-E-------------------------------------------------------VSGLLLKKEKTRDWWKKVANDVSS-YVA--RDPKQCMDVLALSYKHLPDHLKVCFIYFGIFPEDFEIPVWKLLRLWTGEGFIQQMGQECLEDTAEEYLEDLVDRNLVLVVKKRANGRIKTCRIHDILRDLSVKMGSEEKFLEMI--YHRR
>PHT38427.1_Capsicum_baccatum
-------VPIVEEENVVGFDEEAKTMRSLLTNG-SEELQIISIVGMGGLGKTTLAKKVYTDPSIEYHFYNRAWIYVSQQYSRKEVFLGILDSLSLITYKMNDEKLAIELSSHLRSKRYLVVIDDVWTME--AWDDLKMAFPNTSGSRILLTTRNRDVASYANP-EGSPHHLRFLTNEESWELLSKKVFR--KGSCP-LELEDIGLQIAKKCYGLPLAIVVVSGLLLKKEKTRDWWKKVANDVSS-YVA--RDPKQCMDVLALSYKHLPDHLKVCFIYFGIFPEDFEIPVWKLLRLWTGEGFIQQMGQECLEDTAEEYLEDLVDRNLVLVAKKRANGRIKTCRIHDILRDLSVKMGSEEKFLEVI--YHRR
>PHT39453.1_Capsicum_baccatum
LGTQ---GTLLEENKVVGFDEEAKIVIKRLVEG-INDLDVIPVVGLPGLGKTTLAIKISKDPTVSFEFFLTIWVNVGPQSKLKGVFLSTLKAFKKYTQDMDVKELPKIICEFIKGGKCLIVLDDVWTTY--VVDAVMNVFPERKGHRIMITTRDGCIGRYANA---SPHMLKFLKKEESFQLLVNSVFGSNIRRCP-EELIEHGESIAKQCFGVPLAVVLIAGALRGRT-SKSDWKMIEDTVKH-LINKDDDPKSCLKFVEMSYVYLPEEMKACFLYCGAFPQGSEIPAWKLIRLWISEGLINFN-----------------------------------------------------------------
>PHT39462.1_Capsicum_baccatum
PGTQ---DTLLEENKVVGFDEEAKVVIKRLVKG-TKDLDVIPVVGLPGLGKTTLAIKISKDPQVSYDFFLTIWVSVGPQSKLKGVFLSILKAFKKQTQDMDVKELPKIICEFIKGGKCLIVLDDVWTTD--VVDAVMNVFPEKKGHRIMITTRDGRIGRYANA---NPHMLKFLEMEESFQLLVNRVFGSNIRRCP-EELIEHGESIAKQCFGVPLAVVVIAGALRGRT-SKSDWKMVEDNVKH-LINKDDDPKSCLKFVEMSYVYLPEEMKACFLYCGAFPQGFEIPAWKLIRLWISEGLINSNLTGSPEDIAEYYLNDLINRNLVIVVQKRANGQVKTCRIHDMLHQFCKIEANNEGLFHEV-G-SRH
>PHT58048.1_Capsicum_baccatum
-------VPIVEEENVVGFDEEAKTMRSLLTNG-SEELQIISIVGMGGLGKTTLAKEVYTDPSIEYHFYNRAWIYVSQQYSRKEVFLGILDSLSLITYKMNDEKLAIELSSHLRSKRYLVVIDDVWTME--AWDDLKMAFPNTSGSRILLTTRNRDVASYANP-EGSPHHLRFLTNEESWELLSKKVFR--KGICP-LELEDIGLQIAKKCYGLPLAIVVVSGLLLKKEKTRD-----------------------------------------------------------------------------------------------------------------------------------------
>PHT58798.1_Capsicum_baccatum
RGGEE--PPVVEEDDVVGFDEEAQKVIDRLLEG-SDDLEVVPVVGMPGLGKTTLANKIFKHPKIEYEFFTRLWLYVSQSYKVKELYLNIISKFTGKTHDMSEKDLADVVRGILEGGKYLIVLDDVWSRE--AWDRIKIAFPKNKRNRVLLSTRHHTIAKYCNE---RPHNLKFLTDEESWILLEKKAFH--KAKCP-PELETHGQSIARKCKGLPLAIVVIAGALIGKGKTTMEWEQVDQSVGE-HLISRDHPNNCNKLVRMSYDDLSYDLKACFLYFGAFPRGFLIPAWKLIRLWTAEGFIPYKGNLSLECKAEQHLNDLVNRNLVMVMRRTSDGQIKTCRVHDMLYEFCWQEATEENLFHEV-F-YRR
>PHT59972.1_Capsicum_baccatum
EPTQ---GPSLEVDEVVGFDEEANKVITQLFEGPAESLDIVPVVGMPGLGKTTLARKIYNDSKLSYEFFSIIWVYVGQSYKIKDIFLNILKFFTKRILNDDVDTLANLISDYMKGGRCLIVLDDVWEAT--VIDYVKKVFPENMGHRIMMTTRDGYLATFANP---DPHNLKFLNPKESFELLVKIVFG--KGSCP-DDLVKLGEKIARSCGGVPLAVMVIAGALRGRP-NKSDWQRVERNVAG-NLF-KNSHESYLKFVQMSYDRLPQEVQTCFLYCGVFPRGFDIPSWKLIRMWIAEGLIKSQQTYTLEEIAELHLNDLVKRNLLILMQKRSDGQIKASRLHDMLHEFCRKEVTNKWLFHEI-I-HRR
>PHU02043.1_Capsicum_chinense
-------QVNLSEDEVVGFEEEAYTVIGKLIDG-SNNLEVVPIVGMSGLGKSTLARKVYKDSRISFEFFSSIWVNVSRSYNKTEVLLSILKRLRKRLDNESDEQMVDEIRTRLYGGKCLIVLDDVWSTD--IIDVIIDVFPDNKGHRIMLTTQLEEVASCFNR---DFHKLTFLSEENSWRLFKLKIFR--KECCP-PELEEIGRNIAKKCSGLPLAVVVIAGVLLGRT-TKRDWQFVYENMGA-HLINRDQPNSCFRFIKMTYDLLSYYQQACFLYCASFPRGFDIPAWKLIRLWIAEGLIPIQNHLTLEEQAEEYLNDLTKKNLLMVMEQSLDGQIKTCRIHDICYEFCKTEAMVEDIVWEI-F-CRR
>PHU02045.1_Capsicum_chinense
HQPE---NPSSEEDDSFGFEEEASTVINRLIGG-PKNIETVPIIGMLGIGKSTLARKVSKDPRIVNEFPNCIWVDVSQTYNTKEILLKILGDLKKELSTKTEGQLANEIR---DNGRCLIILDDVWNQN--IVSFFESIVPRNNSHRIMITTRDEDVATHRNV-----HKLNILDKDRSWLLLEKKVIK--KGSCP-RPDEEPGRAIAEKCGGLPFSIEVIAEDLAKKK-AKWEWKVIQDNIGE-SLIKRED---LLKSVKKSYDMLSCRAKACFLYCATFPKDHDISAWKLIRLWIAEGFVEHDKNLTPEKQAENYLNDLTKKNLVMIKARTCDGRIKKCRIHNLLYEFCKKEASKEDLFHEF---SRR
>PHU02047.1_Capsicum_chinense
-------QLTLSEDDVVGFEEEANTVIDRLING-SKSLESVPIVGMPGLGKSTLARKVYKDSRINFEFFSCIWVNVSRSYNKTEVLLSILKNFTKPLDNKSDEKITEEICSFLKGGRCLIVLDDVWDGE--VMNFIEKIFPKGKGHRIMMTSRQNNVASAFNK---NIHRLNLLSHDNSWLLLKKKVFR--KESCS-SDLEEPGLSIAKKCNGLPLAIVVIAGALLGCK-TKREWEFVNRNIGE-HLINPDSEDSCSRFVRMSYDLLSYDEKACFLYCATFPRGFDIPTWKLIRLWISEGFIPFDKNLTPEEKAEEYLNDLTKKNLVMVMNWTADDQIKTCRIHDMLYEFCKKEASEDDLFQEI-AFCRR
>PHU02049.1_Capsicum_chinense
RGDEE--APVVEEDDVVGFDEEAKTVIDRLIGG-SDDVEVVPVVGMPGLGKTTLAYKIYKDPKVEYEFFTRVWVYVSQRFKRREIFLNIISKFTRNTHDTTEEDLANEVKELLKGGKYLIVLDDVWTME--AWERIKVAFPNNKRNRVLMTTRQTNVAKRCND---EPHNLKFLTKDESWELLEKKVFH--KEKCP-PELEWPGKSIAEKCMGLPLAIVVIAGALIGKGKTTREWEFVADSVGE-HLINRD-PENCKKLVQMSYDRLPYDLKACFLYCGAFLGGSQIPARKLIRLWIAEGFIQYQGPLTLEDIAEDHLNDLVNRNLVMVMQRSYSGHIKICRVHDMLHEFCRHEATEENLFQEI-F-YRR
>PHU02073.1_Capsicum_chinense
ELTQ---GPSLEDDEVVGFDEEANKVIKRLFEGPAESLDIVPVVGMPGLGKTTLARKIYNDYKLAYEFFSIIWVYIGQSYKIKDIFLNILKFFTERILNDDVDTLANAISVYMKGGRCLIVLDDVWEAI--VIDYVKKVFPENKGHRIMMTTRDGYLATYANP---DPHNLKFLTPQESFELLVKRVFG--NGSCP-DELVGLGEKIAGSCDGVPLAVVVIAGALRGRP-NKSDWQRVQKNVAQ-HLY-KNSQESCLKFVQMSYDRLPQEVQTCFLYCGIFPRGFDIASWKLIRMWIAEGLIKPQQTYTLEEIAELHLNDLVNRNLLILMQKRSDGQIKACRLHDMLHEFCRKEATNKWLFHEI-I-SRR
>PHU02078.1_Capsicum_chinense
EPTQ---EPFLEDDEVVGFDEEANKVITRLFEGPAESLDIVPVVGMPGLGKTTLARKIYNDSKLSYEFFSIIWIYVGQSYKIKDIFLNILKFFTKRILNDDVDTLANLISDYMKGGRCLIVLDDVWEAT--VIDHVKKVFPENKSHRIMMTTRDGYLATYANP---DPHNLKFLIPKESFELLVKRVFG--KGSCP-DDLVKLGEKIAGSCGGVPLAVVVIAGALRGRP-NKSDWQRVEKNVAQ-HLY-KNSQESCLKFVQMSYDRLPQEVQTCFLYCGVFPRGFDIPSWKLIRMWIAEGLIKPQQTYTLEEIAELHLNDLVKRNLLILMQKRSDGQIKACRLHDMLHEFCRKEATNKWLFHEI-I-RRR
>PHU06281.1_Capsicum_chinense
-------VPIVEEENVVGFDEEAKTMRSLLTNG-SEELQIISIVGMGGLGKTTLAKKVYTDPSIEYHFYNRAWIYVSQQYSRKEVFLGILDSLSLITYKMNDEKLAIELSSHLRSKRYLVVIDDVWTME--AWDDLKMAFPNTSGSRILLTTRNRDVASYANP-EGSPHHLRFLTNEESWELLSKKVFR--KGSCP-LELEDIGLQIAKKCYGLPLAIVVVSGLLLKKEKTRDWWKKVANDVSS-YVA--RDPKQCMDVLALSYKHLPDHLKVCFIYFGIFPEDFEIPVWKLLRLWTGEGFIQQMGQECLEDTAEEYLEDLVDRNLVLVAKKRANGRIKSCRIHDILRDLSVKMGSEEKFLEVI--YHRR
>PHU06440.1_Capsicum_chinense
-------VPIVEEENVVGFDEEAKTMRSLLTNG-SEELQIISIVGMGGLGKTTLAKKVYTDPSIEYHFYNRAWIYVSQQYSRKEVFLGILDSLSLITYKMNDEKLAIELSSHLRSKRYLVVIDDVWTME--AWDDLKMAFPNTSGSRILLTTRNRDVASYANP-EGSPHHLRFLTNEESWELLSKKVFR--KGSCP-LELEDIGLQIAKKCYGLPLAIVVVSGLLLKKEKTRDWWKKVANDVSS-YVA--RDPKQCMDVLALSYKHLPDHLKVCFIYFGIFPEDFEIPVWKLLRLWTGEGFIQQMGQECLEDTAEEYLEDLVDRNLVLVAKKRANGRIKTY-----------------------------
>PHU08974.1_Capsicum_chinense
RSVEE--PPVVEEDDVVGFDEEAENVIKRLLGG-SDRLEVVPVVGMPGLGKTTLANKIFKHPTIGYEFFTRIWVYVSQSYRRRELFLNIISKFTRNTHVLCEEDLADVIQEFLKGGKYLIVLDDVWSDE--AWERIKIAFPNNKCNRILLTTRDTKVAKQCTP---VPHDLKFLTEDESWILLEKKVFH--KDKCP-PELELSGQSIAKKCNGLPLAIVVIAGALIGKGKTSREWKQVDESVGE-HLINRDQPENCNKLVQLSYDRLPYDLKACFLYCGAFPGGFQIPAWKLIRLWIAEGFIQYKGHLSLECKGEDNLNDLVNRNLVMVMERTSDGQIKTCRLHDMLHEFCRQEAKEENLFQEI-F-YRR
>PHU17393.1_Capsicum_chinense
---------------------------SNLSHG-STCLDVVPIVGVPGLGKTTLARKIYNDPKIPRQFFSCVWVFIRQSCVKGDILLNILKGFTKRIHDKNEAEIAEEIQDHVIGGKCLIVLDDVWDSD--VVDFVKTVFPENGGHRIMMTTRHVDIARSVNI---DPHNLKFLNQEKSFRLLENRAFG--VSRCP-VELVEHGEAIVEKYNGVPLTIVVIAGALRGST-SKIDWKVVKENVGK-HLIEEDKLQRCLNVVGLSYYHLPDDRKVCFLYFGAFPQGFDIPSWKLICLWIAEGIIMSNLPSNIEDIAKCYLNYFANRNLVIVTEKRSNSQIKVCHVHDMVHQFCIK-----------------
>PHU21161.1_Capsicum_chinense
SGTQ---DTLLEENEVASFEEEAKIVIKRLAKG-TSDLDVIPVVGFPGLGKTTLAKKISKDPQISFEFFLTIWVNVGPQYKLKGIFLKILKALKKQTETMNVRELAKIIRESIKGGKCLVVLDD--------------------------------------------------------------------RRC----------------------------------------------------------------------------------------GFR-------------------------------------------------------------HE---------------------
>PHU21239.1_Capsicum_chinense
PGTQ---DTLLEENKVVGFDEEAKVVIKRLVKG-TKDLDVIPVVGLPGLGKTTLAIKISKDPQVSYDFFLTIWVNVGPQSKLKGVFLSILKAFKKQTQDMDVKELPKIICEFIKGGKCLIVLDDVWTTD--VVDAVMNVFPEKKGHRIMITTRDGRIGRYANA---NPHMLKFLKMEESFQLLVNRVFGSNIRRCP-VELIEHGESIAKQCFGVPLAVVVIAGALRGRT-SKSDWKMVEDNVKH-LINKDDDPKSCLKFVEMSYVYLPEEMKACFLYCGAFPQGFEIPAWKLIRLWISEGLINSNLTGSPEDIAEYYLNDLINRNLVIVVQKRANGQVKTCRIHDMLHQFCKIEANNEGLFHEV-G-SRR
>PHU28198.1_Capsicum_chinense
-------VPIVEEENVVGFDEEAKTMRSLLTNG-SEELQIISIVGMGGLGKTTLAKKVYTD---------------------------------------------------------------------------------------------------------------------------------------------------------------------------------------------------------------------------------------------------------------------------------------------------------------------
>PHU29543.1_Capsicum_chinense
RGGEE--PPVVEEDDVVGFDEEAQKVIDRLLEG-SDDLEVVPVVGMPGLGKTTLANKIFKHPKIEYEFFTRLWLYVSQSYKVKELYLNIISKFTGKTHDMSEKDLADVVRGILEGGKYLIVLDDVWSRE--AWDRIKIAFPKNKRNRVLLSTRHHTIAKYCNE---RPHNLKFLTDEESWILLEKKAFH--KAKCP-PELETHGQSIARKCKGLPLAIVVIAGALIGKGKTTMEWEQVDQSVGE-HLISRDHANNCNKLVRMSYDDLPYDLKACFLYFGAFPRGFLIPAWKLIRLWTAEGFIQYKGNLSLECKAEHYLNDLVNRNLVMVMRRTSDGQIKTCRVHDMLYEFCWQEATEENLFHEV-I-YRR
>KAG5568622.1_Solanum_commersonii
EVTQ---GPSLDDDEVVGFDEEAKKVIKRLVEGPAESLAIIPVVGMPGLGKTTLARKIYNDTTLSFEFFSILWVYVGQEYKIKDIYLRILKHFKNSILNEDEGTLAKVISGFMKGGKCLIVLDDVWEAN--VIDHVKKVFPENKGHRIMMSTRDGYLAAYANP---DPHNLKFLTAEECFELLEKRVFG--KGSCP-DELKEVGKRIAGNCGGVPLVVVVIAGALAGRS-NTTEWEVVERNVAQ-HAF--SVNKDCGVFVEMSYDRLSQEMQTCFLYSGIFPRGFDIPAWKLIRLWIAEGLIKPQQSSTLEEIAECHLNDLVHRNLVILLQKRSDGQIKTCRLHDMLHEFCRTKAANKWLFQEI-I-CRR
>KAG5579171.1_Solanum_commersonii
-------VPMVEEENVVGFDDEARKISSRLTNG-SEELEIISIVGMGGLGKTTLAKKVYTDPSVEFHFYNRAWIYVSQLYSRKEVFLGILDSLGLITYKMNDEKLAGELFSHLRSKRYLVVIDDVWTLE--AWDDLQMAFPKTSGSRILLTTRNTEVALHANP-EGLPHHLRFLTHEESWELLSKKVFR--KGSCP-LELEDIGLQIAKKCDGLPLAIVVVSGLLLKKEKTRDWWKKVANDVSS-YIA--RDPKQCMDVLALSYKHLPDHLKVCFIYFGVFPEDFEIPVWKLLRLWTSEGFIQQMGQECLEDTAEEYLEDLVDRNLVLVAKKRTNGRIKSCRIHDMLRDLSVKMGSEEKFLEVF--YHRR
>KAG5579176.1_Solanum_commersonii
-------VPMVEEENVVGFDDEARKISSRLTNG-SEELEIISIVGMGGLGKTTLAIKVYTDPSVEFHFYNRAWI------------------------------------------------------------------------------------------------------------------------------------------------------------------------------------------------------MC-------------------------------------------LSSIVER----------------------------------------------
>KAG5581063.1_Solanum_commersonii
RGFEE--PPVVEEDDVVGFDEEADIVIKRLLGE-SNRLEVVPVVGMPGLGKTTLANKIYKHPKIGYEFFTRIWVYVSQSYRRRELFLNIISKFTRNTHGMCEEDLADEIQEFLKGGKYLVVLDDVWSDE--AWERIKIAFPNNKPNRVLLTTRDSKVAKQCTP---IPHDLKFLSEDESWILLEKKVFH--KDKCP-PELVPSGKSIAKKCKGLPLAIVVIAGALIGKGKTPREWKQVDDSVSE-HLINRDHPENCNKLVQMSYDRLPYDLKACFLYCSAFPGGFQIPAWKLIRLWIAEGFIQYKGHLSLECKGEDNLNDLINRNLVMVMERTSDGQIKTCRLHDMLHEFCRQEAKEENLFQEI-F-YRR
>KAG5603783.1_Solanum_commersonii
RGDEE--APVVEEDDVVGFDDEAK--IDQIM------LRLCQLLGMPGLGKTTLAYKIYKDPKVEYEFFTRVWVYVSQTFKRREIFLNIISKFTRNTHDTPEDDLANEVKELLKGGKYLIVLDDVWTME--AWDRIKIAFPNNKRNRVLMTTRQSHVAKRCND---KPHDLKFLTKDESWELLEKKVFH--KEKCP-PELELPGKSIAEKCMGLPLAIVVIAGALIGKGKTTREWELVAASVGE-HLINRD-PENCKKLVQMSYDRLPYDLKACFLYCGAFPGGSQIPAKKLIRLWIAEGFIQYQGPLALEDVAEDHLNDLVNRNLVMVMQRSCSGQIKICRVHDMLHEFCRHEAMEENLFQEI-F-YRR
>KAG5608197.1_Solanum_commersonii
QVTQ---GPSLEDDEVVGFDEEAKQVIKRLVEGPQESLDIIPVVGIAGLGKTTLARKIYNDSTLSFEFFSILWVYVGQEYKIKDIYLRILKFFKKSIVNDDVDTLAKVISDMIKGGRCLIVLDDVWEAE--VVDVVKRVFPRNKGHRIMMTTNDRYLASYANP---DPHNLKFLNENESFELLLKRVFG-NRNSCP-DELAELGQTIARKCEGIPLEIVLIAGILIGRP-DRRDWERVEKNVSQ-YLY--KENKDCGVFVEMSYNRLPQEVQTCFLYCGVFPQGFDIPCWKLIRLWIAEGLIKPQESFTLEEIAEFYLNDLVQRNLVILLQKRSDGQIKTCRLHNMLHEFCRKEASNKWLFQQV---CRR
>KAG5608198.1_Solanum_commersonii
REPQ---DTFLEVKNIVGFTKEAKEVMERLVGG-TEEVECIPIVGMTGLGKTTLARKVWSDSQITAEFSHNIWVSVGLSNELKNKFFVILKSSTGSNHCNGENELGKLIAIFVQH-RCLIVLDDVWASE--LVDRSKKFLPVNKGHRILITTRRRDVAASCAS--KKPYHLKCLNGEDSFQLLEKGVFDNE-RCRN-NDLVDLGKSIASKCGGLPLALVVVAKAL-KVNQTVYEWKRIENNFWQ-YVVKENDTTSCWKIVEASYESLSSEMKACFLYCLAFPKGYDIPFQMLIHLWMAEGLIESSPKFSSKDKAENYLMEFENLDLVIV-SREITGSIKRIKCNDIFYEFYKMEVTKESVFQEL-F-SRR
>KAG5608199.1_Solanum_commersonii
EVTQ---GPSLDDDEVVGFDVEAEKVIKRLVEGPAESLNIIPVVGMPGLGKTTLARKIYNDSTLSFEFFSIFWVYVGREYKIKDIYLRILKHFKNSILNEDEDRLAKVISGFMKGGRCLIVLDDVWEAN--VIDHVKKVFPENKGHRIMMTTRDGLLAAYANP---DPHNLKFLTTEESFELLVKRVFG--KGSCP-DELKEVGKRIAGNCSGVPLVVVVTAGALAGRS-NTTEWKVVERNVIQ-YAF--NVNKDCGVFVEMSYDRLSQELQTCLLYSGIFPRGFDIPAWKLIRLWIAEGLIKPQQSSTLEEIAELHLNDLVHRNLVILLQKRSDGQIKTCRLHDMLHEFCRTKAADKWLFQEI-V-CRR
>KAG5608201.1_Solanum_commersonii
EVTQ---GPSLENDAVVGFDKEANTVIQRLVEGPMDSVDIIPVVGMPGLGKTTLARKIYNDSKLTYEFYSIVWVYVGKECKAKDIYLRILKFFKKNILNDDVDTLAKAIGGYIKGGRCLIVLDDVWEDE--VIDHVRKVFAENKGHRIMMTTRDSCVAKFANP---KPHELKFLEKEESFELLVTRVFG--KVSCP-NELVRTGKKIAEKCGGVPLVVVVIAGALRGRL-DKKDWERVDRNVVQ-HFG-VHTEDSCLKFVKMSYDHLPQEVQMCFLYCGVFPRGFDIPCWKLIRLWIAEGLIKPQPKFTLEEIAEFCLTDLLNRNLVIIMQKRSDGQIKTCRLHDMLYQFCKMEASNRCLFQE----CRR
>KAG5608203.1_Solanum_commersonii
Q-EQ---GPSLENDEVVGFDDETSKVIKRLVEGPAESLDIIPVVGMPGLGKTTLARKIYNDPKLSYEFFSIPWVYVGQEYKIKDIYLRILKCFKKSILNDDVDTLAKVISDFIKGGRCLIVLDDVWEPN--VIDHVKKVFTENKGHRIMMTTRDRYLATYANT---EPHDLKFLNGKESFELLEKRVFG--KGGCP-DELVELGKKIAGNCGGVPLAVVVIAGALRGRL-NTNVWLGVQKNVAE-HFY-KNTQEGCLKFVEMSYNRLPQEVQTCFLYCGVFPRGFDIPSWKLIRLWIAEGLIKPQQTYTPEEIAEFYLNDLVNRNLVILMRKKSDGQIKICRLHDMLHEFCRTEASNKWLFQQM-I-CRR
>KAG5608204.1_Solanum_commersonii
EVTQ---GPSLENDAVVGFDDEANKVIKRLVEGSMESVDIIPVVGMPGLGKTTLARKIYNDSKLTYEFYSIVWVYVGQECKAKDIYLRILKFFKKNILNDDVDTLAKAIGGYIKGGRCLIVLDDVWEDE--VIDHIMKVFAENKGHRIMMTTRDLRVAKFANP---EPHELKFLKTEESFELLVMRVFG--KGSCP-NELVRTGKKIAEKCGGVPLVVVVIAGALRGRL-DKKDWERVDKNVVQ-HFG-EHAEDSCLKFVKMSYDHLPQEVQMCFLYCGVFPRGFDIPCWKLIRLWIAEGLIKPQPEFTLEEIAEFYLTDLLNRNLVIIMQKRSDGQIKTCRLHDMLYQFCKKEASNKWLFQE----CRR
>KAG5608207.1_Solanum_commersonii
EVTQ---GPSLESDAVIGFDAEANKVIKRLVEGPTESVDIIPVVGMPGLGKTTLARKIYNDSKLTYEFYSIVWVYVGQECKAKDIYLRILKFFKKNILNDDVDTLAKAIGGYIKGGRCLIVLEDVWEDE--VIDHVMKVFTENKGHRIMMTTRDLRLAKFANL---EPHELKFLETEESFELLVMKVFG--KGSCP-NELVVVGKKIAEKCGGVPLVVVVIAGALRGRS-DKKDWERVDKNVVQ-HFG-EHTEDSCLKFVKMSYDHLPQEVQMCFLYCGVFPRGFDIPCWKLIRLWIAEGLIKPQPEFTLEEIAE--------------------GLIKPCRLHDMLYQFCKKEASSKWLFQE----CRR
>KAG5608212.1_Solanum_commersonii
----------------------------------MGSVDIIPVVGMPGLGKTTLARKIYNDSKLTYEFYSIVWVYVGKECKAKDIYLRILKFFEKNILNDDVDTLAKAIGGYIKGGRCLIVLDDVWEDE--VIDHVRKVFAENKGHRIMMTTRDLRVAKFANS---EPHVLKFLKTEESFELLVMRVFG--KGSCP-NDLVVIGKKIAEKCGGVPLVVVVIAGALRGRS-DKKEWEKVDKNVVQ-HFG-EHTEDSCLKFVKMSYDHLPREVQMCFLYCGVFPRGFDIPCWKLIRLWIAEGLIKPQPNFTLEEIAEFCLTDLLNRNLVIIMQKRSDGQIKTCRLHDMLYQFCKKEASNRWLFQE----CRR
>KAG5608216.1_Solanum_commersonii
Q-EQ---GPSLENDEVVGFDDEASKVIKRLVEGPAESLDIIPVAGMPGLGKTTLARKIYNDPKLSYEFFSIPWVYVGQEYKIKDIYLRILKCLKTSILNDEVDTLAKVISDFIKGGRCLIVLDDVWEAE--VIDVVKKVFPENDGHRIMMTTRDRYLATYANT---EPHDLKFLNGKESFELLKKRVFG--KGGCP-DELVELGKEIAGKCGGVPLAVVVIAGALRGRP-NTNDWLRVQKNVAE-HFY-KNTPAGCLKFVEMSYNRLPQEVQTCFLYCGVFPRGFDIPSWKLIRLWIAEGLIKPQQTYTPEEIAEFYLNDLVNRNLVILMRKKSDGQIKICRLHDMLHEFCRTEASNKWLFQQM-I-CRR
>KAG5608217.1_Solanum_commersonii
------------NDAVVGFDDQANQVIKRLVEGPMDSVDIIPVMGMPKLGKTTLARKIYNDSKLTYEFYSIVWVYIGKECKAKDIYLRILKFFKKNIRNDDVDTLAKAIGGYIKGGRCLIVLDDVWEDE--VIDHVMKVFAENKGHLIMMTARDLCVAKFANP---EPHELKFLKTEESFELLVMRVFG--KGSCP-NELVVVGKKISEKCGGVPIVVVVIAGALRGRS-DKKDWERVDKNVVQ-HMG-EHTEDSCLKYVKMSYDHLPQEVQMCFLYCGVFPRGLDIPCWKLIRLWIAEGLIKPQPKFTLEEIAEFCLTDLLNRNLVIIVQKRSDGQIKTCRLHDMLYQFCKIEASNRCLFQE----CHR
>KAG5608454.1_Solanum_commersonii
QEEQ---GSSLENHEVVGFDEEATKVINRLVEG-AECLDVIPVVGMPGLGKTTLARKIYNDPKISREFFSYIWVFIGQSCVKRDILFNILKKFTNSVKNRNEADITQEIRKRVNGGKCLIVLDDVWDPN--VVDFVKTVFPDNKAHRIMMTTRHEDIARSVNK---YPHNLKFLDGDESFQLLEKRAFG--VSHCP-VELVEHGEAIVAKCSGVPLTIVVIAGALRGRT-SEIDWKVVRENVGK-HLL-EDKRQRCLNVVRLSYNHLPQEKKACFLYFGAFPQGFDIPAWKLIRLWIAEGLIMSKLSIEIEDIAEYYLNDFANRNLVMVTGKRSNGRIKTFHVHDMLHEFCVEEGTRLTLFKQV---CRR
>KAG5608484.1_Solanum_commersonii
QEEQ---GSSLENHEVVGFDKEATEVISRLVEG-AECLDVIPVVGMPGLGKTTLARKIYNDPKISREFFSCIWVFIGQSCVKRDILFNILKKFTNSVKNRNEADITEEIRKRVNGGKCLIVLDDVWDPN--VVDFVKTVFPDNKAHRIMMTIRHEDIARSVNK---YPHNLKFLDGVESFQLLEKRAFG--VSRCP-VELVEHGEAIVAKCSGVPLTIVVIAGALRGRT-SEIDWRVVRENVGK-HLIQEDKLQRCVNVVRLSYNHLPHEKKACFLYFGAFPQGFDIPAWKLIRLWIAEGLIMSKLSNEIEEIAEYYLNDFANRNLVM--------------------------GTRLALFKQV---CRR
>KAG5609265.1_Solanum_commersonii
-------GPAEEDIEVVGFDKPAEDVKKRLCEG-SKDLDVIPIVGMPGLGKTTLSRKVYNDSSLDFRFYKRMWVYVGTSKKPKDILVEIVNEVAPSNKDKDEDQLAHIIRDFLERGEYLIVLDDVWDTQ--VVDFVKKAFPNNRGDRIMLTTRQQCVAEAVSA---HPHNLENLSKDDSFE-LEHRVFG-KTRRCP-IELKGYGDGIVDKCCGVPLAIMVISGALRGCM-DESEWRVVEENVGK-HLINKDDDKSCLKFVETSYNHLPQEKKAAFLYLEYF----------------LKGLIKSGHKSEIEKVAETYLSDFASRNLVMVMQKRSNGQIKTCRLHDMLHEFCIIEAARISLFQQVVF-SRR
>KAG5609279.1_Solanum_commersonii
TGTQ---GSAEEDIEVVGFDKPAKDVIERLCKG-SKDLDIIPIVGMPGLGKTTLSRKVYHDSNITSHFYKRMWVYVGTSKKPKDILVEIVKEVAPSSKDKDENQLAQIIRDFLERGKYLIVLDDVWDTQ--VVDFVKKAFPNNRGDRIMLTTRQQRVAEAVSN---RPHNLEKLSKGDSFKLLEQRVFG-KTRECP-INLRGYGKEIVDKCCGVPLAIVVISGALKGCM-DESEWIVVKENVGK-ILINKEDDENCLKFVETSYNHLPQQKKAAFLYFGVFPQGFDIPSWKLIRLWVAEGLIKSDLQSEIEKVAETYLSDFAGRNLVMVIQKRSNGQIKTCRLHDMLHEFCIIEAKRISLFQQVVF-SRR
>KAG5613822.1_Solanum_commersonii
KQTAH--APVVEEDEVVGFDEEADKIINRLLGG-SDDVEFIPIVGMPGLGKTTLANKVFK-SSAGYAFDNRIWVYVSQSYTRRDLFLNIINQLTRNIRYVTEEALAEVIREHLLSGKYLIVLDDVWTWE--PLDDVKIALPNKR-------------------------------DDDCWELLQKKVFH--KDKCP-LDLEELGERIAKKCMGLPLAALVIAGALTGRGKTKSEWEIVHQYVSE-HIISSD-IMMTKKLVQMSCDSLPVNLKACFLYCGAFPKGSEIPAWKIVRLWIAEGFIRETMQSTVETVAEGYLNELVSKSLLMVTQRTSNGQIKTFRVHDMLHEFCTLEASEENLFKEI-F-FRR
>KAG5627005.1_Solanum_commersonii
RGGEE--PPVVEEDDVVGFDDEAQTVINRLLEG-SGDLEVIPVVGMPGLGKTTLATKIFKHPKIEYEFFTRLWLYVSQSYKTRELYLNIISKFTGNTRDMSEMDLALKVREILEGGKYLIVLDDM-------------------SGRQMLGI----VARYCNR---SPHDLKFLTDEESWILLEKRALH--KAKCP-PELETNGKSIARKCKGLPLAIVVIAGALIGKGKTIREWEQVDQSVGE-HFINRDQPN---KLVRMSYDVLPYDWKACFLYFGTFPRGYLIPARKLIRLWIAEGFIQYRGNLSLECKAENYLNELVNRNLVMVMQRTLDGQIKTCRVHDMLYEFCWQEATEENLFHEV-V-HHR
>XP_006340099.1_Solanum_tuberosum
EVTQ---GPSLENDAVVGFDDEANKVIKRLVEGPMDSVDIIPVVGMPGLGKTTLARKIYNDSKLTNKFYSIVWVYVGQECKAKDIYLRILKFFKKTILNDDVDT-----------------------------------------------------------------------------------FG-------------------------------------------------------------------------------------------------------------------------------------------------------------------------------------
>XP_006347943.2_Solanum_tuberosum
RGGEE--PPVVEEDDVVGFDDEAQMVIDRLLKG-SGDLEVITVVGMPGLGKTTLATKIFKHPKIEYEFFTRLWLYVSQSYKTRELYLNIISKLTGNTRHMSERDLALKVREILEGGKYLIVLDDVWSTD--AWDRIKIAFPKNKDNRVLLTTRDHNVARYCNR---SPHDLKFLTDEESWILLEKRALH--KAKCP-PELETNGKSIARKCKGLPLAIVVIAGALIGKGKTIQEWEQVDQSVGE-HFINRDQPN---KLVRMSYDVLPYDWKTCFIYFGIFPRGYLIPARKLIRLWIAEGFIQYRGNLSLECKAENYLNELVNRNLVMVMQRTLDGQIKTCRVHDMLYEFCWQEATEENLFHEV-V-HRR
>XP_006347946.2_Solanum_tuberosum
-SGEE--PPVVEEDDVVGFDDEAQTVIDRLLEG-SGDLEVIPVVGMPGLGKTTLATKIFKHPKIEYEFFTRLWLYVSQSYKTRELYLNIISKFTGNTRDMSETDLAHKVREILEGGKYLIVLDDVWSTD--AWDRIKIAFPKNKGNRVLLTTRDHKVAKHCNR---SPHDLKFLTDEESWILLEKRAFH--KAKCP-PELETNGKSIARKCKGLPLAIVVIAGALIGKGKTIKEWEQVDQSVGE-YFINRDQPNNCNKLVRMSYDVLPYDWKACFLYFGTFPRGYLIPARKLIRLWIAEGFIQYEGNLSLECKAEEYLNELVNRNLVMVMQRTLDRQIKTCRVHDMLYEFCWQEATEENLFHEV-V-HRR
>XP_006355046.1_Solanum_tuberosum
QEEQ---GSSLENHEVVGFDEEAAKVINRLVEG-VECLDVIPVVGMPGLGKTTLARKIYNDPKISREFFSYIWVFIGQSCVKRDILFNILKKFTNSVKNRNEADITQEIRKRVNGGKCLIVLDDVWDPN--VVDFVKTVFPDNKAHRIMMTTRHEDIARSVNK---YPHNLKFLDGDESFQLLEKRAFG--VSRCP-VELVEHGEAIVAKCSGVPLTIVVIAGALRGRT-SEIDWKVVRENVGK-HLL-EDKRQRCLNVVRLSYNHLPQEKKACFLYFGAFPQGFDIPAWKLIRLWIAEGLIMSKLSIEIEDIAEYYLNDFANRNLVMVTGKRSNGRIKTFRVHDMLHEFCVEEGTRLTLFKQV---CRR
>XP_006359790.1_Solanum_tuberosum
RGFEE--PPVVEEDDVVGFDEEADIVIKRLLGE-SNRLEVVPVVGMPGLGKTTLANKIYKHPKIGYEFFTRIWVYVSQSYRRRELFLNIISKFTRNTHGMCEEDLADEIQEFLKGGKYLVVLDDVWSDE--AWERIKIAFPNNKPNRVLLTTRDSKVAKQCTP---IPHDLKFLSEDESWILLEKKVFH--KDKCP-PELVPSGKSIAKKCKGLPLAIVVIAGALIGKGKTPREWKQVDDSVSE-HLINRDHPENCNKLVQMSYDRLPYDLKACFLYCSAFPGGFQIPAWKLIRLWIAEGFIQYKGHLSLECKGEDNLNDLINRNLVMVMERTSDGQIKTCRLHDMLHEFCRQEAKEENLFQEI-F-YRR
>XP_006362574.1_Solanum_tuberosum
RGDEE--APVVEEDDVVGFDDEAKIVIDRLIGG-SDYVEVVPVVGMPGLGKTTLAYKIYKDPKVEYEFFTRVWVYVSQTFKRREIFLNIISKFTRNTHDTPEDDLANEVKELLKGGKYLIVLDDVWTME--AWDRIKIAFPNNKRNRVLMTTRESNVAKCCND---KPHDLKFLTEDESWELLEKKVFH--KEKCP-PELELPGKSIAEKCMGLPLAIVVIAGALIGKGKTTREWELVAASVRE-HLINRD-PENCKKLVQMSYDRLPYDLKACFLYCGAFPGGSQIPAKKLIRLWIAEGFIQYQGPLALEDVAEDHLNDLVNRNLVMVMQRSCSGQIKICRVHDMLHEFCRHEATEEDLFQEI-F-YRR
>XP_006366072.1_Solanum_tuberosum
QVTQVWFGP-LEDDEVVGFDEEANEVMKRLVEGVSESVDIIPVVGMAGLGKTTLARKICNDSKLSFEFFRIIWVNVGLEYKIKDIYLTILNFFTKHIFNEDVDALAKTICGFMEGGRCLIVLDDVWVAE--VVDAVKKVFPRNKGHRIMLTTRDGYLATYTNP---DPHNLKRLTPSNSFELLEKRAFG--NGNFP-VELVELGKNIAQRCWGVPLATVLIAGLLRGLR-NKSDWVRVESNVSQRH----NKDYDFALFIEMSYDRLPQEMQRCFLYCGIFPRGFDIPAWKLIRLWIAEGLIKPQQSSTLEEIAERHLNDLVHRNLVILLQKRSDG-------------------SNK------------
>XP_006366075.1_Solanum_tuberosum
REPQ---ATFLEVRNIVGFTTESNEVMERLVGG-TEEVECIPIVGMTGLGKTTLARKVWSDSQITAIFSKIIWVSVGQSNELEDIFFVILKSSTGPNRLTGENELAKVIASFGQH-RCLIVLDDVWASE--LVDFFKNVLPENKRHRILMTTRRRDL-ASCAS--ERPYHLKFLTGEDSFRLLEKRVFDNG--RCQ-NDLVELGKSIANKCGGLPLALVVIARAL-KVIQNVYEWKRIENNFWQ-YVVRENDTTSCWKIVEASYESLSSEMKTCFLYCLAFPKGYDIPVQMLIRLWMAEGLIESSPIFSSEDKADNYLMEFENLDLVIV-SREITGSIKRVKCNEMFYEFYKMEVTKESVFQEL-F-SRR
>XP_006366308.1_Solanum_tuberosum
-------VPMVEEENVVGFDDEAMKISSRLTNG-SEELEIISIVGMGGLGKTTLAKKVYTDPSVEFHFYNRAWIYVSQLYSRKEVFLGILDSLGLITYKMNDEKLAGELFSHLRSKRYLVVIDDVWTME--AWDDLQMAFPKTSGSRILLTTRNTEVALHANP-EGLPHHLRFLTHEESWELLSKKVFR--KGSCP-LELEDIGLQIAKKCYGLPLAIVVVSGLLLKKEKTRDWWKKVANDVSS-YVA--RDPKQCMDVLALSYKHLPDHLKVCFIYFGVFPEDFEIPVWKLLRLWTSEGFIQQMGQECLEDTAEEYLEDLVDRNLVLVAKKRANGRIKSCRVHDMLRDLSVKMGSEEKFLEVF--YHRR
>XP_006367034.1_Solanum_tuberosum
EVTQ---GPSLENDAVVGFDDEANKVIKRLVEGPMDSVDIIPVVGMPGLGKTTLARKIYNDSKLTYEFYSIVWVYVGQECKAKDIYLRILKFFKKNILNDDVDTLAKAIGGYIKGGRCLIVLDDVWEDE--VIDHARKVFAENKGHRIMMTTRDLRVAKFANR---EPHELKFLEKEESFELLVMRVFG--KGSCP-NELVVIGKKIAKKCGGVPLVVVVIAGALRGRL-DKKDWERVDRNVVQ-HLG-EHTEDSCLKFVKMSYDHLPREVQMCFLYCGVFPRGFDIPCWKLIRLWIAEGLIKPQPESTLEEIAEFYLTDLLNRNLVIIMQKRSDGQIK-----HVVFTTC-------------------
>XP_006367931.1_Solanum_tuberosum
Q-EQ---GPSLENDEVVGFDDEASKVIKRLVEGPAESLDIIPVAGMPGLGKTTLARKIYNDPKLSYEFFSIPWVYVGQEYKIKDIYLRILKCFKKSILNDDVDTLAKVISDFIKGERCLIVLDDVWVAE--VIDDVKKVFAENKGHRIMMTTRDRYLATYANT---EPHDLKFLNGKESFELLEKRVFG--KGGCP-DELVELGKEIAGKCGGVPLALVVIAGALRGRP-NTNDWLRVQKNVAE-HFY-KNTQEGCLKFVEMSYNRLPQEVQTCFLYCGVFPRGFDIPSWKLIRLWIAEGLIKPQQTYTPEEIAEFYLNDLVNRNLVILMRKKSDGQIKICRLHDMLHEFCRKEASNKWLFQQM-I-CRR
>XP_015165431.1_Solanum_tuberosum
TGTQ---GPAEEDIEVVGFDKPAEDVIKRLGEG-SKDLDVIPIVGMPGLGKTTLSRKVYNDSSLDFHFYKRMWIYVGTSKKPKDILVEIVNEVAPSNKDKDEDQLAHIIRDFLERGKYLIVLDDVWDTQ--VVDFVKKAFPNNRGDRIMLTTRQQRVAEAVSA---RPHNLEKLSKGDSFKLLEQRVFG-KTRECP-INLRGYGEEIVDKCCGVPLAIVVISGALKGCM-DESEWIVVKENVGK-IFINKDDDKSCLKYVETSYNHLPQQKKAAFLYFGVFPQGFDIPAWKLIRLWVAEGLIKSDLQSEIEKVAETYLSDFAGRNLVMVMQKRSNGQIKTCRLHDMLHEFCIIEAKRISLFQQVVF-SRR
>NP_001234202.1_Solanum_lycopersicum
RGGEE--PPVVEEDDVVGFDDEAQTVIDRLLEG-SGDLEVIPVVGMPGLGKTTLATKIFKHPKIEYEFFTRLWLYVSQSYKTRELYLNIISKFTGNTRDMSEKDLALKVQEILEGGKYLIVLDDVWSTD--AWDRIKIAFPKNKGNRVLLTTRDHRVARYCNR---SPHDLKFLTDEESWILLEKRAFH--KAKCL-PELETNGKSIARKCKGLPLAIVVIAGALIGKSKTIKEWEQVDQSVGE-HFINRDQPNSCDKLVRMSYDVLPYDWKACFLYFGTFPRGYLIPARKLIRLWIAEGFIQYRGDLSPECKAEEYLNELVNRNLVMVMQRTVDGQIKTCRVHDMLYEFCWQEATEENLFHEV-V-HRR
>XP_004234046.1_Solanum_lycopersicum
KQTAH--APVVEEDEVVGFDEEADEIINRLLGG-SDDVEFISIVGMPGLGKTTLANKVFK--SVGYEFYNRIWVYVSQSYTRRDLFLKIINQFTRNTRYVTEEALAEVIRKHLLFGKYLIVLDDVWTQE--PLDDVKIALPNKRG-KVLFTTRDDEVGKFCCN---EPHHIKFLTDHECWELLQKKVFH--KDKCP-LDLEVLGKRIAKKCMGLPLAALVIAGALTGRGKTKSEWEIVHQFVSE-HIISSD-IRMTKKLVQMSCDSLPVNLKACFLYCGAFPKGSEIPAWKIVRLWIAEGFIRETTGSKIESVAEGYLNELVSKSLLMVTQRTSNGQIKTFRVHDMLHEFCTLEASEENFFKEI-F-FRR
>XP_004236958.1_Solanum_lycopersicum
EVTQ---GPSLENDAVVGFDDEANKVIKRLVEGPLDSVDIIPVVGMPGLGKTTLARKIYNDPKLTYEFYSIVWVYVGQEYKAKDIYLRILKFFKKNILNDDVDTLAKAIGGYIKGGRCLIVLDDVWEDD--VIDHVMKVFAENKGHRIMMTTRDTRLGFFANK---EPHKLKFLETEESFELLVMRVFG--RGGCP-NELVVTGTEIARKCGGVPLVVVVIAGALRGRS-DKKDWERVEKSVVQ-YLG-EHTEDSCLKYVKMSYDYLPREVQMCFLYCGVFPRGFDIPCWKLIRLWIAEGLIKPQPESTLEEIAEFYLTDLLNRNLVIIMQKRSDGQIKTCRLHDMLYQFCKKEASNKWLFEE----CRR
>XP_004236959.1_Solanum_lycopersicum
RITQ---G---EDDEVVGFDEEAQQVMKRLVEGP-NCLDIIPVVGMPGLGKSTLARKIYNEFEFSYEFFSIVWVYVGREYKIKDTCVRILKCFEKSIMNGDVDALGKAIRDAIRGGRCLIVLDDVWEAE--VVDVVKRVLPGNKGHRIMMTTRHANLASYANP---GPYYMKPLHAEQSFELLVNRAFG-NGNSCP-VEFVELGQSIAHKCNGIPLQIVLIAGILRGLT-DRRYWERVDKNLSQLHLY-DEEDKYRGVFVEMSYNHLPQDVQTCFLYCGVFPQGFDIPAWKLIRLWIAEGLIKPQQSYTLEEIAEFYLNHLVQRNLVILSQKRSDGQIKTCRLHDLLHEFCRDEASKKWLFQHVYL-CRR
>XP_004238948.1_Solanum_lycopersicum
RGDEE--APVVEEDDVVGFDDEAKTVIDRLIGG-SDYVEVVPVVGMPGLGKTTLAYKIYKDPKVEYEFFTRVWVYVSQTFKRREIFLNIISKFTRNTDDTPEDDLANEVKELLKGGKYLIVLDDVWTME--AWDRIKIAFPNNKRNRVLMTTRQSNVAKRCND---KPHDLKFLTKDESWELLEKKVFH--KEKCP-PELELPGISIAEKCMGLPLAIVVIAGALIGKGKTTREWELVAASVGE-HLINRD-PENCKKLVQMSYDRLPYDLKACFLYCGAFPGGSQIPAKKLIRLWIAEGFIQYQGPLALEDVAEDHLNDLVNRNLVMVTQRSCSGQIKTCRVHDMLHEFCRHEAMEENLFQEI-F-YRR
>XP_004248175.2_Solanum_lycopersicum
-------VPMVEEENVVGFDDEARKISSRLTNG-SEELEIISIVGMGGLGKTTLAKKVYTDSSIEFHFYNRAWIYVSQLYSRKEVFLGILDSLSLITYKMNDEKLAGELFSHLRSKRYLVVIDDVWTME--AWDDLQMAFPKTTGSRILLTTRNTEVALHANP-EGLPHHLRFLTHEESWELLSKKVFR--KGICP-LELEDIGLQIAKKCYGLPLAIVVVSGLLLKKEKTRDWWKKIANDVSS-YVA--RDPKQCMDVLALSYKHLPDHLKVCFIYFGVFPEDFEIPVWKLLRLWTSEGFVQKMGQECLEDTAEEYLEDLVDRNLVLVAKKRASGRIKTCRIHDMLRDLSVKMGSEEKFLEVF--YHRR
>XP_004248798.1_Solanum_lycopersicum
RGSEE--PPVVEEDDVVGFDEEADIVINRLLGE-SNHLEVVPVVGMPGLGKTTLANKIYKHPKIGYEFFTRIWVYVSQSYRRRELFLNIISKFTRNTHGMCEEDLADEIQEFLKGGKYLVVLDDVWSDE--AWERIKIAFPNNKPNRVLLTTRDSKVAKQCNP---IPHDLKFLTEDESWILLEKKVFH--KDKCP-PELVLSGKSIAKKCKGLPLAIVVIAGALIGKGKTPREWKQVDDSVSE-HLINRDHPENCNKLVQMSYDRLPYDLKACFLYCSAFPGGFQIPAWKLIRLWIAEGFIQYKGHLSLECKGEDNLNDLINRNLVMVMERTSDGQIKTCRLHDMLHEFCRQEAKEENLFQEI-F-YRR
>XP_010319380.1_Solanum_lycopersicum
QEEQ---GSSLENHEVVGFDEEATKVINRLVEG-AECLDVIPVVGMPGLGKTTLARKIFNDPKISREFFSYIWVFIGQSCVKRDILFNILKGFTNSFKNRNEASITDEIRKRVNGGKCLIVLDDVWDPN--VVDIVKTVFPDNKAHRIMMTTRHEDIARSVNK---YPHNLKFLDGDESFQLLEKRAFG--VSRCP-VELVEHGEAIVAKCSGVPLTIVVIAGALRGRT-SEIDWKVVRENVGK-HLIQEDKLQRCVNVVRLSYNHLPQEKKSCFLYFGAFPQGFDIPAWKLIRLWIAEGLIMSKLSNEIEEIAEYYLNDFANRNLVMVMKKKSNDRIKTCRVHDMLHEFCVEEATRLTLFKQV---CRR
>XP_010319428.1_Solanum_lycopersicum
EVTQ---GPSLDDDEVVGFDEEAKKVIKRLVEGPAESLAIVPVVGMPGLGKTTLARKIYNDTTLSFEFFSTIWIYAGPECKIKDLYHKILKHFKKNILDEDDHTLAKVISGFMKGGRCLIVLDDVWEAN--VIDHVKKVFPENKGHRIMMTTRDGLLAAYKNA---EPHNLKFLLADECFELLEKRVFG--KGSCP-DELKDVGERIAGNCGGVPLIVVVIAGALAGRS-NTTDWEIVERDVAR-HAF--TVNKNCGVFVEMSYDRLSQEMQTCFLYSGIFPRGFDIPAWKLIRLWIAEGLIKPQQSSTLEEIAELHLNDLVHRNLVILLEKRSDGQIKTCRLHDMLHQFCRTKAADKWLYQEI-V-CRR
>XP_010319429.1_Solanum_lycopersicum
REPQ---DTFLEVKNMVGLTEEANEVMKRLVGG-TEEVECIAIVGMTGLGKTTLARKLWSDSQITDKFCKNIWVSVGQSNDLKNMLFVILKSSTVPNRCNGENELAKLIAKFVQDMRCLVVLDNVCGSG--LVNFFKNVLPENKGHRILMTTRRRDVAASCAS--KEPYHLKFLDGEDSFRLLEKIVFDNGIRHRK-DELVEVGKSIASKCGGLPLAIEVIAGALKKVDQSAYYWKRVENNFWQ-CVVRENDTSSCWKIVEASYGSLSSEMKACFLYCLAFPKGYDIPFQMLISLWMAEGLIESNPIFSSKDKAEDHLMEFENLNLVTV-SREITGSIKKIKCNEIFYDFYRMEVTKESVFQQL-L-SRR
>XP_019068867.1_Solanum_lycopersicum
TQPQ---GPAEEDVEVVGFNKPAEDVKERLCEG-SKDLDVIPIVGMPGLGKTTLSRKVYNDSSLDFYFYHKIWIYVGTSKKPKDILVEIVKEVAQSNKDKDEDQLAHIIRDFLERGKHLIVLDDVWDTQ--VVDFVKKAFPNKRGDRIMLTTRQQRVAEAVSA---RPHYLENLSKEDSIKLLEQRVFA-NKRTCP-IELQGYRDGIVDKCCGVPLAIVVISGALRGCM-DESEWRVVEENVGK-HLINKDDHKSCLKFVETSYNHLPQEKKAAFLYFGVFPQGFDIPAWNLIRLWVAEGLIKSGHKSEIEKVAETYLSDFASRNLVMVMQKRSNGQIKTCRLHDMLHEFCIIEAARISLFQQVVF-SRR
>XP_015056020.1_Solanum_pennellii
RGSEE--PPVVEEDDVVGFDEEADIVINRLLGE-SNRLEVVPVVGMPGLGKTTLANKIYKHPKIGYEFFTRIWVYVSQSYRRRELFLNIISKFTRNTHGMCEEDLADEIQEFLKGGKYLVVLDDVWSDE--AWERIKIAFPNNKPNRVLLTTRDSKVAKQCNP---IPHDLKFLTEDESWILLEKKVFH--KDKCP-PELVPSGKSIAKKCKGLPLAIVVIAGALIGKGKTPREWKQVDDSVSE-HLINRDHPENCNKLVQMSYDRLPYDLKACFLYCSAFPGGFQIPAWKLIRLWIAEGFIQYKGHLSLECKGEDNLNDLINRNLVMVMERTSDGQIKTCRLHDMLHEFCRQEAKEENLFQEI-F-YRR
>XP_015067629.1_Solanum_pennellii
KQTAH--APVVEEDEVVGFDLQADEIIKRLLGG-SDDVEFISIVGMPGLGKTTLANKVFK--SVGYEFYNRIWVYVSQSYTRRDLFLKIINQFTRNTRYVTEEDLAKVIHKHLLSGKYLIVLDDVWTRE--PLDDVKIALPNKRGSKVLFTTRDDEVGKSCCN---KPHHIKFLTDHECWELLQKKVFH--KDKCP-LDLEVLGKSIAKKCMGLPLAALVIAGALTGRGKTKSEWEIVHQFVSE-HIISSD-IMMTKKLVQMSCDSLPVNLKACFLYCGAFPKGSEIPAWKIVRLWIAEGFIRETMGSTVESVAEGYLNELVSKSLVMVTQRTSNGQIKTFRVHDILHEFCTLEASEENLFKEI-F-FRR
>XP_015072325.1_Solanum_pennellii
QEEQ---GSSLENHEVVGFDEEATKVINRLVEG-AERLDVIPVVGMPGLGKTTLARKIFNDPKISREFFSYIWVFIGQSCVKRDILFNILKGFTNSFKNRNEAGITDEIRKRVNGGKCLIVLDDVWDPN--VVDIVKTVFPDNKAHRIMMTTRHEDIARSVNK---YPHNLKFLDGDESFQLLEKRAFG--VSRCP-VELVEHGEAIVAKCSGVPLTIVVIAGALRGRT-SEIDWKVVRENVGK-HLILEDKLQRCVNVVRLSYNHLPQEKKACFLYFGAFPQGFDIPAWKLIRLWIAEGLIMSKLSNEIEEIAEYYLNDFANRNLVMVMKKKSNDRIKTCRVHDMLHEFCVEEATRLTLFKQV---CRR
>XP_015072362.1_Solanum_pennellii
---R---DTFLEVKNMVGLTKEANEVMERLVGG-TEEVECIAIVGMTGLGKTTLARKLWSDSQITDKFCKNIWVSVGQSNQL---IFVILKSSTGPNRCNGENELAKLIALFVQHMRCLVVLDNVCGSG--LVNFFKNVLPENKGHRILMTTRRRDVAASCAS--KEPYHLKFLDGEDSFRLLEKIVFDNGIRHRK-DELVEVGKSIASKCGGLPLAIEVIAGAL-KVNQTAYYWKRVENNFWQ-FVVRENDTSSCWKIVEASYGSLSSEMKACFLYCLAFPKGYDIPFQMLISLWMAEGLIESNPIFSSKDKAEDHLMEFENLNLVTV-SREITGSIKRIKCNEIFYDFYKMEVTKESVFQQL-L-SRR
>XP_015073408.1_Solanum_pennellii
EVTQ---GPSLDDDEVVGFDEEAKKVIKRLVEGPVESLAIIPVVGMPGLGKTTLARKIYNDTTLSFEFFSTIWIYAGPECKIKDLYHKILKHFKKNILDEDDHTLAKVISGFMKGGRCLIVLDDVWEAI--VIDHVKKVFPENKGHRIMMTTRDGLLAAYKNA---EPHNLKFLSADECFELLEKRVFG--KGSCP-DELKDVGKRIAGNCGGVPLIVVVIAGALAGRS-NTTDWEIVERDVAR-HAF--TVNKDCGVFVEMSYDRLSREMQTCFLYSGIFPRGFDIPAWKLIRLWIAEGLIKPQQSSTLEEIAELHLNDLVHRNLVILLEKRSDGQIKTCRLHDMLHQFCRTKAVDKWIYQEI-V-CRR
>XP_015073410.1_Solanum_pennellii
EVIQ---GPSLENDAVVGFDDEANKVIKRLVEGPLDSVDIIPVVGMPGLGKTTLARKIYNDPKLTYEFYSIVWVYVGQEYKAKDIYLRILKFFKKNILNDDVDTLAKAIGGYIKGGRCLIVLDDVWEDD--VIDHVMKVFAENKGHRIMMTTRDTRLGFFANK---EPHKLKFLETEESFELLVMRVFG--RGSCP-NELVVTGKEIAKKCGGVPLVVVVIAGALRGRS-DKKDWERVEKSVVQ-YLG-EHTEDSCLKYVKMSYDYLPREVQMCFLYCGVFPRGFDIPCWKLIRLWIAEGLIKPQPESTLEEIAEFYLTDLLNRNLVIIMQKRSDGQIKTCRLHDMLYQFCKKEASNKWLFQE----CRR
>XP_027768402.1_Solanum_pennellii
-------VPMVEEENVVGFDDEARKISSRLTNG-SEELEIISIVGMGGLGKTTLAKKVYTDPSIEFHFYNRAWIYVSQQYSRKEVFLGILDSLSLITYKMNDEKLAGELFSHLRSKRYLVVIDDVWTME--AWDDLQMAFPKTSGSRILLTTRNTEVALHANP-EGLPHHLRFLTHEESWELLSKKVFR--KGICP-LELEDIGLQIAKKCYGLPLAIVVVSGLLLKKEKTRDWWKKIANDVSS-YVA--RDPKQCMDVLALSYKHLPDHLKVCFIYFGVFPEDFEIPVWKLLRLWTSEGFVQKMGQECLEDTAEEYLEDLVDRNLVLVAKKRASGRIKTCRIHDMLRDLSVKMGSEEKFLEVF--YHRR
>XP_027771407.1_Solanum_pennellii
RGGEE--PPVVEEDDVVGFDDEAQTVIDRLLEG-SGDLEVIPVVGMPGLGKTTLATKIFKHPKIEYEFFTRLWLYVSQSYKTRELYLNIISKFTGNTRDMSEMDLALKVQEILEGGKYLIVLDDVWSTD--AWDRIKIAFPKNKGNRVLLTTRDHRVARHCNR---SPHDLKFLTDEESWILLEKRAFH--KAKCL-PELETNGKSIARKCKGLPLAIVVIAGALIGKSKTIKEWEQVDQSVGE-HFINRDQPNNCNKLVRMSYDVLPYDWKACFLYFGTFPRGYLIPARKLIRLWIAEGFIQYRGNLSLECKAEEYLNELVNRNLVMVMQRTLDGQIKTCRVHDMLYEFCWQEATEENLFHEV-V-HRR
>XP_027773059.1_Solanum_pennellii
RGDEE--APVVEEDDVVGFDDEAKTVIDRLIGG-SDYVEVVPVVGMPGLGKTTLAYKIYKDPKVEYEFFTRVWVYVSQTFKRREIFLNIISKFTRNTHDTPEDDLANEVKELLKGGKYLIVLDDVWTME--AWDRIKIAFPNNKRNRVLMTTRQSNVAKRCND---KPHDLKFLTKDESWELLEKKVFH--KEKCP-PELELPGISIAEKCMGLPLAIVVIAGALIGKGKTTREWELVAASVGE-HLINRD-PENCKKLVQMSYDRLPYDLKACFLYCGAFPGGSQIPAKKLIRLWIAEGFIQYQGPLALEDVAEDHLNDLVNRNLVMVMQRSCSGQIKICRVHDMLHEFCRHEAMEENLFQEI-F-YRR
>TMW81938.1_Solanum_chilense
REPQ---DTFLEVKNMVGLTKEANEVMERLVGG-TEEVECIAIVGMTGLGKTTLARKLWSDSQITDKFCKNIWVSVGQSNELKSVFFVILKSSTGPNRCNGENELAKIIASFVQDMRCLIVLDNVCASG--LVNFFKNVLPENKGHRILMTTRRRDMAASCAS--KEPYHLKFLNGEDSFQLLEKIVFDNGIRHRK-DELVEVGKSIASKCGGLPLAIEVIAGALKKVDPSAYYWKRVENNFWQ-CVVRENDTSSCWKIVEASYGSLSSEMKACFLYCLAFPKGYDIPFQMLISLWMAEGLIESNPIFSSKDKAEDHLMEFENLNLVTV-SREITGSIKKIKCNEIFYDFYKMEVTKESVFQQL-L-SRR
>TMW82086.1_Solanum_chilense
-------PPVVEEDDVVGFDEEADIVINRLLGE-SNRLEVVPVVGMPGLGKTTLANKIYKHPKIGYEFFTRIWVYVSQSYRRRELFLNIISKFTRNTHGMCEEDLADEIQEFLKGGKYLVVLDDVWSDE--AWERIKIAFPNNKPNRVLLTTRDSKVAKQCNP---IPHDLKFLTEDESWILLEKKVFH--KDKCP-PELVPSGKSIAKKCKGLPLAIVVIAGALIGKGKTPREWKQVDDSVSE-HLINRDHPENCNKLVQMSYDRLPYDLKACFLYCSAFPGGFQIPAWKLIRLWIAEGFIQYKGHLSLECKGEDNLNDLINRNLVMVMERTSDGQIKTCRLHDMLHEFCRQEAKEENLFQEI-F-YRR
>TMW82455.1_Solanum_chilense
EVTQ---GPSLDDDEVVGFDEEAKKVIKRLVEGPAESLAIIPVVGMPGLGKTTLARKIYNDTTLSFEFFSTIWIYAGPECKTKDLYHKILKHFKKNILDEDDHTLAKVISGFMKGGRCLIVLDDVWEAV--VIDHVRKVFPENKGHRIMMTTRDGLLAAYKNA---EPHNLKFLSADECFELLEKRVFG--KGSCP-GELKDVGKRIAGNCGGVPLIVVVIAGALAGRS-NTTDWEIVERDVAR-HAF--TVNKNCGVFVEMSYDRLSQEMQTCFLYSGIFPRGFDIPAWKLIRLWIAEGLIKPQQSSTLEEIAELHLNDLVHRNLVILLEKRSDGQIKTCRLHDMLHQFCRTKAADKWLYHEI-V-CRR
>TMW85394.1_Solanum_chilense
RGDEE--APVVEEDDVVGFDDEAKTVIDRLIGG-SDYVEVVPVVGMPGLGKTTLAYKIYKDPKVEYEFFTRVWVYVSQTFKRREIFLNIISKFTRNTHDTPEDDLANEVKELLKGGKYLIVLDDVWTME--AWDRIKIAFPNNKRNRVLMTTRQSNVAKRCND---KPHDLKFLTKDESWELLEKKVFH--KEKCP-PELELPGISIAEKCMGLPLAIVVIAGALIGKGKTTREWELVAASVGE-HLINRD-PENCKKLVQMSYDRLPYDLKACFLYCGAFPGGSQIPAKKLIRLWIAEGFIQYQGPLTLEDVAEDHLNDLVNRNLVMVMQRSCSGQIKICRVHDMLHEFCRHEAMEENLFQEI-F-YRR
>TMW90232.1_Solanum_chilense
KQTAH--APVVEEDEVVGFDEEADEIINRLLGG-SDDVEFISIVGMPGLGKTTLANKVFK--SVGYEFYNRIWVYVSQSYTRRDLFLKIINQFTRNTRYVTEEALAEVIRKHLLSGKYLIVLDDVWTQE--PLDDVKIALPNKRGSKVLFTTRDDEVGKFCCN---EPHHIKFLTDHECWELLQKKVFH--KDKCP-LDLEVLGKRIAKKCMGLPLATLVIAGALTGRGKTKSEWEIVHQFVSE-HIISSD-IMMTKKLVQMSCDSLPVNLKACFLYCGAFPKGSEIPAWKIVRLWIAEGFIRETMGSKIESVAEGYLNELVSKSLVMVTQRTSNGQIKTFRVHDLLHEFCTLEASEENLFKEI-F-FRR
>TMW95182.1_Solanum_chilense
RGGEE--PPVVEEDDVVGFDDEAQTVIDRLLEG-SGDLEVIPVVGMPGLGKTTLATKIFKHPKIEYEFFTRLWLYVSQSYKTRELYLNIISKFTGNTRDMSEKDLALKVQEILEGGKYLIVLDDVWSKD--AWDRIKIAFPKNKGNRVLLTTRDHSVARHCNR---SPHDLKFLTDEESWILLEKRAFH--KSKCL-PELETNGKSIARKCKGLPLAIVVIAGALIGKSKTIKEWEQVDQSVGE-HFINRDQPNNCDKLVRMSYDVLPYDWKACFLYFGTFPRGYLIPARKLIRLWIAEGFIQYRGNLSLECKAEDYLNELVNRNLVMVMQRTLDGQIKTCRVHDMLYEFCWQEATEENLFHEV-V-HRR
>TMW96171.1_Solanum_chilense
-------VPMVEEENVVGFDDEARKISSRLTNG-SEELEIISIVGMGGLGKTTLAKKVYTDPSIEFHFYNRAWIYVSQQYSRKEVFLGILDSLSLITYKMNDEKLAGELFSHLRSKRYLVVIDDVWTME--AWDDLQMAFPKTSGSRILLTTRNTEVALHANP-EGLPHHLRFLTHEESWELLSKKVFR--KGICP-LELEDIGLQIAKKCYGLPLAIVVVSGLLLKKEKTRDWWKKIANDVSS-YVA--RDPKQCMDVLALSYKHLPDHLKVCFIYFGVFPEDFEIPVWKLLRLWTSEGFVQKMGQECLEDTAEEYLEDLVDRNLVLVAKKRASGRIKTCRIHDMLRDLSVKMGSEEKFLEVF--YHRR
>ZAR1
NGTDRWSSPVYDHTQVVGLEGDKRKIKEWLFRSNDSQLLIMAFVGMGGLGKTTIAQEVFNDKEIEHRFERRIWVSVSQTFTEEQIMRSILRNLGDASVGDDIGTLLRKIQQYLLGKRYLIVMDDVWDKNLSWWDKIYQGLPRGQGGSVIVTTRSESVAKRVQARDDKTHRPELLSPDNSWLLFCNVAFAANDGTCERPELEDVGKEIVTKCKGLPLTIKAVGGLLLCKDHVYHEWRRIAEHFQDELRGNTSETDNVMSSLQLSYDELPSHLKSCILTLSLYPEDCVIPKQQLVHGWIGEGFVMWRNGRSATESGEDCFSGLTNRCLIEVVDKTYSGTIITCKIHDMVRDLVIDIAKKDSFSNPEGLNCRH
