# Supplementary material for: An atypical NLR protein modulates the NRC immune receptor network in Nicotiana benthamiana
Source: PLoS Genet. 2023 Jan 19;19(1):e1010500. doi: 10.1371/journal.pgen.1010500 (PMC9851556; doi:10.1371/journal.pgen.1010500)
Supplement: S11 File — (NWK) [file pgen.1010500.s026.nwk]

(XP_019157641.1_Ipomoea_nil:0.06487228427372426776,((((((XP_019164920.1_Ipomoea_nil:0.05625062208825597904,itf14g01400.t1_Ipomoea_trifida:0.09011660809356021595)100:0.16126709066589256514,(((XP_019164695.1_Ipomoea_nil:0.03660792425268981354,XP_019164824.1_Ipomoea_nil:0.00000100000050002909)100:0.05314304826793948833,(itf14g01620.t2_Ipomoea_trifida:0.04502856498557811921,(XP_031100389.1_Ipomoea_triloba:0.00326675514908967473,itf14g02090.t1_Ipomoea_trifida:0.00579899877767702486)100:0.05254044334864062249)64:0.00781887546267173369)100:0.06551175719810728437,(XP_019164860.1_Ipomoea_nil:0.01690319155794159367,(itf14g02110.t1_Ipomoea_trifida:0.00049994436728910841,XP_031100811.1_Ipomoea_triloba:0.00855494550621415176)99:0.00919764422485950563)100:0.05127958223483490563)82:0.03691737414659096439)54:0.02767640070780168562,(XP_019165085.1_Ipomoea_nil:0.31944166233485199458,XP_031100867.1_Ipomoea_triloba:0.13045284613455832012)100:0.16324433192378567936)74:0.03577230865372687391,((XP_031100527.1_Ipomoea_triloba:0.00366741201459110577,itf14g01630.t1_Ipomoea_trifida:0.01462577927369655001)95:0.16481397324833996221,(XP_019164696.1_Ipomoea_nil:0.03070162691524276968,(itf14g01640.t2_Ipomoea_trifida:0.01466293576463458329,XP_031100533.1_Ipomoea_triloba:0.00596692467217660189)100:0.03668356427200368530)100:0.10954990325298279152)74:0.05990489096166310562)85:0.06221299219372811162,(((((XP_019164178.1_Ipomoea_nil:0.02829875601563241333,(XP_031116693.1_Ipomoea_triloba:0.00000100000050002909,itf00g11230.t2_Ipomoea_trifida:0.00989866470615602401)87:0.01658020498957032268)100:0.14027815390479814184,((itf14g02040.t1_Ipomoea_trifida:0.19292067088375031148,itf14g02030.t1_Ipomoea_trifida:0.06431934894812540993)97:0.04898100255937039987,((XP_019164822.1_Ipomoea_nil:0.18332008937017013617,(XP_031100764.1_Ipomoea_triloba:0.12600492929932408104,itf14g02100.t1_Ipomoea_trifida:0.07470271110695800298)31:0.00563901063671092342)35:0.02397129179224901166,XP_031099670.1_Ipomoea_triloba:0.06260533716137044180)33:0.01074770842939468465)100:0.18238263578984997837)100:0.13094382546606755935,(((XP_019186674.1_Ipomoea_nil:0.25042184077681189924,(XP_031108632.1_Ipomoea_triloba:0.02039593812553728777,itf03g27310.t1_Ipomoea_trifida:0.01997666398005037980)100:0.16898753873242064460)100:0.22087867934414803783,((((XP_019187218.1_Ipomoea_nil:0.14022105413728996881,itf15g10770.t1_Ipomoea_trifida:0.04739668513229898517)94:0.04694207192068675788,(XP_031103040.1_Ipomoea_triloba:0.08534135146209163858,(((itf15g19820.t1_Ipomoea_trifida:0.01947131189748649294,XP_031103709.1_Ipomoea_triloba:0.02831025823485931042)100:0.04709293857041325221,XP_019186671.1_Ipomoea_nil:0.04459452409634909881)100:0.05382751229088302003,(XP_019186559.1_Ipomoea_nil:0.01934789697266495190,XP_031103682.1_Ipomoea_triloba:0.10334021681944849380)89:0.02510632964150007543)95:0.05221667595908777160)65:0.02545334021543247879)100:0.09236470130313582938,(itf15g10780.t1_Ipomoea_trifida:0.04993150724608054480,XP_019186667.1_Ipomoea_nil:0.07947726451175236850)100:0.11717207391041838116)88:0.06639943268712225621,((XP_031102498.1_Ipomoea_triloba:0.05852702674373436859,((XP_019186668.1_Ipomoea_nil:0.14866186049098317756,itf15g10880.t1_Ipomoea_trifida:0.03280650195110727807)66:0.01854703195594072443,(XP_031103701.1_Ipomoea_triloba:0.03685409252408268499,(itf15g10850.t1_Ipomoea_trifida:0.03534178914061834875,itf15g19840.t1_Ipomoea_trifida:0.10904668851227171389)56:0.02343337084021306083)34:0.02236279905500672058)33:0.00136878519816610220)60:0.02186678953086977628,(XP_019186537.1_Ipomoea_nil:0.10633435838249034877,XP_031101754.1_Ipomoea_triloba:0.05826518836951322805)57:0.02290693910176037212)100:0.25881225619168168883)57:0.04289988516675695418)92:0.07361998994403262664,((XP_031099486.1_Ipomoea_triloba:0.06327863858749278869,XP_019164820.1_Ipomoea_nil:0.04478907445009418925)100:0.13737079845526559141,(XP_031100485.1_Ipomoea_triloba:0.19146640994098620969,(itf14g01610.t1_Ipomoea_trifida:0.06762736545037736913,XP_019164693.1_Ipomoea_nil:0.15507217373551562822)100:0.07195041878134515734)98:0.05885980667120901955)100:0.08942978973344511973)92:0.10317524692376957296)96:0.36447623661285105667,(((itf14g00240.t1_Ipomoea_trifida:0.06318398229009225542,(XP_019171305.1_Ipomoea_nil:0.03787278528559071683,(itf14g00270.t1_Ipomoea_trifida:0.00620441952347901629,XP_031101362.1_Ipomoea_triloba:0.01245835970965828571)58:0.00000100000050002909)41:0.00708610168451124893)98:0.11811617571433261076,((PHT26453.1_Capsicum_baccatum:0.01508837284462111704,((PHT37825.1_Capsicum_baccatum:0.01419921493767790921,PHT37486.1_Capsicum_baccatum:0.00646003634215244846)24:0.00000100000050002909,(PHT38427.1_Capsicum_baccatum:0.00000100000050002909,((PHT26520.1_Capsicum_baccatum:0.00000100000050002909,XP_016542959.1_Capsicum_annuum:0.00000100000050002909)16:0.00000100000050002909,((PHU06440.1_Capsicum_chinense:0.00315294314138567233,(PHU28198.1_Capsicum_chinense:0.01799363829369279161,PHT37424.1_Capsicum_baccatum:0.00866398349779155807)17:0.00028733158796955476)3:0.00000100000050002909,(PHT58048.1_Capsicum_baccatum:0.00865928905963072280,PHU06281.1_Capsicum_chinense:0.00296731550899058047)34:0.00000100000050002909)4:0.00000100000050002909)0:0.00000100000050002909)18:0.00000100000050002909)51:0.00000100000050002909)100:0.04524786294066680120,((XP_004248175.2_Solanum_lycopersicum:0.00910868750506745213,(TMW96171.1_Solanum_chilense:0.00000100000050002909,XP_027768402.1_Solanum_pennellii:0.00000100000050002909)94:0.00000100000050002909)94:0.01868850110637735110,(XP_006366308.1_Solanum_tuberosum:0.00609520162853873990,(KAG5579176.1_Solanum_commersonii:0.08029902743073816240,KAG5579171.1_Solanum_commersonii:0.01027982246317677914)67:0.00189865898853587697)90:0.01205875952943978244)97:0.03066077450004833782)100:0.07540879774318670625)99:0.65036789842552544805,((((((XP_031111202.1_Ipomoea_triloba:0.00914900205290782725,itf04g05390.t1_Ipomoea_trifida:0.00000100000050002909)100:0.02410274044477926647,XP_019181312.1_Ipomoea_nil:0.12145492211994715626)100:0.18909581592967683594,(XP_019200124.1_Ipomoea_nil:0.05050689359409146068,(XP_019160120.1_Ipomoea_nil:0.02134298431871496302,(XP_031094820.1_Ipomoea_triloba:0.00299667314483373099,itf00g07890.t2_Ipomoea_trifida:0.00300586963654854867)87:0.00000100000050002909)100:0.05873506844456290177)95:0.07146741771249058572)100:0.35629420102114134350,((XP_019192343.1_Ipomoea_nil:0.08327164278424871446,(XP_031108187.1_Ipomoea_triloba:0.00000100000050002909,itf03g20740.t1_Ipomoea_trifida:0.00996174633616662454)100:0.08118005200555673817)100:0.11164473338418590131,((itf03g20760.t1_Ipomoea_trifida:0.01695756791206970426,XP_019183808.1_Ipomoea_nil:0.00734286131466073237)100:0.16523649703834913938,(XP_019191548.1_Ipomoea_nil:0.17326823208237751572,(itf03g20730.t1_Ipomoea_trifida:0.06139744887955507491,XP_019183870.1_Ipomoea_nil:0.04110649018266259586)67:0.02568237055259200638)88:0.05089979671742644873)88:0.03673373158163992236)95:0.11013063944760920210)100:0.35364935338766750883,((((((XP_004238948.1_Solanum_lycopersicum:0.00614037972677148637,(TMW85394.1_Solanum_chilense:0.00000100000050002909,XP_027773059.1_Solanum_pennellii:0.00000100000050002909)83:0.00000100000050002909)70:0.00309571222456763188,(XP_006362574.1_Solanum_tuberosum:0.01541805874436984712,KAG5603783.1_Solanum_commersonii:0.03602048751164146911)28:0.00000100000050002909)74:0.01527483825454770128,(PHT29761.1_Capsicum_baccatum:0.00309985154558743790,(PHU02049.1_Capsicum_chinense:0.00000100000050002909,XP_016547675.1_Capsicum_annuum:0.00000100000050002909)97:0.00612114522927126748)100:0.03640222712112328729)94:0.04055991408603694393,NbS00011087g0003.1_Nicotiana_benthamiana:0.05712912496268100770)99:0.08501834950921548228,((((XP_006347946.2_Solanum_tuberosum:0.01424584577522388859,((KAG5627005.1_Solanum_commersonii:0.03354654646988709799,XP_006347943.2_Solanum_tuberosum:0.03283823275269971004)94:0.01219742288191744996,(XP_027771407.1_Solanum_pennellii:0.00000100000050002909,(NP_001234202.1_Solanum_lycopersicum:0.01215324206026060887,TMW95182.1_Solanum_chilense:0.01219973637326793141)74:0.00603450825286693925)87:0.01220302757256361975)81:0.00947908468094758525)99:0.08843796061977048095,((XP_016544830.1_Capsicum_annuum:0.00000100000050002909,PHU29543.1_Capsicum_chinense:0.00000100000050002909)100:0.00854329540234850804,PHT58798.1_Capsicum_baccatum:0.00984378902944327804)100:0.07613023009517413953)99:0.12152995728034306222,(NbS00031134g0006.1_Nicotiana_benthamiana:0.18857890937073362725,((NbS00018282g0019.1_Nicotiana_benthamiana:0.00285583819927788746,NbS00026706g0016.1_Nicotiana_benthamiana:0.00609494206150949097)100:0.04807080690870563916,((PHT30354.1_Capsicum_baccatum:0.00000100000050002909,(XP_016547365.1_Capsicum_annuum:0.00000100000050002909,(XP_016555259.1_Capsicum_annuum:0.00000100000050002909,PHU08974.1_Capsicum_chinense:0.00608390059858613264)51:0.00000100000050002909)56:0.00304394106812432182)100:0.03232134472138239317,(XP_004248798.1_Solanum_lycopersicum:0.00304190658562849018,((XP_015056020.1_Solanum_pennellii:0.00000100000050002909,TMW82086.1_Solanum_chilense:0.00000100000050002909)81:0.00000100000050002909,(XP_006359790.1_Solanum_tuberosum:0.00000100000050002909,KAG5581063.1_Solanum_commersonii:0.00000100000050002909)93:0.00911902987933498749)74:0.00301099236166151767)100:0.03945014547683645817)80:0.01682329845827460965)97:0.05042625646650557292)81:0.03203443985494541790)81:0.05163156471374542866,(NbS00030243g0001.1_Nicotiana_benthamiana:0.23026145323293734091,(KAG5613822.1_Solanum_commersonii:0.03539269219914462083,(XP_004234046.1_Solanum_lycopersicum:0.00933949439650413535,(XP_015067629.1_Solanum_pennellii:0.03451357331540337581,TMW90232.1_Solanum_chilense:0.00555993003884281550)51:0.00411158541229544438)71:0.03225367667045754561)100:0.30530104863088658451)96:0.17413853710788190776)39:0.02339505797923689678)85:0.12427045011072722358,((((XP_016547431.1_Capsicum_annuum:0.00000100000050002909,PHU02045.1_Capsicum_chinense:0.00000100000050002909)100:0.01554968969677774163,PHT33328.1_Capsicum_baccatum:0.00566341259288477387)100:0.58513275849679202700,((PHT29760.1_Capsicum_baccatum:0.01240790953617652501,(PHU02047.1_Capsicum_chinense:0.00000100000050002909,XP_016547658.1_Capsicum_annuum:0.00591242706078533818)88:0.01150319576355295949)100:0.18424561896874716571,(PHT33329.1_Capsicum_baccatum:0.01655534709003632018,(XP_016547303.1_Capsicum_annuum:0.00000100000050002909,PHU02043.1_Capsicum_chinense:0.00608646525285533573)100:0.02386822973155551877)100:0.28224461098188885488)99:0.13080435657584502107)100:0.16926428009456187529,(((((PHT39453.1_Capsicum_baccatum:0.07592505689231017485,(PHT39462.1_Capsicum_baccatum:0.00909559277580691654,(XP_016566300.1_Capsicum_annuum:0.00000100000050002909,PHU21239.1_Capsicum_chinense:0.00000100000050002909)97:0.00306500266571574928)98:0.00890158731127422241)99:0.08172123674638691326,(PHU21161.1_Capsicum_chinense:0.01098927017829462276,XP_016567375.1_Capsicum_annuum:0.01954933054913983448)100:0.14871287217024020677)100:0.27812339838430716332,((NbS00011331g0023.1_Nicotiana_benthamiana:0.09259675819626994597,(((XP_010319380.1_Solanum_lycopersicum:0.00546408050609052415,XP_015072325.1_Solanum_pennellii:0.00685111540621613415)100:0.02337559794404263716,(KAG5608484.1_Solanum_commersonii:0.02616532701005472999,(XP_006355046.1_Solanum_tuberosum:0.00608417403421443632,KAG5608454.1_Solanum_commersonii:0.00608929325520809420)100:0.02209354763562834320)70:0.01024275277887899682)100:0.13216943579380863172,PHU17393.1_Capsicum_chinense:0.18924110277729369600)96:0.07492948300589201416)100:0.15425289886404197626,((NbS00017924g0016.1_Nicotiana_benthamiana:0.19465587658413810446,((XP_019068867.1_Solanum_lycopersicum:0.06869614428811703088,KAG5609265.1_Solanum_commersonii:0.04656322338454590287)70:0.01707155537348319443,(KAG5609279.1_Solanum_commersonii:0.07130224725596176483,XP_015165431.1_Solanum_tuberosum:0.01573277671529009145)95:0.03961133955066074158)100:0.20836841461330862790)100:0.17339647013335704462,NbS00004466g0001.1_Nicotiana_benthamiana:0.53415852396843399585)92:0.09147648836341164269)87:0.09297158430178867339)20:0.01705069199592568890,((NbC24350532g0001.1_Nicotiana_benthamiana:0.00000100000050002909,(NbS00016103g0004.1_Nicotiana_benthamiana:0.00000100000050002909,NbS00002971g0007.1_Nicotiana_benthamiana:0.00308845382319907239)100:0.08145238198432071253)100:0.09062356128045791215,((((KAG5608199.1_Solanum_commersonii:0.05342004906472303666,((XP_010319428.1_Solanum_lycopersicum:0.00931406448762373516,(XP_015073408.1_Solanum_pennellii:0.00916376302480693961,TMW82455.1_Solanum_chilense:0.01250674081233488048)60:0.00333803926450703834)100:0.09728699181905423043,KAG5568622.1_Solanum_commersonii:0.02120425207305948190)78:0.01479318299229936615)100:0.13431923686735039447,(XP_006366072.1_Solanum_tuberosum:0.24065348298953445627,(KAG5608197.1_Solanum_commersonii:0.05114861379954294823,XP_004236959.1_Solanum_lycopersicum:0.27329839568077046730)96:0.08475200988257854118)76:0.03847411473607200566)95:0.04964690021226034200,((KAG5608203.1_Solanum_commersonii:0.02725214485937433109,(KAG5608216.1_Solanum_commersonii:0.02444794876537436171,XP_006367931.1_Solanum_tuberosum:0.01530152862825878701)73:0.00830334961714130140)100:0.07690936866816708295,(KAG5608207.1_Solanum_commersonii:0.03372923695958391505,((((XP_004236958.1_Solanum_lycopersicum:0.00923689906260616311,XP_015073410.1_Solanum_pennellii:0.00302212176987374809)99:0.05855226796229857922,(XP_006340099.1_Solanum_tuberosum:0.03042759796451971477,XP_006367034.1_Solanum_tuberosum:0.03827348901865416930)57:0.00122297221204232544)16:0.01329288388682012614,(KAG5608217.1_Solanum_commersonii:0.06150634810463347091,(KAG5608201.1_Solanum_commersonii:0.05035858320521704318,KAG5608212.1_Solanum_commersonii:0.03416562308719110069)23:0.00415291151126358747)34:0.01025347708699660479)13:0.00286127189390205337,KAG5608204.1_Solanum_commersonii:0.01928146988664667869)29:0.00821222009323761999)95:0.20217464939376117439)60:0.01531642747878448306)81:0.03613854804018926115,(XP_016574221.1_Capsicum_annuum:0.24175813094403506009,((XP_016547338.1_Capsicum_annuum:0.00910037720998816378,(PHU02073.1_Capsicum_chinense:0.01198937384315163293,PHT33489.1_Capsicum_baccatum:0.00150395959619104816)94:0.00173649979290784601)100:0.02849962931921251261,(XP_016554893.1_Capsicum_annuum:0.00000100000050002909,(PHT59972.1_Capsicum_baccatum:0.05614254539273256378,(PHU02078.1_Capsicum_chinense:0.01529356656060018582,PHT33538.1_Capsicum_baccatum:0.00299205131750364265)40:0.00313740283642561894)46:0.00298258223341545461)97:0.03123773426462657377)99:0.04939269246145205211)57:0.02353358088996827802)91:0.06037240149007228052)93:0.19086621444084375665)26:0.03318087892191841359,(((NbS00000611g0010.1_Nicotiana_benthamiana:0.02758731284007446063,NbS00020047g0002.1_Nicotiana_benthamiana:0.01954001082346286736)100:0.22431744634414707562,(XP_006366075.1_Solanum_tuberosum:0.05586353664429094534,((TMW81938.1_Solanum_chilense:0.01807621022266157201,(XP_010319429.1_Solanum_lycopersicum:0.02587402038370135299,XP_015072362.1_Solanum_pennellii:0.02298017594441186320)49:0.01678162108469937949)100:0.13646178782929418993,KAG5608198.1_Solanum_commersonii:0.10616801964817994264)80:0.03343505528146537009)97:0.42797747214426667961)93:0.28375625255628716959,itf09g15940.t1_Ipomoea_trifida:3.54102767169105625555)13:0.03180545046032638712)32:0.26320253259021331171)32:0.17770039800493880877)43:0.09092738588778559450)21:0.03598304354722937914,(XP_019164862.1_Ipomoea_nil:0.02663699791265805583,(XP_031100348.1_Ipomoea_triloba:0.00602853348106222649,itf14g02120.t1_Ipomoea_trifida:0.00603873054104518431)85:0.01998523719945782470)100:0.21672905575783141252)22:0.05744328845178680448)57:0.18599690831030521454)61:0.08864462700194333800,((XP_031122059.1_Ipomoea_triloba:0.00577259318990217679,itf07g07910.t1_Ipomoea_trifida:0.00292455526187695341)95:0.02948648617590122686,XP_019160266.1_Ipomoea_nil:0.03797794673118029540)97:0.19972353371548756673)35:0.02185476342574599676)70:0.12313488592957491652,((XP_019160267.1_Ipomoea_nil:0.20241786672386075097,(((XP_031123352.1_Ipomoea_triloba:0.02098312960394627807,itf00g24790.t1_Ipomoea_trifida:0.01163070464432021736)100:0.01746591486835965407,XP_031122634.1_Ipomoea_triloba:0.06734713621765166247)91:0.02334860348543370268,(XP_019160187.1_Ipomoea_nil:0.13446147563338523012,(itf07g07860.t1_Ipomoea_trifida:0.15819127771765856272,itf00g24800.t1_Ipomoea_trifida:0.04710986315968557214)53:0.01530003262929744735)65:0.00957419358943049741)100:0.06206738985366120481)100:0.11682393509756626437,((XP_031121953.1_Ipomoea_triloba:0.08091533187597668708,(itf07g07880.t1_Ipomoea_trifida:0.03755573715449535277,(XP_031104475.1_Ipomoea_triloba:0.00000100000050002909,XP_031123505.1_Ipomoea_triloba:0.00000100000050002909)100:0.12496672545991627246)81:0.02300604503805577655)99:0.12061819651986291357,(XP_019160222.1_Ipomoea_nil:0.13982273237330541948,((((XP_019160189.1_Ipomoea_nil:0.05667316676377424922,XP_019160338.1_Ipomoea_nil:0.06502115742154530864)50:0.01966804906019429047,itf07g07830.t1_Ipomoea_trifida:0.05431049476492122441)25:0.01452355695827775919,XP_031122307.1_Ipomoea_triloba:0.06285824063730006961)7:0.00000100000050002909,itf07g07850.t1_Ipomoea_trifida:0.08850428234654046655)34:0.00792029026990407649)56:0.02748055818750567286)76:0.17921625630871484969)50:0.06622521292289634820)100:0.25649062757238655363,itf03g28470.t1_Ipomoea_trifida:0.06418509688195696283);
