# Supplementary material for: An atypical NLR protein modulates the NRC immune receptor network in Nicotiana benthamiana
Source: PLoS Genet. 2023 Jan 19;19(1):e1010500. doi: 10.1371/journal.pgen.1010500 (PMC9851556; doi:10.1371/journal.pgen.1010500)
Supplement: S12 File — (GMT) [file pgen.1010500.s027.gmt]

GO:0000006	MF:high-affinity zinc transmembrane transporter activity	NbS00016674g0006	NbS00004954g0006	NbS00004391g0017	NbS00044143g0004	NbS00015270g0008	NbS00012109g0005	NbS00006694g0008
GO:0000007	MF:low-affinity zinc ion transmembrane transporter activity	NbS00004954g0006	NbS00004391g0017	NbS00026986g0002	NbS00015003g0009	NbS00006694g0008
GO:0000009	MF:alpha-1,6-mannosyltransferase activity	NbS00010724g0023	NbS00029024g0011
GO:0000014	MF:single-stranded DNA endodeoxyribonuclease activity	NbS00008170g0002	NbS00008170g0001	NbS00002153g0012	NbS00009355g0023	NbS00058762g0001	NbS00041451g0008	NbS00041451g0009	NbS00041451g0010	NbS00043813g0010	NbS00011671g0004	NbS00061891g0005	NbS00037119g0003	NbS00037779g0006	NbS00002234g0002	NbC23998229g0001	NbS00002234g0005
GO:0000015	CC:phosphopyruvate hydratase complex	NbS00020804g0010
GO:0000030	MF:mannosyltransferase activity	NbS00018322g0003	NbS00013068g0004
GO:0000033	MF:alpha-1,3-mannosyltransferase activity	NbS00025847g0009	NbS00038850g0003	NbS00028734g0018	NbS00039745g0008
GO:0000035	MF:acyl binding	NbS00007038g0014	NbS00052047g0006	NbS00006278g0009	NbS00017517g0004	NbS00054734g0001
GO:0000036	MF:acyl carrier activity	NbS00020048g0018	NbS00034700g0013	NbS00037061g0009	NbS00033086g0012	NbS00004671g0007	NbS00010903g0021	NbS00012964g0004	NbS00000594g0005	NbS00017777g0002	NbS00003550g0004	NbS00025535g0006	NbS00009986g0007	NbS00011218g0012	NbS00036544g0004	NbS00001872g0010	NbS00016487g0007	NbS00034240g0004	NbS00041461g0002	NbS00009642g0001
GO:0000048	MF:peptidyltransferase activity	NbS00059066g0001	NbS00019980g0009
GO:0000049	MF:tRNA binding	NbS00026619g0009	NbS00003866g0004	NbS00023707g0005	NbS00026832g0002	NbS00060073g0001	NbS00026989g0014	NbS00040487g0010	NbS00046863g0012	NbS00046956g0008	NbS00002957g0011	NbS00051615g0001	NbC23531351g0001	NbS00005937g0002	NbS00011780g0005	NbS00006097g0011
GO:0000062	MF:fatty-acyl-CoA binding	NbS00000671g0037	NbS00040865g0007	NbS00001501g0012	NbS00006833g0001	NbS00042326g0008	NbS00029478g0002	NbS00014486g0018	NbS00030043g0008	NbS00037245g0001	NbS00023513g0008
GO:0000064	MF:L-ornithine transmembrane transporter activity	NbS00017587g0017	NbS00018736g0005	NbS00018736g0008
GO:0000095	MF:S-adenosyl-L-methionine transmembrane transporter activity	NbS00043246g0004	NbS00019190g0020
GO:0000103	BP:sulfate assimilation	NbS00035119g0003	NbS00034649g0007	NbS00007513g0011
GO:0000104	MF:succinate dehydrogenase activity	NbS00056547g0005	NbS00017505g0001	NbS00029818g0008	NbS00028441g0012	NbS00025300g0001	NbS00023137g0015
GO:0000105	BP:histidine biosynthetic process	NbS00021897g0012	NbS00002372g0009
GO:0000107	MF:imidazoleglycerol-phosphate synthase activity	NbS00058903g0005	NbS00014187g0011
GO:0000140	MF:acylglycerone-phosphate reductase activity	NbS00029187g0008
GO:0000145	CC:exocyst	NbS00013693g0004	NbS00022195g0013	NbS00022195g0010	NbS00005807g0005	NbS00017260g0018	NbS00001785g0002	NbS00001785g0011	NbS00004129g0001	NbS00004129g0002	NbS00046055g0003	NbS00020801g0005	NbS00003198g0006	NbS00049229g0003	NbS00005017g0009	NbS00031842g0018	NbC25518114g0001	NbS00000439g0003	NbS00000439g0004	NbS00027689g0006	NbS00027449g0005	NbS00027449g0006	NbS00010476g0011	NbS00006843g0005	NbS00027375g0006	NbC24812457g0001	NbC23955046g0001	NbC24288391g0001	NbS00037626g0001
GO:0000149	MF:SNARE binding	NbS00017849g0012	NbS00028487g0002	NbS00022976g0002	NbS00020731g0006	NbS00026782g0010	NbS00026782g0011	NbS00013594g0018	NbS00017783g0004	NbS00004165g0006	NbS00017255g0005	NbS00000184g0001
GO:0000151	CC:ubiquitin ligase complex	NbS00005789g0018	NbS00005789g0001	NbS00008971g0006	NbS00029338g0002	NbS00021994g0011	NbS00011072g0008	NbS00010617g0012	NbS00056314g0005	NbS00026362g0009	NbS00028406g0017	NbS00020519g0004	NbS00004946g0004	NbS00047250g0008	NbC26155340g0004	NbS00048116g0002	NbS00008705g0003	NbS00006097g0007	NbS00050969g0006	NbS00002142g0006	NbS00004503g0001	NbS00035897g0008	NbS00017476g0006	NbS00044934g0001	NbS00000152g0001	NbS00005209g0001	NbS00060012g0001	NbS00014149g0001	NbS00003097g0004	NbS00007023g0005	NbS00008963g0009	NbS00025131g0012	NbS00011875g0001	NbS00021233g0006	NbC25170424g0001	NbS00033343g0006	NbS00050279g0001	NbS00028647g0002	NbS00028647g0003	NbS00001059g0005	NbS00002679g0007	NbS00015876g0007	NbS00037975g0001	NbS00006829g0001	NbS00004698g0003	NbS00002680g0005	NbS00048387g0002	NbS00014816g0002	NbS00016071g0010	NbS00002878g0008	NbS00015955g0001	NbS00026851g0003	NbS00043672g0006	NbS00052979g0013	NbS00048463g0004	NbS00002597g0005	NbS00021822g0010	NbS00031665g0003	NbS00032133g0009	NbS00013202g0005	NbS00053391g0001	NbC24091158g0001	NbS00055375g0002	NbC24003935g0001	NbS00017207g0002
GO:0000154	BP:rRNA modification	NbS00030689g0008	NbS00016479g0014	NbS00017852g0020	NbS00017224g0035
GO:0000156	MF:phosphorelay response regulator activity	NbS00055257g0009	NbS00010784g0003	NbS00007440g0019	NbS00053880g0005	NbS00011325g0009	NbS00007067g0003	NbS00015065g0005	NbS00026114g0016	NbS00021642g0011	NbS00033399g0004	NbS00060737g0003
GO:0000159	CC:protein phosphatase type 2A complex	NbS00007512g0019	NbS00015567g0011	NbS00002311g0014	NbS00003201g0005	NbS00044649g0001	NbS00005624g0002	NbS00057786g0002	NbS00009648g0006	NbS00008999g0022	NbS00009603g0009	NbS00052687g0004	NbS00042956g0009	NbS00026830g0006	NbS00020897g0013	NbS00001706g0008	NbS00046550g0008	NbS00011445g0005
GO:0000160	BP:phosphorelay signal transduction system	NbS00013351g0004	NbS00008765g0031	NbS00003596g0009	NbS00022836g0016	NbS00014522g0017	NbS00025972g0009	NbS00000009g0003	NbS00027609g0004	NbS00021760g0004	NbS00025972g0007	NbS00028784g0002
GO:0000162	BP:tryptophan biosynthetic process	NbC25883362g0001	NbS00003134g0014	NbS00033365g0003
GO:0000166	MF:nucleotide binding	NbS00010452g0022	NbS00029360g0016	NbS00039988g0008	NbS00006972g0007	NbS00016009g0003	NbS00005324g0012	NbS00026917g0012	NbS00035152g0024	NbS00011208g0006	NbS00056088g0001	NbS00007244g0013	NbS00007728g0024	NbS00031719g0007	NbS00015338g0005	NbS00019726g0004	NbS00010184g0009	NbS00022608g0011	NbS00010427g0015	NbS00010427g0018	NbS00016458g0004	NbS00000852g0017	NbS00024549g0014	NbC23769986g0001	NbS00000815g0015	NbS00000815g0017	NbS00015998g0012	NbS00001751g0003	NbS00012987g0012	NbS00013231g0014	NbS00009090g0025	NbS00019987g0014	NbS00032038g0001	NbS00007575g0014	NbS00003756g0022	NbS00025893g0011	NbS00058621g0005	NbS00023685g0002	NbS00044393g0011	NbS00005471g0005	NbS00027672g0007	NbS00040336g0005	NbS00041419g0010	NbS00028406g0020	NbS00017056g0012	NbS00025500g0012	NbS00004894g0001	NbS00041766g0009	NbS00029522g0004	NbS00059658g0003	NbS00023982g0011	NbS00032031g0015	NbS00051302g0006	NbS00056399g0005	NbS00017699g0003	NbS00044592g0019	NbS00044592g0021	NbS00058853g0001	NbS00029311g0007	NbS00015355g0015	NbS00003400g0001	NbS00003400g0002	NbS00007055g0001	NbS00042379g0005	NbS00041572g0005	NbS00055576g0009	NbS00003275g0029	NbS00031169g0005	NbS00061479g0004	NbS00028669g0013	NbS00042335g0005	NbS00037070g0010	NbS00004148g0009	NbS00044248g0004	NbS00045695g0008	NbS00040894g0003	NbS00014006g0019	NbS00019954g0007	NbS00011069g0007	NbS00011481g0026	NbS00001865g0003	NbS00008025g0001	NbS00003090g0001	NbS00041042g0009	NbS00004970g0007	NbS00006130g0032	NbS00052176g0004	NbS00001041g0011	NbS00017899g0002	NbS00012608g0016	NbS00056499g0004	NbS00032256g0001	NbS00001189g0006	NbS00018503g0027	NbC23586865g0001	NbS00017771g0002	NbS00002358g0010	NbS00009562g0012	NbS00009255g0006	NbS00002422g0009	NbS00002422g0002	NbS00002422g0001	NbS00024824g0010	NbS00025696g0008	NbS00005580g0005	NbS00005580g0004	NbS00005940g0012	NbS00024943g0004	NbS00016127g0011	NbS00015767g0013	NbS00058664g0010	NbS00040422g0004	NbS00044851g0013	NbS00004613g0014	NbS00050380g0012	NbS00043211g0009	NbS00011116g0003	NbS00011116g0014	NbS00030486g0006	NbS00031846g0017	NbS00028138g0006	NbS00057611g0003	NbS00019601g0012	NbS00032374g0011	NbS00002520g0001	NbS00002520g0012	NbS00027726g0005	NbS00006274g0004	NbS00006274g0002	NbS00006274g0016	NbS00006274g0015	NbS00004356g0004	NbS00004356g0003	NbS00004141g0024	NbS00043361g0011	NbS00012938g0003	NbS00026194g0001	NbS00048777g0006	NbS00009577g0004	NbS00022186g0016	NbS00038365g0003	NbS00013642g0009	NbS00018626g0009	NbS00039489g0003	NbS00002768g0002	NbS00003673g0008	NbS00010828g0006	NbS00024848g0007	NbS00022341g0001	NbS00035806g0022	NbS00011936g0010	NbS00011087g0003	NbS00009324g0004	NbS00013280g0004	NbS00041844g0014	NbS00056650g0004	NbS00057015g0002	NbS00045216g0007	NbS00045960g0014	NbS00015796g0010	NbS00041452g0007	NbS00001245g0014	NbS00038132g0004	NbS00017449g0012	NbS00059547g0001	NbS00046201g0006	NbS00019248g0027	NbS00009083g0017	NbS00031979g0012	NbS00009043g0007	NbS00014981g0007	NbS00030703g0003	NbS00000548g0008	NbS00016773g0019	NbS00032208g0021	NbS00034175g0006	NbS00033562g0007	NbS00015642g0005	NbS00049003g0017	NbS00013391g0005	NbS00031791g0023	NbS00015780g0008	NbS00026584g0010	NbS00009046g0006	NbS00028025g0002	NbS00028025g0005	NbS00028025g0004	NbS00021446g0007	NbS00009821g0008	NbS00007132g0016	NbS00052554g0007	NbS00045592g0004	NbS00055453g0004	NbS00029569g0008	NbS00007897g0006	NbS00040216g0013	NbS00009938g0011	NbS00032132g0014	NbS00032132g0016	NbS00029324g0007	NbS00057655g0010	NbS00023152g0004	NbS00010360g0002	NbS00032004g0004	NbS00020321g0018	NbS00032099g0003	NbS00008951g0006	NbS00047263g0004	NbS00004087g0012	NbS00001875g0004	NbS00021076g0003	NbS00009833g0004	NbS00049598g0001	NbS00018064g0007	NbS00000729g0012	NbS00000729g0017	NbS00009485g0005	NbS00003461g0001	NbS00017786g0017	NbS00020493g0003	NbC26041616g0001	NbS00008135g0011	NbS00048537g0020	NbS00011436g0005	NbS00033464g0005	NbS00033468g0001	NbS00018282g0019	NbS00018282g0007	NbS00014290g0001	NbS00024550g0015	NbS00024550g0005	NbS00024550g0012	NbS00024550g0003	NbS00024550g0010	NbS00024550g0001	NbS00006831g0015	NbS00023257g0003	NbS00049465g0012	NbS00022976g0010	NbS00027408g0003	NbS00041172g0003	NbS00041172g0001	NbS00012886g0004	NbS00011806g0002	NbS00005536g0007	NbS00046280g0005	NbS00001133g0019	NbS00016035g0004	NbS00003895g0010	NbS00040369g0006	NbS00002437g0006	NbS00039827g0006	NbS00031132g0002	NbS00020944g0003	NbS00017115g0017	NbS00031921g0013	NbS00007081g0008	NbS00020434g0002	NbC25841022g0004	NbS00006092g0016	NbS00045685g0008	NbS00045685g0009	NbS00032951g0002	NbS00014019g0029	NbS00047881g0002	NbS00007950g0007	NbS00019584g0012	NbS00034357g0006	NbS00035033g0004	NbS00005491g0022	NbS00043694g0001	NbS00026128g0019	NbC25769666g0001	NbS00017465g0003	NbS00016353g0012	NbS00041986g0007	NbS00012283g0010	NbS00015731g0004	NbS00008848g0018	NbS00016791g0009	NbS00032471g0002	NbS00046802g0022	NbS00006197g0001	NbS00026470g0011	NbS00038719g0013	NbS00002609g0008	NbS00024089g0007	NbS00006428g0008	NbS00009065g0003	NbS00040297g0001	NbS00040297g0002	NbS00054346g0004	NbS00015798g0002	NbS00018646g0006	NbS00020983g0010	NbS00034748g0004	NbS00017770g0004	NbS00039201g0008	NbS00012180g0011	NbS00003776g0011	NbS00003776g0010	NbS00022345g0026	NbS00000311g0011	NbS00015109g0013	NbS00008370g0010	NbS00012660g0012	NbS00024270g0004	NbS00003214g0005	NbS00015249g0026	NbS00025514g0006	NbS00028378g0001	NbS00048866g0001	NbS00027296g0009	NbS00027296g0005	NbS00033224g0007	NbS00060131g0001	NbS00023200g0007	NbS00012490g0007	NbS00012490g0008	NbS00012609g0009	NbS00016174g0011	NbS00007958g0011	NbS00014732g0009	NbS00026706g0016	NbC25006242g0001	NbS00042739g0005	NbS00042739g0001	NbS00042739g0002	NbS00041481g0005	NbS00047653g0006	NbS00001849g0017	NbS00025779g0018	NbS00031017g0009	NbS00004397g0014	NbS00051068g0003	NbS00002447g0019	NbS00015722g0001	NbS00059593g0005	NbS00033932g0005	NbS00006675g0003	NbS00023579g0005	NbS00025562g0007	NbS00013796g0008	NbS00013796g0007	NbS00057994g0008	NbS00014058g0014	NbS00023903g0007	NbS00047956g0004	NbS00049356g0001	NbS00031134g0006	NbS00021573g0018	NbS00025223g0014	NbS00010212g0010	NbS00033518g0003	NbS00035752g0005	NbS00020255g0001	NbS00047968g0010	NbS00015343g0001	NbS00013220g0003	NbS00036252g0023	NbS00020771g0010	NbS00006930g0023	NbS00023967g0003	NbS00020781g0002	NbS00028656g0005	NbS00020531g0031	NbS00056058g0005	NbS00001365g0003	NbS00014998g0012	NbS00034351g0002	NbS00010047g0001	NbS00056276g0001	NbS00027454g0003	NbS00002342g0006	NbS00047876g0004	NbS00006316g0011	NbS00035810g0002	NbS00022959g0008	NbS00008113g0005	NbS00034294g0007	NbS00009747g0002	NbS00054465g0003	NbS00054465g0002	NbS00022745g0022	NbS00051159g0014	NbS00058945g0001	NbS00033560g0011	NbS00033560g0012	NbS00035195g0009	NbS00035195g0008	NbS00006050g0002	NbS00018994g0008	NbS00007839g0014	NbS00013344g0009	NbS00005032g0004	NbS00019490g0007	NbS00060505g0001	NbS00046872g0011	NbS00001538g0002	NbS00032049g0002	NbS00032049g0003	NbS00014264g0011	NbS00015136g0012	NbC25605535g0003	NbS00031874g0005	NbS00056669g0006	NbC24462717g0001	NbS00040828g0007	NbS00025709g0010	NbS00043627g0007	NbS00019754g0003	NbS00004534g0006	NbS00038073g0006	NbS00016799g0007	NbS00036338g0008	NbS00039660g0004	NbS00003088g0002	NbS00055931g0001	NbS00005770g0001	NbS00005770g0002	NbS00020543g0004	NbS00018014g0011	NbS00023116g0002	NbS00007198g0003	NbS00038547g0010	NbS00022757g0022	NbS00022757g0019	NbS00022757g0018	NbS00000710g0004	NbS00045545g0004	NbS00021908g0009	NbS00012577g0010	NbS00012577g0011	NbS00040487g0006	NbS00002780g0009	NbS00044767g0015	NbS00010490g0002	NbS00050120g0002	NbS00014757g0011	NbS00008754g0019	NbS00008754g0022	NbS00016864g0012	NbS00053854g0003	NbS00012572g0006	NbS00018636g0004	NbS00002627g0014	NbS00009753g0001	NbS00009753g0027	NbS00013388g0010	NbS00053840g0020	NbS00032174g0008	NbS00004802g0023	NbS00004802g0008	NbS00004802g0029	NbS00006415g0012	NbS00019785g0007	NbS00003488g0001	NbS00037393g0011	NbS00018916g0012	NbS00002060g0018	NbS00008158g0048	NbS00025733g0005	NbS00027422g0005	NbS00004955g0021	NbS00012710g0006	NbS00016818g0005	NbS00007826g0013	NbS00003106g0012	NbS00034113g0010	NbS00031627g0006	NbS00018241g0014	NbS00042937g0007	NbC25684863g0005	NbS00043990g0003	NbS00022685g0004	NbS00026913g0004	NbS00023930g0008	NbS00031294g0001	NbS00006308g0012	NbS00006308g0013	NbS00017224g0029	NbS00002865g0003	NbS00002865g0004	NbS00004629g0006	NbS00004382g0012	NbS00004333g0017	NbS00009282g0015	NbS00051781g0006	NbS00022426g0005	NbS00028173g0004	NbS00015681g0008	NbS00015681g0009	NbS00013027g0008	NbS00031496g0008	NbS00011771g0013	NbS00030537g0002	NbS00022188g0009	NbS00021090g0014	NbS00007843g0002	NbS00017817g0005	NbS00016783g0008	NbS00010440g0001	NbS00028345g0017	NbS00030413g0010	NbS00004488g0012	NbS00058334g0004	NbS00005464g0014	NbS00005464g0013	NbS00028820g0008	NbS00030134g0011	NbS00001576g0021	NbS00001576g0024	NbC23821162g0001	NbC25228197g0001	NbC24081199g0001	NbS00003400g0003	NbS00017481g0002	NbC25546362g0001	NbS00026617g0004	NbS00004226g0001	NbC24013865g0001	NbS00009473g0001	NbC24316409g0001	NbS00003884g0002	NbS00041350g0001	NbS00004162g0002	NbS00011562g0001	NbS00006197g0005	NbC25197443g0001	NbS00053485g0001	NbS00025223g0004	NbC24390435g0001	NbS00005385g0001	NbS00001578g0001	NbS00037869g0001	NbS00019549g0002	NbS00025586g0002	NbS00029339g0002	NbS00022804g0001	NbC25557440g0002	NbS00015338g0007	NbS00005147g0003	NbS00019104g0004	NbC23721530g0001	NbS00011380g0004	NbS00020452g0008	NbS00001668g0006	NbS00023524g0008	NbS00008016g0002	NbS00004226g0004	NbS00019601g0011	NbS00048878g0010	NbC24026083g0001	NbS00007396g0004	NbS00036596g0008	NbS00000533g0002	NbC25250883g0001	NbS00013070g0007	NbS00037266g0001	NbS00023834g0003	NbS00014749g0001	NbS00043092g0004	NbS00020606g0002	NbS00010943g0007	NbS00012220g0002	NbS00047838g0011	NbS00027688g0009	NbS00020781g0001	NbS00022860g0007	NbS00047300g0003	NbS00047300g0004	NbS00011574g0006	NbS00024445g0007	NbS00018804g0014	NbS00008776g0002	NbS00015170g0005	NbS00035165g0002	NbS00024483g0009	NbS00016926g0004	NbS00005890g0003
GO:0000170	MF:sphingosine hydroxylase activity	NbS00000016g0011	NbS00012481g0010	NbS00034518g0001	NbS00010229g0007	NbS00012526g0008	NbS00000718g0013
GO:0000171	MF:ribonuclease MRP activity	NbS00005741g0020	NbS00052496g0022
GO:0000175	MF:3'-5'-exoribonuclease activity	NbS00019567g0014	NbS00003396g0013	NbS00010077g0018	NbS00009032g0009	NbS00034361g0007	NbS00017366g0014	NbS00002934g0006	NbS00006084g0005	NbS00014978g0019	NbS00004380g0002	NbS00033749g0003	NbS00001999g0004	NbS00007227g0001	NbS00017360g0017	NbS00017360g0013	NbS00011335g0025	NbS00010250g0013	NbS00010250g0017	NbS00020710g0016	NbS00017926g0005	NbS00013175g0013	NbS00009858g0005	NbS00061455g0003	NbC26057631g0003	NbS00034918g0005	NbS00030899g0005	NbS00030960g0020	NbS00030960g0023	NbS00030960g0021	NbS00031888g0001
GO:0000179	MF:rRNA (adenine-N6,N6-)-dimethyltransferase activity	NbS00047587g0010	NbS00039650g0009
GO:0000182	MF:rDNA binding	NbS00042271g0007	NbS00032196g0006
GO:0000224	MF:peptide-N4-(N-acetyl-beta-glucosaminyl)asparagine amidase activity	NbS00018731g0019	NbS00013797g0025
GO:0000225	MF:N-acetylglucosaminylphosphatidylinositol deacetylase activity	NbS00012486g0014	NbS00020633g0005
GO:0000228	CC:nuclear chromosome	NbS00005045g0013	NbS00009835g0007	NbS00024589g0007	NbS00031397g0012	NbS00031397g0017	NbS00037939g0010	NbS00022308g0007	NbS00016427g0003	NbS00036039g0008	NbS00008985g0019	NbC24222681g0001
GO:0000234	MF:phosphoethanolamine N-methyltransferase activity	NbS00032482g0011	NbS00009334g0024	NbS00026025g0008	NbS00025372g0005
GO:0000247	MF:C-8 sterol isomerase activity	NbS00041696g0016	NbS00028915g0015
GO:0000248	MF:C-5 sterol desaturase activity	NbS00056529g0007	NbS00008790g0019	NbS00001118g0007	NbS00009759g0006
GO:0000249	MF:C-22 sterol desaturase activity	NbS00037674g0002	NbS00007229g0005
GO:0000250	MF:lanosterol synthase activity	NbS00053226g0006	NbS00029794g0006	NbS00029794g0007	NbS00021029g0013
GO:0000252	MF:C-3 sterol dehydrogenase (C-4 sterol decarboxylase) activity	NbS00009381g0003	NbS00002310g0005
GO:0000257	MF:nitrilase activity	NbS00021000g0007	NbS00009255g0007	NbS00025352g0005	NbS00015620g0006	NbS00024887g0009	NbS00042796g0008	NbS00018522g0010	NbS00003560g0009	NbS00006612g0022	NbS00020565g0011
GO:0000275	CC:mitochondrial proton-transporting ATP synthase complex, catalytic sector F(1)	NbS00024919g0009	NbS00052487g0001
GO:0000276	CC:mitochondrial proton-transporting ATP synthase complex, coupling factor F(o)	NbS00022361g0005	NbS00006549g0004	NbS00051970g0009	NbS00033972g0005	NbS00019248g0010	NbS00022434g0009	NbS00016020g0006	NbS00056014g0001	NbS00004706g0018	NbC25563603g0001	NbC24968109g0001
GO:0000287	MF:magnesium ion binding	NbS00017609g0009	NbS00001846g0016	NbS00000370g0015	NbS00007119g0011	NbS00058715g0004	NbS00008375g0029	NbS00020250g0007	NbS00018470g0007	NbS00019096g0017	NbS00051462g0004	NbS00011932g0019	NbS00007448g0006	NbS00017358g0011	NbS00017358g0016	NbS00009452g0004	NbS00054069g0005	NbS00046698g0010	NbS00015281g0007	NbC23174049g0001	NbS00008017g0014
GO:0000293	MF:ferric-chelate reductase activity	NbC25950162g0003	NbS00006579g0002	NbS00002621g0008	NbS00001559g0003	NbS00005359g0005	NbC25116922g0003	NbS00030752g0004	NbS00003838g0017	NbS00003838g0027	NbS00003838g0016	NbS00004461g0005	NbS00022632g0019	NbS00029818g0013	NbS00000547g0012	NbS00014787g0014	NbS00041222g0004	NbS00000109g0025	NbS00000109g0024	NbS00012282g0006	NbS00013202g0017	NbS00013202g0018	NbS00018791g0007	NbS00023137g0016	NbC24313821g0001
GO:0000318	nan:nan	NbS00029386g0012	NbS00005159g0013
GO:0000339	MF:RNA cap binding	NbS00019753g0007	NbS00034552g0001	NbS00028164g0006	NbS00023035g0006	NbS00009442g0005	NbS00030121g0005	NbS00006612g0001	NbS00008856g0012	NbS00034553g0006	NbS00040068g0006	NbS00003501g0001	NbS00026882g0003
GO:0000340	MF:RNA 7-methylguanosine cap binding	NbS00014851g0003	NbS00006377g0004	NbS00027791g0010	NbS00018008g0003	NbS00001225g0004	NbS00000110g0009	NbS00015385g0020
GO:0000398	BP:mRNA splicing, via spliceosome	NbS00012871g0006	NbS00032957g0006	NbS00002333g0002	NbS00004772g0011	NbS00005723g0011	NbS00010410g0004	NbS00000467g0002
GO:0000405	MF:bubble DNA binding	NbS00018580g0001	NbS00059886g0006	NbS00059886g0005
GO:0000739	nan:nan	NbS00018580g0001	NbS00059886g0006	NbS00059886g0005
GO:0000773	MF:phosphatidyl-N-methylethanolamine N-methyltransferase activity	NbS00048676g0008
GO:0000775	CC:chromosome, centromeric region	NbS00007507g0024	NbS00061821g0007
GO:0000784	nan:nan	NbS00014354g0007	NbS00005373g0016	NbS00017381g0011	NbS00053639g0018
GO:0000786	CC:nucleosome	NbS00017463g0014	NbS00006223g0008	NbS00015650g0012	NbS00006224g0007	NbS00045191g0002	NbS00044522g0006	NbS00028584g0001	NbC23308033g0001	NbC26310601g0005	NbC26310601g0006
GO:0000823	MF:inositol-1,4,5-trisphosphate 6-kinase activity	NbS00006294g0020	NbS00009607g0018
GO:0000917	BP:division septum assembly	NbS00021168g0012
GO:0001653	MF:peptide receptor activity	NbS00006787g0007	NbS00057220g0001	NbS00037761g0006	NbS00060712g0004	NbS00027370g0005	NbS00041770g0009	NbS00012713g0003	NbS00035294g0005	NbS00000393g0018	NbS00000459g0004	NbS00037423g0005	NbS00000328g0015	NbS00012992g0009	NbS00018123g0010	NbS00021556g0001	NbS00023686g0023	NbS00035667g0004	NbS00005344g0026	NbS00019122g0004	NbS00025463g0012	NbS00060358g0002	NbS00023855g0005	NbS00008892g0001	NbS00017414g0008	NbS00008158g0047	NbS00008158g0012	NbS00008158g0011	NbS00040350g0005	NbS00038168g0011	NbS00002039g0009	NbS00004488g0010	NbS00004101g0015	NbS00035409g0001	NbC23420229g0001	NbC24245394g0002
GO:0001671	MF:ATPase activator activity	NbS00016391g0007	NbS00003862g0017	NbS00006272g0023	NbS00002612g0023	NbS00023333g0011	NbS00014162g0012	NbS00007315g0001	NbS00013610g0007	NbS00003788g0009
GO:0001682	BP:tRNA 5'-leader removal	NbS00011509g0018	NbS00039402g0010	NbS00009669g0018	NbS00009669g0019
GO:0001729	MF:ceramide kinase activity	NbS00003504g0018	NbS00028105g0009
GO:0001735	MF:prenylcysteine oxidase activity	NbS00022746g0012	NbS00022746g0008	NbS00020370g0004	NbS00017879g0001	NbS00006553g0001
GO:0001758	MF:retinal dehydrogenase activity	NbS00059242g0007	NbS00051044g0009	NbS00036244g0012	NbS00016456g0007	NbS00018018g0006
GO:0001948	nan:nan	NbS00011530g0022	NbS00011530g0021	NbS00036454g0004
GO:0001965	MF:G-protein alpha-subunit binding	NbS00013523g0008	NbS00059437g0004	NbS00033693g0011
GO:0002020	MF:protease binding	NbS00018179g0013	NbS00017353g0006	NbS00016222g0013	NbS00029106g0008
GO:0002039	MF:p53 binding	NbS00003273g0005	NbS00011877g0024	NbS00061268g0004	NbS00000388g0004
GO:0002098	BP:tRNA wobble uridine modification	NbS00035315g0014	NbS00048430g0004	NbS00009697g0010
GO:0003676	MF:nucleic acid binding	NbS00029360g0016	NbS00022620g0012	NbS00039988g0008	NbS00012940g0005	NbS00059850g0006	NbS00006972g0007	NbS00016009g0003	NbS00005324g0012	NbS00026917g0012	NbS00018507g0023	NbS00035152g0024	NbS00005067g0003	NbS00011208g0006	NbS00010493g0007	NbS00054766g0007	NbS00054766g0008	NbS00007728g0024	NbS00031719g0007	NbS00019726g0004	NbC26170893g0001	NbS00030156g0009	NbS00012174g0007	NbS00024677g0023	NbS00000852g0017	NbS00034588g0013	NbS00028925g0005	NbS00017412g0009	NbS00024549g0014	NbS00004362g0012	NbS00015998g0012	NbS00048379g0006	NbS00009090g0025	NbS00055502g0005	NbS00007404g0009	NbS00019987g0014	NbS00007575g0014	NbS00011309g0026	NbS00039920g0014	NbS00014364g0008	NbS00004989g0011	NbS00003756g0022	NbS00005083g0009	NbS00022683g0009	NbS00001481g0008	NbS00001481g0007	NbS00011698g0004	NbS00023685g0002	NbS00005471g0005	NbS00000136g0014	NbS00040336g0005	NbS00041419g0010	NbS00051072g0009	NbS00028406g0020	NbS00052498g0001	NbS00027843g0019	NbS00015609g0002	NbS00025500g0012	NbS00029522g0004	NbS00015236g0009	NbS00023982g0011	NbS00010816g0006	NbS00014443g0004	NbS00051302g0005	NbS00051302g0006	NbS00056399g0005	NbS00052309g0002	NbS00026102g0007	NbS00018018g0009	NbS00025688g0010	NbS00044592g0019	NbS00044592g0021	NbS00058853g0001	NbS00029311g0007	NbS00010608g0002	NbS00051845g0001	NbS00003400g0001	NbS00003400g0002	NbS00055576g0009	NbS00003275g0029	NbS00031169g0005	NbS00028669g0013	NbS00043004g0001	NbS00024003g0005	NbS00042335g0005	NbS00037070g0010	NbS00028159g0003	NbS00058959g0005	NbS00020142g0005	NbS00004148g0009	NbS00012389g0003	NbS00044248g0004	NbS00045695g0008	NbS00040894g0003	NbS00014006g0019	NbS00011069g0007	NbS00011481g0026	NbS00001865g0003	NbS00023027g0005	NbS00008025g0001	NbS00015543g0003	NbS00041042g0009	NbS00001471g0010	NbS00011669g0001	NbS00001041g0011	NbS00012608g0016	NbS00032256g0001	NbS00017463g0015	NbS00020511g0020	NbS00001189g0006	NbS00008176g0015	NbS00037653g0027	NbS00004842g0004	NbS00002358g0010	NbS00009255g0006	NbS00002422g0009	NbS00002422g0002	NbS00002422g0001	NbS00010435g0010	NbS00025696g0008	NbS00005580g0005	NbS00005580g0004	NbS00001911g0014	NbS00033508g0001	NbS00052225g0001	NbS00035393g0013	NbS00008705g0011	NbS00015767g0013	NbS00058664g0010	NbS00040422g0004	NbS00001972g0013	NbS00012862g0017	NbS00027733g0004	NbS00011116g0003	NbS00011116g0014	NbS00028138g0006	NbS00019378g0003	NbS00019601g0012	NbS00044059g0013	NbS00032374g0011	NbS00005589g0004	NbS00017059g0003	NbS00037973g0010	NbS00004356g0004	NbS00004356g0003	NbS00004141g0024	NbS00040993g0005	NbS00012938g0003	NbS00026194g0001	NbS00021104g0016	NbS00048777g0006	NbS00027796g0001	NbS00009577g0004	NbS00001259g0009	NbS00038365g0003	NbS00015405g0001	NbS00004491g0009	NbS00004743g0013	NbS00010828g0006	NbS00030879g0008	NbS00035806g0022	NbS00011936g0010	NbS00015597g0013	NbS00009062g0015	NbS00009324g0004	NbS00036798g0001	NbS00000814g0007	NbS00051390g0001	NbS00021602g0004	NbS00041844g0014	NbS00056650g0004	NbS00057015g0002	NbS00045216g0007	NbS00015796g0010	NbS00041452g0007	NbS00042390g0022	NbS00014043g0001	NbS00017449g0012	NbS00058999g0001	NbS00035958g0003	NbS00046201g0006	NbS00009083g0017	NbS00019233g0001	NbS00009043g0007	NbS00030703g0003	NbS00000548g0008	NbS00013415g0011	NbS00013415g0012	NbS00016773g0019	NbS00032208g0021	NbS00015642g0005	NbS00049003g0017	NbS00015780g0008	NbS00028871g0005	NbS00005891g0008	NbS00028025g0002	NbS00028025g0005	NbS00028025g0004	NbS00021446g0007	NbS00003024g0016	NbS00003024g0015	NbS00052554g0007	NbS00055453g0004	NbS00029569g0008	NbS00007897g0006	NbS00046760g0004	NbS00009938g0011	NbS00013073g0005	NbS00001302g0006	NbS00029324g0007	NbS00023152g0004	NbS00010360g0002	NbS00020321g0018	NbS00011603g0001	NbS00032099g0003	NbS00004676g0010	NbS00004676g0009	NbS00001875g0004	NbS00007028g0009	NbS00007028g0010	NbS00021076g0003	NbS00009833g0004	NbS00031028g0013	NbS00000729g0017	NbS00029417g0004	NbS00003461g0001	NbS00017786g0017	NbS00020493g0003	NbS00004937g0014	NbS00008135g0011	NbS00023063g0001	NbS00017222g0016	NbS00048537g0020	NbS00060275g0003	NbS00005614g0008	NbS00007868g0019	NbS00033468g0001	NbS00010063g0003	NbS00009495g0014	NbS00013739g0003	NbS00032687g0001	NbS00027408g0003	NbS00012886g0004	NbS00011806g0002	NbS00005536g0007	NbS00046280g0005	NbS00001133g0019	NbS00016035g0004	NbS00003895g0010	NbS00057691g0008	NbS00023115g0007	NbS00014992g0013	NbS00023464g0004	NbS00020944g0003	NbS00017115g0017	NbS00007081g0008	NbS00006092g0016	NbS00045685g0009	NbS00032951g0002	NbS00014019g0029	NbS00047881g0002	NbS00029488g0018	NbS00031481g0010	NbS00007950g0007	NbS00019584g0012	NbS00034357g0006	NbS00010997g0004	NbS00017673g0011	NbS00035033g0004	NbS00002434g0003	NbS00005491g0022	NbS00005437g0009	NbS00017465g0003	NbS00041986g0007	NbS00024340g0007	NbS00001056g0038	NbS00015731g0004	NbS00008848g0018	NbS00016791g0009	NbS00032471g0002	NbS00046802g0022	NbS00006197g0001	NbS00026470g0011	NbS00017132g0011	NbS00002609g0008	NbS00024089g0007	NbS00006428g0008	NbS00009065g0003	NbS00015798g0002	NbS00018646g0006	NbS00051418g0011	NbS00020983g0010	NbS00034748g0004	NbS00015179g0004	NbS00004056g0001	NbS00039283g0008	NbS00039201g0008	NbS00012180g0011	NbS00017711g0009	NbS00022419g0004	NbS00019749g0007	NbS00006172g0002	NbS00012660g0012	NbS00009355g0003	NbS00003214g0005	NbS00015249g0026	NbS00025514g0006	NbS00028378g0001	NbS00048866g0001	NbS00027296g0009	NbS00027296g0005	NbS00060131g0001	NbS00021044g0018	NbS00021044g0024	NbS00015084g0002	NbS00023200g0007	NbS00026037g0015	NbS00017682g0003	NbS00014238g0013	NbS00052062g0008	NbS00029684g0006	NbS00003840g0005	NbS00004110g0020	NbS00006070g0010	NbS00041481g0005	NbS00000867g0011	NbS00019363g0002	NbS00001849g0017	NbS00025779g0018	NbS00016968g0002	NbS00001357g0002	NbS00051068g0003	NbS00029187g0006	NbS00054655g0004	NbS00013322g0012	NbS00015722g0001	NbS00059593g0005	NbS00003467g0027	NbS00003467g0026	NbS00033932g0005	NbS00023579g0005	NbS00025562g0007	NbS00047956g0004	NbS00017812g0005	NbS00043331g0005	NbS00029218g0017	NbS00021573g0018	NbS00025223g0014	NbS00010212g0010	NbS00035752g0005	NbS00009070g0012	NbS00022406g0003	NbS00020255g0001	NbS00047968g0010	NbS00015343g0001	NbS00013220g0003	NbS00008313g0019	NbS00000877g0011	NbS00036252g0023	NbS00061512g0001	NbS00005923g0001	NbS00020771g0010	NbS00010366g0002	NbS00023967g0003	NbS00011278g0018	NbS00028656g0005	NbS00056058g0005	NbS00000681g0006	NbS00057002g0006	NbS00001365g0003	NbS00001100g0019	NbS00034351g0002	NbS00018594g0009	NbS00010047g0001	NbS00043813g0002	NbS00013877g0020	NbS00049715g0005	NbS00056276g0001	NbS00011972g0001	NbS00027454g0003	NbS00002342g0006	NbS00046138g0004	NbS00047876g0004	NbS00008113g0005	NbS00034294g0007	NbS00001496g0009	NbS00009747g0002	NbS00054465g0003	NbS00054465g0002	NbS00022745g0022	NbS00015871g0005	NbS00058945g0001	NbS00006050g0002	NbS00006050g0028	NbS00018994g0008	NbS00007839g0014	NbS00013344g0009	NbS00019490g0007	NbS00046872g0011	NbS00001538g0002	NbS00031592g0005	NbS00014264g0011	NbS00015136g0012	NbS00013317g0005	NbC25605535g0003	NbS00056669g0006	NbS00029882g0002	NbS00007135g0008	NbC24462717g0001	NbS00025709g0010	NbS00017871g0003	NbS00004534g0006	NbS00000565g0019	NbS00006968g0016	NbS00016799g0007	NbS00039660g0004	NbS00003088g0002	NbS00002147g0005	NbS00005770g0001	NbS00005770g0002	NbS00038118g0004	NbS00018014g0011	NbS00007198g0003	NbS00038547g0010	NbS00031941g0023	NbS00026989g0003	NbS00001936g0008	NbS00000710g0004	NbS00045545g0004	NbS00021908g0009	NbS00012577g0010	NbS00012577g0011	NbS00007473g0019	NbS00007473g0017	NbS00007473g0018	NbS00018319g0023	NbS00003291g0003	NbS00038717g0011	NbS00041043g0001	NbS00011422g0013	NbS00034411g0001	NbS00010490g0002	NbS00049576g0003	NbS00016442g0021	NbS00060476g0010	NbS00021303g0002	NbS00003792g0012	NbS00053854g0003	NbS00013388g0010	NbS00008346g0003	NbS00059917g0008	NbS00032174g0008	NbS00056952g0006	NbS00045053g0006	NbS00019662g0007	NbS00011062g0001	NbS00019785g0007	NbS00037639g0004	NbS00002060g0018	NbS00008158g0048	NbS00004890g0015	NbS00025733g0005	NbS00012117g0002	NbS00027422g0005	NbS00017675g0019	NbS00015093g0004	NbS00004368g0011	NbS00027632g0007	NbS00034113g0010	NbS00004960g0005	NbS00039217g0005	NbS00041252g0005	NbC25628467g0002	NbS00031627g0006	NbS00018241g0014	NbS00027898g0002	NbS00007831g0002	NbS00042937g0007	NbS00023930g0008	NbS00011811g0003	NbS00031294g0001	NbS00017224g0029	NbS00006872g0005	NbS00000170g0009	NbS00004629g0006	NbS00004382g0012	NbS00027668g0006	NbS00004333g0017	NbS00011323g0012	NbS00051781g0006	NbS00020924g0001	NbS00004562g0019	NbS00028488g0005	NbS00031496g0008	NbS00008410g0006	NbS00035211g0001	NbS00057914g0013	NbS00055661g0004	NbS00001181g0016	NbS00030537g0002	NbS00022188g0009	NbS00033794g0004	NbS00007843g0002	NbS00050535g0003	NbS00018842g0003	NbS00052064g0008	NbS00060500g0004	NbS00016783g0008	NbS00010440g0001	NbS00030413g0010	NbS00011977g0003	NbS00007723g0008	NbS00004488g0012	NbS00058334g0004	NbS00030134g0011	NbS00030134g0014	NbS00030134g0004	NbS00012693g0010	NbS00054920g0001	NbS00004829g0017	NbS00027764g0002	NbS00013410g0002	NbS00060777g0001	NbC23821162g0001	NbC25228197g0001	NbS00009732g0002	NbC24081199g0001	NbS00011380g0003	NbS00018284g0001	NbS00029274g0004	NbS00003400g0003	NbS00017481g0002	NbS00005575g0001	NbS00035323g0001	NbS00016856g0001	NbS00016727g0006	NbS00006562g0003	NbS00004226g0001	NbC23505093g0001	NbC24013865g0001	NbS00055527g0001	NbS00027796g0002	NbS00048124g0001	NbS00013196g0003	NbS00058641g0002	NbS00053110g0001	NbS00003884g0005	NbS00013073g0001	NbS00009667g0001	NbS00031887g0001	NbC24075527g0001	NbS00062038g0001	NbS00010729g0003	NbS00004162g0002	NbC24310440g0001	NbC23393096g0001	NbS00061929g0001	NbS00021254g0001	NbS00025979g0004	NbC25026368g0001	NbS00006197g0005	NbS00030362g0001	NbC23268017g0001	NbS00043380g0001	NbS00035001g0003	NbS00053485g0001	NbS00060009g0001	NbS00002731g0001	NbS00020316g0001	NbS00025223g0004	NbC24390435g0001	NbS00005385g0001	NbS00029429g0002	NbS00012225g0001	NbS00021769g0001	NbS00022997g0001	NbS00030098g0002	NbS00003039g0004	NbS00025586g0002	NbS00026681g0001	NbS00058224g0001	NbS00022804g0001	NbS00002591g0002	NbS00013697g0001	NbS00036282g0001	NbS00040370g0001	NbS00025098g0003	NbS00011337g0002	NbS00010489g0022	NbS00003281g0005	NbS00002704g0005	NbS00011380g0004	NbC23691240g0001	NbS00000072g0006	NbS00000804g0003	NbS00058920g0002	NbS00005287g0006	NbS00001668g0006	NbS00007326g0009	NbS00008016g0002	NbS00004226g0004	NbS00019601g0011	NbS00019569g0006	NbS00013016g0007	NbS00020290g0009	NbS00004300g0002	NbS00024291g0003	NbS00024242g0003	NbS00007396g0004	NbS00043278g0011	NbS00060223g0003	NbS00049322g0003	NbC23748503g0001	NbS00017796g0005	NbS00001307g0004	NbS00013070g0007	NbS00014749g0001	NbS00043092g0004	NbS00020606g0002	NbS00026508g0003	NbS00018705g0010	NbS00022860g0007	NbS00011338g0011	NbS00002308g0002	NbS00045477g0003	NbS00035165g0002	NbS00041775g0003	NbS00027685g0006	NbS00030164g0002	NbC25807550g0002	NbS00061435g0001	NbC23764863g0001	NbS00010365g0003	NbS00005890g0003
GO:0003677	MF:DNA binding	NbS00000986g0012	NbS00021634g0001	NbS00007493g0019	NbS00007493g0018	NbS00007493g0024	NbS00034184g0004	NbS00038773g0001	NbS00021158g0002	NbS00001537g0004	NbS00008916g0024	NbS00040356g0013	NbS00005067g0012	NbS00020611g0015	NbS00027758g0001	NbS00021436g0007	NbS00038169g0006	NbS00010824g0007	NbS00045489g0006	NbS00017274g0012	NbS00025124g0001	NbS00006290g0012	NbS00014193g0004	NbS00020366g0016	NbS00017066g0026	NbS00044664g0022	NbS00011108g0004	NbS00038952g0004	NbS00000163g0002	NbS00015435g0016	NbS00007726g0004	NbS00034418g0001	NbS00002274g0003	NbS00027294g0010	NbS00037501g0022	NbS00020253g0010	NbS00021929g0004	NbS00014247g0001	NbS00000432g0009	NbS00061253g0007	NbS00002657g0016	NbS00032743g0003	NbS00010489g0032	NbS00004719g0008	NbS00011517g0003	NbS00020963g0003	NbS00016087g0015	NbS00027034g0013	NbS00013636g0011	NbS00032397g0005	NbS00016513g0004	NbS00008347g0004	NbS00002494g0018	NbS00010663g0014	NbS00052778g0001	NbS00022238g0005	NbS00038236g0010	NbS00014368g0023	NbS00012274g0004	NbC25824677g0001	NbS00006256g0005	NbS00004820g0001	NbS00004669g0001	NbS00025288g0002	NbS00047845g0001	NbS00035780g0008	NbS00020750g0003	NbS00034361g0006	NbS00023412g0010	NbS00000237g0007	NbS00049695g0001	NbS00061352g0006	NbS00015104g0001	NbS00037467g0005	NbS00044393g0007	NbS00005471g0002	NbS00019324g0011	NbS00051635g0005	NbS00008178g0018	NbS00011165g0003	NbS00011165g0002	NbS00000069g0001	NbS00048628g0005	NbS00017056g0010	NbS00037736g0007	NbS00024630g0001	NbS00016515g0009	NbS00028930g0001	NbS00001920g0016	NbS00001745g0001	NbS00014651g0014	NbS00035729g0005	NbS00018736g0003	NbS00006263g0015	NbS00002163g0001	NbS00023694g0005	NbS00008882g0004	NbS00006246g0014	NbS00026031g0010	NbS00000293g0003	NbS00058444g0003	NbS00002849g0001	NbS00016700g0002	NbS00023414g0004	NbS00004429g0003	NbS00007437g0017	NbS00006201g0014	NbS00050365g0007	NbS00038817g0010	NbS00039010g0020	NbS00038614g0005	NbS00001247g0014	NbS00061513g0001	NbS00001647g0009	NbS00014152g0008	NbS00003275g0026	NbS00061093g0001	NbS00034617g0004	NbS00046891g0010	NbS00000994g0005	NbS00025873g0006	NbS00028358g0003	NbS00054110g0004	NbS00011475g0007	NbS00004357g0008	NbS00009830g0006	NbS00006399g0005	NbS00007972g0003	NbS00018836g0001	NbS00007425g0002	NbS00022867g0001	NbC24030932g0001	NbS00012046g0005	NbS00040527g0002	NbS00003561g0022	NbS00020925g0011	NbS00034762g0002	NbS00019411g0005	NbS00001348g0009	NbS00002462g0022	NbS00029306g0010	NbS00023357g0011	NbS00008401g0018	NbS00016564g0019	NbS00031852g0002	NbS00027681g0023	NbS00028276g0006	NbS00029485g0001	NbS00007597g0002	NbS00009706g0001	NbS00006130g0035	NbS00020187g0004	NbS00049953g0003	NbS00010954g0020	NbS00000799g0002	NbS00004655g0001	NbS00020038g0002	NbS00010431g0002	NbS00013103g0003	NbS00013192g0003	NbS00030211g0003	NbS00009596g0002	NbS00039676g0016	NbS00035620g0012	NbS00004410g0019	NbS00006223g0008	NbS00046734g0001	NbS00011766g0007	NbS00011766g0020	NbS00007491g0002	NbS00008608g0006	NbC24219583g0001	NbS00045991g0007	NbS00004570g0004	NbS00045870g0004	NbS00043925g0024	NbS00005435g0012	NbS00038912g0005	NbS00053529g0001	NbS00046725g0001	NbS00017718g0022	NbS00031145g0019	NbS00040420g0001	NbS00017162g0005	NbS00004513g0014	NbS00028800g0003	NbS00013343g0014	NbS00019633g0014	NbS00035427g0004	NbS00008446g0012	NbS00060866g0003	NbS00041646g0002	NbS00006970g0017	NbS00048908g0003	NbS00042870g0003	NbS00061597g0007	NbS00050888g0009	NbS00050888g0008	NbC24346930g0001	NbS00049655g0006	NbS00003128g0009	NbS00007492g0002	NbS00000963g0023	NbS00028709g0003	NbS00009767g0003	NbS00004645g0001	NbS00007057g0002	NbS00003846g0006	NbS00040887g0015	NbS00008825g0027	NbS00024618g0009	NbS00017495g0013	NbS00056659g0002	NbS00027211g0002	NbS00014914g0013	NbS00009181g0016	NbS00017618g0003	NbS00055886g0004	NbS00012108g0005	NbS00018614g0009	NbS00014672g0006	NbC26142923g0005	NbS00006562g0002	NbS00006562g0010	NbS00024304g0002	NbS00009017g0013	NbS00030553g0010	NbS00037687g0002	NbS00028416g0004	NbS00031211g0007	NbS00032999g0005	NbS00008772g0009	NbS00017756g0003	NbS00024585g0002	NbS00058268g0004	NbS00011547g0006	NbS00046054g0007	NbS00007027g0015	NbS00022149g0009	NbS00032076g0003	NbS00005187g0016	NbS00026613g0014	NbS00004141g0018	NbS00004141g0007	NbS00041241g0001	NbS00048438g0002	NbS00011022g0004	NbS00013507g0010	NbS00013773g0006	NbS00002932g0010	NbS00016976g0005	NbS00041370g0006	NbS00005163g0003	NbS00023417g0006	NbS00023312g0001	NbS00058873g0003	NbS00057913g0002	NbC26126792g0003	NbC26126792g0004	NbS00004124g0016	NbS00052854g0004	NbS00007992g0010	NbS00016137g0008	NbS00029872g0006	NbC26114925g0005	NbC25671890g0001	NbS00010319g0001	NbS00007043g0003	NbS00023987g0007	NbS00000760g0022	NbS00054383g0007	NbS00035792g0017	NbS00033065g0001	NbS00058411g0004	NbS00026567g0006	NbS00056520g0011	NbS00056520g0003	NbS00014549g0006	NbS00012202g0008	NbS00010500g0002	NbS00046906g0001	NbS00051874g0008	NbS00024319g0013	NbS00011087g0005	NbS00059126g0005	NbS00005993g0003	NbS00036798g0005	NbS00005931g0020	NbS00026558g0003	NbS00037056g0005	NbS00003356g0011	NbS00031438g0009	NbS00027450g0008	NbS00015151g0002	NbS00005425g0007	NbS00046682g0002	NbS00003552g0008	NbS00008118g0002	NbS00032978g0007	NbS00041452g0008	NbS00020875g0029	NbS00020875g0033	NbS00000678g0001	NbS00000678g0002	NbS00000678g0009	NbS00013621g0001	NbS00022694g0015	NbS00022694g0014	NbS00022694g0002	NbS00018874g0015	NbS00016364g0009	NbS00001313g0001	NbS00002774g0003	NbS00006571g0002	NbS00010574g0001	NbS00030830g0005	NbS00031979g0010	NbS00039211g0004	NbS00002228g0004	NbS00008430g0003	NbS00012400g0011	NbS00024318g0010	NbS00015034g0015	NbS00047002g0003	NbS00032283g0001	NbS00040990g0003	NbS00009745g0014	NbS00009745g0013	NbS00004774g0012	NbS00000115g0004	NbS00040620g0001	NbS00018604g0003	NbS00006508g0002	NbS00009425g0004	NbS00020256g0002	NbS00020256g0016	NbS00020256g0018	NbS00020256g0015	NbS00020256g0019	NbS00022359g0006	NbS00006224g0007	NbS00000546g0010	NbS00001607g0003	NbS00002889g0004	NbS00010186g0002	NbS00046623g0016	NbS00007793g0002	NbS00000805g0007	NbS00003795g0005	NbS00032436g0003	NbS00001371g0008	NbS00061608g0002	NbS00012173g0011	NbS00011107g0006	NbS00048729g0005	NbS00051134g0012	NbS00009821g0009	NbS00003024g0012	NbS00003020g0015	NbS00003020g0002	NbS00003020g0021	NbS00000445g0005	NbS00005608g0009	NbS00023853g0010	NbS00003419g0006	NbS00011359g0013	NbS00042736g0002	NbS00028724g0009	NbS00028724g0008	NbS00008028g0025	NbS00006966g0011	NbS00039046g0001	NbS00036375g0004	NbS00028471g0002	NbS00019948g0003	NbS00008155g0014	NbS00002989g0013	NbC25571976g0001	NbS00003594g0001	NbS00007991g0006	NbS00027690g0018	NbS00033835g0012	NbS00029081g0006	NbS00018501g0004	NbS00053071g0001	NbS00032288g0018	NbS00021556g0019	NbS00009945g0013	NbS00016169g0007	NbS00014463g0006	NbS00003186g0001	NbS00033269g0001	NbS00002638g0007	NbS00014258g0001	NbS00047015g0004	NbS00008008g0015	NbS00044349g0001	NbS00012540g0006	NbS00004718g0002	NbS00013830g0001	NbS00011210g0003	NbS00008891g0001	NbS00008671g0006	NbS00008374g0012	NbS00008374g0013	NbS00016419g0009	NbS00056806g0013	NbS00018282g0018	NbS00061737g0004	NbS00013906g0029	NbS00010727g0010	NbS00002931g0010	NbS00009149g0001	NbS00007202g0010	NbS00048745g0001	NbS00061906g0001	NbS00021130g0015	NbS00053868g0008	NbS00030290g0015	NbS00019033g0008	NbS00003771g0003	NbS00013918g0023	NbS00008629g0011	NbS00007191g0010	NbS00006372g0008	NbS00001382g0014	NbS00019931g0001	NbS00056415g0005	NbS00007205g0010	NbS00007205g0003	NbS00001510g0006	NbS00000879g0003	NbS00010538g0003	NbS00033952g0003	NbS00022632g0015	NbS00001222g0001	NbS00044770g0005	NbS00061291g0006	NbS00036006g0001	NbS00001173g0006	NbS00020449g0002	NbS00043008g0006	NbS00047530g0003	NbS00054005g0002	NbS00023526g0019	NbS00023682g0002	NbS00027695g0001	NbS00027695g0006	NbS00020944g0020	NbS00027044g0013	NbS00039304g0025	NbS00021572g0008	NbS00045547g0003	NbS00034883g0003	NbS00007307g0011	NbS00023374g0007	NbS00001947g0003	NbS00011335g0017	NbS00025632g0007	NbS00013002g0006	NbS00019511g0007	NbS00046273g0009	NbS00029278g0001	NbS00021675g0008	NbS00035164g0001	NbS00030741g0008	NbS00056660g0001	NbS00056153g0003	NbS00020383g0008	NbS00004331g0011	NbS00042579g0001	NbS00015370g0006	NbS00030515g0004	NbS00007363g0006	NbS00026591g0004	NbS00038654g0001	NbS00038665g0001	NbS00043906g0001	NbS00029104g0015	NbS00056121g0005	NbS00060794g0001	NbS00060481g0005	NbS00036208g0008	NbS00002346g0001	NbS00002346g0002	NbS00026990g0001	NbS00010502g0004	NbS00014408g0003	NbS00045137g0002	NbS00061865g0001	NbS00025118g0001	NbS00015139g0001	NbS00025677g0020	NbS00016353g0001	NbS00001521g0009	NbS00021861g0006	NbS00036747g0010	NbS00014074g0006	NbS00028121g0018	NbS00045324g0005	NbS00028343g0023	NbS00026139g0007	NbS00022422g0017	NbS00008848g0006	NbS00010392g0003	NbS00001307g0008	NbS00000427g0007	NbS00033384g0001	NbS00022763g0005	NbS00051757g0004	NbS00050368g0001	NbS00051213g0004	NbS00018143g0005	NbS00022344g0003	NbS00016385g0017	NbS00012544g0001	NbS00044522g0006	NbS00002024g0006	NbS00004284g0002	NbS00015340g0002	NbS00029155g0007	NbS00037466g0010	NbS00048854g0004	NbS00018414g0008	NbS00032572g0003	NbS00041029g0003	NbS00000363g0006	NbS00051737g0004	NbS00034921g0005	NbS00031747g0001	NbS00057725g0003	NbS00000666g0001	NbS00007003g0004	NbS00056986g0004	NbS00017213g0003	NbS00061229g0004	NbS00032335g0008	NbS00045049g0003	NbS00023656g0015	NbS00000647g0011	NbS00043764g0008	NbS00005489g0003	NbS00002300g0005	NbS00038036g0006	NbS00010738g0014	NbS00019799g0011	NbS00011894g0003	NbS00021759g0009	NbS00025610g0003	NbS00006538g0006	NbS00012924g0009	NbS00027710g0022	NbS00020235g0008	NbS00020975g0001	NbS00000926g0004	NbS00017836g0016	NbS00002843g0006	NbS00029630g0012	NbS00030237g0009	NbS00011058g0001	NbS00008383g0002	NbS00022471g0006	NbS00006735g0001	NbS00023525g0004	NbS00012609g0005	NbS00016216g0015	NbS00024450g0006	NbS00000574g0005	NbS00013606g0006	NbS00017488g0002	NbS00017488g0007	NbS00026706g0017	NbS00026831g0003	NbS00023305g0001	NbS00014751g0004	NbS00022028g0006	NbS00059370g0012	NbS00015654g0001	NbS00025367g0001	NbS00017546g0003	NbS00044962g0011	NbS00057968g0006	NbS00013293g0007	NbS00028065g0009	NbS00028065g0010	NbS00019249g0010	NbS00018810g0007	NbS00015099g0011	NbS00003312g0015	NbS00039753g0006	NbS00039753g0001	NbS00060920g0004	NbS00018112g0013	NbS00028092g0004	NbS00032738g0001	NbS00000344g0001	NbS00047595g0001	NbS00018969g0003	NbS00017587g0019	NbS00005004g0004	NbS00001414g0006	NbS00001700g0001	NbS00027490g0007	NbS00011493g0005	NbS00010069g0004	NbS00056925g0001	NbS00017192g0015	NbS00017192g0002	NbS00045408g0003	NbS00008992g0004	NbS00020161g0001	NbS00003549g0016	NbS00010216g0001	NbS00012606g0010	NbS00033383g0008	NbS00054063g0003	NbS00060203g0001	NbS00002536g0012	NbS00028880g0001	NbS00020909g0010	NbS00017041g0010	NbS00007118g0003	NbS00017173g0006	NbS00023762g0011	NbS00009125g0004	NbS00023756g0012	NbS00027452g0003	NbS00027452g0004	NbS00001292g0001	NbS00020307g0015	NbS00016251g0001	NbS00015211g0017	NbS00009114g0001	NbS00021573g0002	NbS00059003g0001	NbS00018262g0017	NbS00031297g0014	NbC25332356g0001	NbS00041830g0006	NbS00033518g0006	NbS00015128g0005	NbS00056549g0009	NbS00026924g0004	NbS00000469g0017	NbC25892755g0001	NbS00016645g0001	NbS00016645g0005	NbS00029657g0010	NbS00005921g0013	NbS00002859g0003	NbS00013170g0001	NbS00019850g0008	NbS00032418g0004	NbS00053744g0003	NbS00003617g0008	NbS00036198g0002	NbS00056256g0003	NbS00002222g0001	NbS00027918g0003	NbS00012515g0018	NbS00060796g0001	NbS00037496g0007	NbS00018083g0006	NbS00010264g0002	NbS00018534g0012	NbS00020341g0002	NbS00005463g0006	NbS00027166g0001	NbS00015518g0006	NbS00007265g0011	NbS00042465g0006	NbS00002921g0017	NbS00048393g0005	NbS00038737g0015	NbS00059052g0001	NbS00008448g0004	NbS00021968g0001	NbS00014576g0007	NbS00020515g0002	NbS00024445g0009	NbS00001508g0014	NbS00058221g0003	NbS00059617g0008	NbS00009800g0013	NbS00032824g0008	NbS00018136g0001	NbS00032223g0002	NbS00002898g0021	NbS00001038g0006	NbS00022543g0006	NbS00044271g0001	NbS00002001g0001	NbS00008501g0010	NbS00022237g0009	NbS00041386g0015	NbS00061029g0001	NbS00025913g0009	NbS00047836g0010	NbS00009619g0006	NbS00010015g0015	NbS00031623g0002	NbS00029696g0012	NbS00030615g0020	NbS00024429g0004	NbS00000939g0016	NbS00039088g0001	NbS00060503g0003	NbS00010018g0004	NbS00052943g0005	NbS00028316g0027	NbS00013960g0010	NbS00013548g0008	NbS00013548g0002	NbS00028082g0016	NbS00040712g0009	NbS00035901g0001	NbS00037064g0004	NbS00014712g0004	NbS00043421g0001	NbS00004200g0018	NbS00012999g0027	NbS00023292g0008	NbS00055631g0003	NbS00010073g0013	NbS00001635g0018	NbS00001635g0010	NbS00026224g0017	NbS00026224g0016	NbS00025466g0018	NbS00025466g0003	NbS00025466g0020	NbS00020222g0020	NbS00052602g0004	NbS00016843g0009	NbS00044217g0020	NbS00049484g0006	NbS00022752g0010	NbS00017092g0019	NbS00050599g0001	NbS00042912g0007	NbS00018356g0003	NbS00001459g0002	NbS00029517g0007	NbS00017233g0003	NbS00018394g0003	NbS00046644g0005	NbS00040309g0008	NbS00037233g0006	NbS00033006g0005	NbS00041739g0001	NbS00025942g0005	NbS00023511g0003	NbS00028162g0009	NbS00002365g0023	NbS00012923g0002	NbS00019805g0007	NbS00019805g0005	NbS00021235g0001	NbS00006531g0010	NbS00045656g0001	NbS00003064g0002	NbS00024691g0011	NbS00059367g0008	NbS00034212g0008	NbS00014100g0001	NbS00022226g0003	NbS00000491g0008	NbS00040147g0005	NbS00003466g0004	NbS00034419g0001	NbS00048058g0003	NbS00011135g0010	NbS00042524g0004	NbS00020224g0001	NbS00014532g0001	NbS00030442g0004	NbS00013117g0005	NbS00003728g0013	NbS00003516g0006	NbS00003981g0008	NbS00003981g0007	NbS00027299g0011	NbS00021449g0016	NbS00010880g0003	NbS00033084g0007	NbS00005009g0002	NbS00022147g0012	NbS00013605g0003	NbS00026822g0008	NbS00015989g0002	NbS00002411g0004	NbS00019210g0011	NbS00022381g0002	NbS00013084g0014	NbS00016864g0003	NbS00004848g0001	NbS00012878g0008	NbS00002017g0012	NbS00019325g0002	NbS00029327g0004	NbS00019955g0007	NbS00000109g0019	NbS00057385g0005	NbS00043957g0021	NbS00030774g0001	NbS00002208g0017	NbS00002208g0013	NbS00013602g0006	NbS00006630g0001	NbS00038043g0003	NbS00024545g0001	NbS00024545g0019	NbS00024545g0020	NbS00024545g0006	NbS00004464g0003	NbS00022432g0005	NbS00025102g0001	NbS00020580g0002	NbS00007719g0021	NbS00007719g0006	NbS00027828g0001	NbS00009256g0004	NbS00053840g0022	NbS00020165g0011	NbS00008003g0012	NbS00056839g0001	NbC25501985g0003	NbS00005599g0001	NbS00014055g0001	NbS00003488g0003	NbS00031781g0010	NbS00032844g0003	NbS00017202g0001	NbS00024574g0006	NbS00004700g0011	NbS00028002g0012	NbC23308033g0001	NbS00027830g0007	NbS00004744g0013	NbS00014709g0008	NbS00041839g0001	NbS00016544g0009	NbS00027179g0002	NbS00000146g0008	NbS00039092g0015	NbS00010112g0002	NbS00045773g0003	NbS00021029g0010	NbS00009951g0006	NbS00028692g0001	NbS00039844g0002	NbS00000532g0010	NbS00009598g0004	NbS00000277g0007	NbS00000277g0002	NbS00060091g0004	NbS00019498g0002	NbS00034892g0003	NbS00044056g0001	NbS00020401g0001	NbS00006895g0003	NbS00001765g0005	NbS00046472g0002	NbS00007742g0008	NbS00025008g0001	NbS00025008g0007	NbS00056293g0004	NbS00027615g0007	NbS00004649g0001	NbS00013384g0004	NbS00052168g0016	NbS00000968g0018	NbS00046693g0003	NbS00027689g0001	NbS00017224g0010	NbS00017392g0001	NbS00007073g0011	NbS00011706g0019	NbS00016100g0001	NbS00019175g0002	NbS00019605g0021	NbS00034818g0002	NbS00010610g0015	NbS00026409g0001	NbS00000839g0003	NbS00005496g0008	NbS00031697g0009	NbS00031697g0010	NbS00039012g0011	NbS00028611g0001	NbS00009282g0005	NbS00040439g0003	NbS00029165g0003	NbS00046965g0003	NbS00001285g0001	NbS00004706g0011	NbS00024938g0009	NbS00013027g0017	NbS00039035g0001	NbS00023129g0014	NbS00016975g0005	NbS00016675g0012	NbS00011257g0009	NbS00032853g0004	NbS00001050g0001	NbS00029339g0005	NbS00006411g0002	NbS00054958g0002	NbS00034172g0001	NbS00030208g0003	NbS00041436g0002	NbS00036077g0002	NbS00046368g0002	NbS00040856g0011	NbS00003328g0016	NbS00008477g0016	NbS00022207g0011	NbC23884425g0001	NbS00020956g0001	NbS00022599g0017	NbS00021335g0001	NbS00035824g0008	NbS00020313g0009	NbS00033671g0004	NbS00036063g0001	NbS00034460g0010	NbS00036218g0016	NbS00006995g0004	NbS00053278g0001	NbS00025751g0009	NbS00005571g0015	NbS00014908g0005	NbS00009362g0017	NbS00007467g0004	NbS00007680g0014	NbS00016993g0005	NbS00013772g0017	NbS00007395g0002	NbS00011038g0015	NbS00015441g0009	NbS00035155g0010	NbS00034767g0003	NbS00018392g0001	NbS00029994g0001	NbS00010190g0003	NbS00002323g0008	NbS00024329g0001	NbS00022688g0001	NbC23642249g0001	NbS00029085g0005	NbS00052936g0001	NbS00007071g0001	NbC23814183g0001	NbC24505958g0001	NbS00015034g0004	NbS00003020g0005	NbS00007787g0001	NbS00060578g0001	NbC26129329g0001	NbS00035227g0002	NbC23654049g0001	NbS00035825g0001	NbS00023432g0001	NbC24402220g0001	NbS00039774g0001	NbC25387537g0001	NbS00013940g0001	NbS00038453g0001	NbC23511491g0001	NbS00058221g0001	NbS00009800g0002	NbS00037472g0001	NbS00004200g0001	NbS00041098g0001	NbS00050718g0002	NbS00052664g0001	NbS00008181g0002	NbS00056122g0002	NbS00008323g0001	NbS00018526g0001	NbC23954930g0001	NbS00057979g0001	NbS00025151g0015	NbS00008290g0003	NbC25691955g0002	NbS00005373g0011	NbS00007413g0005	NbS00028872g0001	NbS00041110g0003	NbC23824649g0001	NbS00005733g0011	NbS00021174g0002	NbC25012918g0001	NbS00034110g0007	NbS00029085g0015	NbS00009181g0013	NbS00009966g0004	NbS00004415g0016	NbS00016566g0006	NbS00058865g0001	NbS00006756g0016	NbS00045986g0005	NbS00025066g0002	NbS00021675g0003	NbS00022957g0003	NbS00062081g0002	NbS00037343g0006	NbS00010048g0003	NbS00008661g0003	NbC25467718g0001	NbS00058221g0002	NbS00017381g0004	NbS00011507g0007	NbC26075452g0001	NbS00007267g0001	NbS00000816g0001	NbS00010246g0006	NbS00035416g0003
GO:0003678	MF:DNA helicase activity	NbS00030635g0006	NbS00035696g0008
GO:0003680	MF:minor groove of adenine-thymine-rich DNA binding	NbS00024308g0001	NbS00006288g0003	NbS00019143g0002	NbS00061313g0001	NbS00002763g0001	NbS00004209g0001	NbS00020634g0001	NbS00002845g0016	NbS00059947g0007	NbS00003968g0013	NbS00003603g0017	NbS00016843g0014	NbS00024691g0003	NbS00005906g0003	NbS00034315g0002	NbS00006502g0001	NbS00007668g0018	NbS00014567g0001
GO:0003682	MF:chromatin binding	NbS00042532g0009	NbS00024560g0002	NbS00012067g0008	NbS00020081g0001	NbS00021298g0015	NbS00003128g0009	NbS00049761g0011	NbS00004415g0024	NbS00003552g0008	NbS00001989g0018	NbS00001989g0015	NbS00027073g0003	NbS00012463g0011	NbS00050092g0002	NbS00050092g0001	NbS00026304g0009	NbS00029590g0002	NbS00027203g0007	NbS00017086g0001	NbS00006035g0009	NbS00016385g0017	NbS00026544g0001	NbS00026182g0005	NbS00027305g0007	NbS00016346g0007	NbS00003380g0001	NbS00008512g0019	NbS00012515g0004	NbS00027256g0003	NbS00050091g0004	NbS00008003g0012	NbS00017956g0021	NbS00039342g0011	NbS00004706g0011	NbS00011791g0006	NbS00003176g0008
GO:0003684	MF:damaged DNA binding	NbS00010297g0001	NbS00014364g0025	NbS00024367g0008	NbS00046907g0001	NbC23758669g0001	NbS00001526g0004	NbS00008716g0002	NbS00021872g0008	NbS00056349g0008	NbS00032978g0018	NbS00025215g0008	NbS00012269g0005	NbS00040806g0007	NbS00011984g0002	NbS00039440g0009	NbS00039174g0008	NbS00035003g0001	NbS00021509g0004	NbS00001942g0006	NbC25811859g0003	NbS00049653g0001
GO:0003688	MF:DNA replication origin binding	NbS00022608g0011	NbS00011011g0001	NbS00054133g0005	NbS00002460g0003	NbS00039827g0006	NbS00002764g0001
GO:0003689	MF:DNA clamp loader activity	NbS00009871g0014	NbS00025846g0010	NbS00035993g0004	NbS00008410g0001
GO:0003690	MF:double-stranded DNA binding	NbS00016932g0005	NbS00059816g0001	NbS00030141g0002	NbS00021514g0028	NbS00038032g0003	NbS00004647g0004	NbS00006042g0001	NbS00008758g0012	NbS00003968g0013	NbS00000504g0008	NbS00010991g0005	NbS00007668g0018	NbS00017852g0018	NbS00017224g0033	NbS00003551g0015	NbS00015385g0007	NbS00004521g0001	NbS00024247g0002	NbS00010327g0022
GO:0003691	MF:double-stranded telomeric DNA binding	NbS00011475g0006	NbS00047561g0001	NbS00044851g0009	NbS00021130g0003	NbS00026501g0002	NbS00014582g0011	NbS00020178g0011	NbS00002538g0005	NbS00025364g0013	NbS00004567g0006	NbS00026391g0003
GO:0003697	MF:single-stranded DNA binding	NbS00027741g0022	NbS00005142g0004	NbS00011786g0005	NbS00059816g0001	NbS00015652g0013	NbS00013656g0012	NbS00015847g0012	NbS00032646g0004	NbS00037784g0008	NbS00054552g0008	NbS00011877g0027	NbS00056495g0003	NbS00015816g0008	NbS00026127g0015	NbS00010522g0009	NbS00039162g0001	NbS00050167g0001	NbS00005790g0009	NbS00029493g0010	NbS00017852g0018	NbS00017224g0033	NbS00032629g0013	NbS00006268g0010	NbS00004521g0001	NbS00031250g0004	NbS00006249g0009	NbS00001814g0004
GO:0003700	MF:DNA-binding transcription factor activity	NbS00000986g0013	NbS00045366g0009	NbS00029554g0014	NbS00029572g0003	NbS00048419g0003	NbS00009420g0002	NbS00003971g0005	NbS00037242g0001	NbS00026917g0002	NbS00018507g0024	NbS00009108g0009	NbS00014139g0009	NbS00020612g0001	NbS00004220g0015	NbS00004220g0003	NbS00000126g0002	NbS00000126g0003	NbS00004058g0002	NbS00003165g0010	NbS00021844g0002	NbS00004262g0006	NbS00025495g0002	NbS00035066g0004	NbS00035066g0007	NbS00018652g0001	NbS00017066g0004	NbS00045919g0007	NbS00005050g0007	NbS00027456g0001	NbS00027540g0011	NbS00041167g0007	NbS00031273g0004	NbS00016042g0014	NbS00013515g0019	NbS00005369g0014	NbS00003372g0012	NbS00015207g0015	NbS00005632g0002	NbS00003767g0007	NbS00048911g0003	NbS00007530g0003	NbS00028181g0006	NbS00036490g0001	NbS00010254g0004	NbS00008941g0019	NbS00016266g0004	NbS00041593g0007	NbS00037501g0002	NbS00007832g0009	NbS00015934g0002	NbS00036482g0002	NbS00025409g0005	NbS00029120g0008	NbS00015998g0011	NbS00015576g0002	NbS00048586g0006	NbS00009475g0003	NbS00001273g0025	NbS00030061g0005	NbS00019555g0005	NbS00005738g0004	NbS00017039g0004	NbS00004711g0004	NbS00010077g0004	NbS00023194g0005	NbS00017145g0007	NbS00017145g0008	NbS00019131g0013	NbS00024680g0004	NbS00038953g0003	NbS00042787g0012	NbS00013636g0007	NbS00023442g0007	NbS00031245g0003	NbS00002028g0014	NbS00034251g0002	NbS00046978g0005	NbS00061275g0001	NbS00003280g0007	NbS00003280g0002	NbS00020016g0007	NbS00001919g0002	NbS00014591g0007	NbS00015038g0014	NbS00038148g0004	NbS00033815g0004	NbS00031863g0006	NbS00055580g0001	NbS00060127g0003	NbS00018975g0010	NbS00014969g0022	NbS00031608g0003	NbS00022476g0006	NbC26043054g0003	NbS00028913g0011	NbS00022536g0008	NbS00055775g0010	NbS00015810g0005	NbS00029498g0010	NbS00022257g0008	NbS00021913g0011	NbS00030630g0013	NbS00026711g0011	NbS00032439g0005	NbS00041327g0001	NbS00031679g0008	NbC24507900g0001	NbS00018431g0015	NbS00061136g0003	NbS00061136g0004	NbS00028984g0001	NbC25322432g0003	NbS00028855g0011	NbS00009434g0018	NbS00008615g0004	NbS00020298g0004	NbS00025559g0001	NbS00051554g0004	NbS00009170g0012	NbS00037082g0001	NbS00016312g0013	NbS00048507g0005	NbS00021299g0010	NbS00007876g0003	NbS00001640g0018	NbS00022012g0006	NbS00050655g0001	NbS00041237g0002	NbC24891365g0001	NbS00025512g0006	NbS00025512g0003	NbS00015131g0011	NbS00015131g0017	NbS00034016g0001	NbS00027843g0014	NbS00013740g0006	NbS00018570g0006	NbS00015265g0001	NbS00015609g0003	NbS00046049g0004	NbS00051158g0004	NbS00001920g0002	NbS00012717g0008	NbS00018333g0016	NbS00010354g0010	NbS00024860g0011	NbS00024860g0005	NbS00020480g0003	NbS00042661g0017	NbS00014651g0022	NbS00004678g0005	NbS00033961g0003	NbS00050457g0003	NbS00010539g0002	NbS00018736g0011	NbS00018799g0010	NbS00000426g0009	NbS00019717g0011	NbS00016883g0004	NbS00058983g0001	NbS00058983g0003	NbS00034147g0011	NbS00026810g0011	NbS00015327g0001	NbS00031369g0003	NbS00039188g0009	NbS00016751g0004	NbS00031897g0008	NbS00014128g0016	NbS00005405g0001	NbS00023391g0004	NbS00023920g0006	NbS00014515g0001	NbS00043916g0002	NbS00028268g0004	NbS00025688g0002	NbS00032586g0012	NbS00046007g0003	NbS00054926g0001	NbS00060713g0001	NbS00018780g0005	NbS00008093g0019	NbS00013106g0001	NbS00026905g0003	NbS00015779g0005	NbS00007524g0007	NbS00033578g0007	NbS00022697g0012	NbS00057597g0006	NbS00009385g0019	NbS00029991g0008	NbS00006493g0020	NbS00043675g0005	NbS00027079g0009	NbS00017486g0002	NbS00006910g0001	NbS00011098g0002	NbS00019437g0004	NbS00012460g0040	NbS00061177g0003	NbS00014938g0006	NbS00000593g0009	NbS00015133g0019	NbS00056488g0001	NbS00040616g0003	NbS00017996g0003	NbS00001923g0008	NbS00001634g0009	NbS00035999g0011	NbS00013365g0013	NbS00027887g0002	NbS00037070g0011	NbS00050763g0001	NbS00001457g0003	NbS00021691g0003	NbS00058839g0002	NbS00027173g0013	NbS00015437g0004	NbS00005970g0005	NbS00004148g0013	NbS00006526g0015	NbS00006526g0016	NbS00015260g0008	NbS00024868g0010	NbS00001559g0008	NbS00029654g0003	NbS00005264g0006	NbS00022926g0013	NbS00032043g0011	NbS00012607g0001	NbS00038596g0010	NbC26054463g0002	NbS00026425g0014	NbS00038812g0010	NbS00026617g0008	NbS00012713g0016	NbS00023557g0001	NbS00041042g0002	NbS00053486g0012	NbS00021707g0009	NbS00054378g0001	NbS00031626g0010	NbS00054166g0006	NbS00054166g0008	NbS00016107g0010	NbS00034700g0012	NbS00047129g0003	NbS00040670g0002	NbS00010783g0001	NbS00009167g0002	NbS00001530g0001	NbS00034015g0001	NbS00020960g0001	NbS00011774g0006	NbS00007986g0008	NbS00027527g0013	NbS00004940g0016	NbS00016990g0009	NbS00018154g0001	NbS00037331g0005	NbS00020911g0009	NbS00061461g0007	NbS00020511g0002	NbS00017318g0003	NbS00013192g0007	NbS00018446g0028	NbS00036116g0001	NbS00039676g0020	NbS00026233g0008	NbS00003797g0004	NbS00030633g0001	NbS00034574g0003	NbS00023326g0002	NbS00002392g0001	NbS00002392g0011	NbS00001018g0001	NbS00045529g0003	NbS00039425g0004	NbS00020832g0003	NbS00010386g0014	NbS00051526g0001	NbS00001020g0001	NbS00001020g0015	NbS00027884g0003	NbS00062077g0001	NbS00030840g0004	NbS00035323g0007	NbS00001388g0009	NbS00020577g0003	NbS00061271g0003	NbS00051935g0010	NbS00052219g0003	NbS00059369g0001	NbS00024794g0017	NbS00021609g0006	NbS00004501g0002	NbS00017805g0010	NbS00054677g0007	NbS00057420g0003	NbS00045066g0005	NbS00013332g0011	NbS00005016g0004	NbS00008618g0001	NbS00012430g0001	NbS00012430g0003	NbS00048062g0011	NbS00031113g0007	NbS00055144g0004	NbS00000679g0010	NbS00003759g0011	NbS00036444g0001	NbS00020995g0003	NbS00022485g0005	NbS00023793g0006	NbS00059570g0003	NbS00012688g0004	NbS00043262g0009	NbS00041111g0006	NbS00023640g0006	NbS00000516g0017	NbC25692979g0001	NbS00006487g0002	NbS00061597g0006	NbS00011566g0005	NbS00029753g0001	NbS00039845g0007	NbS00041142g0010	NbS00013894g0015	NbS00013894g0016	NbS00014666g0007	NbS00017044g0012	NbS00032749g0002	NbS00054409g0001	NbS00015550g0001	NbS00009233g0009	NbS00000579g0014	NbS00009121g0004	NbS00001972g0009	NbS00036148g0004	NbS00048337g0001	NbS00006272g0004	NbS00011088g0002	NbS00011088g0010	NbS00003537g0012	NbS00039104g0005	NbS00039104g0004	NbS00022374g0006	NbS00059830g0003	NbS00043812g0004	NbS00004431g0001	NbS00028297g0016	NbS00028426g0001	NbS00020749g0012	NbS00002407g0007	NbS00039328g0003	NbS00030528g0018	NbS00043961g0007	NbS00030567g0001	NbS00030567g0004	NbS00030567g0003	NbS00017406g0012	NbS00043125g0004	NbS00005191g0010	NbS00012641g0011	NbS00013716g0001	NbS00006194g0006	NbS00032880g0008	NbS00003361g0006	NbS00043864g0004	NbS00043864g0002	NbS00031247g0009	NbS00004434g0009	NbS00009939g0001	NbS00027332g0001	NbS00019379g0012	NbS00017371g0006	NbS00058057g0005	NbS00000925g0005	NbS00028397g0017	NbS00028397g0013	NbS00000393g0014	NbS00043187g0003	NbS00034633g0002	NbS00017013g0003	NbS00026194g0009	NbS00050531g0005	NbS00016934g0009	NbS00025534g0013	NbS00026294g0018	NbS00009776g0015	NbS00020996g0004	NbS00041100g0015	NbS00002094g0001	NbS00004643g0020	NbC23968129g0001	NbS00044693g0001	NbS00011950g0003	NbS00057668g0009	NbS00021385g0002	NbS00016281g0006	NbS00014406g0006	NbS00013642g0008	NbS00008312g0003	NbS00002379g0001	NbS00015122g0001	NbS00000023g0001	NbS00052511g0006	NbS00031370g0001	NbS00049937g0005	NbS00019817g0013	NbS00047517g0007	NbS00061559g0005	NbS00050140g0001	NbS00033065g0008	NbS00007567g0016	NbS00048843g0004	NbS00061413g0004	NbS00027924g0014	NbC25965424g0004	NbS00023865g0013	NbS00023865g0015	NbS00017515g0012	NbS00025931g0004	NbS00011087g0009	NbS00039590g0007	NbS00045272g0008	NbS00005931g0019	NbS00034285g0012	NbS00031465g0006	NbS00014772g0004	NbS00028783g0009	NbS00002828g0004	NbS00029613g0018	NbS00032542g0005	NbS00042234g0001	NbS00015151g0014	NbS00022160g0001	NbS00032202g0007	NbS00007844g0009	NbS00004460g0009	NbS00010501g0011	NbS00021418g0002	NbS00016566g0007	NbS00043771g0003	NbS00011744g0001	NbS00013395g0001	NbS00000922g0011	NbS00028280g0004	NbS00011021g0013	NbS00022694g0011	NbS00003692g0004	NbS00003485g0009	NbS00012782g0004	NbS00053720g0003	NbS00003102g0001	NbS00049600g0003	NbS00018266g0004	NbS00000550g0002	NbS00017906g0002	NbS00017906g0011	NbS00041049g0005	NbS00041049g0006	NbS00056798g0007	NbS00019812g0011	NbS00008430g0002	NbS00010355g0002	NbS00002969g0004	NbS00006717g0004	NbS00001095g0004	NbS00032208g0017	NbS00009622g0010	NbS00000539g0017	NbS00009745g0016	NbS00042248g0011	NbS00014581g0024	NbS00031837g0019	NbS00002589g0006	NbS00037229g0003	NbS00043020g0008	NbS00013031g0006	NbS00039215g0007	NbS00025348g0006	NbS00007080g0004	NbS00003475g0006	NbS00011277g0003	NbS00023020g0004	NbS00032579g0013	NbS00029558g0002	NbS00008013g0006	NbS00030375g0004	NbS00013603g0004	NbS00052671g0001	NbS00017067g0007	NbS00017980g0006	NbS00003562g0002	NbS00013490g0003	NbS00057935g0002	NbS00031619g0005	NbS00043958g0005	NbS00030163g0007	NbS00008165g0001	NbS00011371g0006	NbS00031624g0002	NbS00001306g0009	NbS00027353g0030	NbS00002771g0006	NbS00018737g0003	NbS00013298g0007	NbS00029013g0016	NbS00002420g0009	NbS00022165g0003	NbS00005565g0001	NbS00005565g0006	NbS00007449g0003	NbS00035864g0005	NbS00019530g0023	NbS00027243g0009	NbS00027904g0003	NbS00021109g0002	NbS00021109g0013	NbS00004638g0006	NbS00033200g0001	NbS00026313g0010	NbS00024966g0005	NbS00035413g0002	NbS00010278g0001	NbS00010278g0010	NbS00019527g0008	NbS00036418g0006	NbS00056391g0004	NbS00038658g0004	NbS00013376g0001	NbC25914134g0001	NbS00005485g0004	NbS00016877g0006	NbS00028117g0005	NbS00019566g0007	NbS00007783g0008	NbS00003824g0024	NbS00003824g0025	NbS00014447g0010	NbS00005570g0014	NbS00016326g0001	NbS00003178g0004	NbS00022788g0009	NbS00008771g0002	NbS00008719g0006	NbS00039378g0001	NbS00030866g0009	NbS00006659g0007	NbS00016896g0010	NbS00009718g0003	NbS00036072g0001	NbS00039446g0001	NbS00057036g0004	NbS00022161g0004	NbS00006756g0023	NbS00001007g0010	NbS00017772g0001	NbS00010555g0009	NbS00017918g0003	NbS00015395g0001	NbS00028389g0022	NbS00058212g0001	NbS00037192g0020	NbS00037192g0019	NbS00000694g0007	NbS00003186g0006	NbS00024687g0005	NbS00048676g0011	NbS00012043g0008	NbS00012043g0007	NbS00036390g0004	NbS00029281g0009	NbS00037925g0001	NbS00008859g0001	NbS00043192g0005	NbS00009284g0003	NbS00009948g0012	NbS00028445g0001	NbS00007689g0003	NbS00018290g0009	NbS00043391g0010	NbS00008374g0018	NbS00009973g0011	NbS00009973g0010	NbS00041987g0003	NbS00057216g0003	NbS00016291g0006	NbS00039964g0007	NbS00019045g0006	NbS00058717g0015	NbS00014808g0021	NbS00030506g0007	NbS00035319g0006	NbS00003240g0006	NbS00008326g0017	NbS00032558g0001	NbS00035605g0013	NbS00007697g0001	NbS00051095g0003	NbS00005280g0003	NbS00016528g0002	NbS00020790g0017	NbS00002662g0010	NbS00002662g0009	NbS00049877g0005	NbS00039388g0001	NbS00016482g0003	NbS00004095g0010	NbS00008488g0037	NbS00001404g0030	NbS00029712g0001	NbS00027155g0008	NbS00009522g0003	NbS00022842g0020	NbS00008820g0002	NbS00022943g0009	NbS00023492g0004	NbS00022829g0004	NbS00011877g0025	NbS00018120g0001	NbS00018121g0010	NbS00023308g0001	NbS00004850g0019	NbS00050359g0010	NbS00003895g0011	NbS00007672g0001	NbS00004045g0008	NbS00046172g0003	NbS00042233g0002	NbS00007371g0001	NbS00016234g0007	NbS00022632g0017	NbS00008677g0010	NbS00055891g0003	NbC26045227g0004	NbS00034611g0001	NbS00030671g0007	NbS00021234g0001	NbS00039593g0001	NbS00018759g0004	NbS00028290g0007	NbS00038788g0002	NbS00003766g0008	NbS00017111g0004	NbS00003674g0005	NbS00039304g0003	NbS00006125g0017	NbS00051343g0010	NbS00023686g0017	NbS00011948g0001	NbS00010791g0011	NbS00013902g0007	NbS00054331g0004	NbS00005265g0006	NbS00003809g0004	NbS00004786g0018	NbS00004786g0017	NbS00013651g0008	NbS00041131g0014	NbS00033734g0007	NbS00048963g0001	NbS00040391g0004	NbS00017924g0020	NbS00012470g0003	NbS00031448g0007	NbS00030883g0011	NbS00003282g0001	NbS00006225g0009	NbS00045974g0003	NbS00007321g0011	NbS00017161g0010	NbS00006180g0013	NbS00001271g0002	NbS00033002g0001	NbS00003950g0011	NbS00001831g0002	NbS00013434g0017	NbS00049504g0001	NbS00041320g0001	NbS00041320g0016	NbS00041320g0015	NbS00033745g0002	NbS00010858g0017	NbS00036962g0005	NbS00005318g0001	NbS00020017g0011	NbS00030416g0003	NbS00035332g0011	NbS00035332g0014	NbS00019896g0001	NbS00011120g0003	NbS00054597g0006	NbS00005972g0015	NbS00015240g0001	NbS00009388g0001	NbS00062081g0001	NbS00025438g0004	NbS00013891g0006	NbS00022303g0002	NbS00000711g0012	NbS00000711g0004	NbS00037523g0007	NbS00012283g0003	NbS00007654g0006	NbS00012411g0004	NbS00021541g0003	NbS00010821g0003	NbS00013168g0003	NbS00010767g0005	NbS00007348g0015	NbS00061582g0003	NbS00006384g0013	NbS00012648g0029	NbS00025259g0005	NbS00021384g0015	NbS00040775g0003	NbS00032930g0001	NbS00036083g0003	NbS00055308g0003	NbS00007811g0015	NbS00030587g0005	NbS00034346g0005	NbS00006639g0004	NbS00008960g0001	NbS00015967g0006	NbS00021035g0007	NbS00057309g0005	NbS00027151g0018	NbS00057436g0002	NbS00030409g0001	NbS00035852g0004	NbS00001988g0021	NbS00000988g0019	NbS00028753g0003	NbS00025207g0009	NbS00019367g0016	NbS00029060g0017	NbS00005742g0003	NbS00011860g0002	NbS00024705g0006	NbS00005607g0013	NbS00006054g0011	NbS00006054g0003	NbS00039805g0002	NbS00006663g0003	NbS00020609g0003	NbS00051418g0007	NbS00045132g0002	NbS00000462g0004	NbS00026537g0002	NbS00017862g0008	NbS00019914g0004	NbS00047047g0005	NbS00010134g0012	NbS00024006g0010	NbS00000666g0007	NbS00046695g0007	NbS00001261g0002	NbS00050999g0005	NbS00049197g0003	NbS00022482g0010	NbS00033044g0002	NbS00034107g0004	NbS00001784g0010	NbS00017213g0029	NbS00046453g0009	NbS00029577g0006	NbS00019277g0014	NbS00036112g0001	NbS00043962g0005	NbS00024766g0001	NbS00027498g0009	NbS00014242g0004	NbS00011199g0001	NbS00031578g0003	NbS00039634g0006	NbS00039634g0001	NbS00022838g0005	NbS00020593g0003	NbS00039571g0008	NbS00001107g0005	NbS00027767g0007	NbS00019713g0001	NbS00015249g0029	NbS00005630g0018	NbS00011025g0002	NbS00020203g0002	NbS00053587g0007	NbS00016635g0009	NbS00016635g0010	NbS00002103g0002	NbS00039466g0006	NbS00034866g0007	NbS00016974g0002	NbS00031776g0002	NbS00015930g0015	NbS00007819g0018	NbS00015208g0005	NbS00015084g0005	NbS00051425g0011	NbS00023427g0001	NbS00030986g0002	NbS00020974g0005	NbS00007177g0013	NbS00002773g0004	NbS00042758g0013	NbS00000394g0012	NbS00003652g0013	NbS00059969g0007	NbS00017893g0008	NbS00014367g0011	NbS00002711g0003	NbS00000046g0007	NbS00012281g0002	NbS00005805g0010	NbS00049641g0004	NbS00022028g0005	NbS00018685g0015	NbS00012131g0003	NbS00034555g0010	NbS00003711g0003	NbS00003042g0014	NbS00035454g0007	NbS00019372g0014	NbS00020670g0012	NbS00020670g0011	NbS00038626g0001	NbS00019414g0001	NbS00018112g0004	NbS00018112g0003	NbS00007201g0014	NbS00014723g0021	NbS00008458g0004	NbS00052125g0002	NbS00018317g0005	NbS00010686g0034	NbS00009113g0004	NbS00029367g0013	NbS00001414g0009	NbS00002758g0009	NbS00032751g0025	NbS00029718g0002	NbS00002790g0003	NbS00029705g0011	NbS00040218g0008	NbS00016721g0007	NbS00012262g0005	NbS00016746g0001	NbS00031498g0014	NbS00031733g0016	NbS00010449g0008	NbS00014197g0005	NbS00038001g0007	NbS00024130g0002	NbS00000138g0005	NbS00060934g0002	NbS00057666g0001	NbS00016390g0011	NbS00012106g0001	NbS00012106g0018	NbS00024853g0024	NbS00014503g0004	NbS00055340g0002	NbS00055340g0001	NbS00020007g0004	NbS00021811g0005	NbS00046634g0005	NbS00002249g0007	NbS00004728g0001	NbS00011224g0008	NbC24153167g0001	NbS00008012g0004	NbS00019427g0002	NbS00004133g0005	NbS00007772g0004	NbS00017812g0001	NbS00031554g0005	NbS00001827g0005	NbS00023083g0004	NbS00015816g0009	NbS00027068g0023	NbS00019247g0012	NbS00000810g0014	NbS00012172g0001	NbS00005031g0019	NbS00005031g0008	NbS00042832g0009	NbS00023955g0006	NbS00026784g0008	NbS00039972g0007	NbS00026885g0002	NbS00060971g0003	NbS00015502g0019	NbS00015502g0002	NbS00002086g0003	NbS00047135g0003	NbS00015253g0018	NbS00005672g0006	NbS00005672g0018	NbS00005672g0007	NbS00005672g0005	NbS00005096g0018	NbS00053679g0004	NbS00041141g0002	NbS00045350g0004	NbS00006930g0018	NbS00009849g0022	NbS00021674g0007	NbS00054694g0005	NbS00029032g0001	NbS00045461g0014	NbS00014858g0006	NbS00025436g0012	NbS00003286g0009	NbS00043986g0003	NbS00047378g0007	NbS00040332g0006	NbS00008902g0014	NbS00039552g0011	NbS00028687g0017	NbS00038117g0006	NbS00014422g0006	NbS00015813g0015	NbS00015813g0013	NbS00005070g0003	NbS00013543g0007	NbS00062085g0003	NbS00015554g0005	NbS00039679g0008	NbS00013563g0028	NbS00013563g0022	NbS00028097g0009	NbS00013877g0007	NbS00027320g0007	NbS00004609g0003	NbS00015549g0011	NbS00005945g0010	NbS00011503g0001	NbS00002996g0006	NbS00002342g0002	NbS00026127g0018	NbS00002367g0011	NbS00000781g0018	NbS00027806g0002	NbS00048900g0002	NbS00048900g0007	NbS00048900g0001	NbS00019179g0001	NbS00043372g0003	NbS00015402g0003	NbS00026948g0004	NbS00032183g0007	NbS00012333g0001	NbS00009332g0010	NbS00030705g0001	NbS00026718g0006	NbS00014638g0006	NbS00053044g0007	NbS00002674g0002	NbS00012788g0005	NbS00032824g0015	NbS00047479g0021	NbS00017662g0002	NbS00025090g0008	NbS00010796g0008	NbS00005568g0003	NbS00024985g0010	NbS00034294g0003	NbS00009747g0003	NbS00031992g0001	NbS00003514g0015	NbS00013766g0001	NbS00040124g0001	NbS00005714g0001	NbS00042884g0004	NbS00015037g0002	NbS00015873g0001	NbS00025007g0001	NbS00028553g0008	NbS00028826g0014	NbS00043379g0003	NbS00004900g0003	NbS00036059g0001	NbS00048869g0002	NbS00010912g0005	NbS00021247g0004	NbS00012960g0009	NbS00017501g0005	NbS00027024g0006	NbS00004200g0007	NbS00028919g0007	NbS00015920g0004	NbS00012999g0018	NbS00006992g0002	NbS00043229g0001	NbS00025155g0008	NbS00004379g0013	NbS00017572g0025	NbS00012408g0020	NbS00050150g0002	NbS00018227g0005	NbS00015140g0024	NbS00031257g0004	NbS00056939g0001	NbS00017273g0003	NbS00022752g0001	NbS00034646g0003	NbS00036272g0003	NbS00007429g0001	NbS00044016g0001	NbS00040309g0001	NbS00027005g0003	NbS00016882g0025	NbS00025902g0001	NbS00003334g0006	NbS00040728g0006	NbS00019825g0006	NbS00009737g0001	NbS00014338g0008	NbS00006606g0003	NbS00033148g0003	NbS00007852g0030	NbS00014020g0010	NbS00060627g0002	NbS00017807g0007	NbS00044431g0002	NbS00038011g0007	NbS00038011g0002	NbS00002267g0006	NbS00015705g0006	NbS00024691g0001	NbS00028387g0001	NbS00059367g0009	NbS00001744g0013	NbS00001744g0012	NbS00031612g0004	NbS00031612g0007	NbS00052878g0001	NbS00004147g0005	NbS00026572g0001	NbS00006011g0001	NbS00019967g0009	NbS00019310g0024	NbS00004708g0013	NbS00023986g0004	NbS00012769g0008	NbS00017691g0005	NbC25163953g0001	NbS00026210g0021	NbS00037949g0011	NbS00034234g0006	NbS00001591g0001	NbS00009418g0015	NbS00015898g0001	NbS00010316g0004	NbS00059701g0002	NbS00025185g0014	NbS00023767g0008	NbS00018319g0003	NbS00030120g0001	NbS00025043g0009	NbS00038705g0009	NbS00036842g0004	NbS00001767g0002	NbS00000912g0001	NbS00000912g0002	NbS00052376g0001	NbS00006074g0004	NbS00021449g0015	NbS00054099g0011	NbS00031789g0003	NbS00001147g0005	NbS00025115g0006	NbS00004642g0009	NbS00053150g0002	NbS00033367g0001	NbS00043566g0001	NbS00041238g0003	NbS00010620g0008	NbS00052931g0005	NbS00002131g0010	NbS00009826g0009	NbS00043298g0007	NbS00003916g0005	NbS00016285g0010	NbS00011318g0002	NbS00023093g0008	NbC23945826g0002	NbS00009655g0001	NbS00009515g0001	NbS00009367g0006	NbS00008340g0006	NbS00043162g0009	NbS00039272g0017	NbS00060380g0002	NbS00001179g0005	NbS00024833g0005	NbS00013010g0016	NbS00020569g0015	NbS00008011g0021	NbS00004601g0007	NbS00004216g0001	NbS00026136g0015	NbS00026136g0001	NbS00003898g0001	NbS00022512g0011	NbS00029919g0005	NbS00055925g0001	NbS00012325g0001	NbS00023693g0008	NbS00031081g0010	NbS00021136g0004	NbS00023491g0002	NbS00017916g0019	NbS00046948g0004	NbS00002765g0030	NbS00004532g0001	NbS00027145g0006	NbS00002623g0006	NbS00059497g0003	NbS00004757g0006	NbS00028768g0003	NbS00005908g0002	NbS00004029g0021	NbS00006325g0003	NbS00015892g0011	NbS00013240g0015	NbS00020529g0007	NbS00020529g0008	NbS00003659g0001	NbS00058586g0005	NbS00001997g0009	NbS00033364g0002	NbS00056835g0010	NbS00053192g0010	NbS00013812g0010	NbS00013311g0002	NbS00023238g0003	NbS00023238g0014	NbS00026881g0005	NbS00020686g0003	NbS00007973g0001	NbS00042702g0002	NbS00002173g0007	NbS00056758g0006	NbS00009669g0021	NbS00000575g0010	NbS00022626g0004	NbS00008922g0003	NbS00001877g0007	NbS00042550g0001	NbS00017277g0008	NbS00004955g0018	NbS00024528g0001	NbS00000943g0026	NbS00013494g0013	NbS00034990g0013	NbS00045995g0002	NbS00024071g0013	NbS00057776g0004	NbS00005089g0003	NbS00005404g0011	NbS00060423g0002	NbS00012015g0002	NbS00006928g0008	NbS00030104g0008	NbS00009561g0001	NbS00006456g0002	NbS00013688g0001	NbS00005713g0002	NbS00028074g0002	NbS00031097g0004	NbS00028594g0003	NbS00033059g0003	NbS00026505g0001	NbS00012850g0023	NbS00025130g0009	NbS00039829g0006	NbS00001764g0003	NbS00029746g0004	NbS00017487g0001	NbS00028770g0010	NbS00002598g0015	NbS00054840g0003	NbS00017553g0008	NbS00019418g0013	NbS00009598g0001	NbS00009598g0002	NbS00015851g0010	NbS00008824g0009	NbS00008336g0002	NbS00003745g0008	NbS00000277g0001	NbS00005006g0009	NbS00057930g0004	NbS00026245g0006	NbS00026245g0009	NbS00029700g0004	NbS00015775g0003	NbS00059901g0003	NbS00024569g0003	NbS00016539g0020	NbS00014955g0016	NbS00001922g0008	NbS00002158g0001	NbS00037827g0021	NbS00039121g0001	NbS00044710g0008	NbS00053050g0005	NbS00019500g0004	NbS00047959g0003	NbS00000645g0003	NbS00019952g0006	NbS00000968g0002	NbS00053142g0002	NbS00035302g0004	NbC25572732g0004	NbS00030167g0010	NbS00006577g0028	NbS00005041g0007	NbC25843329g0001	NbS00055827g0003	NbS00038168g0002	NbS00008103g0004	NbS00001817g0013	NbS00015337g0005	NbS00015624g0009	NbS00015624g0008	NbS00032379g0003	NbS00031537g0009	NbS00003784g0004	NbS00012728g0015	NbS00016606g0007	NbS00015028g0008	NbS00013607g0021	NbS00013607g0023	NbS00039992g0004	NbS00013992g0005	NbS00007460g0002	NbS00016003g0001	NbS00025916g0003	NbS00040594g0019	NbS00003435g0002	NbS00001049g0006	NbS00026409g0013	NbS00009640g0006	NbS00016189g0003	NbS00012866g0009	NbS00003599g0005	NbS00008150g0001	NbS00024483g0014	NbS00024483g0013	NbS00038623g0001	NbS00003740g0008	NbS00012545g0007	NbS00045280g0004	NbS00059132g0004	NbS00062041g0003	NbS00012296g0005	NbS00021656g0004	NbS00018628g0004	NbS00034603g0008	NbS00032527g0008	NbS00045780g0011	NbS00039494g0002	NbS00052636g0001	NbS00004075g0004	NbS00055408g0003	NbS00050391g0001	NbS00033523g0003	NbS00008770g0001	NbS00017064g0019	NbS00006044g0013	NbS00050214g0001	NbS00045464g0005	NbS00032853g0011	NbS00011771g0010	NbS00016650g0001	NbS00047190g0001	NbS00042806g0012	NbS00023657g0007	NbS00005482g0006	NbS00005240g0003	NbS00007309g0010	NbS00013202g0002	NbS00035738g0005	NbS00000683g0009	NbS00052493g0005	NbS00018742g0016	NbS00005361g0001	NbS00015683g0002	NbS00050602g0005	NbS00007015g0009	NbS00018213g0005	NbS00004531g0013	NbS00035797g0002	NbS00035797g0001	NbS00008341g0003	NbS00008495g0019	NbS00041004g0003	NbS00025248g0007	NbS00026391g0009	NbS00005843g0003	NbS00006348g0001	NbS00006688g0008	NbS00036218g0013	NbS00002677g0003	NbS00038807g0001	NbS00001410g0003	NbS00006767g0006	NbS00019598g0005	NbS00036904g0008	NbS00007254g0002	NbS00020352g0001	NbS00061571g0003	NbS00005000g0008	NbS00005000g0005	NbS00033891g0003	NbS00048918g0009	NbS00010241g0022	NbS00012307g0001	NbS00009226g0002	NbS00017455g0012	NbS00006055g0014	NbS00022522g0001	NbS00022496g0004	NbS00005671g0001	NbS00041062g0009	NbS00062209g0001	NbS00044552g0001	NbC26052641g0001	NbS00009110g0016	NbS00026999g0005	NbS00058143g0003	NbS00003569g0001	NbS00005010g0001	NbS00007805g0004	NbS00032125g0005	NbS00008502g0010	NbS00001362g0001	NbS00038059g0012	NbS00028622g0014	NbS00008570g0001	NbS00041681g0006	NbS00031268g0002	NbS00012876g0002	NbC26104776g0001	NbS00023687g0001	NbS00002351g0005	NbS00017829g0004	NbS00001523g0001	NbS00012974g0001	NbS00061245g0001	NbS00025955g0001	NbC23415109g0001	NbS00022916g0001	NbS00011087g0002	NbS00009973g0002	NbS00056356g0001	NbS00011400g0002	NbS00020731g0002	NbS00013946g0001	NbS00007240g0001	NbS00007240g0002	NbC23202838g0001	NbC24077855g0001	NbC23786187g0001	NbS00024288g0001	NbS00023386g0001	NbS00003136g0002	NbC23511915g0001	NbS00011196g0001	NbS00014997g0002	NbS00053605g0001	NbS00050150g0001	NbS00039891g0001	NbS00037667g0001	NbS00016544g0003	NbC25653945g0001	NbC23260500g0001	NbC25400300g0001	NbC23235833g0001	NbS00045366g0007	NbS00012916g0005	NbS00017446g0004	NbS00007512g0009	NbS00018203g0003	NbS00051960g0001	NbS00009751g0011	NbS00013447g0001	NbS00030224g0003	NbS00006697g0004	NbS00008401g0015	NbS00049173g0002	NbS00016990g0008	NbS00005537g0004	NbS00034565g0004	NbS00052653g0002	NbS00025777g0003	NbS00006016g0001	NbS00001536g0002	NbS00018114g0005	NbC25044046g0001	NbS00009622g0011	NbC25785650g0001	NbS00007787g0003	NbS00046656g0003	NbS00016561g0008	NbS00037318g0002	NbS00022159g0003	NbS00029196g0005	NbS00011335g0012	NbS00004171g0009	NbC23545902g0002	NbS00058101g0001	NbS00031334g0007	NbS00016802g0005	NbS00038685g0001	NbS00013166g0003	NbS00014486g0006	NbS00041696g0007	NbS00025367g0004	NbS00027957g0004	NbS00036465g0001	NbS00023762g0007	NbS00048587g0001	NbS00014721g0003	NbS00011338g0009	NbS00023820g0003	NbC25723962g0001	NbS00001014g0001	NbS00003691g0002	NbS00024528g0003	NbS00018241g0010	NbS00023585g0005	NbS00007068g0008	NbS00045612g0001	NbS00029736g0008
GO:0003701	nan:nan	NbS00012305g0006	NbS00022149g0008	NbS00045130g0004	NbS00018358g0016	NbS00001382g0018	NbS00001380g0008	NbS00023538g0008	NbS00023245g0008
GO:0003702	nan:nan	NbS00049733g0009	NbS00025210g0008	NbS00032227g0016	NbS00007499g0004	NbS00035482g0007	NbS00027975g0012
GO:0003709	nan:nan	NbC26013506g0003	NbC26210937g0001	NbS00034919g0003	NbS00016222g0015	NbS00029106g0001	NbC25459557g0001
GO:0003711	MF:transcription elongation regulator activity	NbS00018100g0002	NbS00032958g0001	NbS00000565g0021	NbS00031941g0001	NbS00018923g0001	NbS00018923g0002	NbS00053587g0005
GO:0003712	MF:transcription coregulator activity	NbS00015021g0015	NbS00022229g0004	NbS00023848g0007	NbS00025808g0012	NbS00025808g0015	NbS00003555g0009	NbS00013799g0012	NbS00024152g0006	NbS00005031g0002	NbS00021765g0005	NbC25387151g0001
GO:0003713	MF:transcription coactivator activity	NbS00009944g0008	NbS00031273g0004	NbS00046534g0001	NbS00019339g0017	NbS00017226g0006	NbS00041592g0004	NbS00020698g0004	NbS00007419g0011	NbS00023193g0008	NbS00043508g0005	NbS00038812g0010	NbS00013870g0004	NbS00035690g0004	NbS00001139g0018	NbS00007188g0012	NbS00004041g0020	NbS00028386g0001	NbS00011185g0006	NbS00023191g0013	NbS00013196g0008	NbS00046682g0009	NbS00023020g0004	NbS00032646g0004	NbS00023727g0008	NbS00002622g0008	NbS00002622g0003	NbS00041084g0006	NbS00060012g0008	NbS00016048g0007	NbS00023258g0001	NbC26282023g0004	NbS00002858g0009	NbS00022422g0017	NbS00013937g0002	NbS00052538g0004	NbS00014170g0009	NbS00014170g0002	NbS00033717g0006	NbS00033717g0007	NbS00015908g0009	NbS00022326g0021	NbS00001800g0016	NbS00037399g0010	NbS00009555g0007	NbS00024247g0015	NbS00014695g0009	NbS00041830g0006	NbS00003345g0009	NbS00014586g0017	NbS00026127g0015	NbS00028104g0001	NbS00004376g0006	NbS00033489g0009	NbS00003887g0004	NbS00004264g0022	NbS00022220g0006	NbS00016071g0011	NbS00058586g0005	NbS00013812g0010	NbS00034892g0005	NbS00029848g0003	NbS00010610g0015	NbS00024938g0009	NbS00026735g0010	NbS00026735g0008	NbS00058856g0002	NbS00002351g0005	NbS00017829g0004	NbS00012974g0001	NbS00000022g0001	NbC23803083g0001	NbC23977387g0001	NbC24562167g0001	NbS00032629g0003	NbS00059641g0001	NbS00034110g0007	NbC23929283g0001	NbS00005890g0007
GO:0003714	MF:transcription corepressor activity	NbS00041032g0003	NbS00010914g0004	NbS00001897g0004	NbS00023949g0011	NbS00042574g0004	NbS00026425g0014	NbS00010004g0010	NbS00021977g0001	NbS00006223g0010	NbS00028168g0005	NbS00048430g0003	NbS00040887g0014	NbS00003537g0017	NbS00020908g0001	NbS00020908g0006	NbS00009776g0011	NbS00044656g0009	NbS00054428g0013	NbS00030991g0005	NbS00006224g0010	NbS00056553g0003	NbS00053488g0001	NbS00016527g0011	NbS00014808g0021	NbS00011877g0025	NbS00044784g0003	NbS00027568g0008	NbS00018128g0003	NbS00022619g0007	NbS00007452g0005	NbS00001258g0010	NbS00001788g0015	NbS00009687g0011	NbS00005781g0012	NbS00033697g0002	NbS00015549g0011	NbS00006189g0002	NbS00004683g0014	NbS00038482g0017	NbS00044922g0002	NbS00043684g0010	NbS00060939g0007	NbS00008011g0021	NbS00008662g0007	NbS00015509g0013	NbS00007484g0002	NbS00000283g0018	NbS00012730g0008	NbS00020139g0005	NbS00019266g0004	NbS00010913g0003	NbS00053359g0001	NbS00019413g0003	NbS00022619g0001	NbS00044922g0001	NbS00061150g0001	NbS00021266g0002	NbS00036928g0002	NbS00037875g0003	NbS00005674g0003	NbS00007155g0009	NbS00007155g0010	NbS00008125g0002	NbC23653829g0001	NbS00003413g0009	NbC23649577g0001
GO:0003723	MF:RNA binding	NbS00015325g0013	NbS00024087g0010	NbS00011221g0001	NbS00035152g0005	NbS00012337g0001	NbS00007728g0024	NbS00033849g0010	NbS00059348g0005	NbS00000263g0024	NbS00000263g0023	NbS00022044g0001	NbS00042417g0003	NbS00016526g0004	NbS00009569g0012	NbS00016745g0007	NbS00026992g0013	NbS00026992g0018	NbS00030061g0007	NbS00042808g0003	NbS00027741g0016	NbS00002853g0001	NbS00001646g0005	NbS00007665g0007	NbS00008710g0017	NbS00032921g0019	NbS00032921g0018	NbS00022753g0003	NbS00020698g0004	NbS00000193g0020	NbS00023321g0011	NbS00036380g0001	NbS00004704g0001	NbS00023446g0003	NbS00011648g0016	NbS00055137g0004	NbS00035409g0006	NbS00007413g0017	NbS00019981g0014	NbS00022504g0004	NbS00059957g0004	NbC24207793g0001	NbS00024560g0030	NbS00025688g0010	NbS00013449g0008	NbS00042050g0001	NbS00042050g0002	NbS00003400g0001	NbS00003400g0002	NbS00059816g0001	NbS00003275g0029	NbS00012146g0007	NbS00015070g0012	NbS00025917g0001	NbS00003026g0004	NbS00003026g0017	NbS00032475g0027	NbS00032475g0029	NbS00040091g0014	NbS00013225g0002	NbS00014006g0019	NbS00012453g0015	NbS00046630g0004	NbS00024885g0013	NbS00011481g0022	NbS00013959g0023	NbS00035473g0003	NbS00001312g0003	NbS00001312g0012	NbS00031217g0002	NbS00031098g0006	NbS00001664g0003	NbS00015711g0008	NbS00059625g0005	NbC24322870g0002	NbS00055458g0004	NbS00000799g0006	NbS00030141g0002	NbS00018030g0023	NbS00018030g0024	NbS00009853g0022	NbS00027742g0013	NbS00018503g0026	NbS00047179g0001	NbS00023434g0011	NbS00008790g0020	NbS00002422g0009	NbS00002422g0002	NbS00002422g0001	NbS00025544g0006	NbS00052494g0002	NbS00004814g0007	NbS00023841g0010	NbS00007773g0008	NbS00006261g0005	NbS00006261g0001	NbS00028523g0006	NbS00005520g0001	NbS00005520g0007	NbS00005520g0013	NbS00005807g0010	NbS00005807g0011	NbS00026670g0001	NbS00028834g0002	NbS00025703g0002	NbS00022382g0001	NbS00040666g0004	NbS00017498g0007	NbS00009542g0006	NbS00034305g0008	NbS00025105g0019	NbS00028138g0001	NbS00006919g0011	NbS00006919g0002	NbS00006919g0010	NbS00006919g0003	NbS00006919g0009	NbS00020069g0018	NbS00019378g0003	NbS00054657g0002	NbS00003662g0019	NbS00008002g0007	NbS00035516g0003	NbS00011261g0003	NbS00004356g0004	NbS00004356g0003	NbS00022465g0010	NbS00044138g0002	NbS00005673g0009	NbS00005673g0010	NbS00012938g0003	NbS00016471g0002	NbS00000303g0001	NbS00000303g0002	NbS00002212g0010	NbS00012153g0008	NbS00005542g0001	NbS00053319g0010	NbS00037063g0001	NbS00013498g0002	NbS00007790g0006	NbS00010381g0001	NbS00010780g0013	NbS00000814g0006	NbS00013932g0015	NbS00055868g0012	NbS00025848g0007	NbS00000197g0004	NbS00031488g0009	NbS00031488g0013	NbS00024535g0012	NbS00034785g0006	NbS00056650g0004	NbS00006379g0022	NbS00042390g0020	NbS00009560g0010	NbS00009560g0011	NbS00031041g0006	NbS00019506g0019	NbS00046966g0007	NbS00019707g0007	NbS00019707g0003	NbS00018439g0008	NbS00044573g0004	NbS00017821g0001	NbS00002295g0012	NbS00024905g0007	NbS00019530g0006	NbS00021109g0019	NbS00021109g0020	NbS00011647g0002	NbS00014717g0010	NbS00003163g0009	NbS00020876g0009	NbS00032099g0003	NbS00020149g0003	NbS00041084g0006	NbS00004724g0007	NbS00011866g0005	NbS00009948g0002	NbS00014808g0023	NbS00014797g0020	NbS00030829g0016	NbS00046480g0006	NbS00008623g0008	NbS00019033g0008	NbS00038226g0005	NbS00013918g0034	NbS00007402g0001	NbS00023485g0006	NbS00008912g0009	NbS00007940g0007	NbS00025676g0010	NbS00037764g0007	NbS00010164g0021	NbS00057080g0009	NbS00013281g0002	NbS00047800g0008	NbC24152731g0002	NbS00020801g0014	NbS00013193g0006	NbS00013193g0007	NbS00014700g0019	NbS00028186g0011	NbS00038032g0003	NbS00007383g0010	NbS00009571g0012	NbS00027060g0004	NbS00027060g0003	NbS00026050g0007	NbS00028343g0024	NbS00001547g0022	NbS00001547g0020	NbS00018081g0001	NbS00046802g0015	NbS00037841g0003	NbS00004647g0004	NbS00010472g0004	NbS00010472g0017	NbS00010472g0005	NbS00010472g0018	NbS00040664g0001	NbS00011028g0001	NbS00002609g0008	NbS00002590g0012	NbS00007013g0008	NbS00023048g0001	NbS00007085g0018	NbS00006042g0001	NbS00052789g0005	NbS00017390g0001	NbS00020456g0005	NbS00020456g0007	NbS00020456g0006	NbS00013715g0012	NbS00003900g0004	NbS00029038g0009	NbS00047811g0001	NbS00011005g0013	NbS00007436g0024	NbS00005183g0011	NbS00017314g0001	NbS00019277g0005	NbS00000833g0030	NbS00000833g0029	NbS00019405g0024	NbS00056240g0001	NbS00006227g0008	NbS00052463g0007	NbS00009769g0013	NbS00013559g0006	NbS00005630g0019	NbS00025514g0006	NbS00009304g0008	NbS00042948g0013	NbS00022054g0014	NbS00019318g0007	NbS00041696g0015	NbS00031751g0012	NbS00031751g0011	NbS00049881g0003	NbS00018567g0003	NbS00024591g0002	NbS00007958g0003	NbS00007958g0014	NbS00023313g0008	NbS00003840g0015	NbS00016427g0001	NbS00020417g0002	NbS00051438g0004	NbS00034204g0017	NbS00000105g0006	NbS00001849g0004	NbS00001849g0016	NbS00001849g0005	NbS00001849g0018	NbS00027647g0011	NbS00052045g0001	NbS00027038g0006	NbS00002369g0001	NbS00054502g0002	NbS00004804g0006	NbS00001317g0001	NbS00057579g0005	NbS00050128g0009	NbS00059953g0001	NbS00017173g0006	NbS00053010g0006	NbS00014897g0007	NbS00004022g0005	NbS00004695g0001	NbS00004695g0011	NbS00004695g0015	NbS00004572g0010	NbS00024261g0009	NbS00013220g0003	NbS00005672g0004	NbS00010450g0003	NbS00010450g0011	NbS00000007g0004	NbS00017057g0008	NbS00014412g0011	NbS00036198g0002	NbS00028687g0012	NbS00045716g0010	NbS00045716g0012	NbS00003076g0008	NbS00014603g0005	NbS00004497g0008	NbS00002367g0016	NbS00018804g0018	NbS00022959g0007	NbS00045077g0007	NbS00037706g0001	NbS00001574g0007	NbS00002898g0020	NbS00024930g0011	NbS00039420g0006	NbS00005308g0011	NbS00011268g0008	NbS00010243g0008	NbS00037436g0005	NbS00021616g0005	NbS00002733g0002	NbS00015136g0012	NbS00053671g0001	NbS00017572g0018	NbS00059392g0001	NbS00014802g0016	NbS00031189g0001	NbS00004264g0022	NbS00013560g0009	NbS00015185g0010	NbS00009883g0010	NbS00008827g0003	NbS00051197g0005	NbS00007447g0003	NbS00001711g0013	NbS00016372g0022	NbS00024457g0004	NbS00043132g0012	NbS00014088g0010	NbS00038717g0019	NbS00041744g0010	NbS00021581g0010	NbS00012580g0010	NbS00060471g0005	NbS00008011g0012	NbS00046863g0001	NbS00026113g0004	NbS00014776g0005	NbS00047748g0006	NbS00022596g0002	NbS00022596g0019	NbS00022596g0018	NbS00020580g0008	NbS00008452g0005	NbS00032174g0008	NbS00056952g0006	NbS00044364g0001	NbS00054610g0002	NbS00004424g0009	NbS00028915g0016	NbS00045798g0003	NbS00045798g0002	NbS00009148g0012	NbS00050769g0005	NbS00013851g0011	NbS00017749g0017	NbS00024770g0006	NbS00025545g0019	NbS00010074g0001	NbS00014898g0001	NbS00024460g0002	NbS00005017g0004	NbS00012050g0006	NbS00012050g0005	NbS00043014g0009	NbS00059070g0002	NbS00059070g0005	NbS00004135g0004	NbS00004135g0010	NbS00024272g0001	NbS00005884g0005	NbS00043420g0010	NbS00014003g0007	NbS00014003g0006	NbS00019498g0002	NbS00022051g0001	NbS00015409g0023	NbS00015409g0022	NbS00033197g0009	NbS00030420g0010	NbS00002997g0025	NbS00016433g0021	NbS00046956g0007	NbS00017313g0001	NbS00031294g0001	NbS00044479g0009	NbS00020279g0015	NbS00046941g0007	NbS00042637g0001	NbS00012834g0003	NbS00012834g0001	NbS00012834g0002	NbS00022027g0003	NbS00012761g0015	NbS00020503g0020	NbS00002188g0022	NbS00031982g0005	NbS00038707g0006	NbS00000841g0001	NbS00052028g0005	NbS00054612g0006	NbS00021505g0007	NbS00038706g0002	NbS00008104g0001	NbS00021394g0006	NbS00023103g0004	NbS00010827g0020	NbS00009111g0021	NbS00007750g0014	NbS00012936g0020	NbS00025217g0017	NbS00029122g0001	NbS00029122g0008	NbS00029122g0007	NbS00008846g0004	NbS00049307g0001	NbS00012637g0006	NbS00030586g0014	NbS00020357g0004	NbS00026188g0001	NbS00003400g0003	NbC25534353g0001	NbC23547360g0001	NbS00035323g0001	NbC25391955g0001	NbC23791073g0001	NbS00015650g0004	NbC24013865g0001	NbS00034338g0001	NbC24077899g0001	NbS00004724g0002	NbS00004724g0003	NbS00007940g0001	NbS00007940g0002	NbS00007940g0004	NbS00049420g0003	NbS00022580g0001	NbS00029548g0003	NbS00053485g0001	NbS00013770g0003	NbS00036587g0001	NbC24390435g0001	NbC24289509g0001	NbC24684302g0001	NbS00005385g0001	NbS00042677g0001	NbS00054535g0001	NbS00040376g0001	NbS00023065g0001	NbC23313247g0001	NbS00040357g0001	NbS00058672g0001	NbS00025086g0002	NbC23794875g0001	NbS00014003g0001	NbS00016185g0004	NbC24229551g0001	NbS00019243g0002	NbS00019243g0003	NbS00045256g0005	NbC25127544g0001	NbS00011380g0004	NbS00037070g0005	NbS00003026g0014	NbC23824649g0001	NbS00001668g0006	NbS00007037g0007	NbS00055975g0001	NbS00005357g0002	NbS00013859g0005	NbS00037071g0002	NbS00003441g0006	NbS00009994g0005	NbS00009994g0006	NbS00057188g0003	NbS00060223g0003	NbS00020606g0002	NbS00044768g0002	NbC24565376g0001	NbS00020618g0003	NbS00008977g0001	NbS00022860g0007	NbS00032727g0004	NbS00012408g0009	NbS00041714g0001	NbC24089638g0001	NbS00014936g0006	NbS00034681g0001
GO:0003724	MF:RNA helicase activity	NbS00009068g0009	NbS00053274g0011
GO:0003725	MF:double-stranded RNA binding	NbS00015538g0006	NbS00011359g0015	NbS00010089g0006	NbS00003526g0014	NbS00015537g0007	NbS00001628g0007	NbS00053521g0005	NbS00004689g0016	NbS00027401g0011	NbS00024233g0008	NbS00013358g0001	NbS00017649g0005	NbS00013155g0006	NbC25018256g0002
GO:0003727	MF:single-stranded RNA binding	NbS00034588g0009	NbS00002690g0021	NbS00034285g0013	NbS00010546g0013	NbS00000666g0010	NbS00019405g0010	NbS00038001g0006	NbS00031927g0008	NbS00031927g0007	NbS00006268g0010	NbS00032525g0009	NbS00030459g0016	NbS00019863g0003
GO:0003729	MF:mRNA binding	NbS00039988g0007	NbS00029347g0013	NbS00036901g0006	NbS00015998g0013	NbS00005904g0007	NbS00056258g0006	NbS00042661g0018	NbS00000739g0011	NbS00000739g0009	NbS00007414g0015	NbS00016416g0007	NbS00054309g0007	NbS00024891g0002	NbS00030504g0009	NbS00030504g0011	NbS00003688g0005	NbS00006067g0009	NbS00010743g0014	NbS00013490g0010	NbS00024271g0019	NbS00019380g0007	NbS00028679g0001	NbS00018730g0001	NbS00004238g0018	NbS00042960g0008	NbS00027986g0004	NbS00024116g0016	NbS00024116g0017	NbS00002685g0004	NbS00008512g0004	NbS00005390g0012	NbS00036785g0006	NbS00062009g0003	NbS00057029g0002	NbS00006569g0006	NbS00022558g0007	NbS00021532g0012	NbS00018940g0019	NbS00023383g0003	NbS00000024g0011	NbS00025668g0009	NbS00057575g0004	NbS00016236g0015	NbS00007742g0006	NbS00048964g0003	NbS00036740g0010	NbS00002192g0001	NbC23233801g0001	NbS00009607g0004	NbC26078426g0003	NbC26069720g0001	NbS00011339g0004	NbS00011339g0005
GO:0003730	MF:mRNA 3'-UTR binding	NbS00034254g0004	NbS00000806g0009	NbS00045670g0001	NbS00001911g0010	NbS00010324g0012	NbS00028089g0019	NbS00007190g0001	NbS00003996g0012	NbS00035932g0004	NbS00002447g0006	NbS00029940g0009	NbS00018534g0010	NbS00015822g0013	NbS00047277g0006	NbS00015409g0021	NbS00006677g0009	NbS00031940g0006	NbS00010657g0006	NbS00025217g0002	NbS00018477g0024	NbC23589579g0001	NbS00042416g0007
GO:0003735	MF:structural constituent of ribosome	NbS00024386g0011	NbS00048060g0002	NbS00013115g0003	NbS00029043g0008	NbS00008916g0002	NbS00000260g0018	NbS00034729g0013	NbS00021275g0005	NbS00021433g0002	NbS00024629g0018	NbS00001822g0001	NbS00007609g0020	NbS00030068g0006	NbS00008129g0016	NbS00055295g0005	NbS00019964g0006	NbS00035760g0016	NbS00030216g0006	NbS00019339g0015	NbS00059858g0002	NbC23709070g0001	NbS00009872g0014	NbS00010663g0005	NbS00007872g0027	NbS00042271g0006	NbS00049369g0003	NbS00012048g0003	NbS00036380g0001	NbS00010179g0002	NbS00035409g0006	NbS00060377g0005	NbS00029619g0005	NbS00006107g0001	NbS00059182g0001	NbS00057955g0004	NbS00003966g0007	NbS00003420g0016	NbS00030070g0003	NbS00054406g0002	NbS00002820g0009	NbS00045879g0004	NbS00035228g0005	NbS00059957g0004	NbS00028055g0004	NbS00033090g0004	NbS00015070g0012	NbS00006870g0001	NbS00010171g0006	NbS00001559g0006	NbS00020925g0004	NbS00009780g0005	NbS00021597g0018	NbS00015043g0003	NbS00031098g0006	NbS00001664g0003	NbS00004240g0011	NbS00015711g0008	NbS00001006g0003	NbS00000799g0006	NbS00003309g0032	NbS00018179g0011	NbS00017780g0011	NbS00003344g0007	NbS00037653g0012	NbS00008466g0007	NbS00011076g0013	NbS00018463g0003	NbS00021194g0007	NbS00021194g0006	NbS00020793g0003	NbS00007507g0019	NbS00009918g0004	NbS00022991g0002	NbS00041012g0008	NbS00031145g0017	NbS00007773g0008	NbS00016948g0018	NbS00009682g0001	NbS00035393g0011	NbS00014666g0005	NbC25881068g0003	NbS00022382g0007	NbS00046450g0014	NbS00017498g0007	NbS00011040g0008	NbS00033554g0002	NbS00001970g0004	NbS00003539g0011	NbS00025105g0019	NbS00024925g0017	NbS00024925g0012	NbS00016471g0002	NbS00013392g0001	NbS00005542g0001	NbS00017353g0010	NbS00032414g0003	NbS00045699g0012	NbS00040105g0005	NbS00022778g0011	NbS00036670g0001	NbS00002371g0001	NbS00059066g0001	NbS00013291g0001	NbS00011785g0001	NbS00012499g0004	NbS00032888g0009	NbS00015352g0005	NbS00013932g0015	NbS00045548g0005	NbC23681997g0001	NbS00006379g0022	NbS00020875g0028	NbS00023066g0009	NbS00035854g0012	NbS00056842g0001	NbS00015245g0012	NbS00038870g0030	NbS00008725g0010	NbS00028790g0004	NbS00057083g0002	NbS00007566g0017	NbS00016839g0021	NbS00016839g0002	NbS00018172g0001	NbS00003339g0008	NbS00061389g0009	NbS00016568g0015	NbS00026456g0003	NbS00003020g0004	NbS00019530g0006	NbS00012569g0012	NbS00028533g0001	NbS00026222g0005	NbS00022677g0027	NbS00007149g0004	NbS00029944g0006	NbS00026258g0017	NbS00030768g0006	NbS00020854g0016	NbS00053668g0005	NbS00004291g0002	NbS00005003g0014	NbS00003713g0001	NbS00018501g0002	NbS00050729g0006	NbS00029270g0007	NbS00037623g0001	NbS00008691g0002	NbS00046097g0004	NbS00010815g0010	NbS00039040g0002	NbS00000485g0008	NbS00014138g0002	NbS00017622g0006	NbS00038226g0005	NbS00028993g0012	NbS00025993g0001	NbS00008629g0010	NbS00056357g0004	NbS00005119g0003	NbC23602799g0001	NbS00020944g0004	NbS00025041g0010	NbS00056367g0005	NbS00012694g0009	NbS00019361g0011	NbS00025676g0010	NbS00010164g0022	NbS00010164g0021	NbS00016909g0006	NbS00031890g0012	NbS00004818g0003	NbS00020801g0014	NbS00026051g0013	NbS00013207g0009	NbS00055393g0006	NbS00010215g0005	NbS00056322g0001	NbS00017796g0009	NbS00011439g0013	NbS00021931g0003	NbS00020344g0001	NbS00046802g0006	NbS00000941g0015	NbS00006220g0015	NbS00040664g0001	NbS00020116g0002	NbS00011984g0018	NbS00034061g0004	NbS00028027g0015	NbS00020982g0010	NbS00019615g0001	NbS00048884g0003	NbS00003900g0004	NbS00010382g0016	NbS00009310g0012	NbS00007557g0008	NbS00031393g0015	NbS00016479g0006	NbS00006996g0012	NbS00010770g0001	NbS00022995g0012	NbS00020892g0003	NbS00000833g0027	NbS00034568g0010	NbS00028424g0001	NbS00031756g0004	NbS00012660g0015	NbS00005630g0003	NbS00003570g0008	NbS00029297g0004	NbS00017836g0015	NbS00052590g0003	NbS00019980g0009	NbS00058192g0001	NbS00026903g0004	NbS00000105g0006	NbS00002059g0011	NbS00031559g0011	NbS00017192g0014	NbS00024093g0010	NbS00008144g0006	NbS00021399g0004	NbS00059953g0001	NbS00021083g0008	NbS00021083g0007	NbS00026795g0005	NbS00002408g0006	NbS00003076g0007	NbS00038689g0004	NbS00044021g0003	NbS00005152g0006	NbS00019124g0009	NbS00028155g0021	NbS00014603g0011	NbS00014638g0001	NbS00006191g0001	NbS00004310g0005	NbS00038361g0001	NbS00045996g0004	NbS00014890g0004	NbS00003912g0020	NbS00029487g0002	NbS00017090g0001	NbS00004735g0007	NbS00031449g0003	NbS00006443g0009	NbS00040704g0006	NbS00056355g0003	NbS00039927g0005	NbS00001830g0012	NbS00002733g0002	NbS00028257g0003	NbS00009842g0001	NbS00012363g0006	NbS00017572g0018	NbS00007135g0010	NbS00011957g0001	NbS00059392g0001	NbS00014802g0015	NbS00000268g0020	NbS00000565g0004	NbS00008317g0012	NbS00002152g0007	NbS00010173g0011	NbS00038856g0001	NbS00059098g0009	NbS00059098g0010	NbS00031941g0004	NbS00036301g0004	NbS00030274g0005	NbS00037870g0001	NbS00009478g0006	NbS00052931g0002	NbS00002556g0021	NbS00012223g0004	NbS00021581g0010	NbS00000104g0003	NbS00006091g0016	NbS00053639g0015	NbS00011854g0009	NbS00019983g0005	NbS00017916g0020	NbS00039588g0004	NbS00040004g0003	NbS00010693g0002	NbS00001768g0005	NbS00008823g0003	NbS00008472g0006	NbS00005958g0001	NbS00003106g0011	NbS00009832g0008	NbS00020814g0018	NbS00028302g0001	NbS00059803g0001	NbS00010505g0011	NbS00022615g0013	NbS00016433g0003	NbS00024564g0001	NbS00006100g0003	NbS00032931g0006	NbS00032931g0007	NbS00015709g0007	NbS00014760g0001	NbS00000439g0011	NbS00000952g0006	NbS00004382g0017	NbS00039066g0008	NbS00006520g0010	NbS00018918g0016	NbS00001223g0015	NbS00003740g0007	NbS00002188g0022	NbS00023515g0003	NbS00023243g0003	NbS00045881g0002	NbS00030903g0006	NbS00021394g0006	NbS00030595g0006	NbS00009111g0021	NbS00006216g0012	NbS00007750g0012	NbS00007750g0014	NbS00036485g0008	NbS00029846g0003	NbS00009670g0001	NbS00050038g0007	NbS00019183g0004	NbS00034111g0007	NbS00004121g0011	NbS00001469g0025	NbS00022645g0009	NbS00022645g0008	NbS00007405g0005	NbC24461651g0001	NbC23164039g0001	NbS00021922g0002	NbS00022195g0009	NbS00013859g0005	NbS00046335g0005	NbS00026523g0006	NbS00012311g0011	NbS00004476g0004	NbS00000363g0005	NbS00024591g0003	NbS00012363g0005	NbS00006681g0006
GO:0003743	MF:translation initiation factor activity	NbS00021171g0004	NbS00004301g0004	NbS00051558g0003	NbS00001493g0016	NbS00018975g0007	NbS00001874g0019	NbS00010321g0001	NbS00042740g0010	NbS00001231g0011	NbS00043121g0006	NbS00040764g0008	NbS00002419g0013	NbS00030345g0007	NbS00004633g0009	NbS00038330g0003	NbS00012153g0007	NbS00028286g0005	NbS00012432g0007	NbS00012269g0003	NbS00012016g0007	NbS00051799g0005	NbS00024004g0011	NbS00014413g0003	NbS00030592g0001	NbS00059246g0004	NbS00023874g0009	NbS00036856g0013	NbS00015024g0008	NbS00052524g0005	NbS00023692g0003	NbS00013928g0001	NbS00005129g0021	NbS00045823g0009	NbS00045823g0015	NbS00009482g0017	NbS00022000g0014	NbS00021222g0010	NbS00023648g0005	NbS00057663g0004	NbS00018555g0003	NbS00031459g0006	NbS00011394g0010	NbS00046865g0003	NbS00040906g0008	NbS00044911g0010	NbS00023548g0005	NbS00055221g0010	NbS00013779g0005	NbS00030500g0003	NbS00039202g0012	NbS00036334g0003	NbS00028158g0014	NbS00006890g0002	NbS00017331g0010	NbS00011117g0024	NbS00001942g0010	NbS00002376g0006	NbS00059998g0004	NbS00030131g0001	NbS00047137g0001	NbS00001874g0001	NbS00023391g0001	NbS00039996g0002	NbS00039996g0003	NbS00006876g0001	NbC24260725g0001	NbC24817981g0001	NbS00052752g0002	NbS00015570g0005	NbS00025878g0002	NbS00025878g0003	NbS00023548g0002
GO:0003746	MF:translation elongation factor activity	NbC23171932g0001	NbS00006365g0017	NbC23969391g0001	NbS00013550g0003	NbS00032989g0008	NbS00028642g0017	NbS00031488g0007	NbS00027807g0002	NbS00020149g0020	NbS00034885g0004	NbS00016832g0010	NbS00023686g0021	NbS00030487g0018	NbS00044222g0007	NbS00008310g0007	NbS00021317g0003	NbS00010672g0010	NbS00010672g0001	NbS00018330g0002	NbS00059820g0005	NbS00019673g0002	NbS00019673g0015	NbS00017372g0009	NbS00015379g0001	NbS00059691g0005	NbS00007276g0008	NbS00030645g0021	NbS00006770g0004	NbC23352320g0001	NbC24084661g0001	NbC23855827g0002
GO:0003747	MF:translation release factor activity	NbS00035012g0004	NbS00001405g0007	NbS00022460g0009	NbS00009421g0022
GO:0003755	MF:peptidyl-prolyl cis-trans isomerase activity	NbS00056538g0008	NbS00016367g0013	NbS00028181g0009	NbS00003393g0011	NbS00016819g0006	NbS00031857g0006	NbS00021114g0015	NbS00011567g0012	NbS00011027g0011	NbS00032507g0008	NbS00014240g0010	NbS00014961g0006	NbS00011586g0003	NbS00016689g0007	NbS00017507g0007	NbS00037103g0006	NbS00008948g0006	NbS00024032g0001	NbS00002898g0024	NbS00000796g0012	NbC23951420g0001
GO:0003756	MF:protein disulfide isomerase activity	NbS00009128g0001	NbS00029934g0007	NbS00026817g0021	NbS00030055g0005	NbS00049856g0005	NbS00009718g0016	NbS00033541g0011	NbS00013087g0009	NbS00010769g0018	NbS00027926g0006	NbS00017213g0016	NbS00034919g0007	NbS00014052g0002	NbS00004540g0008	NbS00013667g0020	NbS00043428g0004	NbS00011764g0010	NbS00039262g0004	NbS00034243g0001	NbS00061255g0001
GO:0003774	MF:motor activity	NbS00037921g0009	NbS00037064g0004
GO:0003777	MF:microtubule motor activity	NbS00001371g0008	NbC25332356g0001	NbC24505958g0001	NbC25387537g0001
GO:0003779	MF:actin binding	NbS00013649g0010	NbS00013149g0010	NbS00027882g0011	NbS00006130g0032	NbS00022937g0010	NbS00022937g0009	NbS00031332g0010	NbS00055196g0004	NbS00033362g0007	NbS00019096g0017	NbS00021942g0005	NbS00009262g0013	NbS00039977g0002	NbS00008576g0002	NbS00021051g0003	NbS00023313g0031	NbS00024531g0008	NbS00023903g0007	NbS00000520g0002	NbS00000520g0003	NbS00004572g0014	NbS00036709g0010	NbS00014873g0015	NbS00015281g0007	NbS00039628g0001	NbS00039608g0007	NbS00025582g0003	NbS00023500g0007	NbS00022937g0001	NbC24649255g0001	NbC24044300g0001	NbS00016370g0001	NbS00017504g0001	NbS00045483g0003	NbS00030673g0002	NbS00014034g0002
GO:0003785	MF:actin monomer binding	NbS00004370g0039	NbS00014634g0006	NbS00007385g0004	NbS00032627g0002	NbS00001941g0013	NbS00043955g0003	NbS00020083g0013	NbS00027839g0004	NbS00004074g0001	NbS00001965g0003	NbS00015672g0002	NbS00001472g0003
GO:0003824	MF:catalytic activity	NbS00038998g0001	NbS00017274g0012	NbS00017775g0001	NbS00028575g0002	NbC26012810g0004	NbS00021138g0012	NbS00047341g0001	NbS00030152g0009	NbS00045125g0004	NbS00032222g0007	NbS00027622g0002	NbS00010072g0002	NbS00047802g0009	NbS00019438g0001	NbS00037086g0005	NbS00024870g0004	NbS00020723g0012	NbS00054312g0004	NbS00024920g0001	NbS00061963g0005	NbS00020205g0008	NbS00031069g0006	NbS00026085g0013	NbS00026085g0014	NbS00032275g0004	NbS00003538g0011	NbS00003538g0003	NbS00000164g0015	NbS00028569g0015	NbS00025657g0014	NbS00005828g0006	NbS00017758g0015	NbS00057648g0010	NbS00002849g0002	NbS00009107g0010	NbS00009107g0008	NbS00034721g0011	NbS00005248g0008	NbS00010595g0014	NbS00033056g0002	NbS00006881g0008	NbS00014642g0001	NbS00013365g0015	NbS00033413g0010	NbS00013172g0009	NbS00016553g0019	NbS00007886g0008	NbS00024928g0008	NbS00047776g0008	NbS00005579g0014	NbS00012254g0006	NbS00016564g0013	NbS00017951g0014	NbS00026395g0004	NbS00050387g0001	NbS00017866g0008	NbS00017866g0007	NbS00035350g0004	NbS00013947g0012	NbS00045998g0004	NbS00031787g0009	NbS00003535g0004	NbS00024875g0002	NbS00005800g0003	NbS00060876g0001	NbS00047529g0001	NbS00041716g0004	NbS00049619g0010	NbS00010868g0001	NbS00004166g0010	NbS00008945g0004	NbS00022382g0007	NbS00021744g0012	NbS00021744g0011	NbC26121602g0005	NbS00056968g0003	NbS00025896g0004	NbS00008002g0006	NbS00007063g0007	NbS00046686g0006	NbS00000743g0002	NbS00005469g0001	NbS00002932g0011	NbS00030759g0010	NbS00004662g0009	NbS00023529g0010	NbS00034707g0022	NbS00023644g0004	NbS00051077g0008	NbS00034726g0004	NbS00026651g0006	NbS00015080g0016	NbS00053388g0006	NbS00026201g0010	NbS00023720g0012	NbS00009934g0010	NbS00013196g0009	NbS00015568g0014	NbS00018686g0003	NbS00054940g0003	NbS00027734g0004	NbS00027948g0002	NbS00056438g0004	NbS00006712g0001	NbS00018874g0015	NbS00032631g0004	NbS00004164g0008	NbS00000669g0002	NbS00041813g0003	NbS00020867g0004	NbS00036973g0008	NbS00044950g0012	NbS00003034g0012	NbS00038679g0008	NbS00042010g0006	NbS00040389g0005	NbS00051599g0003	NbS00012569g0015	NbS00055279g0004	NbS00028543g0014	NbS00004032g0011	NbS00020173g0001	NbS00031400g0005	NbS00032669g0005	NbS00058709g0007	NbS00035779g0023	NbS00021688g0002	NbS00062067g0003	NbS00008250g0012	NbS00013336g0004	NbS00014104g0008	NbS00014104g0007	NbS00027088g0004	NbS00001344g0014	NbS00004401g0016	NbS00010010g0008	NbS00035775g0001	NbS00035775g0010	NbS00017101g0004	NbS00040379g0007	NbS00018282g0021	NbS00009495g0009	NbS00030881g0008	NbS00044149g0008	NbS00008623g0009	NbS00016449g0011	NbS00029497g0006	NbS00028993g0012	NbS00060046g0007	NbS00004640g0017	NbC25587831g0001	NbS00016355g0015	NbS00007410g0002	NbS00006030g0009	NbS00006432g0009	NbC24726616g0003	NbS00029256g0009	NbS00017757g0021	NbS00027506g0012	NbS00040609g0008	NbS00037737g0008	NbC23968947g0001	NbS00013554g0001	NbS00040596g0002	NbS00025676g0009	NbS00043387g0006	NbS00043387g0001	NbS00033335g0003	NbS00012311g0014	NbS00001487g0009	NbS00000857g0008	NbS00008777g0009	NbS00014378g0003	NbS00007121g0002	NbS00011138g0001	NbS00014122g0004	NbS00026050g0010	NbS00024264g0014	NbS00006317g0003	NbS00019153g0014	NbS00046316g0007	NbS00027151g0016	NbS00045788g0007	NbS00020991g0029	NbS00006152g0012	NbS00009970g0005	NbS00022083g0007	NbS00026374g0001	NbS00011452g0017	NbS00006996g0013	NbS00061062g0001	NbS00007138g0014	NbS00039087g0003	NbS00009733g0021	NbS00023893g0005	NbS00014522g0011	NbS00017975g0016	NbS00044828g0004	NbS00028227g0005	NbS00033418g0002	NbS00008431g0005	NbS00037399g0012	NbS00006036g0001	NbS00001025g0014	NbS00034083g0006	NbS00037818g0007	NbS00032250g0015	NbS00032793g0003	NbS00032793g0002	NbS00051706g0013	NbS00033237g0003	NbS00026706g0011	NbS00038323g0002	NbS00034477g0004	NbS00025314g0005	NbS00012625g0018	NbS00039716g0007	NbS00001113g0019	NbS00013896g0005	NbC25866576g0005	NbS00002127g0004	NbS00043814g0002	NbS00003105g0014	NbC23472458g0002	NbS00004963g0010	NbS00012243g0009	NbS00049974g0004	NbS00038352g0004	NbS00018950g0007	NbS00008298g0015	NbS00060773g0006	NbS00026695g0008	NbS00029012g0001	NbS00037999g0007	NbS00010495g0001	NbS00003078g0019	NbS00008942g0009	NbS00029806g0011	NbS00055986g0001	NbS00008583g0006	NbS00004822g0004	NbS00058104g0003	NbS00015724g0005	NbS00003794g0021	NbS00003794g0020	NbS00047963g0002	NbS00020897g0011	NbS00007859g0001	NbS00014105g0011	NbS00050818g0002	NbS00000887g0012	NbS00009291g0004	NbS00007572g0011	NbS00027349g0020	NbS00032205g0008	NbS00000569g0017	NbS00022566g0008	NbS00037776g0001	NbS00032543g0004	NbS00056189g0006	NbS00011856g0013	NbS00046528g0005	NbS00046528g0006	NbS00000223g0021	NbS00031715g0004	NbS00023511g0023	NbS00023511g0029	NbS00002755g0002	NbS00006644g0013	NbS00013560g0007	NbS00039817g0001	NbS00003221g0008	NbS00009137g0022	NbS00058256g0003	NbC26266782g0001	NbS00005638g0002	NbS00002924g0001	NbS00038084g0005	NbS00002474g0015	NbS00012698g0009	NbS00046569g0004	NbS00026210g0014	NbS00003032g0001	NbS00031809g0003	NbS00014467g0009	NbS00018550g0004	NbS00039099g0006	NbS00042109g0020	NbS00022794g0008	NbS00022313g0003	NbS00007382g0003	NbS00020023g0009	NbS00027975g0001	NbS00031412g0009	NbS00051604g0001	NbS00031174g0004	NbS00002556g0019	NbS00032242g0007	NbS00029313g0003	NbS00015777g0014	NbC25635295g0003	NbS00001706g0012	NbS00007936g0001	NbS00004763g0018	NbS00029017g0006	NbS00013071g0028	NbS00008627g0018	NbS00024600g0010	NbS00034356g0008	NbS00000627g0007	NbS00003604g0018	NbS00003604g0011	NbS00004256g0001	NbS00004256g0002	NbS00002211g0012	NbS00021853g0010	NbS00017664g0005	NbS00020058g0003	NbS00018916g0001	NbS00029232g0008	NbS00002060g0016	NbS00001851g0010	NbS00022307g0019	NbS00037620g0014	NbS00037620g0013	NbS00014477g0026	NbS00014477g0035	NbS00000202g0001	NbS00052331g0005	NbS00050553g0002	NbS00026709g0012	NbS00022990g0001	NbS00000733g0009	NbS00009004g0015	NbS00050057g0006	NbS00023775g0013	NbS00059012g0005	NbS00005063g0005	NbS00051405g0003	NbS00027126g0005	NbS00017728g0008	NbS00026527g0004	NbS00033628g0001	NbS00043528g0001	NbS00019440g0008	NbS00011718g0002	NbS00006049g0001	NbS00044258g0005	NbS00037357g0008	NbS00019190g0019	NbS00023163g0007	NbS00057669g0004	NbS00037674g0016	NbS00024259g0013	NbS00024259g0019	NbS00055094g0009	NbS00003050g0008	NbC25854073g0001	NbS00000631g0010	NbS00014287g0001	NbS00039370g0005	NbS00007553g0024	NbS00024382g0003	NbS00010027g0001	NbS00006102g0020	NbS00035338g0001	NbS00021848g0002	NbS00004844g0008	NbS00001623g0020	NbS00001623g0021	NbS00001623g0025	NbS00004470g0002	NbS00011038g0003	NbS00014971g0012	NbS00005792g0002	NbS00038094g0002	NbS00025565g0001	NbS00041351g0001	NbS00011456g0001	NbS00001412g0003	NbS00032109g0002	NbS00010164g0008	NbS00046316g0002	NbS00018945g0001	NbC23550878g0001	NbC23550876g0001	NbC26022979g0001	NbS00022663g0001	NbS00046569g0002	NbS00056548g0001	NbS00039199g0001	NbS00018141g0004	NbC23496037g0001	NbS00000631g0001	NbS00034162g0004	NbS00034162g0005	NbC23679731g0001	NbS00032301g0001	NbS00003096g0006	NbS00047661g0003	NbS00035701g0002	NbS00032124g0001	NbC25845915g0002	NbS00002156g0001	NbS00001673g0006	NbS00011714g0005	NbS00058651g0001	NbS00003078g0007	NbS00054535g0002	NbS00018631g0003	NbS00052378g0003	NbS00004283g0007	NbS00021176g0003	NbS00057886g0001	NbS00035683g0010	NbS00040184g0002	NbS00026435g0002
GO:0003825	MF:alpha,alpha-trehalose-phosphate synthase (UDP-forming) activity	NbS00011337g0001	NbS00008692g0011	NbS00006728g0001	NbS00037727g0003	NbS00037727g0004	NbS00002956g0008	NbS00000510g0007	NbS00011886g0003	NbS00001873g0025	NbS00026027g0004	NbS00034043g0015	NbS00004297g0016	NbS00004297g0002	NbS00011338g0012	NbS00008215g0001	NbS00015037g0006	NbS00037870g0006	NbS00029609g0003	NbS00008330g0013	NbC23186771g0001	NbC23538168g0001	NbC23854757g0001	NbS00004973g0001	NbC24493575g0002
GO:0003826	MF:alpha-ketoacid dehydrogenase activity	NbS00033626g0005	NbS00053678g0011
GO:0003827	MF:alpha-1,3-mannosylglycoprotein 2-beta-N-acetylglucosaminyltransferase activity	NbS00000204g0019	NbS00000204g0015	NbS00021101g0013
GO:0003834	MF:beta-carotene 15,15'-monooxygenase activity	NbS00024073g0004	NbS00034829g0013	NbS00052894g0001	NbS00030657g0002
GO:0003837	MF:beta-ureidopropionase activity	NbS00040528g0004
GO:0003838	MF:sterol 24-C-methyltransferase activity	NbS00013956g0003	NbS00008139g0001	NbS00053408g0002	NbS00001497g0004	NbS00037075g0002	NbS00009559g0004	NbS00051435g0001	NbS00042094g0001
GO:0003839	MF:gamma-glutamylcyclotransferase activity	NbS00019338g0001	NbS00025856g0002	NbS00039860g0001	NbS00037397g0001
GO:0003840	nan:nan	NbS00013208g0005	NbS00021857g0003	NbS00038197g0001
GO:0003841	MF:1-acylglycerol-3-phosphate O-acyltransferase activity	NbS00006861g0014	NbS00015570g0010	NbS00030630g0014	NbS00053751g0006	NbS00001991g0010	NbS00033104g0023	NbS00040601g0015	NbS00048573g0004	NbS00012226g0001	NbS00026159g0004	NbS00030477g0012	NbS00031823g0012	NbS00002771g0004	NbS00033655g0005	NbS00028343g0022	NbS00015710g0009	NbS00051418g0008	NbS00022056g0002	NbS00022056g0001	NbS00021738g0002	NbS00006545g0010	NbS00025997g0011	NbS00035503g0003	NbS00006072g0005	NbS00000980g0021	NbS00003568g0003
GO:0003844	MF:1,4-alpha-glucan branching enzyme activity	NbS00001618g0010	NbS00002313g0022	NbS00039093g0014	NbS00042898g0004	NbS00007550g0014	NbS00041586g0010	NbS00041509g0008	NbS00051366g0003	NbS00041509g0003	NbC23532623g0001
GO:0003845	MF:11-beta-hydroxysteroid dehydrogenase [NAD(P)] activity	NbS00005370g0010	NbS00007597g0011	NbS00000760g0023	NbS00018285g0012	NbS00053938g0003	NbS00021244g0002	NbS00017335g0002	NbS00003488g0004
GO:0003848	MF:2-amino-4-hydroxy-6-hydroxymethyldihydropteridine diphosphokinase activity	NbS00058611g0006	NbS00038800g0006
GO:0003849	MF:3-deoxy-7-phosphoheptulonate synthase activity	NbS00004422g0022	NbS00057265g0003	NbS00059091g0006	NbC25872399g0003
GO:0003850	MF:2-deoxyglucose-6-phosphatase activity	NbS00046183g0009
GO:0003852	MF:2-isopropylmalate synthase activity	NbS00005948g0012	NbS00040229g0003	NbS00001586g0015	NbS00011204g0006	NbS00005948g0008
GO:0003855	MF:3-dehydroquinate dehydratase activity	NbS00007728g0023	NbS00032380g0006	NbS00032380g0007	NbS00000396g0012	NbS00013227g0005	NbS00025535g0010	NbS00001845g0007	NbS00051991g0005	NbS00033523g0007
GO:0003858	MF:3-hydroxybutyrate dehydrogenase activity	NbS00003396g0015	NbS00040306g0008	NbS00054257g0004	NbS00008501g0015	NbS00030899g0004
GO:0003860	MF:3-hydroxyisobutyryl-CoA hydrolase activity	NbS00025956g0011	NbS00040913g0001	NbS00030690g0011	NbS00047215g0004	NbS00022551g0001	NbS00030495g0004
GO:0003862	MF:3-isopropylmalate dehydrogenase activity	NbS00024661g0006	NbS00026065g0006
GO:0003863	MF:3-methyl-2-oxobutanoate dehydrogenase (2-methylpropanoyl-transferring) activity	NbS00033352g0004	NbS00031316g0005	NbS00006925g0010	NbS00052770g0005	NbS00023117g0001	NbS00015655g0004
GO:0003864	MF:3-methyl-2-oxobutanoate hydroxymethyltransferase activity	NbS00031471g0003
GO:0003865	MF:3-oxo-5-alpha-steroid 4-dehydrogenase activity	NbS00017213g0021	NbS00061118g0002
GO:0003866	MF:3-phosphoshikimate 1-carboxyvinyltransferase activity	NbS00010072g0002	NbS00009693g0021	NbS00000223g0021	NbS00038498g0007
GO:0003868	MF:4-hydroxyphenylpyruvate dioxygenase activity	NbS00026335g0001	NbS00027007g0006
GO:0003869	nan:nan	NbS00026200g0007	NbS00024778g0002
GO:0003872	MF:6-phosphofructokinase activity	NbS00001039g0006	NbS00044533g0005	NbS00038302g0004	NbS00015988g0003
GO:0003876	MF:AMP deaminase activity	NbS00017128g0016	NbS00017128g0015	NbS00017128g0003
GO:0003878	MF:ATP citrate synthase activity	NbS00022234g0020	NbS00009390g0001	NbS00005857g0003	NbS00008765g0022	NbS00023393g0007	NbS00048272g0004	NbS00034117g0003	NbS00030647g0006	NbS00001415g0020	NbS00043817g0003	NbS00001024g0006	NbC23445168g0001	NbS00022234g0017
GO:0003879	MF:ATP phosphoribosyltransferase activity	NbS00027606g0007	NbS00015472g0005	NbS00033173g0017	NbS00043171g0005	NbS00009421g0019	NbS00009421g0007	NbS00015472g0003
GO:0003880	MF:protein C-terminal carboxyl O-methyltransferase activity	NbS00027044g0014	NbS00056147g0002	NbS00039918g0004
GO:0003881	MF:CDP-diacylglycerol-inositol 3-phosphatidyltransferase activity	NbS00021368g0023	NbS00005707g0010	NbS00005707g0003
GO:0003882	MF:CDP-diacylglycerol-serine O-phosphatidyltransferase activity	NbS00000747g0008	NbS00005104g0025	NbS00001872g0009
GO:0003883	MF:CTP synthase activity	NbS00011990g0009	NbS00043109g0004	NbS00057050g0003
GO:0003886	MF:DNA (cytosine-5-)-methyltransferase activity	NbS00005591g0022	NbS00046774g0009	NbS00047903g0006	NbS00009663g0003	NbS00009663g0004	NbS00022277g0006	NbS00043898g0004	NbS00006473g0001	NbS00035960g0008	NbS00016523g0005	NbS00005574g0017	NbC25394177g0001	NbS00054744g0001	NbS00008805g0001	NbS00009243g0012
GO:0003887	MF:DNA-directed DNA polymerase activity	NbS00035815g0013	NbS00003065g0015	NbS00048279g0010	NbS00000136g0010	NbS00006099g0023	NbS00025983g0002	NbS00003846g0005	NbS00012084g0013	NbS00053071g0008	NbS00004197g0026	NbS00005594g0008	NbS00010340g0004
GO:0003896	MF:DNA primase activity	NbS00005163g0007	NbS00012729g0005	NbS00031300g0006	NbS00043421g0013	NbS00047214g0005	NbS00034968g0007
GO:0003899	MF:DNA-directed 5'-3' RNA polymerase activity	NbS00007432g0003	NbS00011609g0002	NbS00045736g0009	NbS00024560g0007	NbS00026764g0002	NbS00007260g0018	NbS00002201g0008	NbS00030528g0011	NbS00017976g0009	NbS00027608g0006	NbS00045563g0009	NbS00026726g0024	NbS00010769g0020	NbS00001307g0008	NbS00022703g0009	NbS00048756g0009	NbS00012924g0009	NbS00005630g0005	NbS00061423g0001	NbS00041747g0010	NbS00058449g0004	NbS00009487g0019	NbS00021331g0012	NbS00002674g0006	NbS00010383g0035	NbS00010383g0036	NbS00013475g0014	NbS00041674g0002	NbS00021449g0016	NbS00047792g0004	NbS00041257g0006	NbS00016899g0004	NbS00014421g0010	NbS00043672g0008	NbS00008103g0016	NbS00023402g0007	NbS00011699g0016	NbS00048158g0002	NbS00023666g0008	NbS00015441g0009	NbS00038671g0002	NbS00010950g0001	NbS00011699g0007	NbS00034056g0002	NbC23514059g0001	NbS00060036g0002	NbC23481810g0001	NbC23788121g0001	NbS00000114g0006
GO:0003906	MF:DNA-(apurinic or apyrimidinic site) endonuclease activity	NbS00007677g0009	NbS00032202g0002
GO:0003913	MF:DNA photolyase activity	NbS00031356g0009	NbS00012937g0012
GO:0003916	MF:DNA topoisomerase activity	NbS00030216g0005	NbS00034111g0005
GO:0003917	MF:DNA topoisomerase type I (single strand cut, ATP-independent) activity	NbS00018030g0025	NbS00026525g0004	NbS00017599g0005	NbS00033146g0017	NbS00050706g0009	NbS00048102g0004	NbS00021657g0005
GO:0003918	MF:DNA topoisomerase type II (double strand cut, ATP-hydrolyzing) activity	NbS00013248g0004	NbS00016924g0013	NbS00024015g0013	NbS00024269g0015	NbS00001595g0016	NbS00024016g0010	NbC24537988g0003	NbS00014674g0001	NbC23720052g0001	NbC23737139g0001
GO:0003919	MF:FMN adenylyltransferase activity	NbS00001846g0012	NbS00049093g0008	NbS00011932g0017
GO:0003923	MF:GPI-anchor transamidase activity	NbS00040616g0011	NbS00019671g0004	NbS00058515g0003	NbS00017388g0011	NbS00011726g0015	NbS00022184g0016	NbS00003781g0005	NbS00003781g0006
GO:0003924	MF:GTPase activity	NbS00013323g0007	NbS00010656g0005	NbS00018037g0005	NbS00018824g0019	NbS00015470g0013	NbS00004362g0017	NbS00040319g0007	NbS00003013g0005	NbS00002968g0006	NbS00002006g0001	NbS00029208g0012	NbS00011851g0008	NbS00037918g0008	NbS00028040g0029	NbS00031903g0009	NbS00017074g0009	NbS00022097g0001	NbS00004363g0002	NbS00004363g0003	NbS00004363g0004	NbS00010911g0001	NbS00015488g0001	NbS00032616g0006	NbS00037061g0011	NbS00027742g0012	NbS00001042g0008	NbS00026157g0033	NbS00022376g0006	NbS00001388g0010	NbS00044045g0004	NbS00046502g0011	NbS00032828g0012	NbS00050085g0006	NbS00055337g0012	NbS00039355g0001	NbS00011088g0011	NbS00033686g0006	NbS00003662g0023	NbS00007063g0006	NbS00012429g0010	NbS00052528g0004	NbS00038712g0001	NbS00005100g0009	NbS00013423g0009	NbS00056520g0013	NbS00000328g0016	NbS00024482g0010	NbS00055425g0002	NbS00034824g0007	NbS00002322g0004	NbS00004703g0005	NbS00001792g0011	NbS00022531g0003	NbS00018492g0007	NbS00026714g0013	NbS00002846g0005	NbS00012173g0013	NbS00052470g0002	NbS00019862g0010	NbS00043507g0003	NbS00027690g0004	NbS00019362g0006	NbS00037004g0006	NbS00048301g0003	NbS00018870g0007	NbS00040369g0007	NbS00022240g0016	NbS00000157g0012	NbS00031890g0025	NbS00015907g0001	NbS00014700g0023	NbS00021613g0005	NbS00054704g0004	NbS00024041g0004	NbS00002993g0006	NbS00030185g0005	NbS00009629g0014	NbS00038295g0011	NbS00031102g0006	NbS00054358g0003	NbS00020922g0007	NbS00010213g0008	NbS00006043g0018	NbS00019583g0004	NbS00015476g0013	NbS00004397g0016	NbS00028643g0003	NbS00018192g0006	NbS00027452g0010	NbS00014735g0022	NbS00013590g0012	NbS00007366g0008	NbS00036252g0035	NbS00005332g0008	NbS00032243g0017	NbS00024286g0013	NbS00042991g0008	NbS00022745g0017	NbS00055565g0006	NbS00023763g0002	NbS00023763g0006	NbS00008286g0004	NbS00036370g0016	NbS00007256g0008	NbS00005574g0016	NbS00033513g0012	NbS00015594g0018	NbS00007216g0004	NbS00056353g0008	NbS00001711g0014	NbS00008041g0014	NbS00000497g0003	NbS00021492g0001	NbS00025740g0001	NbS00037116g0004	NbS00000385g0008	NbS00000812g0014	NbS00005596g0013	NbS00019210g0010	NbS00016995g0008	NbS00028823g0002	NbS00009802g0001	NbS00058760g0002	NbS00000092g0033	NbS00030104g0007	NbS00030104g0002	NbS00015663g0006	NbS00031627g0001	NbS00013516g0005	NbS00025008g0012	NbS00011193g0010	NbS00028682g0003	NbS00025018g0003	NbS00011545g0023	NbS00026877g0007	NbS00006049g0022	NbS00013256g0020	NbS00032375g0005	NbS00008382g0001	NbS00017583g0009	NbS00000058g0017	NbS00000058g0016	NbS00008740g0004	NbS00036282g0010	NbS00001389g0006	NbS00008330g0011	NbS00034121g0001	NbS00034121g0002	NbC23558792g0001	NbC24080257g0001	NbS00022929g0001	NbC24628394g0001	NbS00000797g0003	NbS00011394g0001	NbC24315517g0001	NbC24430580g0001	NbC24057186g0001	NbS00000092g0007	NbS00009893g0008	NbS00023193g0005	NbS00021165g0009	NbS00021910g0003	NbS00007205g0007	NbC23574698g0001	NbC23974981g0001	NbS00011193g0005	NbS00028084g0001	NbS00026877g0005	NbS00016029g0007
GO:0003934	MF:GTP cyclohydrolase I activity	NbS00007872g0029	NbS00003378g0012
GO:0003937	MF:IMP cyclohydrolase activity	NbS00028520g0009	NbS00013930g0007
GO:0003948	MF:N4-(beta-N-acetylglucosaminyl)-L-asparaginase activity	NbS00044333g0009	NbS00022594g0008	NbS00039357g0003	NbS00020847g0016	NbS00037897g0005	NbS00017920g0010	NbS00018697g0005	NbS00018697g0006
GO:0003949	MF:1-(5-phosphoribosyl)-5-[(5-phosphoribosylamino)methylideneamino]imidazole-4-carboxamide isomerase activity	NbS00036104g0012	NbS00014299g0002	NbS00031904g0004
GO:0003950	MF:NAD+ ADP-ribosyltransferase activity	NbS00029619g0006	NbS00008049g0015	NbS00006519g0008	NbS00016176g0006	NbS00035674g0024	NbS00012423g0006	NbS00033329g0007	NbS00035331g0013	NbS00027506g0003	NbS00014142g0006	NbS00000941g0010	NbS00026848g0006	NbS00017571g0015	NbS00000549g0002	NbS00022138g0007	NbS00004976g0018	NbS00040649g0004	NbS00002152g0006	NbS00008011g0023	NbS00010711g0003	NbS00036542g0007	NbS00024746g0005
GO:0003951	MF:NAD+ kinase activity	NbS00055034g0006	NbS00004103g0013	NbS00034043g0016	NbS00026965g0009	NbS00012234g0015	NbS00028958g0004
GO:0003954	MF:NADH dehydrogenase activity	NbS00007566g0015	NbS00032139g0016	NbS00042044g0001	NbS00040759g0001
GO:0003958	MF:NADPH-hemoprotein reductase activity	NbS00003310g0001	NbS00033295g0004	NbS00005034g0022	NbS00007051g0004	NbS00011627g0004
GO:0003959	MF:NADPH dehydrogenase activity	NbS00018068g0003	NbS00029128g0009	NbC24747126g0001
GO:0003968	MF:RNA-directed 5'-3' RNA polymerase activity	NbS00009618g0001
GO:0003972	MF:RNA ligase (ATP) activity	NbS00011355g0012	NbS00011355g0013	NbS00026606g0015	NbS00047431g0002	NbS00011470g0001
GO:0003975	MF:UDP-N-acetylglucosamine-dolichyl-phosphate N-acetylglucosaminephosphotransferase activity	NbS00051830g0020	NbS00003467g0028	NbS00035734g0007
GO:0003977	MF:UDP-N-acetylglucosamine diphosphorylase activity	NbS00028520g0008	NbS00013930g0009
GO:0003978	MF:UDP-glucose 4-epimerase activity	NbS00022924g0007	NbS00043278g0015	NbS00038043g0015	NbS00041680g0010
GO:0003979	MF:UDP-glucose 6-dehydrogenase activity	NbS00002454g0001	NbS00004645g0004	NbC25564773g0005
GO:0003980	MF:UDP-glucose:glycoprotein glucosyltransferase activity	NbS00020176g0021	NbS00042878g0007
GO:0003983	MF:UTP:glucose-1-phosphate uridylyltransferase activity	NbS00013599g0014	NbS00017572g0021	NbS00012772g0001	NbS00010182g0008	NbS00040499g0023
GO:0003984	MF:acetolactate synthase activity	NbS00056878g0007	NbS00056878g0001	NbS00014029g0009	NbS00056647g0001	NbS00020649g0003	NbC25800175g0001
GO:0003985	MF:acetyl-CoA C-acetyltransferase activity	NbS00006179g0007	NbS00017162g0020	NbS00007111g0015	NbS00043465g0007	NbS00040074g0013	NbS00018743g0012	NbS00010115g0007	NbS00011268g0007
GO:0003986	MF:acetyl-CoA hydrolase activity	NbS00047285g0009	NbS00013591g0003	NbS00043100g0004	NbS00036799g0001	NbS00055413g0001	NbS00057604g0002
GO:0003987	MF:acetate-CoA ligase activity	NbC25472120g0003	NbS00010071g0005	NbS00012601g0007	NbS00001908g0013	NbS00043523g0018	NbS00062200g0004	NbS00010071g0002	NbS00032913g0003
GO:0003988	MF:acetyl-CoA C-acyltransferase activity	NbS00006179g0007
GO:0003989	MF:acetyl-CoA carboxylase activity	NbS00007414g0017	NbS00008649g0004	NbS00016561g0016	NbS00041576g0003	NbS00007199g0004	NbS00021532g0013
GO:0003992	MF:N2-acetyl-L-ornithine:2-oxoglutarate 5-aminotransferase activity	NbS00005367g0016	NbS00006966g0009	NbS00006568g0003	NbS00006568g0005
GO:0003993	MF:acid phosphatase activity	NbS00006850g0016	NbS00017056g0009	NbS00008412g0006	NbS00023021g0012	NbS00007602g0010	NbS00060755g0003	NbS00011472g0008	NbS00017707g0004	NbS00021595g0013	NbS00053688g0006	NbS00033598g0004	NbS00031979g0008	NbS00051830g0021	NbS00059375g0008	NbS00016517g0009	NbS00033173g0010	NbS00024674g0007	NbS00005176g0007	NbS00022729g0004	NbS00041836g0007	NbS00038358g0003	NbS00001408g0010	NbS00054324g0011	NbS00009482g0016	NbS00052057g0004	NbS00046634g0011	NbS00050578g0003	NbS00024148g0012	NbS00025499g0008	NbS00018857g0003	NbS00053423g0005	NbS00031990g0006	NbS00010745g0008	NbS00004569g0029	NbS00036404g0001	NbS00037968g0009	NbS00030795g0012	NbS00012466g0002	NbS00000110g0010	NbS00043333g0008	NbS00026021g0010	NbS00022599g0001	NbS00020368g0016	NbS00024744g0001	NbS00000732g0001	NbS00000732g0006	NbS00011877g0007	NbS00009692g0009
GO:0003995	MF:acyl-CoA dehydrogenase activity	NbS00001373g0014
GO:0003999	MF:adenine phosphoribosyltransferase activity	NbS00019286g0006	NbS00046215g0003	NbS00016237g0004	NbS00020268g0004	NbS00024721g0014	NbS00025375g0010	NbS00020272g0007
GO:0004000	MF:adenosine deaminase activity	NbS00019004g0012	NbS00001861g0013
GO:0004001	MF:adenosine kinase activity	NbS00014667g0003	NbS00010756g0007
GO:0004003	nan:nan	NbS00029952g0008	NbS00029628g0023	NbS00007641g0012	NbC24360106g0002	NbS00026866g0005	NbS00028513g0016	NbS00008222g0004	NbS00004755g0015	NbS00014260g0020	NbS00059239g0003	NbS00002133g0010	NbS00017849g0013	NbS00017849g0014	NbS00002648g0001	NbS00026625g0013	NbS00019691g0006	NbS00053225g0008	NbS00004640g0006	NbS00008706g0027	NbS00026782g0009	NbS00005517g0008	NbS00013985g0010	NbS00013985g0011	NbS00013594g0001	NbS00000093g0014	NbS00017787g0011	NbS00039851g0001	NbC24164090g0001	NbC23154779g0001	NbS00053426g0003	NbC24037598g0001	NbC25229091g0002	NbS00009008g0002	NbS00060066g0002
GO:0004004	nan:nan	NbS00007632g0009	NbS00003372g0006	NbS00044906g0005	NbS00002454g0020	NbS00021398g0012	NbS00053439g0003	NbS00009943g0017	NbS00000136g0017	NbS00011616g0010	NbS00022924g0001	NbS00045411g0003	NbS00033163g0005	NbS00000077g0004	NbS00006867g0008	NbS00018410g0007	NbS00003842g0005	NbS00038540g0011	NbS00006689g0010	NbS00023925g0004	NbS00039549g0001	NbS00035002g0004	NbS00018439g0015	NbS00010695g0008	NbS00003339g0009	NbS00036674g0013	NbS00036674g0004	NbC26061039g0004	NbC26061039g0005	NbS00032281g0001	NbS00015879g0012	NbS00017902g0011	NbS00017902g0005	NbS00017902g0002	NbS00017902g0014	NbS00017470g0002	NbS00013918g0030	NbS00007954g0009	NbS00041320g0012	NbS00001858g0012	NbS00021221g0007	NbS00002756g0002	NbS00003059g0014	NbS00008332g0006	NbS00023724g0003	NbS00001988g0005	NbS00013613g0004	NbS00009733g0002	NbS00006127g0001	NbS00024485g0001	NbS00005293g0007	NbS00001414g0002	NbS00024416g0012	NbS00024416g0015	NbS00012472g0001	NbS00023364g0004	NbS00003354g0008	NbS00024190g0015	NbS00024190g0016	NbS00028453g0008	NbS00043460g0010	NbS00018592g0009	NbS00023296g0019	NbS00058562g0005	NbS00015643g0012	NbS00003746g0009	NbS00032775g0005	NbS00008011g0007	NbS00061023g0001	NbS00038043g0009	NbS00042997g0012	NbS00000053g0011	NbS00030635g0006	NbS00002087g0006	NbS00007075g0020	NbS00048154g0003	NbS00025705g0004	NbS00005832g0011	NbS00005832g0014	NbS00035696g0008	NbS00012925g0006	NbS00027428g0011	NbS00033130g0011	NbS00021550g0014	NbS00060020g0002	NbC25922648g0001	NbS00052195g0002	NbS00052195g0003	NbS00038540g0001	NbC25110576g0001	NbS00049244g0004	NbC25380931g0001	NbS00002363g0001	NbC23921923g0001	NbC24355542g0001	NbC24034406g0001	NbS00013271g0004	NbC23756437g0001	NbS00016450g0003	NbS00004645g0008	NbS00008246g0007	NbC24271880g0001	NbC23835500g0001	NbS00014745g0006	NbS00025772g0010	NbS00027893g0004	NbS00010837g0008	NbS00061108g0002	NbS00007166g0004	NbS00026065g0005	NbS00006443g0004	NbS00010820g0002	NbS00039148g0001	NbS00040248g0012	NbS00019577g0007	NbS00047399g0004	NbS00046358g0002
GO:0004008	nan:nan	NbS00027515g0003	NbS00049610g0005	NbS00022984g0005	NbS00030458g0018	NbS00016585g0006	NbS00040137g0004	NbS00015329g0001	NbS00013306g0001	NbS00043089g0005	NbS00013685g0027	NbC24197572g0001	NbC24578849g0001	NbS00024935g0003
GO:0004012	nan:nan	NbS00040624g0004	NbS00038305g0004	NbS00056984g0008	NbS00034810g0011	NbS00025658g0013	NbS00039393g0005	NbS00007314g0003	NbS00021357g0013	NbS00040481g0015	NbS00003505g0006	NbS00040208g0010	NbS00022996g0007	NbS00006504g0007	NbS00013245g0007	NbS00026663g0009	NbS00041838g0001	NbS00017592g0010	NbS00042387g0008	NbS00027901g0007	NbS00003986g0015	NbS00003986g0016	NbC23856951g0001	NbC23897726g0001	NbS00018593g0001	NbC23265540g0001	NbC23414213g0001	NbS00045256g0004	NbS00012408g0016	NbS00039394g0001
GO:0004013	MF:adenosylhomocysteinase activity	NbS00053747g0002	NbS00018911g0016	NbS00018911g0021	NbS00013879g0028	NbS00026799g0005
GO:0004014	MF:adenosylmethionine decarboxylase activity	NbS00013341g0002	NbS00032842g0001	NbS00005633g0003	NbS00014183g0004	NbS00011861g0007	NbS00045629g0004	NbS00013108g0004	NbS00058683g0011	NbS00007572g0004	NbS00023855g0002	NbC24154579g0002	NbS00021296g0011	NbS00016092g0015	NbC23714042g0001	NbS00002695g0007	NbS00040567g0004
GO:0004015	MF:adenosylmethionine-8-amino-7-oxononanoate transaminase activity	NbS00020850g0015
GO:0004017	MF:adenylate kinase activity	NbS00002596g0011	NbS00004962g0007	NbS00023645g0003	NbS00024968g0012	NbS00002759g0015	NbS00030431g0008	NbS00016853g0003	NbS00058294g0006	NbS00034427g0003	NbC24014415g0001
GO:0004019	MF:adenylosuccinate synthase activity	NbS00001412g0012	NbS00012047g0014	NbS00039753g0011	NbS00052236g0002
GO:0004020	MF:adenylylsulfate kinase activity	NbS00036380g0012	NbS00009397g0014	NbS00008339g0015
GO:0004021	MF:L-alanine:2-oxoglutarate aminotransferase activity	NbS00024677g0021	NbS00026410g0007	NbS00005326g0011	NbS00025428g0018	NbS00011496g0008	NbS00003743g0005	NbS00010737g0014	NbS00001174g0003
GO:0004022	MF:alcohol dehydrogenase (NAD+) activity	NbS00011409g0003	NbS00018442g0014	NbS00018442g0013	NbS00060722g0010	NbS00008426g0012	NbS00041081g0013	NbS00041081g0015	NbS00024406g0001	NbS00060306g0004	NbC24612287g0001	NbS00037827g0019	NbS00013006g0001	NbS00012064g0002	NbS00000049g0013	NbS00001478g0004	NbS00030139g0002
GO:0004024	MF:alcohol dehydrogenase activity, zinc-dependent	NbS00015243g0004	NbS00010004g0009	NbS00021243g0008	NbS00019080g0006	NbS00029993g0008	NbS00006159g0001	NbS00034559g0014	NbS00036945g0001	NbS00023374g0008	NbS00021023g0008	NbS00017358g0007	NbS00002089g0007	NbS00016854g0016	NbS00008485g0004	NbS00014760g0007	NbS00008117g0003	NbS00054924g0001	NbS00027560g0001	NbS00039066g0006
GO:0004028	MF:3-chloroallyl aldehyde dehydrogenase activity	NbS00015551g0013	NbS00019561g0006	NbS00001627g0011	NbS00048837g0007	NbS00003478g0004	NbS00012113g0013	NbS00047628g0009	NbS00001474g0010	NbC23939997g0001	NbS00043624g0002	NbS00038411g0001
GO:0004029	MF:aldehyde dehydrogenase (NAD+) activity	NbS00023446g0007	NbS00019412g0007	NbS00018055g0009	NbS00008396g0008	NbS00033511g0006	NbS00038462g0008	NbS00008569g0011	NbS00055744g0005	NbS00015130g0010	NbS00004764g0008	NbS00001627g0001	NbS00023373g0001
GO:0004033	MF:aldo-keto reductase (NADP) activity	NbS00044267g0004	NbS00009622g0007	NbC26046735g0005	NbS00020517g0007	NbS00000687g0015	NbS00018092g0006	NbS00013999g0010
GO:0004034	MF:aldose 1-epimerase activity	NbS00022542g0018	NbS00022542g0013	NbS00000843g0011	NbS00000843g0009	NbS00016602g0016	NbS00028042g0005	NbS00055573g0007	NbS00010628g0005	NbS00041476g0013	NbS00023162g0005	NbS00010486g0003
GO:0004038	MF:allantoinase activity	NbS00033660g0001
GO:0004040	MF:amidase activity	NbS00020698g0007	NbS00004679g0015	NbS00025205g0023	NbS00040764g0007	NbS00016768g0012	NbS00025598g0003	NbS00009334g0021	NbS00018282g0024	NbS00001779g0012	NbS00010062g0014	NbS00051596g0012	NbS00013481g0006	NbS00029454g0017	NbS00016699g0021	NbS00038979g0003	NbS00018336g0002	NbS00001779g0003	NbC24794875g0001	NbS00039257g0001	NbS00016768g0008	NbS00038330g0006
GO:0004042	MF:acetyl-CoA:L-glutamate N-acetyltransferase activity	NbS00013345g0014	NbS00005802g0007	NbS00025117g0002	NbS00000302g0006
GO:0004044	MF:amidophosphoribosyltransferase activity	NbC26070204g0004	NbS00059617g0007	NbS00002898g0003	NbS00059756g0001	NbC25814693g0002
GO:0004045	MF:aminoacyl-tRNA hydrolase activity	NbS00033563g0014	NbS00044493g0015	NbS00001659g0011	NbS00022023g0019	NbS00005070g0028
GO:0004046	MF:aminoacylase activity	NbS00014793g0001
GO:0004048	MF:anthranilate phosphoribosyltransferase activity	NbS00002345g0007	NbS00016459g0016	NbS00014706g0008	NbS00016273g0002	NbS00013836g0001	NbS00047849g0003
GO:0004049	MF:anthranilate synthase activity	NbS00040937g0008	NbS00000478g0005	NbS00014915g0004
GO:0004055	MF:argininosuccinate synthase activity	NbS00007845g0001	NbS00017842g0004
GO:0004056	MF:argininosuccinate lyase activity	NbS00037921g0004	NbC25427771g0002
GO:0004057	MF:arginyltransferase activity	NbS00044457g0005	NbS00003896g0017	NbS00036293g0008
GO:0004058	MF:aromatic-L-amino-acid decarboxylase activity	NbS00019001g0005	NbS00005670g0004	NbS00011653g0001	NbS00030696g0001
GO:0004061	MF:arylformamidase activity	NbS00007222g0002	NbS00027103g0002	NbS00004389g0009	NbS00018666g0006	NbS00000307g0006	NbS00015612g0002	NbS00059360g0001	NbS00001761g0002
GO:0004062	MF:aryl sulfotransferase activity	NbS00038662g0001	NbS00011150g0004	NbS00040048g0003	NbS00016653g0006	NbS00024535g0014	NbS00016122g0004	NbS00044232g0007	NbS00008069g0003	NbS00008069g0004	NbS00004282g0015	NbS00060939g0006	NbS00039213g0007
GO:0004064	MF:arylesterase activity	NbS00012313g0019	NbS00015285g0008	NbS00005949g0002	NbS00024885g0019	NbS00034511g0001	NbS00008101g0020	NbS00024200g0010	NbS00016504g0004	NbS00052708g0006	NbS00011711g0015	NbS00017851g0005	NbS00015991g0003	NbS00026899g0006
GO:0004066	MF:asparagine synthase (glutamine-hydrolyzing) activity	NbS00018307g0014	NbS00041651g0004	NbS00023566g0005	NbS00023526g0014	NbS00023526g0021	NbS00061472g0005	NbS00016272g0008	NbS00013084g0016	NbS00025648g0002	NbC25458145g0001
GO:0004069	MF:L-aspartate:2-oxoglutarate aminotransferase activity	NbS00021208g0005	NbS00039266g0001	NbS00001496g0006	NbS00001280g0030	NbS00031050g0015	NbS00013812g0011	NbS00019289g0006	NbC24761788g0001
GO:0004072	MF:aspartate kinase activity	NbS00004694g0008	NbS00015664g0012
GO:0004076	MF:biotin synthase activity	NbS00002035g0004	NbS00007134g0019
GO:0004081	MF:bis(5'-nucleosyl)-tetraphosphatase (asymmetrical) activity	NbS00023794g0005	NbS00016992g0009	NbS00026035g0005
GO:0004084	MF:branched-chain-amino-acid transaminase activity	NbS00004032g0007	NbS00010607g0020	NbS00016662g0005	NbS00026841g0005	NbS00000083g0007
GO:0004087	MF:carbamoyl-phosphate synthase (ammonia) activity	NbC24520157g0001
GO:0004089	MF:carbonate dehydratase activity	NbS00005792g0022	NbS00033245g0002	NbS00011061g0019	NbS00018905g0004	NbS00023219g0016	NbS00009417g0015	NbS00027130g0008	NbS00042039g0010	NbS00034440g0007	NbS00037492g0013	NbS00043378g0008	NbS00055985g0019	NbS00042108g0003	NbS00033260g0003
GO:0004090	MF:carbonyl reductase (NADPH) activity	NbS00050993g0001	NbS00021016g0011	NbS00007368g0001	NbS00001966g0007	NbS00021802g0002	NbS00017064g0026	NbS00052629g0004	NbS00037837g0001	NbS00058358g0003	NbC24270504g0002	NbS00053668g0003
GO:0004091	nan:nan	NbS00024241g0004	NbS00024241g0007	NbS00042178g0008	NbS00040988g0008	NbS00024357g0006	NbS00026449g0006	NbS00005894g0004	NbS00019419g0002	NbS00019419g0003	NbS00015875g0002	NbS00046843g0008	NbS00037935g0007	NbS00011167g0012	NbS00022683g0005	NbS00013649g0009	NbS00016300g0016	NbS00016300g0017	NbS00037239g0001	NbS00010513g0010	NbS00036247g0002	NbS00003369g0008	NbS00018004g0004	NbS00026109g0004	NbS00012409g0011	NbS00041852g0004	NbS00000188g0006	NbS00000188g0007	NbS00045522g0005	NbS00054846g0005	NbS00020433g0005	NbS00005242g0008	NbS00003676g0004	NbS00018577g0001	NbS00004633g0008	NbS00059084g0012	NbS00019621g0015	NbS00009785g0002	NbS00011592g0009	NbS00056940g0005	NbS00061091g0001	NbS00014688g0002	NbS00023275g0009	NbS00000637g0002	NbS00001812g0002	NbS00037502g0006	NbS00036521g0003	NbS00020328g0006	NbS00020328g0003	NbS00001597g0013	NbS00001597g0017	NbS00013356g0007	NbS00003287g0013	NbS00034614g0012	NbS00060606g0005	NbS00051753g0002	NbS00051617g0008	NbS00008722g0003	NbS00027725g0009	NbS00003183g0011	NbS00030225g0010	NbS00049678g0001	NbS00047007g0009	NbS00009383g0011	NbS00009079g0001	NbS00007465g0005	NbS00002136g0013	NbS00054955g0005	NbS00014750g0010	NbS00014750g0013	NbS00014750g0012	NbS00057858g0002	NbS00009788g0009	NbS00008610g0003	NbS00048860g0007	NbS00024265g0004	NbS00012077g0011	NbS00016510g0004	NbS00000803g0003	NbS00010350g0015	NbS00010350g0018	NbS00041082g0004	NbS00011015g0027	NbS00011015g0001	NbS00001563g0019	NbS00008205g0009	NbS00035312g0005	NbS00001425g0011	NbS00034555g0009	NbS00034555g0011	NbS00025713g0005	NbS00043435g0001	NbS00005195g0009	NbS00017144g0008	NbS00001659g0005	NbS00036379g0008	NbS00028744g0006	NbS00024459g0004	NbS00014154g0007	NbS00011338g0017	NbS00011338g0016	NbS00023613g0007	NbS00002552g0004	NbS00059544g0003	NbS00036540g0008	NbS00018281g0016	NbS00009379g0013	NbS00009379g0014	NbS00042912g0009	NbS00016724g0002	NbS00016724g0003	NbS00026292g0041	NbS00007311g0005	NbS00040022g0001	NbS00017461g0016	NbS00003331g0002	NbS00049162g0001	NbS00026989g0004	NbS00042363g0004	NbS00030973g0008	NbS00008726g0009	NbS00022304g0003	NbS00061014g0003	NbS00006790g0007	NbS00044911g0011	NbS00027929g0006	NbS00027929g0007	NbS00052643g0005	NbS00038396g0009	NbS00042889g0003	NbS00009206g0012	NbS00009277g0005	NbS00012893g0006	NbS00038115g0005	NbS00001239g0008	NbS00031491g0009	NbS00053050g0001	NbS00002749g0009	NbS00029384g0016	NbS00000170g0010	NbS00038053g0006	NbS00038053g0002	NbS00057094g0005	NbS00007218g0002	NbS00015946g0003	NbS00054669g0001	NbS00057798g0003	NbS00010827g0018	NbS00039262g0007	NbS00039262g0005	NbS00044252g0001	NbS00030106g0002	NbS00025837g0007	NbS00025837g0009	NbS00007400g0001	NbS00021759g0001	NbS00001659g0001	NbS00024261g0003	NbS00016200g0001	NbS00027998g0002	NbS00045437g0003	NbC26217950g0003	NbS00010217g0004	NbS00015607g0006	NbS00004252g0003	NbS00014856g0001	NbS00058707g0002	NbC23701425g0001	NbS00009053g0001
GO:0004096	MF:catalase activity	NbS00015038g0018	NbS00012784g0015	NbS00006116g0019	NbS00003826g0005	NbS00010881g0013	NbS00006577g0027
GO:0004103	MF:choline kinase activity	NbS00023865g0016	NbS00035415g0002	NbS00028338g0004	NbS00014232g0006	NbS00014987g0009	NbS00015813g0016
GO:0004105	MF:choline-phosphate cytidylyltransferase activity	NbS00050070g0008	NbS00013901g0014	NbS00010151g0010
GO:0004106	MF:chorismate mutase activity	NbS00015089g0003	NbS00003824g0015
GO:0004107	MF:chorismate synthase activity	NbS00019131g0014	NbS00017038g0009
GO:0004112	MF:cyclic-nucleotide phosphodiesterase activity	NbS00033575g0004	NbS00038745g0005	NbS00002083g0008
GO:0004113	MF:2',3'-cyclic-nucleotide 3'-phosphodiesterase activity	NbS00011355g0012	NbS00011355g0013	NbS00026606g0015	NbS00047431g0002	NbS00011470g0001
GO:0004124	MF:cysteine synthase activity	NbS00015133g0021	NbS00055425g0003	NbS00058299g0004	NbS00018786g0017	NbS00042487g0003	NbS00020130g0010	NbS00014855g0015	NbS00017751g0013	NbS00026146g0008
GO:0004125	MF:L-seryl-tRNASec selenium transferase activity	NbS00000986g0010	NbS00044448g0007	NbS00034586g0007	NbS00023151g0005	NbS00000815g0010
GO:0004128	MF:cytochrome-b5 reductase activity, acting on NAD(P)H	NbS00011186g0004	NbS00001734g0010
GO:0004129	MF:cytochrome-c oxidase activity	NbS00037188g0003	NbS00004295g0014	NbS00022319g0010	NbS00001319g0014	NbS00022570g0003	NbS00033166g0003	NbS00016041g0041	NbS00020556g0029	NbS00020556g0033	NbS00020556g0030	NbS00020556g0031	NbS00006477g0007	NbS00030862g0001	NbS00028044g0018	NbS00021263g0002	NbS00006023g0002	NbS00039768g0013	NbS00048969g0002	NbS00008248g0003	NbS00034642g0004	NbS00029409g0001	NbS00003204g0001
GO:0004130	MF:cytochrome-c peroxidase activity	NbS00014775g0023	NbS00010736g0008	NbS00029617g0008	NbS00018810g0008	NbS00050872g0004	NbS00008151g0013
GO:0004134	MF:4-alpha-glucanotransferase activity	NbS00046986g0006	NbS00032299g0005	NbS00001671g0019	NbS00002352g0003	NbS00007021g0001	NbS00018143g0004	NbS00002352g0007
GO:0004138	MF:deoxyguanosine kinase activity	NbS00035710g0011
GO:0004140	MF:dephospho-CoA kinase activity	NbS00056599g0009	NbS00010441g0002
GO:0004142	MF:diacylglycerol cholinephosphotransferase activity	NbS00038236g0009	NbS00030056g0009	NbS00048729g0002	NbS00012413g0017
GO:0004143	MF:diacylglycerol kinase activity	NbS00002440g0008	NbS00008692g0009	NbS00007087g0001	NbS00011051g0001	NbS00025909g0004	NbS00018163g0011	NbS00033519g0011	NbS00055226g0002	NbS00011498g0002
GO:0004144	MF:diacylglycerol O-acyltransferase activity	NbS00002393g0008	NbS00005804g0005	NbS00017182g0004	NbS00013327g0008	NbS00048437g0008
GO:0004149	MF:dihydrolipoyllysine-residue succinyltransferase activity	NbS00000171g0004	NbS00012322g0004	NbS00014187g0002
GO:0004150	MF:dihydroneopterin aldolase activity	NbS00006770g0001	NbS00057738g0006
GO:0004151	MF:dihydroorotase activity	NbS00033660g0001
GO:0004156	MF:dihydropteroate synthase activity	NbS00058611g0006	NbS00038800g0006
GO:0004157	MF:dihydropyrimidinase activity	NbS00054351g0002	NbS00012956g0016
GO:0004160	MF:dihydroxy-acid dehydratase activity	NbS00016903g0016	NbS00045179g0016
GO:0004163	MF:diphosphomevalonate decarboxylase activity	NbS00008868g0011	NbS00010403g0002	NbS00002537g0008
GO:0004164	MF:diphthine synthase activity	NbS00004638g0018
GO:0004165	MF:dodecenoyl-CoA delta-isomerase activity	NbS00006118g0004	NbS00025258g0001	NbS00047825g0004
GO:0004167	MF:dopachrome isomerase activity	NbS00032117g0012	NbS00011157g0014	NbS00057914g0012
GO:0004169	MF:dolichyl-phosphate-mannose-protein mannosyltransferase activity	NbS00001152g0011	NbS00001276g0003	NbS00029806g0012	NbS00037620g0008
GO:0004175	MF:endopeptidase activity	NbS00028575g0006	NbS00048446g0001	NbS00008598g0008	NbS00028934g0007	NbS00001524g0009	NbS00002652g0001	NbS00018736g0012	NbS00001712g0020	NbS00045688g0010	NbS00044751g0017	NbS00036419g0008	NbS00008684g0021	NbS00045746g0008	NbS00008897g0019	NbS00004643g0009	NbS00010740g0009	NbS00013369g0002	NbS00008101g0021	NbS00034811g0011	NbS00029990g0005	NbS00018583g0005	NbS00046710g0016	NbS00015655g0017	NbS00006204g0010	NbS00000824g0007	NbS00003340g0007	NbS00029577g0007	NbS00043764g0009	NbS00013228g0016	NbS00041328g0009	NbS00041405g0012	NbS00013747g0007	NbS00016436g0001	NbS00017089g0013	NbS00011622g0010	NbS00002498g0003	NbS00021235g0008	NbS00004708g0014	NbS00019331g0002	NbS00007751g0004	NbS00012997g0014	NbS00009548g0005	NbS00004642g0008	NbS00017628g0002	NbS00039272g0015	NbS00014602g0010	NbS00002505g0006	NbS00029689g0001	NbS00007460g0008	NbS00036568g0002	NbS00017275g0009	NbS00021840g0003	NbS00013127g0023	NbS00030016g0005	NbS00053635g0009	NbS00033881g0001	NbS00041328g0002	NbS00010796g0006	NbC25574164g0001
GO:0004176	MF:ATP-dependent peptidase activity	NbS00005324g0013	NbS00016447g0006	NbS00014957g0001	NbS00047023g0003	NbS00059076g0004	NbS00029765g0015	NbS00004050g0010	NbS00011547g0007	NbS00002008g0010	NbS00033574g0005	NbS00017399g0001	NbS00028035g0009	NbS00023686g0020	NbS00015416g0017	NbS00006039g0024	NbS00022130g0003	NbS00049556g0004	NbS00013293g0010	NbS00042527g0008	NbS00033141g0006	NbS00010647g0005	NbS00010647g0008	NbS00011701g0014	NbS00024074g0004	NbS00037800g0004	NbS00017400g0010	NbS00017400g0001	NbS00015215g0002	NbS00004029g0020	NbS00014876g0014	NbS00024131g0006	NbS00031159g0001	NbC24041694g0001	NbC23903334g0001	NbC25032573g0001	NbC25381325g0002	NbC23917119g0001
GO:0004181	MF:metallocarboxypeptidase activity	NbS00035415g0010	NbS00039863g0003
GO:0004185	MF:serine-type carboxypeptidase activity	NbS00022963g0016	NbS00020048g0015	NbS00009289g0005	NbS00008717g0002	NbS00008717g0001	NbS00022388g0009	NbS00003382g0007	NbS00061295g0004	NbS00000400g0005	NbS00045183g0004	NbS00015514g0004	NbS00015514g0002	NbS00024397g0006	NbS00005982g0008	NbS00060255g0003	NbS00017399g0020	NbS00050860g0001	NbS00050860g0002	NbS00022902g0017	NbS00006831g0014	NbS00030940g0009	NbS00018169g0009	NbS00018169g0011	NbS00025759g0004	NbS00019321g0020	NbS00034187g0001	NbS00009661g0007	NbS00019389g0006	NbS00025537g0004	NbS00000297g0013	NbC26325369g0001	NbS00019431g0025	NbS00019431g0026	NbS00017103g0005	NbS00002587g0006	NbC25907003g0004	NbS00034704g0005	NbS00000145g0010	NbS00030170g0013	NbS00000230g0011	NbS00035448g0004	NbS00005218g0017	NbS00015028g0005	NbS00003987g0012	NbS00003043g0005	NbS00025248g0009	NbS00038532g0002	NbS00011927g0003	NbS00003449g0001	NbS00006768g0001	NbS00016274g0001	NbS00021241g0001	NbS00050411g0002
GO:0004190	MF:aspartic-type endopeptidase activity	NbS00035939g0004	NbS00050653g0003	NbS00028367g0004	NbS00061898g0006	NbS00030290g0016	NbS00005913g0001	NbS00027415g0010	NbS00018642g0005	NbS00010482g0006	NbS00031482g0006	NbS00009953g0012	NbS00039106g0001	NbS00019486g0006	NbS00031166g0010
GO:0004197	MF:cysteine-type endopeptidase activity	NbS00009120g0006	NbS00015021g0011	NbS00057339g0009	NbS00018132g0024	NbS00014783g0006	NbS00015388g0006	NbS00037188g0008	NbS00013690g0016	NbS00013690g0013	NbS00013690g0015	NbS00013690g0010	NbS00024996g0017	NbS00028900g0005	NbS00028900g0004	NbS00010435g0011	NbS00032309g0011	NbS00003580g0006	NbS00008807g0001	NbS00020087g0012	NbS00040834g0005	NbS00018914g0020	NbS00003179g0007	NbS00052496g0024	NbS00000514g0003	NbS00038176g0009	NbS00003110g0006	NbS00040506g0007	NbS00044723g0008	NbS00021412g0002	NbS00038670g0006	NbS00013799g0013	NbS00025677g0026	NbS00024264g0015	NbS00019994g0012	NbS00010607g0023	NbS00009057g0010	NbS00057559g0007	NbS00056162g0007	NbS00024563g0001	NbS00060957g0001	NbS00032670g0016	NbS00005049g0005	NbS00011068g0005	NbS00013920g0004	NbS00007930g0001	NbS00027957g0006	NbS00019173g0013	NbS00027278g0001	NbS00014627g0005	NbS00016637g0009	NbS00016538g0010	NbS00006859g0025	NbS00006859g0026	NbS00014735g0033	NbS00014735g0034	NbS00005031g0013	NbS00059924g0005	NbS00044895g0007	NbS00025385g0005	NbS00016854g0010	NbS00043295g0009	NbS00043295g0011	NbS00043295g0002	NbS00001164g0003	NbS00017574g0006	NbS00004414g0011	NbS00049236g0008	NbS00015219g0010	NbS00058271g0002	NbS00016882g0029	NbS00016882g0034	NbS00016882g0026	NbS00009882g0003	NbS00000844g0011	NbS00000844g0013	NbS00016903g0017	NbS00059994g0003	NbS00002880g0012	NbS00022711g0003	NbS00005228g0009	NbS00060516g0005	NbS00003530g0018	NbS00007974g0010	NbS00016903g0003	NbS00059670g0001	NbS00003485g0006	NbC23990513g0001	NbS00039853g0001
GO:0004221	nan:nan	NbS00059242g0009	NbS00051044g0002	NbS00014826g0005	NbS00036244g0013	NbS00010974g0014	NbC25840944g0001	NbS00002723g0014	NbS00016456g0008	NbS00060816g0005
GO:0004222	MF:metalloendopeptidase activity	NbS00052520g0001	NbS00027809g0005	NbS00024876g0004	NbS00003646g0001	NbS00010029g0008	NbS00010029g0009	NbS00011820g0007	NbS00000814g0005	NbS00038870g0021	NbS00014717g0003	NbS00060094g0003	NbS00049267g0007	NbS00000941g0009	NbS00020742g0012	NbS00017029g0003	NbS00011015g0025	NbS00028364g0003	NbS00015162g0013	NbS00011539g0001	NbS00014580g0018	NbS00013980g0014	NbS00020933g0005	NbS00021642g0003	NbS00010180g0001	NbS00028184g0005	NbS00004167g0006	NbS00019551g0012	NbS00017992g0002
GO:0004252	MF:serine-type endopeptidase activity	NbS00029360g0001	NbS00008079g0002	NbS00016367g0001	NbS00016367g0002	NbS00009728g0003	NbS00026992g0027	NbS00026992g0026	NbS00033716g0002	NbS00018447g0010	NbS00034161g0009	NbS00004915g0008	NbS00014176g0002	NbS00060656g0001	NbS00060656g0004	NbS00012460g0006	NbS00024346g0016	NbS00043179g0016	NbS00001236g0024	NbS00001236g0045	NbS00028588g0001	NbS00018292g0015	NbS00032404g0010	NbS00032404g0005	NbS00006312g0012	NbS00004055g0003	NbS00000671g0005	NbS00015438g0006	NbS00010879g0024	NbC23915109g0001	NbS00061387g0003	NbS00044868g0006	NbS00000393g0021	NbS00002612g0020	NbS00021514g0030	NbS00014704g0009	NbS00029457g0010	NbS00020528g0012	NbS00020468g0015	NbS00020468g0006	NbS00018914g0013	NbS00018914g0017	NbS00008530g0002	NbS00029129g0005	NbS00028328g0001	NbS00028328g0003	NbS00028328g0005	NbS00028328g0004	NbS00008422g0005	NbS00039246g0005	NbS00019460g0003	NbS00019460g0011	NbS00004854g0005	NbS00004852g0009	NbS00050710g0003	NbS00027690g0029	NbC24038656g0001	NbS00009996g0027	NbS00052365g0008	NbS00060094g0003	NbS00036596g0013	NbS00029372g0008	NbS00016520g0009	NbS00001986g0010	NbS00001986g0034	NbS00001986g0035	NbS00030446g0004	NbS00023854g0002	NbS00017924g0006	NbS00004171g0014	NbS00033479g0016	NbS00017912g0001	NbS00017912g0002	NbS00017912g0003	NbS00036349g0011	NbS00036349g0009	NbS00025163g0002	NbS00025163g0003	NbS00008904g0014	NbS00008904g0013	NbS00013262g0006	NbS00025622g0003	NbS00016115g0014	NbS00006039g0017	NbS00031547g0003	NbS00017221g0014	NbS00017221g0012	NbS00001673g0009	NbS00025367g0009	NbS00013920g0003	NbS00027195g0013	NbS00027195g0006	NbS00016893g0007	NbS00016893g0004	NbS00026520g0006	NbS00021903g0002	NbS00005824g0001	NbS00018226g0008	NbS00019637g0001	NbS00034193g0008	NbS00014580g0018	NbS00020531g0005	NbS00022857g0008	NbS00003910g0012	NbS00059269g0003	NbS00059269g0002	NbS00042064g0005	NbS00004687g0002	NbS00003430g0014	NbS00023562g0010	NbS00060293g0007	NbS00060293g0005	NbS00060293g0008	NbS00015439g0005	NbS00017586g0002	NbS00017586g0009	NbS00053101g0008	NbS00020869g0021	NbS00039059g0002	NbS00056039g0006	NbS00017461g0012	NbS00011047g0007	NbS00023607g0022	NbS00045701g0004	NbS00024139g0003	NbS00019855g0001	NbS00017301g0011	NbS00000847g0011	NbS00000847g0023	NbS00000847g0022	NbS00010180g0001	NbS00023513g0009	NbS00052589g0007	NbS00054116g0012	NbS00008444g0012	NbS00004167g0006	NbS00038168g0012	NbS00001731g0013	NbS00055564g0006	NbS00014964g0014	NbS00007287g0002	NbS00046532g0005	NbS00044521g0001	NbS00047906g0001	NbC23592397g0001	NbC23829173g0001	NbS00017135g0002	NbC24441862g0001	NbS00016184g0004	NbS00025726g0001	NbS00020700g0001	NbS00018845g0001	NbS00006185g0001	NbS00002077g0001	NbS00050774g0002	NbS00000393g0007	NbS00018914g0010	NbC25837007g0001	NbS00019460g0004	NbS00016159g0003	NbS00000894g0003	NbS00006630g0005
GO:0004300	MF:enoyl-CoA hydratase activity	NbS00018357g0005	NbS00046426g0004	NbS00038262g0007	NbS00027093g0004	NbS00018742g0017
GO:0004301	MF:epoxide hydrolase activity	NbS00020345g0006	NbS00036963g0006	NbS00021944g0005	NbS00003542g0009	NbS00003542g0008	NbS00030870g0007	NbS00044793g0003	NbS00020801g0017	NbS00055269g0008	NbS00055269g0007	NbS00016654g0014	NbS00011558g0007	NbS00034120g0014	NbS00005333g0005	NbS00041932g0003	NbS00018563g0001
GO:0004303	MF:estradiol 17-beta-dehydrogenase activity	NbS00042972g0004	NbS00055674g0012	NbS00016499g0003
GO:0004305	MF:ethanolamine kinase activity	NbS00014987g0009
GO:0004306	MF:ethanolamine-phosphate cytidylyltransferase activity	NbS00006556g0003	NbS00013941g0004	NbS00050070g0008	NbS00013901g0014	NbS00010151g0010	NbS00011147g0006	NbS00011489g0004
GO:0004310	MF:farnesyl-diphosphate farnesyltransferase activity	NbS00008143g0007	NbS00041207g0006	NbS00016433g0002
GO:0004311	MF:farnesyltranstransferase activity	NbS00008360g0001	NbS00008360g0003	NbS00008360g0002	NbS00026057g0001	NbS00013191g0001	NbS00013099g0001	NbS00000908g0003	NbS00002366g0001	NbS00058620g0003	NbS00033364g0013	NbS00055038g0012	NbS00000683g0008	NbS00023856g0004
GO:0004315	MF:3-oxoacyl-[acyl-carrier-protein] synthase activity	NbS00002820g0010	NbS00003243g0003	NbS00001834g0011	NbS00008603g0004	NbS00001369g0001	NbS00011906g0010	NbS00041069g0001	NbS00008194g0009	NbS00033926g0004	NbS00019983g0006	NbS00037550g0004	NbS00018217g0005
GO:0004322	MF:ferroxidase activity	NbS00001355g0011	NbS00000573g0012	NbS00037632g0012	NbS00031521g0014	NbS00031521g0013	NbS00028208g0003	NbS00016614g0004	NbS00012753g0001	NbS00057694g0001	NbS00015614g0003	NbS00003512g0006	NbS00002398g0007	NbS00017986g0008	NbS00021409g0012	NbS00027666g0006	NbS00032343g0005	NbS00050684g0002	NbS00021606g0005	NbS00003481g0009	NbS00001411g0005	NbS00033552g0007	NbS00029892g0006	NbS00029892g0002	NbS00021978g0005	NbS00004502g0008	NbS00032094g0015	NbS00032094g0019	NbS00001717g0003	NbS00011329g0001	NbS00011329g0008	NbS00038440g0001	NbC24762244g0001	NbS00029266g0009	NbS00010880g0017	NbS00020569g0019	NbS00005430g0007	NbS00002052g0009	NbS00035800g0005	NbS00013494g0012	NbS00024488g0003	NbS00040594g0015	NbS00008318g0008
GO:0004325	MF:ferrochelatase activity	NbS00028389g0023	NbS00018384g0011
GO:0004326	MF:tetrahydrofolylpolyglutamate synthase activity	NbS00017412g0010	NbS00059037g0005	NbS00059037g0004	NbS00003467g0013	NbS00009539g0006	NbS00004562g0017	NbS00002483g0001
GO:0004328	MF:formamidase activity	NbS00019313g0011	NbS00012795g0016
GO:0004331	MF:fructose-2,6-bisphosphate 2-phosphatase activity	NbS00015988g0003
GO:0004335	MF:galactokinase activity	NbS00005008g0012	NbS00028361g0007	NbS00043991g0003	NbS00034707g0017	NbS00023719g0005	NbS00009571g0004	NbS00031000g0004	NbS00050083g0013	NbS00037492g0014	NbS00009541g0006	NbS00033687g0001	NbS00000397g0001	NbC25898041g0001	NbS00048817g0001
GO:0004338	MF:glucan exo-1,3-beta-glucosidase activity	NbS00050731g0001	NbS00010902g0012	NbS00026448g0002	NbS00022136g0022	NbS00015000g0012	NbS00018150g0011	NbS00012456g0004	NbS00033622g0002	NbS00036637g0003	NbS00018339g0001
GO:0004340	MF:glucokinase activity	NbS00011327g0004	NbC26121466g0003	NbS00000426g0010	NbS00061181g0004	NbS00011789g0011	NbS00025795g0007	NbS00005880g0006	NbS00009112g0011	NbS00055412g0007	NbS00031268g0009	NbS00005999g0002	NbS00036715g0003
GO:0004343	MF:glucosamine 6-phosphate N-acetyltransferase activity	NbS00010543g0001	NbS00058851g0001	NbS00043563g0001
GO:0004345	MF:glucose-6-phosphate dehydrogenase activity	NbS00006997g0001	NbS00007566g0014	NbS00008173g0004	NbS00016106g0016	NbS00011234g0004	NbC23294119g0001
GO:0004347	MF:glucose-6-phosphate isomerase activity	NbS00025267g0007	NbS00016856g0010	NbS00002808g0027	NbS00015167g0017
GO:0004349	MF:glutamate 5-kinase activity	NbS00022823g0015	NbS00031124g0007	NbS00031124g0008	NbS00058693g0008	NbS00058693g0007
GO:0004351	MF:glutamate decarboxylase activity	NbS00010633g0004	NbS00023745g0003	NbS00017572g0002	NbS00017572g0023	NbS00010182g0009
GO:0004353	MF:glutamate dehydrogenase [NAD(P)+] activity	NbS00024284g0007	NbS00057123g0005	NbS00002940g0011	NbS00022480g0017	NbS00014735g0031	NbS00060135g0008	NbS00005885g0006
GO:0004356	MF:glutamate-ammonia ligase activity	NbS00031967g0008	NbS00017344g0018	NbS00040133g0004
GO:0004357	MF:glutamate-cysteine ligase activity	NbS00057465g0001	NbS00059271g0006
GO:0004358	MF:glutamate N-acetyltransferase activity	NbS00013345g0014	NbS00005802g0007	NbS00025117g0002	NbS00000302g0006
GO:0004362	MF:glutathione-disulfide reductase activity	NbS00010425g0001	NbS00023957g0008
GO:0004363	MF:glutathione synthase activity	NbS00047851g0010	NbS00004569g0024
GO:0004364	MF:glutathione transferase activity	NbS00016898g0011	NbS00016898g0014	NbS00016898g0023	NbS00016898g0018	NbS00012745g0008	NbS00015207g0021	NbS00019895g0011	NbS00019895g0012	NbS00059858g0005	NbS00017446g0003	NbS00032921g0014	NbS00032444g0002	NbS00059253g0004	NbS00038860g0016	NbS00019085g0003	NbS00046058g0001	NbS00059105g0003	NbS00039302g0003	NbS00001694g0006	NbS00001694g0008	NbC26110023g0004	NbS00003017g0007	NbS00006836g0003	NbS00055160g0004	NbS00055160g0005	NbS00007010g0009	NbS00003951g0013	NbS00003951g0016	NbS00003891g0005	NbS00037955g0010	NbS00002272g0007	NbS00001370g0019	NbS00046802g0016	NbS00005007g0008	NbS00046473g0016	NbS00010209g0001	NbS00049661g0007	NbS00049661g0003	NbS00005953g0025	NbS00005953g0016	NbS00005953g0028	NbS00025516g0010	NbS00050910g0003	NbS00036480g0009	NbS00019697g0007	NbS00040137g0008	NbS00062047g0006	NbS00038157g0007	NbS00005272g0004	NbS00011784g0006	NbS00011636g0016	NbS00013685g0019	NbC25288816g0001	NbS00026406g0003	NbS00000381g0003	NbS00007405g0003
GO:0004365	MF:glyceraldehyde-3-phosphate dehydrogenase (NAD+) (phosphorylating) activity	NbS00011819g0005	NbS00011813g0009	NbS00013366g0004	NbS00014820g0003	NbS00051571g0011	NbS00046097g0008	NbS00008706g0019	NbS00007240g0005	NbS00007070g0009	NbS00005976g0007	NbS00029815g0004	NbS00011334g0006	NbS00019521g0023	NbS00009476g0002
GO:0004366	MF:glycerol-3-phosphate O-acyltransferase activity	NbS00053751g0006	NbS00033104g0023	NbS00040601g0015	NbS00030477g0012	NbS00038433g0007	NbS00015710g0009	NbS00050746g0011	NbS00022056g0002	NbS00022056g0001	NbS00033608g0014	NbS00009358g0004	NbS00035503g0003	NbC23321587g0001	NbS00018299g0003
GO:0004367	MF:glycerol-3-phosphate dehydrogenase [NAD+] activity	NbS00025861g0011	NbS00003490g0014	NbS00005094g0007	NbS00009065g0010	NbS00038244g0004	NbS00005167g0011	NbS00004562g0011
GO:0004368	MF:glycerol-3-phosphate dehydrogenase (quinone) activity	NbS00010617g0014	NbS00015876g0008
GO:0004371	MF:glycerone kinase activity	NbS00006272g0027	NbS00007478g0016
GO:0004372	MF:glycine hydroxymethyltransferase activity	NbS00009455g0005	NbS00009455g0006	NbS00009455g0007	NbS00010323g0010	NbS00009739g0005	NbS00042478g0005	NbS00012972g0007	NbS00010831g0013	NbS00047057g0006	NbS00011304g0014	NbS00027670g0006	NbS00046993g0004	NbS00012020g0003	NbC23521239g0001
GO:0004373	MF:glycogen (starch) synthase activity	NbS00024996g0001	NbS00008560g0016	NbS00008560g0015	NbS00033752g0005	NbS00037888g0003	NbS00016941g0002
GO:0004375	MF:glycine dehydrogenase (decarboxylating) activity	NbS00039057g0010	NbS00022684g0008	NbS00031624g0018	NbS00018339g0012	NbS00007101g0012	NbS00013023g0001	NbC23540242g0001
GO:0004378	MF:GDP-Man:Man1GlcNAc2-PP-Dol alpha-1,3-mannosyltransferase activity	NbS00023902g0009	NbS00044790g0006	NbS00002150g0024
GO:0004379	MF:glycylpeptide N-tetradecanoyltransferase activity	NbS00009042g0003	NbS00043925g0004	NbS00043925g0003	NbS00007314g0004	NbS00006310g0001	NbS00006311g0034
GO:0004382	MF:guanosine-diphosphatase activity	NbS00032151g0007
GO:0004385	MF:guanylate kinase activity	NbS00009483g0001
GO:0004386	MF:helicase activity	NbS00060757g0003	NbS00005904g0007	NbS00022465g0010	NbS00022465g0003	NbS00022465g0004	NbS00021696g0014	NbS00021696g0013	NbS00010363g0012	NbS00010363g0011	NbS00013715g0012	NbS00027986g0004	NbS00023743g0001	NbS00028764g0001	NbS00048451g0001	NbS00002178g0002	NbS00003020g0011	NbS00020396g0001	NbS00013005g0001	NbS00032727g0004	NbS00024104g0012	NbS00015594g0006	NbS00022934g0002	NbS00023339g0001	NbS00028209g0003
GO:0004392	MF:heme oxygenase (decyclizing) activity	NbS00031948g0007	NbS00002296g0006
GO:0004397	MF:histidine ammonia-lyase activity	NbS00008598g0003	NbS00008598g0002	NbS00025706g0002	NbS00024854g0004	NbS00008842g0012	NbS00004018g0009	NbS00004018g0002	NbS00007038g0001	NbS00018748g0005	NbS00018748g0004	NbC24222145g0002	NbS00004090g0013	NbS00004090g0005	NbS00013564g0017	NbC23581370g0001
GO:0004398	MF:histidine decarboxylase activity	NbS00019001g0005	NbS00005670g0004
GO:0004399	MF:histidinol dehydrogenase activity	NbS00045340g0004	NbS00008237g0002	NbS00022037g0017	NbS00020432g0013
GO:0004400	MF:histidinol-phosphate transaminase activity	NbS00041035g0003	NbS00003318g0014
GO:0004402	MF:histone acetyltransferase activity	NbS00028276g0006	NbS00007662g0016	NbS00043925g0025	NbS00025643g0010	NbS00029872g0006	NbS00012202g0008	NbS00020839g0005	NbS00025642g0012	NbS00006966g0011	NbS00014403g0006	NbS00020790g0010	NbS00030632g0004	NbS00005463g0006	NbS00014576g0007	NbS00047836g0014	NbS00040712g0009	NbS00018940g0021	NbS00019534g0001	NbS00015431g0006	NbC24010665g0001	NbS00009634g0003
GO:0004407	MF:histone deacetylase activity	NbS00009170g0016	NbS00026102g0007	NbS00007131g0009
GO:0004409	MF:homoaconitate hydratase activity	NbS00029861g0020	NbS00029861g0019	NbS00027741g0022	NbS00054552g0008	NbS00041605g0001	NbS00020056g0005	NbS00009119g0010	NbS00028579g0004	NbS00041605g0003
GO:0004412	MF:homoserine dehydrogenase activity	NbS00005352g0004	NbS00013770g0009	NbS00004694g0008	NbS00015664g0012
GO:0004413	MF:homoserine kinase activity	NbS00037341g0005	NbS00021016g0003	NbS00026321g0001	NbS00024468g0002	NbS00013879g0015	NbS00035117g0003	NbS00001765g0013
GO:0004416	MF:hydroxyacylglutathione hydrolase activity	NbS00010311g0003	NbS00019529g0010	NbS00001379g0021	NbS00011949g0004	NbS00001397g0003	NbS00031611g0003	NbS00024807g0001
GO:0004418	MF:hydroxymethylbilane synthase activity	NbS00001612g0014	NbS00016409g0001	NbS00050322g0003	NbS00007270g0013
GO:0004419	MF:hydroxymethylglutaryl-CoA lyase activity	NbS00018686g0003	NbS00049974g0004
GO:0004421	MF:hydroxymethylglutaryl-CoA synthase activity	NbS00017912g0014	NbS00015135g0014	NbS00014906g0005	NbS00056160g0003	NbC24996353g0001
GO:0004424	MF:imidazoleglycerol-phosphate dehydratase activity	NbS00060962g0004	NbS00055396g0010	NbC25826321g0003	NbC24055048g0001	NbS00002451g0001
GO:0004425	MF:indole-3-glycerol-phosphate synthase activity	NbS00015669g0008	NbS00025979g0010	NbS00024886g0004	NbS00056244g0001
GO:0004427	MF:inorganic diphosphatase activity	NbS00010297g0007	NbS00050695g0009	NbS00029386g0011	NbS00031254g0003	NbS00056349g0001	NbS00049291g0004	NbS00029944g0011	NbS00016215g0013	NbS00043378g0007	NbS00040004g0002	NbS00057877g0003	NbS00058988g0001
GO:0004428	nan:nan	NbS00021299g0007	NbS00017550g0013	NbS00000898g0009	NbS00019214g0001	NbS00028709g0001	NbS00022315g0002	NbS00000760g0005	NbS00017067g0002	NbS00007901g0002	NbS00043278g0014	NbS00017378g0004	NbC25031809g0001	NbS00006645g0001	NbS00015502g0003	NbS00017571g0016	NbS00033327g0002	NbS00035853g0002	NbS00035853g0005	NbS00022333g0002	NbS00008805g0002
GO:0004430	MF:1-phosphatidylinositol 4-kinase activity	NbS00040450g0004	NbS00007618g0010	NbS00010007g0020	NbS00010007g0019
GO:0004435	MF:phosphatidylinositol phospholipase C activity	NbS00043363g0004	NbS00001600g0012	NbS00015391g0005
GO:0004437	nan:nan	NbS00029460g0001	NbS00023067g0015	NbS00005744g0016	NbS00017011g0015	NbS00017011g0013	NbS00024407g0010	NbS00015845g0001	NbS00024841g0003	NbS00006272g0028	NbS00010908g0003	NbS00017885g0003	NbS00020617g0006	NbS00046638g0001	NbS00031795g0003	NbS00010775g0008	NbS00051434g0001	NbS00033646g0012	NbS00047452g0011	NbS00033068g0010	NbS00044264g0008	NbS00010700g0001	NbS00044932g0004	NbS00031199g0009	NbS00006998g0030	NbS00009567g0004	NbS00007942g0011	NbS00003864g0009	NbS00045270g0001	NbC25318866g0001
GO:0004439	MF:phosphatidylinositol-4,5-bisphosphate 5-phosphatase activity	NbS00033699g0008	NbS00012784g0014	NbS00006116g0020	NbS00011641g0008	NbS00009283g0020	NbS00004926g0007	NbS00017956g0024
GO:0004445	MF:inositol-polyphosphate 5-phosphatase activity	NbS00027672g0010	NbS00005087g0013	NbS00019795g0017	NbS00011379g0014	NbS00011379g0013	NbS00035810g0001
GO:0004449	MF:isocitrate dehydrogenase (NAD+) activity	NbS00012736g0014	NbS00020258g0029	NbS00023211g0002
GO:0004450	MF:isocitrate dehydrogenase (NADP+) activity	NbS00020870g0004	NbS00023296g0014
GO:0004451	MF:isocitrate lyase activity	NbS00005951g0007	NbS00054423g0003	NbS00031244g0004	NbS00031244g0002	NbS00003806g0010	NbS00003806g0002	NbS00035019g0004	NbS00018678g0001
GO:0004452	MF:isopentenyl-diphosphate delta-isomerase activity	NbS00000408g0001	NbS00007783g0007	NbS00000781g0016	NbS00035118g0001
GO:0004459	MF:L-lactate dehydrogenase activity	NbS00042051g0003	NbS00028291g0010
GO:0004462	MF:lactoylglutathione lyase activity	NbS00022865g0007	NbS00021538g0003	NbS00014152g0001	NbS00012416g0005	NbS00025550g0013	NbS00014575g0011	NbS00059011g0002	NbS00027936g0012	NbS00015348g0008	NbS00000955g0011	NbS00047109g0004	NbS00041187g0002	NbS00025619g0001	NbS00038775g0008	NbS00037067g0003	NbS00003054g0019	NbS00005202g0003	NbS00027117g0004	NbS00047227g0003
GO:0004467	MF:long-chain fatty acid-CoA ligase activity	NbS00010902g0015	NbS00018793g0010	NbS00042261g0005	NbC26144735g0003	NbS00053377g0004	NbS00000522g0013	NbS00034939g0010	NbS00027577g0010	NbS00003746g0008	NbS00055075g0006	NbS00027239g0008	NbS00011784g0002	NbS00019858g0012	NbS00011636g0021	NbS00029054g0007	NbS00017750g0004	NbS00022852g0001	NbS00001289g0022	NbS00014682g0002	NbC24291285g0001
GO:0004473	MF:malate dehydrogenase (decarboxylating) (NADP+) activity	NbS00033312g0006	NbS00027609g0007	NbS00000009g0010	NbS00001930g0004	NbS00017284g0011	NbS00017284g0012
GO:0004474	MF:malate synthase activity	NbS00007904g0033	NbS00046823g0008
GO:0004475	MF:mannose-1-phosphate guanylyltransferase activity	NbS00029112g0003	NbS00039976g0002	NbS00003774g0005	NbS00008679g0003	NbS00033611g0005
GO:0004476	MF:mannose-6-phosphate isomerase activity	NbS00003534g0013	NbS00012676g0009	NbS00038164g0006	NbS00034790g0001	NbS00003816g0021	NbS00023248g0008	NbS00038044g0001
GO:0004478	MF:methionine adenosyltransferase activity	NbS00001801g0002	NbS00010496g0002	NbS00014416g0001	NbC24523087g0002	NbS00040718g0001
GO:0004482	MF:mRNA (guanine-N7-)-methyltransferase activity	NbS00018488g0016	NbS00010827g0016	NbS00018241g0001
GO:0004484	MF:mRNA guanylyltransferase activity	NbS00018687g0006	NbS00051929g0003	NbS00041625g0001
GO:0004485	MF:methylcrotonoyl-CoA carboxylase activity	NbS00061587g0004	NbS00034204g0015
GO:0004487	MF:methylenetetrahydrofolate dehydrogenase (NAD+) activity	NbS00006963g0003
GO:0004488	MF:methylenetetrahydrofolate dehydrogenase (NADP+) activity	NbS00006963g0003
GO:0004489	MF:methylenetetrahydrofolate reductase (NAD(P)H) activity	NbS00022644g0010
GO:0004491	MF:methylmalonate-semialdehyde dehydrogenase (acylating) activity	NbS00049680g0010	NbS00024307g0010	NbS00024307g0011	NbS00019737g0004	NbS00001113g0016	NbS00049680g0002
GO:0004493	MF:methylmalonyl-CoA epimerase activity	NbS00002856g0006	NbS00022043g0007
GO:0004496	MF:mevalonate kinase activity	NbS00023398g0009	NbS00033121g0032
GO:0004497	MF:monooxygenase activity	NbS00001943g0009	NbS00038801g0009	NbS00009805g0006	NbS00002433g0005	NbS00005870g0001	NbS00005870g0002	NbS00057122g0004	NbS00044950g0010	NbS00007396g0007	NbS00007396g0006	NbS00042422g0004	NbS00029134g0009	NbS00007571g0009	NbS00039750g0012	NbS00009852g0006	NbS00036835g0007	NbS00013594g0008	NbS00013594g0022	NbS00035717g0014	NbS00049794g0006	NbS00044296g0003	NbS00029480g0003	NbS00059713g0003	NbC25747906g0002	NbS00005465g0005	NbS00004686g0004	NbS00046257g0003	NbS00031500g0013	NbS00020125g0009	NbS00007196g0014	NbC23755371g0001	NbC25400498g0001	NbS00023974g0001	NbS00001381g0002	NbC24128202g0001	NbS00055001g0001
GO:0004499	MF:N,N-dimethylaniline monooxygenase activity	NbS00011616g0009	NbS00014447g0008	NbS00055824g0011	NbS00050444g0005	NbS00016018g0019	NbS00012521g0004	NbS00024998g0004	NbS00002976g0002
GO:0004508	MF:steroid 17-alpha-monooxygenase activity	NbS00060341g0006	NbS00023707g0018	NbS00023707g0011	NbS00024840g0009	NbS00024994g0004	NbS00024994g0008
GO:0004514	MF:nicotinate-nucleotide diphosphorylase (carboxylating) activity	NbS00010637g0012	NbS00010372g0006
GO:0004515	MF:nicotinate-nucleotide adenylyltransferase activity	NbS00022015g0011	NbS00008671g0008	NbS00023476g0003
GO:0004516	MF:nicotinate phosphoribosyltransferase activity	NbS00035815g0011	NbS00003065g0016	NbS00018667g0004	NbS00029515g0001	NbS00024408g0001
GO:0004518	MF:nuclease activity	NbS00006730g0006	NbS00006731g0001	NbS00037653g0005	NbS00014914g0013	NbS00005931g0020	NbS00015034g0015	NbS00039046g0001	NbS00003771g0003	NbS00057725g0003	NbS00025466g0003	NbS00025466g0020	NbS00018356g0003	NbS00007247g0010	NbS00026822g0008	NbS00004464g0003	NbS00001181g0015	NbS00036218g0016	NbS00015034g0004	NbS00038453g0001
GO:0004519	MF:endonuclease activity	NbS00001001g0001	NbS00054918g0002	NbS00054918g0003	NbS00018079g0001	NbS00006003g0017	NbS00040356g0003	NbS00003200g0015	NbS00000126g0016	NbS00000126g0017	NbS00000126g0018	NbS00024629g0001	NbS00024629g0016	NbS00003176g0007	NbS00011108g0035	NbS00015675g0005	NbS00027811g0002	NbS00012913g0002	NbS00005818g0002	NbS00019339g0012	NbS00018922g0001	NbS00018922g0002	NbS00000404g0010	NbS00014368g0002	NbS00029737g0002	NbS00016178g0010	NbS00017829g0001	NbS00035733g0002	NbS00026487g0002	NbS00003057g0004	NbS00030186g0004	NbS00003056g0003	NbS00000091g0003	NbS00057942g0002	NbS00057942g0003	NbS00016300g0004	NbS00014392g0020	NbS00019106g0003	NbS00044079g0001	NbS00009975g0001	NbS00042661g0021	NbS00017758g0005	NbS00017758g0004	NbS00041494g0003	NbS00041494g0004	NbS00021832g0001	NbS00030679g0013	NbS00030679g0012	NbS00030679g0011	NbS00030679g0010	NbS00039010g0013	NbS00004312g0003	NbS00007055g0012	NbS00013243g0006	NbS00000929g0008	NbS00000929g0002	NbS00042547g0005	NbS00012101g0008	NbS00013959g0007	NbS00013959g0006	NbS00004363g0001	NbS00015466g0011	NbS00000799g0004	NbS00000799g0003	NbS00018348g0012	NbS00018348g0011	NbS00018348g0013	NbS00018446g0005	NbS00018446g0007	NbS00018446g0008	NbS00018446g0006	NbS00007141g0005	NbS00021298g0001	NbS00007789g0007	NbS00022436g0001	NbS00029900g0001	NbS00049217g0001	NbS00019561g0001	NbS00017617g0022	NbS00017617g0021	NbS00008391g0002	NbS00055337g0004	NbS00047808g0003	NbS00057000g0002	NbS00057000g0005	NbS00024857g0002	NbS00055650g0001	NbS00023463g0005	NbS00006296g0010	NbS00013948g0001	NbS00008675g0006	NbS00003490g0003	NbS00023219g0003	NbS00006689g0008	NbS00046227g0002	NbS00002255g0001	NbS00002255g0002	NbS00018788g0001	NbS00044300g0001	NbS00026647g0007	NbS00002458g0010	NbS00017126g0002	NbS00009606g0002	NbS00023871g0003	NbS00020706g0007	NbS00016351g0002	NbS00020779g0001	NbS00052015g0001	NbS00049793g0001	NbS00054376g0003	NbS00053078g0004	NbS00007200g0003	NbS00042248g0010	NbS00006224g0006	NbS00016839g0022	NbS00001048g0007	NbS00034831g0007	NbS00034831g0002	NbS00002109g0002	NbS00002109g0007	NbS00002109g0008	NbS00013490g0004	NbS00060401g0002	NbS00026116g0006	NbS00026116g0005	NbS00045592g0005	NbS00004311g0001	NbS00039295g0001	NbS00010666g0005	NbS00033889g0009	NbS00033889g0011	NbS00023055g0003	NbS00011509g0006	NbS00039082g0001	NbS00007853g0001	NbS00007853g0006	NbS00044912g0004	NbS00016527g0007	NbS00019031g0005	NbS00043192g0002	NbS00012636g0013	NbS00021406g0006	NbS00030192g0005	NbS00030192g0004	NbS00035775g0003	NbS00050092g0005	NbS00056966g0004	NbS00056966g0003	NbS00013675g0002	NbS00047522g0004	NbS00041702g0012	NbS00053470g0003	NbS00049465g0005	NbS00020764g0004	NbS00001482g0010	NbS00026973g0002	NbS00031141g0001	NbS00018870g0001	NbS00031468g0001	NbS00031468g0007	NbS00026762g0022	NbS00058177g0014	NbS00017757g0003	NbS00056034g0004	NbS00010543g0004	NbS00010543g0005	NbS00002684g0001	NbC26024791g0001	NbC26024791g0002	NbS00008857g0014	NbS00001056g0006	NbS00001056g0007	NbS00001056g0005	NbS00003677g0004	NbS00012648g0022	NbS00053041g0002	NbS00028027g0011	NbS00010382g0005	NbS00010382g0024	NbS00036789g0003	NbS00000229g0007	NbS00032171g0001	NbS00038337g0010	NbS00038337g0011	NbS00001788g0004	NbS00021875g0001	NbS00027869g0004	NbS00020262g0011	NbS00044226g0004	NbS00044226g0005	NbS00021377g0004	NbS00027178g0007	NbS00044612g0002	NbS00013215g0008	NbS00022100g0004	NbS00040515g0001	NbS00056245g0002	NbS00008458g0023	NbS00059402g0001	NbS00002790g0010	NbS00017296g0003	NbS00022904g0005	NbS00022904g0002	NbS00022904g0006	NbS00014058g0004	NbS00028172g0001	NbS00057057g0008	NbS00017812g0002	NbS00002524g0010	NbS00002524g0004	NbS00038210g0001	NbS00000673g0007	NbS00000877g0018	NbS00035419g0008	NbS00020601g0006	NbS00032545g0008	NbS00011278g0005	NbS00003904g0017	NbS00028422g0002	NbS00028422g0015	NbS00010229g0002	NbS00017431g0002	NbS00022214g0002	NbS00008861g0002	NbS00015232g0001	NbS00024222g0011	NbS00046720g0008	NbS00030615g0025	NbS00036048g0003	NbS00014192g0001	NbS00040712g0011	NbS00040712g0019	NbS00040712g0016	NbS00040712g0017	NbS00024721g0015	NbS00000206g0006	NbS00000206g0001	NbS00045835g0002	NbS00024104g0006	NbS00000223g0007	NbS00000223g0008	NbS00042070g0012	NbS00004264g0002	NbS00028845g0017	NbS00058851g0002	NbS00020851g0002	NbS00023521g0011	NbS00023521g0012	NbS00023521g0010	NbS00038544g0012	NbS00027406g0008	NbS00016633g0003	NbS00050091g0005	NbS00027220g0003	NbS00052203g0002	NbS00021449g0003	NbS00022021g0001	NbS00044767g0003	NbS00044767g0004	NbS00015017g0002	NbS00026136g0003	NbS00026136g0004	NbS00001415g0029	NbS00009585g0001	NbC25789814g0001	NbS00010235g0011	NbS00010235g0005	NbS00000718g0004	NbS00006301g0001	NbS00021543g0009	NbS00001377g0006	NbS00023618g0007	NbS00014327g0007	NbS00021580g0004	NbS00012234g0001	NbS00017387g0002	NbS00023368g0002	NbS00003215g0003	NbS00000283g0020	NbS00000389g0002	NbS00000389g0003	NbS00028373g0006	NbS00040427g0019	NbS00028043g0002	NbS00019714g0001	NbS00018261g0008	NbS00052991g0002	NbS00027633g0005	NbS00045881g0007	NbS00058442g0001	NbS00019818g0018	NbS00019818g0002	NbS00019818g0010	NbS00037701g0002	NbS00039233g0006	NbS00009251g0021	NbS00014254g0004	NbS00049386g0011	NbS00049386g0001	NbS00008330g0015	NbS00036166g0006	NbS00000260g0005	NbS00028297g0001	NbC23975443g0001	NbS00017878g0001	NbS00017878g0002	NbC23288956g0001	NbS00010113g0003	NbS00010113g0004	NbS00057276g0002	NbS00023433g0005	NbS00042984g0003	NbS00028964g0001	NbS00016100g0002	NbS00045244g0001	NbS00000260g0015	NbC24680907g0001	NbC23601447g0001	NbS00000426g0003	NbS00006365g0010	NbS00013243g0009	NbS00007098g0005	NbS00018446g0013	NbS00044300g0003	NbS00002458g0028	NbS00015847g0006	NbC24254036g0001	NbC24190676g0001	NbS00004850g0013	NbS00004850g0010	NbS00007307g0005	NbS00007307g0006	NbS00010686g0019	NbS00018941g0002	NbS00027223g0004	NbS00003215g0004	NbS00056941g0003
GO:0004521	MF:endoribonuclease activity	NbS00008124g0003	NbS00010892g0009	NbS00009410g0012	NbS00046966g0007	NbS00061535g0003	NbS00042608g0004	NbS00042608g0010	NbS00044848g0009	NbS00023313g0005	NbS00060471g0005	NbS00009206g0003	NbS00014593g0003	NbS00033844g0004	NbS00033844g0005	NbS00025086g0002
GO:0004522	MF:ribonuclease A activity	NbS00012365g0018	NbS00041142g0007	NbS00036509g0019	NbS00006384g0014	NbC24645317g0001	NbC24808003g0001	NbC24138440g0002	NbC23641713g0001	NbC23814427g0001
GO:0004523	MF:RNA-DNA hybrid ribonuclease activity	NbS00022620g0012	NbS00005067g0003	NbS00048379g0006	NbS00000136g0014	NbS00015236g0009	NbS00052309g0002	NbS00043004g0001	NbS00011669g0001	NbS00037653g0027	NbS00037973g0010	NbS00058999g0001	NbS00028871g0005	NbS00005891g0008	NbS00029417g0004	NbS00007868g0019	NbS00057691g0008	NbS00002434g0003	NbS00005437g0009	NbS00015179g0004	NbS00019363g0002	NbS00016968g0002	NbS00029218g0017	NbS00015871g0005	NbS00013317g0005	NbS00011062g0001	NbS00037639g0004	NbS00012117g0002	NbS00027764g0002	NbS00060777g0001	NbS00011380g0003	NbS00018284g0001	NbS00005575g0001	NbS00016856g0001	NbS00006562g0003	NbS00055527g0001	NbS00048124g0001	NbS00058641g0002	NbS00003884g0005	NbS00031887g0001	NbS00021254g0001	NbS00025979g0004	NbS00043380g0001	NbS00035001g0003	NbS00060009g0001	NbS00002731g0001	NbS00020316g0001	NbS00029429g0002	NbS00021769g0001	NbS00022997g0001	NbS00030098g0002	NbS00003039g0004	NbS00036282g0001	NbS00010489g0022	NbS00058920g0002	NbS00026508g0003	NbS00018705g0010	NbS00041775g0003	NbS00061435g0001	NbS00010365g0003
GO:0004525	MF:ribonuclease III activity	NbS00058044g0010	NbS00037790g0010	NbS00010357g0011	NbS00046711g0011	NbS00014676g0013
GO:0004526	MF:ribonuclease P activity	NbS00009456g0025	NbS00034682g0006	NbS00043567g0005	NbS00001192g0005	NbS00002150g0023
GO:0004528	MF:phosphodiesterase I activity	NbS00013861g0010	NbS00013861g0011	NbS00016725g0011
GO:0004534	MF:5'-3' exoribonuclease activity	NbS00021068g0004	NbS00050845g0004	NbS00007006g0002	NbS00012370g0001	NbS00001267g0001	NbS00000272g0006
GO:0004540	MF:ribonuclease activity	NbS00007030g0017	NbS00020348g0006	NbS00003893g0015	NbS00015071g0012	NbS00022154g0003	NbS00031302g0012	NbS00019781g0008	NbS00013427g0001	NbS00052177g0002
GO:0004550	MF:nucleoside diphosphate kinase activity	NbS00059640g0003	NbS00024035g0006	NbS00002287g0007
GO:0004553	MF:hydrolase activity, hydrolyzing O-glycosyl compounds	NbS00022963g0015	NbS00043355g0001	NbS00001685g0019	NbS00025801g0001	NbS00002710g0023	NbS00025979g0014	NbS00029211g0005	NbS00001592g0014	NbS00008487g0003	NbS00003616g0017	NbS00011131g0011	NbS00023184g0010	NbS00049482g0007	NbS00006092g0007	NbC26128803g0001
GO:0004555	MF:alpha,alpha-trehalase activity	NbS00006960g0004	NbS00014920g0009
GO:0004556	MF:alpha-amylase activity	NbS00013584g0007	NbS00014867g0006	NbS00028221g0016	NbS00004077g0003	NbS00061688g0004	NbS00026862g0006	NbS00011269g0004	NbS00032415g0010	NbS00013723g0020	NbS00012372g0001	NbS00034021g0007	NbS00046062g0002
GO:0004557	MF:alpha-galactosidase activity	NbS00000430g0009	NbS00003907g0006	NbS00006909g0017	NbS00058479g0007	NbS00020116g0008	NbS00003269g0011	NbS00040758g0004
GO:0004558	MF:alpha-1,4-glucosidase activity	NbS00014253g0015	NbS00056997g0003	NbS00031047g0029	NbS00031047g0016	NbS00017260g0020	NbS00007006g0010	NbS00007006g0003	NbS00027932g0004	NbS00007298g0004	NbS00016012g0003	NbS00051538g0006	NbS00010403g0009	NbC24223235g0001	NbC24045602g0001	NbS00014872g0005	NbS00026886g0002	NbS00026886g0003
GO:0004559	MF:alpha-mannosidase activity	NbS00013261g0005	NbS00019817g0012	NbS00030866g0014	NbS00014338g0005	NbS00017691g0022	NbS00002039g0011
GO:0004560	MF:alpha-L-fucosidase activity	NbS00051617g0008	NbS00009383g0011	NbS00057858g0002	NbS00001563g0019	NbS00052631g0001	NbS00026292g0041
GO:0004561	MF:alpha-N-acetylglucosaminidase activity	NbS00031994g0006	NbS00018124g0007	NbS00017549g0012	NbS00017549g0006
GO:0004564	MF:beta-fructofuranosidase activity	NbS00021207g0009	NbS00017105g0008	NbS00031974g0008	NbS00031974g0030	NbS00000503g0002	NbS00000002g0012	NbS00005191g0004	NbS00057190g0004	NbS00015382g0007	NbS00020790g0016	NbS00010748g0005	NbS00028300g0001	NbS00032280g0001	NbS00000833g0002	NbS00016776g0001	NbS00017480g0014	NbS00012262g0007	NbS00043774g0001	NbS00029529g0001	NbS00044503g0011	NbS00008501g0017	NbS00008501g0016	NbS00032699g0002	NbS00019301g0001	NbS00020503g0019	NbC23739273g0001
GO:0004565	MF:beta-galactosidase activity	NbS00020963g0004	NbS00041868g0007	NbS00008608g0015	NbS00004456g0015	NbS00028191g0007	NbS00014818g0013	NbS00009355g0028	NbS00009355g0029	NbS00020124g0001	NbS00014143g0006	NbS00007135g0015	NbS00020551g0029	NbS00019542g0005	NbS00011900g0004	NbS00010220g0002	NbS00028191g0002	NbS00039920g0008	NbC24992549g0001
GO:0004566	MF:beta-glucuronidase activity	NbS00037501g0036	NbS00018306g0006	NbS00003926g0016	NbS00026934g0005	NbS00028845g0015
GO:0004569	MF:glycoprotein endo-alpha-1,2-mannosidase activity	NbS00027889g0001	NbS00026717g0019
GO:0004571	MF:mannosyl-oligosaccharide 1,2-alpha-mannosidase activity	NbS00019817g0012	NbS00061720g0005	NbS00030866g0014	NbS00014338g0005	NbS00017691g0022	NbS00011622g0002
GO:0004572	MF:mannosyl-oligosaccharide 1,3-1,6-alpha-mannosidase activity	NbS00044664g0020	NbS00044664g0003	NbS00050921g0004
GO:0004573	MF:mannosyl-oligosaccharide glucosidase activity	NbS00014253g0015	NbS00031047g0029	NbS00031047g0016	NbC24045602g0001
GO:0004576	MF:oligosaccharyl transferase activity	NbS00001137g0004	NbS00026436g0005	NbS00017698g0007	NbS00038471g0004
GO:0004577	MF:N-acetylglucosaminyldiphosphodolichol N-acetylglucosaminyltransferase activity	NbS00024730g0009	NbS00003625g0011	NbS00016045g0014
GO:0004579	MF:dolichyl-diphosphooligosaccharide-protein glycotransferase activity	NbS00008176g0001	NbS00031330g0012	NbS00045147g0003	NbS00007781g0032	NbS00000830g0007	NbS00011736g0009
GO:0004581	MF:dolichyl-phosphate beta-glucosyltransferase activity	NbS00017698g0007	NbS00038471g0004
GO:0004582	MF:dolichyl-phosphate beta-D-mannosyltransferase activity	NbS00031852g0005	NbS00002313g0009	NbS00002313g0008	NbS00006904g0007	NbS00006962g0007	NbS00007550g0020	NbS00037233g0007
GO:0004583	MF:dolichyl-phosphate-glucose-glycolipid alpha-glucosyltransferase activity	NbS00046686g0005
GO:0004584	nan:nan	NbS00001152g0011	NbS00001276g0003
GO:0004585	MF:ornithine carbamoyltransferase activity	NbS00016540g0008	NbS00005792g0026
GO:0004586	MF:ornithine decarboxylase activity	NbS00041791g0004	NbS00008430g0001	NbS00038505g0002	NbS00011665g0002
GO:0004587	MF:ornithine-oxo-acid transaminase activity	NbS00012218g0012	NbS00012218g0011	NbS00038836g0004
GO:0004588	MF:orotate phosphoribosyltransferase activity	NbS00011536g0014	NbS00034268g0007
GO:0004590	MF:orotidine-5'-phosphate decarboxylase activity	NbS00011536g0014	NbS00034268g0007
GO:0004591	MF:oxoglutarate dehydrogenase (succinyl-transferring) activity	NbS00032958g0009	NbS00000711g0011	NbS00048456g0002	NbS00045530g0002	NbC24395446g0001	NbC24103440g0001	NbS00021922g0004	NbC23684155g0001	NbC24042712g0001	NbS00039758g0001	NbS00008767g0006
GO:0004592	MF:pantoate-beta-alanine ligase activity	NbS00006341g0012	NbS00039776g0012
GO:0004594	MF:pantothenate kinase activity	NbS00031973g0009	NbS00025752g0010	NbS00061041g0004	NbS00025773g0004	NbS00059283g0001	NbS00022185g0007	NbS00042505g0007	NbS00025773g0002	NbS00012531g0001	NbS00051911g0001
GO:0004595	MF:pantetheine-phosphate adenylyltransferase activity	NbS00023219g0011	NbS00017736g0006
GO:0004596	MF:peptide alpha-N-acetyltransferase activity	NbS00030526g0008	NbS00004940g0007	NbS00014566g0021	NbS00018368g0018	NbS00009661g0012	NbS00026095g0002	NbS00059835g0004	NbS00044304g0005	NbS00029028g0012	NbS00029028g0013	NbS00019342g0012	NbS00032728g0006
GO:0004601	MF:peroxidase activity	NbS00018155g0022	NbS00016207g0007	NbS00002906g0001	NbS00002364g0001	NbS00019778g0004	NbS00047319g0001	NbS00053426g0004	NbS00013194g0009	NbS00014810g0007	NbS00009593g0008	NbS00007629g0002	NbS00007629g0008	NbS00025653g0003	NbS00060212g0003	NbS00016571g0007	NbS00002410g0011	NbS00001204g0006	NbS00008177g0016	NbS00020131g0003	NbS00032616g0005	NbS00026157g0037	NbS00026157g0008	NbS00022376g0001	NbS00058225g0005	NbS00015944g0003	NbS00023149g0002	NbS00016101g0008	NbS00032698g0005	NbS00000117g0017	NbS00030439g0004	NbS00019371g0003	NbS00000514g0007	NbS00001249g0007	NbS00011992g0003	NbS00033838g0002	NbS00023393g0008	NbS00018879g0018	NbS00035548g0002	NbS00029193g0009	NbS00018059g0007	NbS00017757g0019	NbS00016621g0009	NbS00008536g0008	NbS00020160g0010	NbS00010603g0002	NbS00012007g0007	NbS00002019g0001	NbS00054990g0005	NbS00021661g0001	NbS00026611g0004	NbS00021961g0001	NbS00045136g0003	NbS00037141g0012	NbS00003479g0026	NbS00027413g0002	NbS00000867g0017	NbS00024912g0002	NbS00027278g0007	NbS00007461g0018	NbS00015517g0012	NbS00011865g0004	NbS00001827g0006	NbS00018806g0004	NbS00060161g0003	NbS00027369g0006	NbS00011231g0005	NbS00037769g0004	NbS00040543g0011	NbS00009273g0009	NbS00014833g0002	NbS00036480g0009	NbS00021769g0006	NbS00033689g0007	NbS00031345g0010	NbS00048958g0004	NbS00024562g0001	NbS00000497g0009	NbS00013780g0007	NbS00034984g0002	NbS00034984g0003	NbS00006860g0008	NbS00006860g0002	NbS00013071g0026	NbS00013071g0001	NbS00024217g0002	NbS00011636g0016	NbS00001218g0010	NbS00023779g0005	NbS00018141g0017	NbS00006895g0009	NbS00010737g0011	NbS00025117g0017	NbS00011545g0020	NbS00006695g0010	NbS00037689g0008	NbS00026042g0004	NbS00055919g0009	NbS00013531g0002	NbC25315011g0002	NbS00032945g0002
GO:0004602	MF:glutathione peroxidase activity	NbS00046184g0010	NbS00046184g0009	NbS00013675g0012	NbS00034627g0001	NbS00006162g0003
GO:0004605	MF:phosphatidate cytidylyltransferase activity	NbS00030985g0001	NbS00016075g0006	NbS00003127g0013	NbS00027681g0018	NbS00059562g0003	NbS00058295g0006	NbS00005630g0014	NbS00016145g0025	NbS00016899g0007	NbS00006819g0013	NbS00039677g0008	NbS00031954g0006	NbS00005725g0006
GO:0004607	MF:phosphatidylcholine-sterol O-acyltransferase activity	NbS00000244g0011	NbS00020364g0011
GO:0004609	MF:phosphatidylserine decarboxylase activity	NbS00007461g0020
GO:0004610	MF:phosphoacetylglucosamine mutase activity	NbS00019633g0012	NbS00029871g0007
GO:0004612	MF:phosphoenolpyruvate carboxykinase (ATP) activity	NbS00037267g0006	NbS00024701g0001	NbS00025815g0005	NbC24873641g0001	NbC24677721g0002
GO:0004614	MF:phosphoglucomutase activity	NbS00020603g0012	NbS00008946g0009	NbS00030425g0008	NbS00030425g0009	NbS00023916g0005	NbS00006044g0012	NbS00006044g0011	NbS00008946g0005
GO:0004615	MF:phosphomannomutase activity	NbS00020560g0004	NbS00021628g0018	NbS00008946g0009	NbS00030425g0008	NbS00030425g0009	NbS00008946g0005
GO:0004616	MF:phosphogluconate dehydrogenase (decarboxylating) activity	NbS00021865g0002	NbS00010199g0007	NbS00019848g0003
GO:0004617	MF:phosphoglycerate dehydrogenase activity	NbS00029063g0004	NbS00022766g0002	NbS00048225g0006	NbS00016355g0001	NbS00018666g0009	NbS00020991g0022	NbS00037421g0005	NbS00004488g0011	NbS00034661g0001	NbC24043038g0001	NbC23963647g0001
GO:0004619	MF:phosphoglycerate mutase activity	NbS00010452g0021	NbS00007132g0020	NbS00057664g0002
GO:0004620	MF:phospholipase activity	NbS00001633g0002	NbS00021114g0017	NbS00002009g0010	NbS00007759g0004	NbS00003707g0031	NbS00036553g0001	NbS00034559g0015	NbS00034559g0016	NbS00000957g0007	NbS00011586g0004	NbS00029243g0017	NbS00006265g0001
GO:0004622	MF:lysophospholipase activity	NbS00030835g0006	NbS00023123g0003	NbS00003967g0005	NbS00019664g0014	NbS00015455g0001	NbS00019962g0005	NbS00008411g0002	NbS00044415g0001	NbS00009638g0024	NbS00016094g0012	NbS00002003g0006	NbS00046626g0005	NbS00033848g0003	NbS00017246g0004	NbS00013112g0009	NbS00007478g0014	NbS00011414g0005	NbC26098471g0005	NbS00006825g0005	NbS00043536g0010	NbS00010757g0001	NbS00014659g0007	NbS00032254g0001	NbS00058029g0001	NbS00030234g0005	NbS00027577g0003	NbS00019611g0019	NbS00026255g0006	NbS00034848g0006	NbS00024350g0001	NbS00020694g0008	NbS00021717g0004	NbS00023255g0009	NbS00052139g0002	NbS00003348g0002	NbS00032261g0003
GO:0004623	MF:phospholipase A2 activity	NbS00032954g0014
GO:0004629	MF:phospholipase C activity	NbS00024310g0007	NbS00015304g0012
GO:0004630	MF:phospholipase D activity	NbS00009080g0011	NbS00018489g0003	NbS00008177g0022	NbS00040129g0008	NbS00035704g0012	NbS00012608g0017	NbS00012608g0018	NbS00009554g0005	NbS00047175g0008	NbS00011864g0006	NbS00011864g0008	NbS00027599g0011	NbS00023265g0007	NbS00004138g0010	NbS00004138g0013	NbS00003024g0010	NbS00037454g0001	NbS00020321g0003	NbS00033584g0001	NbS00037004g0009	NbS00001404g0031	NbS00004933g0002	NbS00015644g0025	NbS00018081g0025	NbS00004053g0012	NbS00004053g0013	NbS00018705g0024	NbC23986161g0001	NbS00054185g0004	NbS00030360g0011	NbS00017640g0006	NbS00023093g0035	NbS00042162g0001	NbS00030369g0015	NbS00010125g0016	NbS00027680g0009	NbS00002388g0003	NbS00009650g0013	NbC23294013g0001	NbC24097730g0001	NbS00000453g0006	NbS00023820g0004
GO:0004632	MF:phosphopantothenate--cysteine ligase activity	NbS00007846g0024
GO:0004633	MF:phosphopantothenoylcysteine decarboxylase activity	NbS00000469g0020	NbS00040137g0009
GO:0004634	MF:phosphopyruvate hydratase activity	NbS00000250g0010	NbS00026102g0006	NbS00022941g0016	NbS00037614g0004	NbS00027086g0001	NbS00027086g0006	NbS00027086g0005	NbS00014692g0020
GO:0004635	MF:phosphoribosyl-AMP cyclohydrolase activity	NbS00015669g0008	NbS00025979g0010	NbS00013169g0008	NbC26210069g0005	NbS00024886g0004	NbS00056244g0001
GO:0004636	MF:phosphoribosyl-ATP diphosphatase activity	NbS00013169g0008	NbC26210069g0005
GO:0004638	MF:phosphoribosylaminoimidazole carboxylase activity	NbS00046412g0002	NbS00021818g0002	NbS00020540g0007	NbS00045605g0004	NbS00030787g0005	NbS00018647g0003
GO:0004639	MF:phosphoribosylaminoimidazolesuccinocarboxamide synthase activity	NbS00055004g0008	NbS00034065g0011	NbS00014429g0023	NbS00014429g0008	NbS00015937g0007
GO:0004640	MF:phosphoribosylanthranilate isomerase activity	NbS00042760g0007	NbS00041030g0015	NbS00026437g0001
GO:0004642	MF:phosphoribosylformylglycinamidine synthase activity	NbS00031704g0004	NbS00008649g0004	NbS00016561g0016	NbS00041576g0003	NbS00007199g0004	NbS00018467g0002	NbS00005991g0005	NbS00048918g0008	NbC24060511g0001
GO:0004643	MF:phosphoribosylaminoimidazolecarboxamide formyltransferase activity	NbS00028520g0009	NbS00013930g0007
GO:0004647	MF:phosphoserine phosphatase activity	NbS00031474g0005	NbS00019654g0008	NbS00031391g0002	NbS00009722g0008	NbS00004735g0014	NbS00004735g0004	NbS00056591g0011	NbS00035645g0001
GO:0004648	MF:O-phospho-L-serine:2-oxoglutarate aminotransferase activity	NbS00020258g0031	NbS00006407g0001	NbS00058857g0001
GO:0004649	MF:poly(ADP-ribose) glycohydrolase activity	NbS00017808g0013	NbS00025807g0004	NbS00049826g0005	NbS00048621g0004	NbS00021043g0016
GO:0004650	MF:polygalacturonase activity	NbS00032402g0003	NbS00003381g0017	NbS00022548g0008	NbS00034477g0008	NbS00005902g0020	NbS00060283g0006	NbS00000156g0017	NbS00043877g0004	NbS00008792g0005	NbS00027139g0003	NbS00051673g0003	NbS00003054g0018	NbS00029041g0004	NbS00029041g0006	NbS00030604g0006	NbS00010151g0011	NbS00019720g0014	NbS00027946g0010	NbS00039085g0001	NbS00010885g0007	NbS00021545g0001	NbS00037512g0004
GO:0004652	MF:polynucleotide adenylyltransferase activity	NbS00024750g0004	NbS00021170g0012	NbS00002688g0005	NbS00042846g0004	NbS00012538g0012	NbS00019872g0005	NbS00002812g0013	NbS00039395g0002	NbS00014109g0006	NbS00041648g0004
GO:0004655	MF:porphobilinogen synthase activity	NbS00028115g0008	NbS00016988g0004
GO:0004656	MF:procollagen-proline 4-dioxygenase activity	NbS00024503g0008	NbS00041638g0028	NbS00028669g0009	NbS00033104g0022	NbS00034110g0003	NbS00031664g0008	NbS00015710g0002	NbS00015710g0014	NbS00003900g0019	NbS00044368g0002	NbS00001025g0006	NbS00013108g0018	NbS00018434g0003	NbS00002733g0025	NbS00038482g0011	NbS00015118g0005	NbS00047465g0003	NbS00047767g0006
GO:0004657	MF:proline dehydrogenase activity	NbS00022095g0002	NbS00004818g0012	NbS00041284g0005	NbS00018327g0010
GO:0004660	MF:protein farnesyltransferase activity	NbS00009996g0031	NbS00018162g0010	NbS00028991g0009	NbS00021979g0013
GO:0004662	MF:CAAX-protein geranylgeranyltransferase activity	NbS00017250g0007	NbS00027043g0001
GO:0004663	MF:Rab geranylgeranyltransferase activity	NbS00000001g0013	NbS00009682g0016	NbS00032167g0005	NbS00006182g0004	NbS00008832g0020
GO:0004668	MF:protein-arginine deiminase activity	NbS00030449g0014	NbS00010099g0019	NbS00010763g0011	NbS00027790g0008	NbS00044961g0001
GO:0004671	MF:protein C-terminal S-isoprenylcysteine carboxyl O-methyltransferase activity	NbS00019521g0018
GO:0004672	MF:protein kinase activity	NbC23946648g0001	NbS00019921g0002	NbS00002132g0018	NbS00021193g0010	NbS00031309g0007	NbS00004515g0007	NbS00023435g0006	NbS00001852g0013	NbS00027820g0005	NbS00002665g0009	NbS00002665g0008	NbS00029817g0015	NbS00031144g0006	NbS00010816g0011	NbS00025595g0016	NbS00015255g0011	NbS00029255g0019	NbS00058899g0004	NbS00003704g0004	NbS00021236g0002	NbS00003561g0023	NbS00054015g0006	NbS00003068g0006	NbS00010954g0012	NbS00026157g0034	NbS00022085g0014	NbS00008795g0004	NbS00002062g0007	NbS00000314g0004	NbS00020856g0008	NbS00030528g0011	NbC24761720g0001	NbS00010879g0005	NbS00008621g0002	NbS00008621g0005	NbS00006690g0010	NbS00023275g0010	NbS00006307g0001	NbS00043604g0004	NbS00001575g0001	NbS00041378g0007	NbS00019884g0016	NbS00018482g0006	NbS00010835g0002	NbS00043481g0006	NbS00008319g0001	NbS00003147g0001	NbS00013827g0002	NbS00024829g0011	NbS00024106g0006	NbS00024106g0005	NbS00026584g0001	NbS00027807g0010	NbS00004709g0014	NbS00012802g0001	NbS00024291g0009	NbS00005645g0005	NbS00012636g0019	NbS00008532g0005	NbS00008532g0006	NbS00019639g0004	NbS00041792g0006	NbS00000774g0010	NbS00000774g0011	NbS00019463g0003	NbS00017856g0003	NbS00025127g0006	NbS00026420g0024	NbS00018603g0009	NbS00009566g0006	NbS00058266g0003	NbS00020157g0001	NbS00038834g0001	NbS00033032g0023	NbS00048666g0006	NbS00008143g0008	NbS00012738g0005	NbS00012738g0004	NbS00012738g0006	NbS00033946g0003	NbS00039937g0001	NbS00000985g0006	NbS00009035g0018	NbS00048868g0010	NbS00012275g0004	NbS00037699g0005	NbS00048796g0002	NbS00009762g0006	NbS00013769g0003	NbC23283848g0001	NbS00009309g0002	NbS00035803g0002	NbS00035803g0003	NbS00008803g0015	NbS00039520g0005	NbS00033802g0004	NbS00005837g0008	NbS00030849g0008	NbS00002674g0006	NbS00018481g0004	NbS00008166g0024	NbS00008166g0001	NbS00006992g0008	NbS00038246g0010	NbS00013151g0013	NbS00007135g0001	NbS00057089g0006	NbS00047765g0005	NbS00004763g0016	NbS00012465g0003	NbS00043957g0016	NbS00043957g0018	NbS00043957g0017	NbS00039588g0008	NbS00021274g0024	NbS00002202g0005	NbS00034120g0013	NbS00010832g0008	NbS00056512g0006	NbS00009810g0010	NbS00007890g0009	NbS00020709g0001	NbS00001223g0005	NbS00011545g0022	NbS00041542g0001	NbS00048013g0001	NbS00035849g0001	NbS00015220g0010	NbS00058602g0003	NbS00006911g0003	NbS00026016g0001	NbS00048568g0014	NbS00026858g0004	NbS00016387g0001	NbC24536919g0001	NbS00041973g0001	NbC23847028g0001	NbC24186920g0001	NbS00009085g0010	NbS00011867g0003	NbS00060449g0004
GO:0004673	MF:protein histidine kinase activity	NbS00011938g0005	NbS00033472g0003	NbC23947432g0001	NbS00009409g0009	NbS00006982g0004	NbS00022208g0008	NbS00031665g0012	NbS00028725g0005
GO:0004674	MF:protein serine/threonine kinase activity	NbS00011099g0002	NbS00022542g0015	NbS00011115g0004	NbS00027758g0009	NbS00019921g0001	NbS00006787g0007	NbS00015801g0014	NbS00049539g0002	NbS00056286g0009	NbS00025923g0005	NbS00019339g0017	NbS00060720g0003	NbS00005877g0003	NbS00005877g0008	NbS00017565g0001	NbS00007953g0007	NbS00029908g0001	NbS00000843g0010	NbS00018433g0010	NbS00055775g0007	NbS00027892g0011	NbS00027892g0012	NbS00060493g0004	NbS00020788g0012	NbS00029817g0002	NbS00016395g0015	NbS00017971g0004	NbS00047436g0006	NbS00002927g0005	NbS00037263g0008	NbS00034721g0015	NbS00020557g0008	NbS00009385g0021	NbS00006672g0042	NbS00040706g0001	NbS00010099g0018	NbS00054126g0009	NbS00004105g0001	NbS00039266g0003	NbS00039793g0006	NbS00027887g0014	NbS00023638g0016	NbS00015923g0009	NbS00035977g0001	NbS00006526g0013	NbS00006526g0006	NbS00034864g0008	NbS00029137g0012	NbS00012453g0016	NbS00003125g0001	NbS00005729g0009	NbS00032227g0015	NbS00058864g0003	NbS00035608g0007	NbS00017365g0003	NbS00047560g0004	NbS00001187g0010	NbS00033699g0007	NbC23761605g0001	NbS00050399g0007	NbC24001453g0001	NbS00030356g0015	NbS00061054g0004	NbS00019466g0012	NbS00003769g0009	NbS00003769g0008	NbS00000482g0006	NbS00029765g0014	NbS00043925g0027	NbS00052494g0010	NbS00026274g0001	NbS00007773g0005	NbS00032889g0005	NbS00016727g0016	NbS00016824g0009	NbC23850450g0002	NbS00049081g0009	NbS00004085g0025	NbC24366726g0001	NbS00022709g0006	NbS00042854g0003	NbS00017046g0004	NbS00002207g0014	NbS00025105g0018	NbS00045354g0003	NbS00050847g0008	NbS00017597g0025	NbS00006690g0009	NbS00001896g0023	NbS00004141g0025	NbS00028128g0006	NbS00039846g0005	NbS00003279g0006	NbS00038903g0007	NbS00038127g0006	NbS00002508g0007	NbS00004124g0020	NbS00048592g0003	NbS00005407g0002	NbS00016559g0013	NbS00048804g0008	NbS00061958g0003	NbS00011185g0006	NbS00001793g0011	NbS00001793g0010	NbS00004801g0012	NbS00015597g0012	NbS00009062g0016	NbS00002424g0002	NbS00002424g0008	NbS00019745g0012	NbS00007040g0005	NbS00007888g0002	NbS00006379g0024	NbS00058880g0009	NbS00021984g0004	NbS00031075g0006	NbS00002235g0013	NbS00055894g0005	NbS00052665g0009	NbC24997071g0003	NbS00007294g0015	NbS00058842g0008	NbS00000199g0020	NbS00030461g0010	NbS00006508g0023	NbS00004302g0015	NbS00018123g0010	NbS00046910g0007	NbS00009691g0004	NbS00061213g0008	NbS00016949g0006	NbS00016949g0005	NbS00013853g0004	NbS00006986g0002	NbS00006986g0014	NbS00010626g0001	NbS00003273g0005	NbS00033052g0011	NbS00021357g0012	NbS00002051g0013	NbS00023727g0008	NbS00019948g0011	NbS00016288g0004	NbS00025190g0006	NbS00008911g0015	NbS00013327g0011	NbS00004777g0011	NbS00055336g0006	NbS00009258g0010	NbS00032198g0015	NbS00038784g0003	NbS00024565g0004	NbS00013797g0001	NbS00038898g0003	NbS00038898g0004	NbS00000298g0014	NbS00021145g0004	NbS00004867g0005	NbS00027273g0010	NbS00027696g0002	NbS00047522g0012	NbS00014797g0019	NbS00008488g0042	NbS00011877g0024	NbS00011583g0003	NbS00010856g0016	NbS00033783g0002	NbS00027640g0008	NbS00012318g0005	NbS00010113g0012	NbS00034164g0013	NbS00014171g0002	NbC24195834g0001	NbS00011263g0008	NbS00023686g0023	NbS00010839g0010	NbS00018784g0006	NbS00027176g0006	NbS00013482g0006	NbS00000936g0005	NbS00052183g0015	NbS00028641g0013	NbS00035481g0006	NbS00016909g0018	NbS00012311g0019	NbS00019459g0015	NbS00011395g0001	NbS00033064g0016	NbS00000204g0011	NbS00018948g0011	NbS00011463g0003	NbS00033094g0002	NbS00029710g0009	NbS00061268g0004	NbS00016041g0040	NbS00008143g0006	NbS00030450g0011	NbS00026548g0006	NbS00025607g0014	NbS00025607g0013	NbS00002024g0010	NbS00055687g0009	NbS00048898g0016	NbS00000229g0025	NbS00032216g0009	NbS00038466g0006	NbS00005183g0013	NbS00000388g0004	NbS00017687g0003	NbS00005963g0016	NbS00030953g0013	NbS00056580g0001	NbS00001529g0015	NbS00054121g0003	NbS00013108g0022	NbS00057624g0001	NbS00047779g0004	NbS00042166g0001	NbS00049401g0011	NbS00001106g0007	NbS00001151g0011	NbS00033668g0004	NbS00032814g0012	NbS00019583g0006	NbS00045453g0004	NbS00027905g0010	NbS00007065g0004	NbS00007065g0015	NbS00011044g0020	NbS00005919g0003	NbS00012132g0003	NbS00008512g0026	NbS00026795g0003	NbS00005787g0005	NbS00001581g0008	NbS00011216g0015	NbS00007694g0001	NbS00007694g0013	NbS00038009g0015	NbS00039819g0006	NbS00028192g0007	NbS00026280g0012	NbS00016529g0002	NbS00038737g0009	NbS00005402g0013	NbS00033640g0007	NbS00033640g0001	NbS00002696g0006	NbS00043523g0017	NbC24940971g0002	NbS00051752g0005	NbS00030289g0011	NbS00059228g0003	NbS00036050g0016	NbS00036050g0011	NbS00036050g0015	NbS00005481g0001	NbS00036586g0001	NbS00022441g0017	NbS00019602g0003	NbS00001280g0028	NbS00026607g0005	NbS00000327g0007	NbS00046208g0003	NbS00020628g0008	NbS00015957g0015	NbS00058568g0003	NbS00013151g0024	NbS00013151g0007	NbS00011182g0004	NbS00003757g0010	NbS00027232g0015	NbS00009283g0026	NbS00014556g0011	NbS00025995g0002	NbS00048191g0004	NbS00053371g0007	NbS00037135g0011	NbS00036758g0008	NbS00005266g0010	NbS00005266g0001	NbS00014893g0008	NbS00017450g0006	NbS00029880g0003	NbS00031050g0014	NbS00003259g0009	NbS00049889g0002	NbS00043054g0002	NbS00003868g0010	NbS00000812g0013	NbS00044645g0005	NbS00013049g0011	NbS00011711g0016	NbS00019210g0012	NbS00020080g0005	NbS00035380g0019	NbS00012404g0004	NbS00038101g0001	NbS00057692g0005	NbS00022029g0010	NbS00010265g0001	NbS00024545g0023	NbS00009261g0011	NbS00022220g0006	NbS00055549g0006	NbS00027075g0001	NbS00010854g0004	NbS00031127g0004	NbS00010841g0004	NbS00060132g0006	NbS00005506g0018	NbS00023931g0005	NbS00012117g0008	NbS00023349g0002	NbS00055038g0013	NbS00044529g0005	NbS00025364g0015	NbS00061866g0004	NbS00021352g0006	NbS00013764g0008	NbS00045149g0002	NbS00020972g0001	NbS00048148g0005	NbS00002660g0010	NbS00040588g0002	NbS00017387g0010	NbS00026036g0010	NbS00044659g0013	NbS00017207g0004	NbS00021752g0009	NbS00038150g0003	NbS00029909g0006	NbS00022775g0007	NbS00040350g0005	NbC24431176g0001	NbS00001051g0011	NbS00001051g0012	NbS00006577g0038	NbS00008103g0014	NbS00012905g0001	NbS00012905g0012	NbS00012905g0013	NbS00037717g0009	NbS00005173g0006	NbS00032605g0008	NbS00006619g0011	NbS00045780g0008	NbS00022774g0009	NbS00011665g0016	NbS00021394g0007	NbC25888907g0001	NbS00007384g0005	NbS00042815g0003	NbS00009111g0023	NbS00024623g0003	NbS00012936g0017	NbS00001671g0016	NbS00012133g0016	NbC25382286g0002	NbS00036631g0006	NbS00040223g0007	NbS00020322g0005	NbS00036362g0031	NbS00030850g0003	NbS00030850g0009	NbS00030850g0013	NbS00001861g0009	NbS00050321g0006	NbS00047822g0011	NbS00002577g0001	NbC25226993g0001	NbS00003889g0003	NbS00031160g0001	NbS00051296g0001	NbC23139529g0001	NbS00043518g0001	NbS00038810g0007	NbS00026487g0008	NbS00008238g0004	NbS00007888g0003	NbS00028027g0009	NbS00048202g0002	NbS00048202g0003	NbC25062241g0001	NbS00009350g0001	NbS00038841g0001	NbS00004919g0007	NbS00013049g0007	NbS00021189g0004	NbC24238531g0001	NbS00047233g0003	NbC24614776g0001
GO:0004675	MF:transmembrane receptor protein serine/threonine kinase activity	NbS00053776g0004	NbS00001253g0005	NbS00007356g0013	NbS00001395g0006	NbS00029917g0006	NbS00031210g0008	NbS00015675g0003	NbS00053696g0014	NbS00012438g0015	NbS00036259g0015	NbS00021170g0013	NbS00057220g0001	NbS00037761g0006	NbS00033396g0006	NbS00052945g0004	NbS00036220g0004	NbS00035651g0001	NbS00035651g0004	NbS00039241g0001	NbS00039241g0004	NbS00060712g0004	NbS00009434g0001	NbS00028371g0001	NbS00027370g0005	NbS00030119g0004	NbS00038314g0011	NbS00001305g0010	NbS00005377g0007	NbS00035967g0008	NbS00014128g0018	NbS00024560g0031	NbS00033720g0006	NbS00011442g0008	NbS00023927g0006	NbS00038683g0006	NbS00020301g0002	NbS00003449g0011	NbS00003449g0012	NbS00025682g0014	NbS00012460g0010	NbS00012460g0036	NbS00024098g0001	NbS00060753g0009	NbS00042547g0010	NbS00004388g0033	NbS00030213g0016	NbS00008503g0011	NbS00008503g0005	NbS00032475g0033	NbS00001203g0002	NbS00032709g0016	NbS00047250g0003	NbS00001559g0001	NbS00015129g0002	NbS00015129g0001	NbS00046046g0005	NbS00040530g0013	NbS00033035g0004	NbS00018503g0017	NbS00024398g0005	NbS00014393g0007	NbS00035814g0001	NbS00006500g0016	NbS00001885g0007	NbS00022436g0016	NbS00039543g0002	NbS00019861g0004	NbS00056446g0004	NbS00013254g0024	NbS00015614g0010	NbS00004055g0010	NbS00010718g0005	NbS00019157g0030	NbS00051233g0003	NbS00007492g0009	NbS00003721g0001	NbS00031520g0002	NbS00032834g0007	NbS00014554g0005	NbS00003363g0004	NbS00041760g0005	NbS00033954g0001	NbS00033954g0002	NbS00004229g0022	NbS00030827g0013	NbS00000393g0018	NbS00025109g0001	NbS00042642g0016	NbS00042642g0017	NbS00006769g0022	NbS00049135g0001	NbS00025337g0001	NbS00039026g0002	NbS00037423g0005	NbS00028062g0004	NbS00028520g0002	NbS00031824g0005	NbS00017518g0008	NbS00030754g0008	NbS00038108g0006	NbS00024482g0011	NbS00056117g0003	NbS00011936g0001	NbS00033183g0005	NbS00054329g0005	NbS00015568g0019	NbS00004782g0015	NbS00035138g0001	NbS00031423g0005	NbS00001824g0004	NbS00018096g0014	NbS00018096g0008	NbS00018892g0007	NbS00004663g0005	NbS00009083g0016	NbS00012992g0009	NbS00039452g0006	NbS00012027g0016	NbS00022767g0002	NbS00008375g0025	NbS00006258g0001	NbS00001290g0008	NbS00047485g0015	NbS00041585g0009	NbS00026313g0011	NbS00000863g0023	NbS00000863g0005	NbS00041189g0002	NbS00002111g0004	NbS00020149g0025	NbC25616274g0002	NbS00004341g0008	NbS00012636g0003	NbS00027824g0010	NbS00010081g0022	NbS00009036g0003	NbS00012118g0015	NbS00004374g0004	NbS00007697g0003	NbS00028650g0007	NbS00028650g0004	NbS00048410g0010	NbS00005966g0012	NbS00016836g0009	NbS00033363g0005	NbS00021405g0016	NbS00023516g0013	NbS00003902g0007	NbS00031175g0008	NbS00031175g0001	NbS00014431g0005	NbS00007007g0003	NbS00015870g0010	NbS00042791g0006	NbS00029581g0002	NbS00017115g0005	NbS00006794g0001	NbS00010049g0002	NbS00001986g0030	NbS00001986g0027	NbS00001986g0029	NbS00001594g0016	NbS00004596g0007	NbS00006092g0015	NbS00050199g0007	NbS00033577g0009	NbS00004502g0007	NbS00062230g0009	NbC26113881g0001	NbS00016274g0006	NbS00031817g0011	NbS00003972g0002	NbS00052609g0002	NbC24568733g0003	NbS00005491g0005	NbS00005491g0024	NbS00028131g0010	NbS00003886g0005	NbS00032382g0005	NbS00003582g0011	NbS00003582g0001	NbS00016972g0002	NbS00015539g0023	NbS00013468g0005	NbS00047867g0002	NbS00009177g0003	NbS00035667g0004	NbS00023304g0011	NbS00052941g0001	NbS00023213g0008	NbS00018802g0005	NbS00024573g0008	NbS00024573g0003	NbS00056452g0008	NbS00056452g0009	NbS00056452g0010	NbS00053001g0001	NbS00005344g0026	NbS00014562g0003	NbS00029224g0003	NbS00005597g0004	NbS00018993g0001	NbS00010252g0003	NbS00034132g0002	NbC25175489g0001	NbS00043995g0003	NbS00019122g0004	NbS00049710g0005	NbS00028720g0002	NbS00036752g0007	NbS00012809g0003	NbS00010361g0011	NbS00011424g0010	NbS00020181g0001	NbS00015819g0007	NbS00056913g0001	NbS00000795g0011	NbS00028549g0026	NbS00025882g0001	NbS00025429g0005	NbS00044384g0005	NbS00027282g0011	NbS00027282g0010	NbS00021903g0020	NbS00020332g0004	NbS00025463g0012	NbS00038795g0005	NbS00020909g0003	NbS00019211g0009	NbS00025980g0009	NbS00016190g0006	NbS00042123g0001	NbC26177011g0001	NbS00048738g0001	NbS00013930g0008	NbS00055412g0008	NbS00034193g0007	NbS00002673g0005	NbS00014580g0017	NbS00020531g0009	NbS00020531g0035	NbS00020531g0033	NbS00020531g0034	NbS00055677g0008	NbS00001427g0014	NbS00042991g0009	NbS00056618g0001	NbS00034790g0019	NbS00034790g0020	NbS00004687g0019	NbS00004687g0014	NbS00004687g0018	NbS00018343g0015	NbS00015049g0004	NbS00027779g0002	NbS00043372g0008	NbS00015202g0013	NbS00011535g0005	NbS00047479g0016	NbS00047479g0001	NbS00049236g0009	NbS00013386g0005	NbS00013386g0004	NbS00046882g0008	NbS00060358g0002	NbS00019394g0004	NbS00006698g0002	NbS00021769g0027	NbS00041838g0007	NbS00022155g0020	NbS00023855g0005	NbS00037616g0014	NbS00046996g0012	NbS00001944g0001	NbS00007907g0008	NbS00020228g0011	NbS00020228g0009	NbS00018942g0009	NbS00018942g0010	NbS00013749g0010	NbS00000447g0001	NbS00000223g0022	NbS00049120g0017	NbS00017592g0012	NbS00021060g0004	NbS00055754g0003	NbS00004528g0008	NbS00031691g0002	NbS00002113g0001	NbS00039395g0007	NbS00027675g0005	NbS00015982g0001	NbS00017414g0008	NbS00003586g0002	NbS00027334g0009	NbS00044412g0010	NbS00039906g0008	NbS00026114g0015	NbS00032590g0005	NbS00032590g0004	NbS00000822g0010	NbS00001579g0003	NbS00001579g0001	NbS00001579g0010	NbS00001579g0009	NbS00032204g0007	NbS00002017g0016	NbS00027774g0008	NbS00000730g0004	NbS00057543g0009	NbS00004464g0010	NbS00022310g0013	NbS00007719g0005	NbS00004569g0037	NbS00016077g0003	NbS00002202g0001	NbS00053192g0005	NbS00034380g0002	NbS00010615g0005	NbS00015231g0002	NbS00018783g0012	NbS00002317g0022	NbS00042514g0004	NbS00019672g0007	NbS00003411g0018	NbS00052237g0003	NbS00043420g0013	NbS00002378g0007	NbS00008355g0016	NbS00007533g0005	NbS00024434g0001	NbS00020330g0001	NbS00014113g0020	NbS00014113g0019	NbS00026713g0004	NbS00029135g0012	NbS00038168g0011	NbS00042283g0005	NbS00019605g0009	NbS00012761g0012	NbS00019986g0001	NbS00004742g0021	NbS00028678g0003	NbS00028678g0004	NbS00004555g0007	NbS00004555g0006	NbS00040736g0005	NbS00004592g0014	NbS00051898g0009	NbS00037942g0004	NbS00003987g0011	NbS00017064g0007	NbS00045464g0001	NbS00012058g0007	NbS00043484g0004	NbS00028359g0004	NbS00022674g0004	NbS00010027g0003	NbS00010027g0002	NbS00028015g0014	NbS00049670g0007	NbS00034208g0011	NbS00034208g0007	NbS00004101g0015	NbS00016151g0001	NbS00011038g0013	NbS00044521g0002	NbS00007066g0008	NbC23420229g0001	NbS00058561g0001	NbC25502591g0001	NbS00017540g0001	NbS00043260g0001	NbS00009205g0003	NbC25670860g0002	NbS00003449g0010	NbS00018503g0014	NbS00007380g0010	NbC24073411g0001	NbS00045684g0001	NbC23860750g0001	NbS00035195g0003	NbS00002355g0008	NbS00013071g0014
GO:0004676	MF:3-phosphoinositide-dependent protein kinase activity	NbS00017296g0022	NbS00009165g0003	NbS00032560g0004	NbS00023771g0001
GO:0004677	MF:DNA-dependent protein kinase activity	NbS00000814g0005	NbS00000941g0009
GO:0004679	MF:AMP-activated protein kinase activity	NbS00040676g0010	NbS00036179g0010	NbS00016395g0016	NbS00057942g0007	NbS00043680g0001	NbS00004422g0017	NbS00006811g0001	NbS00010455g0014	NbS00005783g0001	NbS00015277g0003	NbS00015449g0001	NbS00047464g0005	NbS00041727g0010	NbS00024282g0002	NbS00054246g0008	NbS00018658g0003	NbS00009456g0017	NbS00001404g0029	NbS00005276g0008	NbS00019931g0010	NbS00053231g0003	NbS00004171g0003	NbS00004595g0002	NbS00001056g0057	NbS00007737g0009	NbS00001430g0010	NbS00002578g0006	NbS00002578g0002	NbS00009114g0013	NbS00014051g0001	NbS00020341g0006	NbS00000433g0010	NbS00005219g0010	NbS00002443g0005	NbS00028941g0005	NbS00038047g0011	NbS00038047g0006	NbS00008987g0010	NbS00040287g0008	NbS00007218g0006	NbS00028043g0006	NbS00002553g0007	NbS00006968g0005
GO:0004683	MF:calmodulin-dependent protein kinase activity	NbS00013515g0017	NbS00048319g0007	NbS00009914g0014	NbS00008710g0015	NbS00051597g0009	NbS00009128g0017	NbS00049297g0007	NbS00031973g0008	NbS00039070g0005	NbS00012518g0005	NbS00013531g0005	NbS00002714g0006	NbS00042552g0004	NbS00041638g0021	NbS00055548g0001	NbS00026617g0021	NbS00014759g0004	NbS00041041g0001	NbS00002616g0001	NbS00000614g0014	NbS00000614g0017	NbS00040993g0001	NbS00024579g0006	NbS00002009g0009	NbS00017847g0007	NbS00012843g0002	NbS00010331g0001	NbS00043595g0003	NbS00019609g0014	NbS00013861g0016	NbS00006945g0008	NbS00001033g0001	NbS00016725g0001	NbS00018358g0015	NbS00004852g0001	NbS00005684g0006	NbS00034641g0014	NbS00002414g0004	NbS00000860g0012	NbC23407255g0001	NbS00006805g0005	NbS00022290g0009	NbS00012817g0002	NbS00001512g0009	NbS00010150g0017	NbS00001430g0001	NbS00001929g0020	NbS00006172g0020	NbS00027671g0011	NbS00032261g0006	NbS00023181g0003	NbS00041664g0008	NbS00056807g0006	NbS00056807g0005	NbS00026138g0004	NbS00000020g0003	NbS00022814g0004	NbS00004508g0001	NbS00048324g0002	NbS00045327g0003	NbS00020163g0006	NbS00006318g0004	NbS00045681g0002	NbS00019855g0002	NbS00010295g0008	NbS00026251g0010	NbS00039768g0012	NbS00015431g0025	NbS00000389g0010	NbS00028274g0002	NbS00037679g0004	NbS00018599g0002	NbS00006318g0001	NbS00028987g0001	NbS00042092g0005	NbC24328708g0001
GO:0004689	MF:phosphorylase kinase activity	NbS00015751g0015	NbS00011146g0015	NbS00011146g0016	NbS00006158g0016	NbS00051979g0003	NbS00006355g0012
GO:0004691	MF:cAMP-dependent protein kinase activity	NbS00005060g0004	NbS00023529g0011	NbS00002461g0011	NbS00058641g0004	NbS00003699g0004	NbS00031960g0003	NbS00012010g0007	NbS00058681g0001
GO:0004693	MF:cyclin-dependent protein serine/threonine kinase activity	NbS00003056g0010	NbS00051591g0007	NbS00030449g0013	NbS00026310g0004	NbS00036614g0005	NbS00024794g0019	NbS00002776g0010	NbS00008897g0016	NbS00023697g0011	NbS00026175g0009	NbS00024271g0018	NbS00022019g0006	NbS00036750g0004	NbS00028722g0014	NbS00036330g0009	NbS00019709g0017	NbS00029525g0006	NbS00014245g0006	NbS00002525g0019	NbS00050999g0008	NbS00007376g0001	NbS00025899g0015	NbS00003042g0015	NbS00047296g0011	NbS00005639g0003	NbS00019384g0015	NbS00014381g0006	NbS00025710g0009	NbS00008100g0012	NbS00006912g0003	NbS00020605g0006	NbS00006499g0001	NbS00002776g0002	NbS00051620g0001	NbS00051940g0004	NbS00025710g0005
GO:0004696	nan:nan	NbS00053645g0008	NbS00053743g0004	NbS00020365g0011	NbS00012896g0009	NbS00001299g0007	NbS00000085g0001	NbS00023938g0003	NbS00032367g0008	NbS00018145g0008	NbS00020531g0032	NbS00004687g0013	NbS00021870g0009	NbS00015643g0011	NbS00023914g0010	NbS00023914g0011	NbS00054134g0011	NbS00035060g0001	NbS00005903g0003
GO:0004697	MF:protein kinase C activity	NbS00002425g0011	NbS00032542g0015	NbS00059667g0008
GO:0004699	MF:calcium-independent protein kinase C activity	NbS00034559g0013	NbS00011324g0017
GO:0004702	nan:nan	NbC25824803g0003	NbS00040311g0014	NbS00031800g0009	NbS00004535g0008	NbS00015658g0006	NbS00008700g0010	NbS00008700g0011	NbS00029951g0015	NbS00016943g0006	NbS00006756g0022	NbS00030042g0002	NbS00009949g0001	NbS00025425g0009	NbS00007177g0014	NbS00030470g0013	NbS00034812g0009	NbS00020851g0030	NbS00056973g0003	NbS00011504g0001	NbS00012730g0005
GO:0004704	MF:NF-kappaB-inducing kinase activity	NbS00038849g0004
GO:0004708	MF:MAP kinase kinase activity	NbS00010184g0012	NbS00023338g0002	NbS00014007g0022	NbS00051044g0014	NbS00037566g0012	NbS00031635g0004	NbS00056438g0005	NbS00039656g0008	NbS00058245g0004	NbC25499383g0002	NbS00009528g0010	NbS00001713g0009	NbS00021786g0011	NbS00034477g0010	NbS00013896g0020	NbS00026261g0005	NbS00002909g0007	NbS00029389g0002	NbS00001351g0005	NbS00012769g0012	NbS00002505g0024	NbS00017293g0010	NbS00011679g0002
GO:0004709	MF:MAP kinase kinase kinase activity	NbS00003176g0019	NbS00010489g0029	NbS00029791g0013	NbS00011174g0009	NbS00006130g0034	NbS00020954g0005	NbS00051202g0009	NbC23305057g0001	NbC24502407g0001	NbS00001947g0009	NbS00008390g0005	NbS00029573g0002	NbS00029573g0001	NbC23824403g0002	NbS00001378g0003	NbS00039152g0005	NbS00011737g0001	NbS00008935g0001	NbS00007101g0011	NbS00017432g0014	NbS00005956g0001	NbC24257655g0001	NbS00035475g0001	NbC23412097g0001
GO:0004711	MF:ribosomal protein S6 kinase activity	NbS00029432g0002	NbS00016863g0008	NbS00040254g0004	NbS00015285g0007	NbS00030766g0003	NbS00004581g0007	NbS00033104g0024	NbS00053762g0005	NbS00010758g0007	NbS00015787g0004	NbS00021795g0014	NbS00002991g0010	NbS00003311g0003	NbS00010086g0007	NbS00011722g0008	NbS00004777g0003	NbS00041702g0008	NbS00013159g0007	NbS00018342g0001	NbS00009351g0002	NbS00014457g0014	NbS00016417g0008	NbS00002578g0003	NbS00008866g0001	NbS00054087g0006	NbS00058607g0003	NbS00002387g0009	NbS00010235g0012	NbS00005410g0001	NbS00058749g0001	NbS00043260g0003	NbS00033434g0001	NbS00003300g0003	NbS00003781g0002	NbS00055297g0003	NbS00029497g0004	NbS00016386g0008
GO:0004712	MF:protein serine/threonine/tyrosine kinase activity	NbS00010184g0011	NbS00007032g0006	NbS00001398g0009	NbS00031668g0006	NbS00012590g0003	NbS00007569g0011	NbS00005915g0006	NbS00023139g0003	NbS00032570g0002	NbS00006130g0034	NbS00036517g0003	NbS00005686g0017	NbS00019099g0005	NbS00054974g0004	NbS00054974g0003	NbS00048886g0004	NbS00007240g0015	NbS00005375g0015	NbS00014476g0007	NbS00034195g0004	NbS00028114g0012	NbS00057436g0009	NbS00017903g0011	NbS00023062g0018	NbS00001107g0016	NbS00001378g0003	NbS00039152g0005	NbS00018381g0013	NbS00014173g0004	NbS00008935g0001	NbS00000810g0015	NbS00000810g0006	NbS00011430g0001	NbS00052944g0007	NbS00025185g0013	NbS00037589g0011	NbS00002411g0014	NbS00004601g0011	NbC24682834g0002	NbS00032102g0004	NbS00004457g0006	NbS00025456g0015	NbS00024703g0005	NbS00007032g0001	NbC23135879g0001	NbC24257655g0001	NbC25255290g0001	NbS00026588g0001	NbC23570160g0001	NbC23300057g0001	NbC23467339g0001	NbS00000854g0008
GO:0004713	MF:protein tyrosine kinase activity	NbS00017482g0004	NbS00003369g0007	NbS00003800g0005	NbS00006536g0005	NbS00040120g0010	NbS00010221g0003	NbS00012918g0004	NbS00028065g0011	NbS00038076g0004	NbS00046822g0005	NbS00003667g0014
GO:0004715	MF:non-membrane spanning protein tyrosine kinase activity	NbS00050847g0008	NbS00019583g0006	NbS00057649g0004	NbS00050480g0002	NbS00006619g0011	NbS00028027g0009
GO:0004716	nan:nan	NbS00019096g0017	NbS00015281g0007
GO:0004719	MF:protein-L-isoaspartate (D-aspartate) O-methyltransferase activity	NbS00006092g0014	NbS00005491g0026	NbS00010490g0001	NbS00013344g0002
GO:0004721	MF:phosphoprotein phosphatase activity	NbS00029628g0026	NbS00020048g0016	NbS00013913g0005	NbS00015513g0006	NbS00016754g0003	NbS00014857g0014	NbS00017399g0019	NbS00042010g0006	NbS00061824g0003	NbS00053470g0009	NbS00027137g0008	NbS00048666g0006	NbS00032623g0010	NbS00029836g0005	NbS00037525g0006	NbS00007550g0012	NbS00054758g0004	NbS00010048g0007	NbS00031184g0007	NbS00013123g0009	NbS00017400g0013	NbS00027975g0001	NbS00015066g0005	NbS00051292g0003	NbS00021822g0002	NbS00021823g0004	NbS00037466g0007	NbS00018200g0006
GO:0004722	MF:protein serine/threonine phosphatase activity	NbC24092916g0001	NbS00031107g0011	NbS00017457g0005	NbS00015008g0009	NbS00019664g0015	NbS00038533g0015	NbS00016955g0001	NbS00017056g0009	NbS00004066g0010	NbS00001998g0013	NbS00001998g0014	NbS00007437g0016	NbS00000240g0001	NbS00030701g0009	NbS00022232g0004	NbS00006361g0005	NbS00040091g0010	NbS00045990g0004	NbS00032227g0018	NbS00004363g0005	NbS00018489g0018	NbS00048484g0002	NbS00048484g0003	NbS00018706g0005	NbS00001187g0014	NbS00011472g0008	NbS00005617g0005	NbS00023757g0002	NbS00024771g0006	NbS00034600g0011	NbS00034600g0001	NbS00034053g0006	NbS00045834g0006	NbS00009085g0013	NbS00007375g0013	NbS00012381g0008	NbS00017707g0004	NbS00000671g0033	NbS00019157g0035	NbS00005186g0015	NbS00013631g0006	NbS00021744g0010	NbS00027599g0003	NbS00021595g0013	NbS00019800g0009	NbS00019800g0008	NbS00007983g0006	NbS00050847g0002	NbS00058861g0008	NbS00013893g0010	NbS00016397g0013	NbS00053688g0006	NbS00030006g0002	NbS00005100g0003	NbS00004040g0008	NbS00002371g0004	NbS00023799g0015	NbS00022068g0005	NbS00060321g0003	NbS00031979g0008	NbS00033318g0007	NbS00033919g0004	NbS00006529g0007	NbS00051830g0021	NbS00008075g0003	NbS00059375g0008	NbS00008984g0014	NbS00030554g0001	NbS00016615g0012	NbS00027465g0001	NbC25913064g0003	NbS00033173g0010	NbS00039093g0013	NbS00015649g0001	NbS00060122g0005	NbS00003481g0011	NbS00021355g0006	NbS00013918g0032	NbS00025993g0008	NbS00005176g0007	NbS00027297g0003	NbS00027297g0015	NbS00060388g0002	NbS00044761g0001	NbS00041836g0007	NbS00002718g0010	NbS00002718g0011	NbS00007139g0002	NbS00028121g0001	NbS00028121g0021	NbS00022820g0007	NbS00021481g0004	NbS00004053g0019	NbS00042608g0006	NbS00007173g0004	NbS00001374g0009	NbS00044222g0010	NbS00049943g0003	NbS00035482g0008	NbS00048059g0009	NbS00000687g0016	NbS00030550g0014	NbS00030550g0015	NbS00041871g0005	NbS00011714g0009	NbS00018537g0004	NbS00046634g0011	NbS00030299g0004	NbS00006859g0019	NbS00048640g0002	NbS00022860g0009	NbS00001330g0003	NbS00018092g0004	NbS00050693g0001	NbS00024148g0012	NbS00020113g0014	NbS00025499g0008	NbS00018857g0003	NbS00056330g0001	NbS00010796g0011	NbS00032223g0003	NbS00048388g0009	NbS00023292g0009	NbS00010579g0017	NbC24681446g0001	NbS00038373g0002	NbS00012241g0016	NbS00017807g0006	NbS00025085g0002	NbS00029317g0012	NbS00041043g0009	NbS00017183g0011	NbS00003014g0011	NbS00057112g0001	NbS00037968g0009	NbS00038703g0007	NbS00016690g0011	NbS00022638g0011	NbS00024659g0003	NbS00031842g0013	NbS00053050g0009	NbS00006577g0033	NbS00017223g0002	NbS00004130g0022	NbS00035303g0004	NbS00020916g0008	NbS00015681g0010	NbS00010388g0004	NbS00014876g0019	NbS00006148g0009	NbS00011791g0017	NbS00028769g0004	NbS00021848g0006	NbS00009362g0016	NbS00006055g0013	NbC24659670g0001	NbS00010813g0001	NbC25018054g0001	NbC23849516g0001	NbS00021556g0014	NbS00011877g0007	NbS00006805g0009	NbC23705708g0001	NbS00009697g0004	NbS00014106g0004	NbS00043226g0001	NbS00024136g0007	NbS00018761g0002	NbS00003933g0011	NbS00021150g0010
GO:0004723	MF:calcium-dependent protein serine/threonine phosphatase activity	NbS00040564g0005	NbS00037812g0006	NbS00011481g0002	NbS00021897g0009	NbS00002372g0010	NbS00005758g0004	NbS00038629g0006	NbS00015813g0005	NbS00014088g0005	NbS00009576g0003
GO:0004725	MF:protein tyrosine phosphatase activity	NbS00017457g0005	NbS00046565g0008	NbS00017308g0018	NbS00039178g0020	NbS00011418g0001	NbS00038703g0007
GO:0004726	MF:non-membrane spanning protein tyrosine phosphatase activity	NbS00000183g0009
GO:0004733	MF:pyridoxamine-phosphate oxidase activity	NbS00025962g0006	NbS00011894g0012	NbS00011894g0013	NbS00028002g0001
GO:0004735	MF:pyrroline-5-carboxylate reductase activity	NbS00008493g0012	NbS00019139g0015
GO:0004737	MF:pyruvate decarboxylase activity	NbS00007632g0014	NbS00014128g0020	NbS00003638g0003	NbS00013705g0006	NbS00057139g0001	NbS00015202g0009	NbS00001112g0012
GO:0004739	MF:pyruvate dehydrogenase (acetyl-transferring) activity	NbS00000674g0015	NbS00023697g0014	NbS00022994g0007	NbS00019709g0016	NbS00060745g0006	NbC23923731g0001	NbS00050746g0003	NbS00024209g0013	NbS00022994g0006
GO:0004740	MF:pyruvate dehydrogenase (acetyl-transferring) kinase activity	NbS00003383g0026	NbS00055828g0006	NbS00013968g0016	NbS00038974g0005
GO:0004742	MF:dihydrolipoyllysine-residue acetyltransferase activity	NbS00004260g0019	NbS00039095g0003	NbS00020850g0016	NbS00020850g0017	NbS00047836g0015	NbS00026414g0014	NbS00007607g0001	NbS00004260g0007
GO:0004743	MF:pyruvate kinase activity	NbS00059184g0006	NbS00000749g0003	NbS00000164g0014	NbS00043135g0005	NbS00016971g0011	NbS00017176g0011	NbS00000298g0011	NbS00030110g0004	NbS00020080g0001	NbS00023014g0001	NbS00003269g0019	NbC25109491g0002	NbC24203375g0001	NbS00016019g0008	NbC24222673g0002	NbS00005115g0006
GO:0004745	MF:retinol dehydrogenase activity	NbS00059957g0005	NbS00037034g0005	NbS00014869g0016	NbS00013969g0007	NbS00011643g0012	NbS00008891g0012	NbS00008891g0016	NbS00016419g0004	NbS00015306g0005	NbS00019410g0001	NbS00039965g0009	NbS00035417g0013	NbS00028232g0003
GO:0004746	MF:riboflavin synthase activity	NbS00013057g0005	NbS00000329g0004
GO:0004750	MF:ribulose-phosphate 3-epimerase activity	NbS00033228g0005	NbS00019013g0004
GO:0004751	MF:ribose-5-phosphate isomerase activity	NbS00019148g0003	NbS00017801g0005	NbS00024842g0002
GO:0004757	MF:sepiapterin reductase activity	NbS00056607g0001	NbS00011771g0001
GO:0004758	MF:serine C-palmitoyltransferase activity	NbS00014917g0006	NbS00026523g0007	NbS00004314g0004
GO:0004765	MF:shikimate kinase activity	NbS00011594g0003	NbS00000881g0010
GO:0004766	MF:spermidine synthase activity	NbS00027175g0011	NbS00013080g0004	NbS00019144g0004	NbS00003096g0010	NbC25074434g0003	NbS00034393g0007	NbS00019036g0003	NbS00030855g0010	NbC25359043g0001	NbS00057564g0006
GO:0004767	MF:sphingomyelin phosphodiesterase activity	NbS00002284g0004	NbS00002284g0017	NbS00013336g0022	NbS00013336g0007
GO:0004768	MF:stearoyl-CoA 9-desaturase activity	NbC24776685g0001	NbS00025410g0005	NbS00047737g0004	NbS00011670g0009	NbS00006315g0011	NbS00009450g0001	NbS00012413g0002	NbS00017710g0003	NbS00022770g0009	NbS00036794g0001	NbS00009765g0007	NbS00020568g0005	NbS00010693g0001	NbS00017709g0003	NbS00011889g0001	NbS00008106g0003	NbS00001096g0005
GO:0004773	MF:steryl-sulfatase activity	NbS00012746g0002	NbS00037788g0008	NbS00002670g0003	NbS00010769g0004	NbS00010686g0003	NbS00051367g0003	NbS00013370g0001	NbS00032966g0002	NbS00041580g0003
GO:0004775	MF:succinate-CoA ligase (ADP-forming) activity	NbS00005680g0001	NbS00003497g0004	NbS00004782g0021	NbS00031868g0009
GO:0004777	MF:succinate-semialdehyde dehydrogenase (NAD+) activity	NbS00016765g0002	NbS00012812g0002
GO:0004781	MF:sulfate adenylyltransferase (ATP) activity	NbS00024811g0011	NbS00014305g0003	NbS00000001g0012	NbS00054987g0005	NbS00010680g0010	NbS00041075g0004	NbC24157281g0001	NbC24204719g0001	NbS00009227g0001	NbS00000001g0008	NbS00010044g0006	NbS00000901g0003	NbS00013066g0001
GO:0004784	MF:superoxide dismutase activity	NbS00007245g0006	NbS00059057g0001	NbS00000430g0011	NbS00001892g0060	NbC26053601g0004	NbS00028937g0008	NbS00024282g0012	NbS00003250g0017	NbS00000772g0009	NbS00003314g0010	NbS00044781g0004	NbS00007911g0004	NbS00016903g0015	NbS00045179g0011
GO:0004788	MF:thiamine diphosphokinase activity	NbS00002488g0003	NbS00007781g0037	NbS00000217g0010	NbS00000217g0018	NbS00004748g0002
GO:0004791	MF:thioredoxin-disulfide reductase activity	NbS00004300g0004	NbS00013247g0001	NbS00021948g0007	NbS00021948g0002	NbS00022441g0016	NbS00022441g0015	NbS00041079g0001
GO:0004792	MF:thiosulfate sulfurtransferase activity	NbS00040691g0004	NbC24021449g0001	NbS00011577g0003	NbS00005686g0010	NbS00010857g0004	NbS00006421g0007	NbS00000285g0015	NbS00006821g0016	NbS00004016g0004	NbS00002594g0013	NbS00027867g0007	NbS00008913g0005	NbS00039168g0002
GO:0004794	MF:L-threonine ammonia-lyase activity	NbS00029284g0008	NbS00013529g0004
GO:0004795	MF:threonine synthase activity	NbS00006263g0014	NbS00037487g0003	NbS00006311g0023	NbS00002715g0011
GO:0004798	MF:thymidylate kinase activity	NbS00034261g0009	NbS00032161g0010	NbS00003088g0009
GO:0004801	MF:sedoheptulose-7-phosphate:D-glyceraldehyde-3-phosphate glyceronetransferase activity	NbS00001685g0017	NbS00029793g0006	NbS00001685g0006
GO:0004802	MF:transketolase activity	NbS00024364g0005	NbS00008412g0009	NbS00002941g0001	NbS00044448g0012	NbS00013564g0015	NbS00008842g0008	NbS00004090g0008
GO:0004805	MF:trehalose-phosphatase activity	NbS00026821g0004	NbS00008692g0011	NbS00006728g0001	NbS00037727g0003	NbS00037727g0004	NbS00002956g0008	NbS00000510g0007	NbS00011886g0003	NbS00026439g0005	NbS00001873g0025	NbS00026027g0004	NbS00004297g0016	NbS00004297g0002	NbS00008215g0001	NbS00015037g0006	NbS00003616g0016	NbS00037870g0006	NbS00008330g0013	NbC23186771g0001	NbC23538168g0001	NbC23854757g0001	NbS00004973g0001	NbC24493575g0002	NbS00001828g0003
GO:0004806	MF:triglyceride lipase activity	NbS00004052g0003	NbS00011015g0005	NbS00028549g0019	NbS00028549g0018	NbS00000822g0011	NbS00035670g0014	NbS00040272g0002	NbS00019551g0013	NbS00001223g0022	NbS00020049g0008	NbS00005338g0026
GO:0004807	MF:triose-phosphate isomerase activity	NbS00017105g0001	NbS00007905g0010	NbS00011031g0007	NbS00045571g0011	NbS00014422g0024	NbS00008157g0015	NbS00001671g0002
GO:0004808	MF:tRNA (5-methylaminomethyl-2-thiouridylate)-methyltransferase activity	NbC25985183g0003	NbS00009668g0005
GO:0004809	MF:tRNA (guanine-N2-)-methyltransferase activity	NbS00034535g0006	NbS00003551g0004	NbS00027282g0004
GO:0004811	nan:nan	NbS00003276g0005	NbS00034724g0001
GO:0004812	MF:aminoacyl-tRNA ligase activity	NbS00000988g0020	NbS00003105g0016
GO:0004815	MF:aspartate-tRNA ligase activity	NbS00021190g0007	NbS00001405g0008	NbS00041626g0006	NbS00028482g0002	NbS00010076g0001
GO:0004816	MF:asparagine-tRNA ligase activity	NbS00009480g0028	NbS00001260g0014	NbS00017403g0021	NbS00053111g0003	NbS00040018g0001	NbS00033593g0002
GO:0004817	MF:cysteine-tRNA ligase activity	NbS00019319g0001	NbS00009192g0004	NbS00008982g0006	NbS00017806g0004
GO:0004818	MF:glutamate-tRNA ligase activity	NbS00006327g0012	NbS00008857g0013	NbS00007436g0022	NbS00042198g0008	NbS00057641g0001	NbS00058598g0001	NbS00045063g0007	NbS00024558g0003
GO:0004820	MF:glycine-tRNA ligase activity	NbS00027916g0002	NbS00018801g0001
GO:0004823	MF:leucine-tRNA ligase activity	NbS00027424g0009	NbS00056738g0001	NbS00056738g0003	NbS00056738g0002	NbS00019380g0007	NbS00048964g0003	NbS00060262g0001	NbS00021000g0001	NbC24291861g0001	NbC24111062g0001	NbC23636173g0001	NbS00009212g0001	NbS00054036g0003
GO:0004824	MF:lysine-tRNA ligase activity	NbS00006402g0005
GO:0004825	MF:methionine-tRNA ligase activity	NbS00016150g0014	NbS00011945g0014	NbS00058827g0003
GO:0004826	MF:phenylalanine-tRNA ligase activity	NbS00004148g0005	NbS00021535g0005	NbS00049619g0009	NbS00003363g0012	NbS00019626g0018	NbS00019626g0003	NbS00008627g0019	NbS00015237g0014	NbS00003582g0007
GO:0004828	MF:serine-tRNA ligase activity	NbS00001192g0013
GO:0004829	MF:threonine-tRNA ligase activity	NbS00012746g0011	NbS00002670g0022
GO:0004830	MF:tryptophan-tRNA ligase activity	NbS00040852g0007	NbS00030289g0017
GO:0004831	MF:tyrosine-tRNA ligase activity	NbS00001991g0009	NbS00059622g0001	NbC23934931g0001	NbS00034450g0009
GO:0004832	MF:valine-tRNA ligase activity	NbS00001843g0012	NbS00032430g0001	NbS00029001g0005	NbS00027946g0008	NbS00027946g0012	NbS00016566g0002	NbC24356826g0001	NbS00007877g0007	NbS00018316g0002	NbS00057787g0002	NbS00061024g0001
GO:0004834	MF:tryptophan synthase activity	NbS00010886g0010	NbS00027353g0027	NbS00035347g0006	NbS00019517g0010	NbS00026632g0004	NbS00019004g0013	NbC24668437g0001
GO:0004837	MF:tyrosine decarboxylase activity	NbS00030696g0001
GO:0004838	MF:L-tyrosine:2-oxoglutarate aminotransferase activity	NbS00009959g0008	NbS00009959g0003	NbS00000144g0005	NbS00000301g0002	NbS00000301g0008	NbS00045248g0003	NbS00046710g0015	NbS00013451g0006	NbS00008749g0006	NbS00034563g0009	NbS00042707g0006	NbC24505368g0001	NbC24277989g0001	NbS00022512g0004
GO:0004842	MF:ubiquitin-protein transferase activity	NbS00013323g0002	NbS00019702g0001	NbS00029931g0005	NbS00044482g0004	NbS00005495g0003	NbS00027758g0010	NbS00014139g0003	NbS00022204g0004	NbS00050236g0009	NbS00005874g0016	NbS00036901g0010	NbS00026549g0004	NbS00060901g0001	NbS00048278g0011	NbS00056083g0001	NbS00004122g0006	NbS00027886g0007	NbS00034066g0006	NbS00000846g0005	NbS00027258g0008	NbS00042612g0002	NbS00002937g0004	NbS00024814g0001	NbS00016918g0011	NbS00027916g0013	NbS00002704g0004	NbS00016250g0008	NbS00055813g0012	NbS00028846g0002	NbS00000372g0002	NbS00019017g0007	NbS00004847g0001	NbS00059637g0004	NbS00051985g0001	NbS00048713g0004	NbS00011741g0010	NbS00019366g0015	NbS00047702g0003	NbS00024786g0002	NbS00048625g0004	NbS00049423g0005	NbS00028040g0030	NbS00004357g0007	NbS00031903g0002	NbS00030690g0010	NbS00005367g0010	NbS00025089g0010	NbC25874346g0004	NbS00002810g0003	NbS00021998g0011	NbS00017129g0002	NbS00000674g0014	NbS00022584g0013	NbS00032295g0001	NbS00026291g0004	NbS00011305g0010	NbS00060809g0001	NbS00014393g0001	NbS00002198g0020	NbS00001388g0003	NbS00030880g0010	NbS00020365g0010	NbS00016911g0010	NbS00007310g0003	NbS00008446g0013	NbS00049311g0010	NbS00000516g0014	NbS00016310g0006	NbC25895973g0001	NbS00030693g0010	NbS00035818g0002	NbS00035818g0021	NbS00027269g0004	NbS00035242g0019	NbS00057997g0003	NbS00005633g0008	NbS00018449g0011	NbS00061007g0004	NbS00001766g0014	NbS00061161g0001	NbS00015650g0009	NbS00033796g0001	NbS00021129g0012	NbS00013211g0002	NbS00017645g0004	NbS00000302g0007	NbS00038557g0009	NbS00026445g0005	NbS00002742g0008	NbS00004041g0020	NbS00008221g0001	NbS00035792g0001	NbS00035792g0015	NbS00026254g0009	NbS00022319g0007	NbS00030754g0003	NbS00001549g0011	NbS00001549g0017	NbS00038529g0012	NbS00012419g0004	NbS00004415g0020	NbS00046479g0004	NbS00029160g0007	NbS00006712g0014	NbS00001945g0004	NbS00016201g0002	NbS00016201g0001	NbS00007380g0016	NbS00007735g0003	NbS00020121g0006	NbS00002848g0001	NbS00031203g0003	NbS00017260g0013	NbS00017260g0004	NbS00052720g0004	NbS00012898g0005	NbS00003926g0001	NbS00009928g0003	NbS00009928g0008	NbS00041547g0010	NbS00031234g0005	NbS00010186g0021	NbS00029305g0006	NbC26316418g0007	NbS00004680g0001	NbS00004311g0018	NbS00038863g0004	NbS00043144g0002	NbS00024590g0007	NbS00015044g0007	NbS00020994g0001	NbS00028839g0013	NbS00049154g0002	NbS00006733g0003	NbS00024305g0004	NbS00027701g0004	NbS00043138g0011	NbC25923856g0004	NbS00027945g0001	NbS00038002g0007	NbS00021406g0017	NbS00021406g0018	NbS00041732g0004	NbS00053607g0004	NbS00051147g0007	NbC25060269g0004	NbS00021039g0013	NbS00006685g0010	NbS00013906g0007	NbS00025208g0004	NbS00024234g0001	NbS00037943g0006	NbS00048470g0001	NbS00023050g0007	NbS00012591g0005	NbS00018986g0012	NbS00037737g0009	NbS00060898g0001	NbS00001748g0002	NbS00061832g0003	NbS00011482g0010	NbS00018019g0003	NbS00010275g0011	NbS00026351g0010	NbS00020704g0013	NbS00018712g0010	NbS00018712g0003	NbS00025979g0016	NbS00034863g0004	NbS00037646g0004	NbS00021329g0015	NbS00026717g0003	NbS00022265g0001	NbS00008054g0018	NbS00012738g0017	NbS00022763g0005	NbS00018145g0009	NbS00030487g0005	NbS00000649g0008	NbS00012947g0001	NbS00002024g0011	NbS00040845g0004	NbS00011005g0012	NbS00031393g0017	NbS00005129g0002	NbS00005129g0022	NbS00031411g0009	NbS00031411g0008	NbS00019684g0002	NbS00018982g0003	NbS00038295g0010	NbS00008087g0001	NbS00022306g0004	NbS00022130g0014	NbS00002297g0019	NbS00029985g0020	NbS00017836g0016	NbS00013108g0020	NbS00057433g0003	NbS00048796g0008	NbS00002176g0013	NbS00025784g0008	NbS00014861g0015	NbS00014861g0014	NbS00012897g0008	NbS00028904g0007	NbS00004547g0019	NbS00012362g0003	NbS00000823g0004	NbS00045224g0007	NbS00005103g0007	NbS00014973g0006	NbS00019070g0001	NbS00011701g0010	NbS00020618g0006	NbS00048738g0003	NbS00014586g0017	NbS00056685g0004	NbS00004063g0002	NbS00013165g0006	NbS00003256g0014	NbS00056722g0005	NbS00031527g0002	NbS00007855g0003	NbS00012515g0006	NbS00012515g0020	NbS00007814g0010	NbS00019849g0001	NbS00057002g0007	NbS00001100g0003	NbS00018594g0020	NbS00016475g0009	NbS00019359g0004	NbS00014798g0004	NbS00010588g0003	NbS00010588g0017	NbS00010588g0011	NbS00006446g0005	NbS00038080g0005	NbS00001461g0007	NbS00011970g0032	NbS00013179g0011	NbS00014143g0011	NbS00010200g0027	NbS00006023g0001	NbS00005532g0003	NbS00003887g0004	NbS00006158g0017	NbS00006158g0018	NbS00001163g0010	NbS00008339g0013	NbS00022258g0006	NbS00022258g0004	NbS00027429g0002	NbS00026292g0026	NbS00019396g0004	NbS00045234g0005	NbS00002474g0020	NbS00025718g0003	NbS00025718g0017	NbS00006474g0015	NbS00028351g0021	NbS00028351g0012	NbS00009418g0014	NbS00009418g0009	NbS00043351g0001	NbS00027694g0001	NbS00008628g0002	NbS00012310g0011	NbS00016267g0003	NbS00014792g0001	NbS00015777g0013	NbS00002172g0012	NbS00002172g0014	NbS00000980g0016	NbS00000980g0014	NbS00021303g0012	NbS00053639g0020	NbS00019160g0007	NbS00006943g0006	NbS00002496g0001	NbS00002496g0034	NbS00009465g0001	NbS00011666g0002	NbS00004029g0023	NbS00059115g0004	NbS00024864g0001	NbS00004061g0004	NbS00004424g0001	NbS00023980g0005	NbS00022640g0007	NbS00031781g0009	NbS00018576g0001	NbS00029290g0001	NbS00029290g0002	NbS00015197g0007	NbS00013494g0016	NbS00015130g0002	NbS00038703g0002	NbS00018850g0001	NbS00007305g0005	NbS00014327g0011	NbS00014327g0008	NbS00034421g0001	NbC25462513g0003	NbS00038163g0012	NbS00017824g0009	NbS00010125g0009	NbS00005825g0013	NbS00005825g0011	NbS00019905g0009	NbS00049262g0005	NbS00022847g0001	NbS00001765g0025	NbS00024886g0005	NbS00055492g0005	NbS00010505g0010	NbS00007154g0001	NbS00025914g0006	NbS00003039g0013	NbS00060745g0005	NbS00016521g0006	NbS00055433g0006	NbS00006355g0008	NbS00006355g0010	NbS00006056g0001	NbS00003418g0002	NbS00023657g0017	NbS00003667g0001	NbS00015336g0004	NbS00028355g0019	NbS00001472g0010	NbS00005421g0010	NbS00028598g0001	NbS00009371g0002	NbC24830109g0002	NbS00001389g0002	NbS00041459g0004	NbS00014971g0011	NbS00014369g0008	NbS00033531g0007	NbS00038059g0007	NbC26317384g0001	NbC24121238g0001	NbC24520891g0001	NbS00043821g0001	NbS00012786g0002	NbC23907220g0001	NbC24030342g0001	NbS00023620g0002	NbC24271932g0001	NbS00058165g0001	NbC23590977g0001	NbC23755733g0001	NbS00020485g0001	NbC23471260g0001	NbC24189148g0001	NbC23963283g0001	NbC24176617g0001	NbS00052664g0001	NbS00008148g0001	NbC23356263g0001	NbC24680105g0001	NbS00044806g0001	NbC26055767g0002	NbS00015388g0004	NbS00057283g0001	NbC25988716g0002	NbS00030693g0008	NbS00026445g0004	NbS00012843g0003	NbC24207283g0001	NbS00003951g0004	NbC25546442g0001	NbS00002792g0003	NbC24489903g0001	NbS00034740g0001	NbS00010434g0003	NbS00031126g0006	NbC23752341g0002	NbS00005292g0004	NbS00049582g0001	NbC23542804g0001	NbS00055535g0001	NbC23940831g0001	NbS00008458g0015	NbS00045716g0005	NbS00019359g0002	NbS00008148g0006	NbS00008148g0008	NbC23700237g0001	NbC24505564g0001	NbS00033586g0002
GO:0004843	MF:thiol-dependent ubiquitin-specific protease activity	NbS00012731g0012	NbS00005203g0016	NbS00014753g0016	NbS00014826g0005	NbS00024996g0017	NbS00002776g0011	NbS00048985g0005	NbS00016948g0023	NbS00016086g0010	NbS00021595g0005	NbS00026758g0005	NbS00024595g0011	NbS00006836g0005	NbS00042989g0004	NbS00025203g0010	NbS00031114g0005	NbS00013296g0012	NbS00010974g0014	NbS00011160g0006	NbS00002723g0014	NbS00036912g0007	NbS00013540g0013	NbS00003042g0016	NbS00002324g0003	NbS00037871g0005	NbS00024148g0013	NbS00016880g0009	NbS00016854g0010	NbS00001217g0008	NbS00049220g0003	NbS00015219g0010	NbS00031171g0003	NbS00060816g0005	NbS00029812g0009	NbS00017071g0009	NbS00017071g0010	NbS00013843g0007	NbS00026735g0011	NbS00005313g0001	NbS00016880g0003	NbS00056156g0001	NbS00012812g0003	NbS00040868g0005	NbS00006337g0001	NbS00005692g0003	NbS00032476g0003	NbS00022129g0004	NbC23990513g0001	NbS00017404g0003	NbS00002821g0007	NbS00028453g0006	NbS00011067g0001	NbS00025355g0001	NbS00044772g0001	NbS00028051g0001	NbC26064567g0001
GO:0004844	MF:uracil DNA N-glycosylase activity	NbS00016727g0023	NbS00050980g0001
GO:0004845	MF:uracil phosphoribosyltransferase activity	NbS00007767g0003	NbS00015322g0006	NbS00008037g0012	NbC25207939g0001
GO:0004846	MF:urate oxidase activity	NbS00016265g0016	NbS00003170g0012
GO:0004848	MF:ureidoglycolate hydrolase activity	NbS00017148g0013	NbS00010915g0001
GO:0004849	MF:uridine kinase activity	NbS00005008g0016	NbS00014198g0009	NbS00028487g0001	NbS00022976g0009	NbS00037492g0012	NbS00058166g0005	NbS00000304g0002	NbS00000304g0004
GO:0004852	MF:uroporphyrinogen-III synthase activity	NbS00006831g0013
GO:0004853	MF:uroporphyrinogen decarboxylase activity	NbS00048088g0007	NbS00056116g0001	NbS00006140g0011	NbS00014888g0005	NbS00028798g0006	NbS00016043g0001
GO:0004856	MF:xylulokinase activity	NbS00001594g0010	NbS00003980g0003	NbS00050024g0002	NbS00050024g0003
GO:0004857	MF:enzyme inhibitor activity	NbS00010014g0005	NbS00028438g0001	NbS00027000g0005	NbS00013184g0012	NbS00025813g0001
GO:0004860	MF:protein kinase inhibitor activity	NbS00002305g0004	NbS00041012g0009	NbS00011613g0011	NbS00026051g0011	NbS00010686g0030	NbS00042031g0006	NbS00042031g0002	NbS00041580g0010	NbS00059962g0001	NbC24100028g0001
GO:0004867	MF:serine-type endopeptidase inhibitor activity	NbS00001395g0004	NbS00021566g0007	NbS00017984g0006	NbS00035409g0019	NbS00032231g0002	NbS00001270g0001	NbS00005109g0016	NbS00020409g0001	NbS00020409g0009	NbS00035721g0001	NbS00025777g0007	NbS00049946g0001	NbS00028973g0007	NbS00009480g0031	NbS00041785g0002	NbS00008198g0005	NbS00025964g0004	NbS00029964g0007	NbS00023444g0018	NbS00018395g0002	NbS00018395g0011	NbS00033064g0017	NbS00025677g0015	NbS00024264g0009	NbS00047936g0011	NbS00032850g0002	NbS00029224g0001	NbS00024644g0002	NbS00016678g0003	NbS00016974g0013	NbS00017403g0024	NbS00013632g0001	NbS00035464g0006	NbS00037350g0003	NbS00018398g0003	NbS00054087g0007	NbC24872723g0001	NbS00012651g0002	NbS00006474g0002	NbS00006474g0018	NbS00006819g0017	NbS00005863g0007	NbS00050823g0003	NbS00001767g0001	NbS00021398g0005	NbS00018457g0002	NbS00050823g0004	NbS00010943g0011	NbS00035170g0002	NbS00008051g0007	NbS00052064g0006
GO:0004869	MF:cysteine-type endopeptidase inhibitor activity	NbS00015632g0001	NbS00010066g0031	NbS00035525g0019	NbS00049133g0001	NbS00026832g0017	NbS00001227g0007	NbS00026989g0015	NbS00059800g0006	NbS00059252g0001	NbS00030201g0002	NbS00008191g0001	NbS00043154g0003
GO:0004871	nan:nan	NbS00026917g0002	NbS00015934g0002	NbS00022907g0008	NbS00014328g0008	NbS00010019g0017	NbS00034612g0003	NbS00049111g0001	NbS00003026g0005	NbS00049100g0001	NbS00058989g0005	NbS00039676g0015	NbS00015551g0014	NbS00015551g0002	NbS00023615g0017	NbS00000671g0035	NbS00001627g0012	NbS00002998g0009	NbS00032287g0006	NbS00001880g0001	NbS00013969g0008	NbS00016233g0007	NbS00007113g0017	NbS00006883g0001	NbS00022788g0006	NbS00025190g0007	NbS00029712g0001	NbS00001133g0006	NbS00016582g0007	NbS00010924g0001	NbS00055340g0002	NbS00055340g0001	NbS00017026g0001	NbS00059269g0007	NbS00055728g0003	NbS00013388g0003	NbS00013534g0009	NbS00024272g0002	NbS00038623g0001	NbC24429876g0001	NbS00058085g0001	NbS00037061g0006
GO:0004872	nan:nan	NbS00018507g0021	NbS00053645g0008	NbS00042041g0005	NbS00007404g0008	NbS00014863g0001	NbS00053743g0004	NbS00006105g0005	NbS00047308g0006	NbS00001236g0036	NbS00033537g0001	NbS00014569g0004	NbS00014862g0014	NbS00012896g0009	NbS00001299g0007	NbS00017126g0010	NbS00001557g0008	NbS00000085g0001	NbS00023938g0003	NbS00026116g0014	NbS00000310g0004	NbS00010164g0020	NbS00014019g0030	NbS00018299g0005	NbS00001056g0045	NbS00050746g0005	NbS00050746g0004	NbS00003543g0005	NbS00047324g0007	NbS00011709g0005	NbS00009488g0011	NbS00004110g0018	NbS00023456g0014	NbS00033608g0005	NbS00033608g0004	NbS00005332g0011	NbS00043171g0017	NbS00001621g0005	NbS00001621g0003	NbS00009421g0026	NbS00012408g0021	NbS00016882g0005	NbS00033513g0013	NbS00015062g0005	NbS00002505g0022	NbS00018071g0015	NbS00002214g0001	NbS00014876g0017	NbS00047771g0001	NbS00014863g0007	NbS00005332g0005	NbS00035982g0003
GO:0004888	MF:transmembrane signaling receptor activity	NbS00015756g0001	NbS00009695g0005	NbS00023227g0001	NbS00004962g0001	NbS00005540g0006	NbS00005601g0008	NbS00041100g0001	NbS00045982g0007	NbS00026208g0008	NbS00008999g0021	NbS00008242g0012	NbS00050306g0008	NbS00009930g0006	NbS00030431g0002	NbS00033590g0014	NbS00000357g0018	NbS00000357g0002	NbS00023012g0015	NbS00046551g0001	NbS00052633g0004	NbS00028919g0002	NbS00037260g0003	NbS00014860g0006	NbS00016014g0010	NbS00035343g0009	NbS00037510g0012	NbC23362311g0001	NbC24161617g0001	NbC23793509g0001	NbS00060580g0002
GO:0004930	MF:G protein-coupled receptor activity	NbS00026201g0011	NbS00044912g0013	NbS00035899g0009	NbS00021615g0019	NbS00003893g0016	NbS00031186g0007	NbS00022596g0020	NbS00022596g0016	NbS00045061g0002	NbS00038113g0004
GO:0004970	MF:ionotropic glutamate receptor activity	NbS00001306g0010	NbS00058387g0003	NbS00043964g0004	NbS00037791g0004
GO:0004997	MF:thyrotropin-releasing hormone receptor activity	NbS00019685g0008	NbS00001449g0011	NbS00044124g0008
GO:0004999	MF:vasoactive intestinal polypeptide receptor activity	NbS00037056g0005	NbS00061906g0001	NbS00041029g0003	NbS00010015g0015	NbS00007467g0004	NbS00039774g0001
GO:0005017	MF:platelet-derived growth factor-activated receptor activity	NbS00019096g0017	NbS00015281g0007
GO:0005030	MF:neurotrophin receptor activity	NbS00000126g0016	NbS00000126g0017	NbS00000126g0018	NbS00035733g0002	NbS00017758g0001	NbS00017758g0018	NbS00030679g0013	NbS00030679g0012	NbS00030679g0011	NbS00030679g0010	NbS00027742g0004	NbS00049217g0001	NbS00048777g0002	NbS00048777g0007	NbS00022339g0004	NbS00014416g0007	NbS00052015g0001	NbS00026714g0009	NbS00048764g0001	NbS00013729g0005	NbS00058177g0014	NbS00017757g0004	NbS00017757g0031	NbS00041836g0006	NbS00001056g0006	NbS00001056g0007	NbS00029070g0001	NbS00059441g0002	NbS00059441g0001	NbS00044226g0004	NbS00044226g0005	NbS00008458g0023	NbS00002790g0010	NbS00022904g0005	NbS00022904g0002	NbS00022904g0006	NbS00046634g0002	NbS00038338g0013	NbS00038338g0002	NbS00017812g0002	NbS00024104g0006	NbS00027406g0008	NbS00019802g0002	NbS00036002g0001	NbS00012234g0001	NbS00057151g0001	NbS00052991g0002	NbS00039233g0006	NbS00055550g0007	NbC23975443g0001	NbC23325727g0001
GO:0005031	MF:tumor necrosis factor-activated receptor activity	NbS00009456g0023	NbS00001192g0014
GO:0005034	MF:osmosensor activity	NbS00014775g0020
GO:0005046	MF:KDEL sequence binding	NbS00017199g0015	NbS00021595g0010	NbS00031526g0004	NbS00033217g0004	NbS00049629g0007	NbS00014019g0030	NbS00027231g0004	NbS00027433g0009	NbS00007994g0001	NbS00000376g0011	NbS00009474g0008	NbS00034705g0004	NbS00013697g0008
GO:0005047	MF:signal recognition particle binding	NbS00005789g0012	NbS00014259g0005	NbS00037810g0005	NbS00037476g0005	NbS00004472g0008	NbS00058860g0005	NbS00018036g0010
GO:0005048	MF:signal sequence binding	NbS00052195g0009	NbS00002857g0010	NbS00020103g0008	NbS00004010g0007	NbS00033758g0014	NbS00016223g0019	NbS00057994g0006	NbS00014422g0026	NbS00008157g0012
GO:0005049	MF:nuclear export signal receptor activity	NbS00010862g0001	NbS00007138g0013	NbS00007021g0008	NbS00026709g0014	NbS00022650g0001	NbS00022650g0008	NbS00024560g0008	NbS00049890g0001	NbS00003252g0001	NbS00049890g0003	NbS00022650g0006
GO:0005052	MF:peroxisome matrix targeting signal-1 binding	NbS00056189g0002	NbS00052717g0005
GO:0005057	nan:nan	NbS00037501g0027	NbS00006944g0022	NbS00018503g0021	NbS00037790g0014	NbS00037790g0009	NbS00005160g0001	NbS00034437g0013	NbS00034437g0012	NbS00023129g0015	NbS00014676g0011	NbS00013378g0019	NbS00010737g0001
GO:0005080	MF:protein kinase C binding	NbS00044393g0011	NbS00007310g0008	NbS00049937g0002	NbS00058604g0005	NbS00016861g0012	NbS00012609g0009	NbS00051961g0006	NbS00021090g0014
GO:0005085	MF:guanyl-nucleotide exchange factor activity	NbS00001478g0013	NbS00020334g0017	NbS00007464g0007	NbS00047460g0003	NbS00011877g0023	NbS00010849g0011	NbS00018112g0012	NbS00046130g0007	NbS00022752g0013	NbS00002650g0006	NbS00006102g0024	NbC24283893g0001	NbS00002650g0002	NbS00020334g0012	NbS00020334g0006	NbS00007464g0006
GO:0005086	nan:nan	NbS00002973g0009	NbS00013167g0001	NbS00006288g0001	NbS00000440g0013	NbS00000440g0010	NbS00033243g0009	NbS00013981g0002	NbS00060165g0005	NbS00027545g0006	NbS00007330g0008	NbS00028435g0008	NbS00002763g0022	NbS00002763g0023	NbS00002763g0024	NbS00050344g0017	NbS00015150g0015	NbS00049277g0005	NbS00008405g0008	NbS00003903g0006	NbS00038535g0003	NbS00016714g0003	NbS00032601g0008	NbS00035683g0012	NbS00008896g0001	NbS00008896g0004	NbS00042675g0007	NbC23651759g0001	NbS00023976g0002	NbS00027545g0002	NbS00002763g0008	NbS00023291g0003	NbS00017081g0001	NbC24160679g0001	NbS00000396g0006	NbC24317313g0001	NbC23458119g0001	NbS00054066g0002	NbS00054066g0004	NbS00030954g0002
GO:0005087	nan:nan	NbS00000396g0013	NbS00013365g0016	NbS00000655g0006	NbS00045563g0001	NbS00029488g0016	NbS00001487g0002	NbS00035989g0001	NbS00008313g0017	NbS00016188g0007
GO:0005089	nan:nan	NbS00018155g0018	NbS00021208g0012	NbS00021208g0003	NbS00025048g0008	NbS00047970g0006	NbS00031014g0007	NbS00021832g0018	NbS00012928g0003	NbS00003480g0008	NbS00007972g0032	NbS00007972g0033	NbS00024868g0008	NbS00024868g0007	NbS00040113g0001	NbS00046982g0003	NbS00020706g0021	NbC25685337g0001	NbS00021081g0012	NbC24451218g0004	NbS00032996g0005	NbS00006046g0011	NbS00017789g0027	NbS00014309g0001	NbS00058751g0004	NbS00033026g0011	NbS00041118g0006	NbS00001100g0027	NbC25870489g0002	NbS00008099g0005	NbS00019289g0002	NbS00034882g0013	NbS00029532g0004	NbS00026326g0001	NbS00048196g0004	NbS00047399g0007	NbS00052667g0005	NbS00005359g0015	NbS00042453g0006	NbC25786612g0002	NbC24893263g0001
GO:0005093	MF:Rab GDP-dissociation inhibitor activity	NbS00012215g0006	NbS00031583g0005	NbS00012704g0014	NbS00002268g0019	NbS00061305g0009	NbS00010765g0005
GO:0005094	MF:Rho GDP-dissociation inhibitor activity	NbS00035525g0014	NbS00037906g0003	NbS00020364g0003	NbS00035048g0001	NbS00016538g0011	NbS00031541g0006
GO:0005095	MF:GTPase inhibitor activity	NbS00036076g0012	NbS00037447g0009
GO:0005096	MF:GTPase activator activity	NbS00007055g0017	NbS00024110g0007	NbS00003127g0005	NbS00019031g0013	NbS00003016g0008	NbS00008808g0007	NbS00003544g0011	NbS00003544g0010	NbS00000352g0010	NbS00000352g0007	NbS00005010g0012	NbS00024110g0004	NbS00024110g0005	NbC23864313g0001
GO:0005097	nan:nan	NbS00020891g0007	NbS00016088g0007	NbS00007578g0018	NbS00019049g0013	NbS00019049g0012	NbS00008116g0004
GO:0005098	nan:nan	NbS00029628g0003	NbS00024271g0003	NbS00026625g0015	NbS00025668g0003	NbC24094968g0001
GO:0005100	nan:nan	NbS00044333g0010	NbS00016897g0019	NbS00036944g0003	NbS00029621g0001	NbS00060005g0001	NbS00006727g0004	NbS00034499g0012	NbS00004242g0013	NbS00024101g0018	NbS00034499g0001	NbS00017920g0009	NbS00034499g0010	NbS00031109g0001
GO:0005102	MF:signaling receptor binding	NbS00001395g0020	NbS00029337g0011	NbS00006999g0008	NbS00003628g0006	NbS00014931g0013	NbS00030108g0003	NbS00022865g0008	NbS00027829g0010	NbS00035721g0017	NbS00016940g0009	NbS00007111g0006	NbS00007111g0009	NbS00033502g0005	NbS00011315g0005	NbS00010140g0005	NbS00008764g0022	NbS00016452g0013	NbS00010720g0007	NbS00006242g0010	NbS00017024g0005	NbS00041513g0004	NbS00009417g0008	NbS00047936g0002	NbS00029224g0002	NbS00042039g0011	NbS00037317g0002	NbS00037317g0008	NbS00013259g0006	NbS00056880g0003	NbS00001324g0007	NbS00010680g0009	NbS00029317g0013	NbS00027589g0007	NbS00046118g0008	NbS00030743g0005
GO:0005112	MF:Notch binding	NbS00005186g0023	NbS00038101g0002	NbS00017804g0010
GO:0005125	MF:cytokine activity	NbS00021813g0004	NbS00027293g0001	NbS00025945g0003	NbS00023431g0001	NbS00006729g0003
GO:0005128	MF:erythropoietin receptor binding	NbS00019096g0017	NbS00015281g0007
GO:0005138	MF:interleukin-6 receptor binding	NbS00021813g0004	NbS00027293g0001	NbS00025945g0003	NbS00023431g0001	NbS00006729g0003
GO:0005141	MF:interleukin-10 receptor binding	NbS00006805g0011	NbS00013129g0005
GO:0005153	MF:interleukin-8 receptor binding	NbS00001991g0009	NbS00059622g0001	NbC23934931g0001	NbS00034450g0009
GO:0005160	MF:transforming growth factor beta receptor binding	NbS00044414g0009	NbS00014389g0008	NbS00016904g0007	NbS00013170g0012	NbS00041686g0006	NbS00002411g0010	NbS00028437g0002	NbC23718152g0001	NbS00018503g0013
GO:0005163	MF:nerve growth factor receptor binding	NbS00011427g0003	NbS00053377g0009
GO:0005164	MF:tumor necrosis factor receptor binding	NbS00056603g0009	NbS00046285g0006
GO:0005176	MF:ErbB-2 class receptor binding	NbS00019096g0017	NbS00015281g0007
GO:0005198	MF:structural molecule activity	NbS00000852g0021	NbS00020253g0009	NbS00026601g0001	NbS00014753g0021	NbS00006002g0001	NbS00003470g0015	NbS00036207g0006	NbS00026343g0007	NbS00060499g0005	NbS00014092g0006	NbS00025534g0012	NbS00013948g0010	NbS00042589g0004	NbS00040126g0007	NbS00036564g0012	NbS00053488g0008	NbS00019865g0007	NbS00045842g0003	NbS00044041g0004	NbS00050781g0011	NbS00061927g0005	NbS00006080g0015	NbS00008020g0004	NbS00019153g0015	NbS00032250g0020	NbS00038240g0008	NbS00039535g0007	NbS00031877g0006	NbS00021153g0006	NbS00000052g0002	NbS00029431g0007	NbS00054404g0002	NbS00014100g0009	NbS00019163g0003	NbS00023988g0005	NbS00043660g0010	NbS00048496g0006	NbS00011710g0015	NbC23484458g0001	NbC23654983g0001	NbS00033173g0001	NbC23375122g0001	NbS00032250g0012	NbS00054404g0006	NbS00013809g0005	NbS00013809g0006
GO:0005199	MF:structural constituent of cell wall	NbS00015844g0008	NbS00003320g0020	NbS00015652g0016	NbS00005098g0003	NbS00013277g0011	NbS00013277g0012	NbS00030188g0027	NbS00030188g0022	NbS00030188g0028	NbS00008319g0011	NbS00025834g0007	NbS00032283g0002	NbS00014150g0009	NbS00060037g0002	NbS00028161g0001	NbS00008518g0008	NbS00039641g0002	NbC25027380g0001	NbS00060166g0001	NbS00008703g0009	NbS00007980g0003	NbS00030883g0012	NbS00006956g0008	NbS00022471g0001	NbS00059769g0001	NbS00025429g0001	NbS00033675g0001	NbS00025718g0004	NbS00012466g0001	NbS00024893g0003	NbS00030208g0001	NbS00026021g0001
GO:0005200	MF:structural constituent of cytoskeleton	NbS00054918g0011	NbS00019297g0010	NbS00025297g0006	NbS00013578g0009	NbS00010902g0004	NbS00010902g0017	NbS00011309g0019	NbC24193759g0001	NbS00007112g0004	NbS00041237g0007	NbS00017742g0001	NbS00031995g0003	NbS00016445g0012	NbS00016445g0011	NbS00014754g0020	NbS00058812g0003	NbS00004901g0005	NbS00021746g0010	NbS00001184g0009	NbS00030316g0002	NbS00043519g0004	NbS00002207g0003	NbS00035030g0001	NbS00040464g0002	NbS00040464g0008	NbS00032482g0010	NbS00012796g0001	NbC23243940g0001	NbS00007113g0019	NbS00051566g0006	NbS00012157g0002	NbS00001557g0011	NbS00007568g0009	NbS00000863g0020	NbS00029103g0001	NbC24320504g0001	NbS00011031g0002	NbS00056603g0002	NbS00021479g0002	NbS00056638g0007	NbS00024964g0001	NbS00028290g0006	NbS00001594g0015	NbS00006458g0003	NbS00059429g0003	NbS00010276g0009	NbS00013434g0002	NbS00031817g0012	NbS00019798g0005	NbS00038296g0004	NbS00038051g0004	NbC25247182g0004	NbC24141102g0002	NbS00003513g0008	NbS00040117g0006	NbS00040117g0001	NbC23512151g0001	NbS00010998g0008	NbS00016831g0004	NbS00017698g0005	NbC23785213g0002	NbS00027138g0007	NbS00057578g0004	NbS00005698g0004	NbS00005698g0017	NbS00034386g0006	NbS00006050g0019	NbS00002744g0010	NbS00057417g0001	NbS00057417g0002	NbS00031412g0004	NbS00026888g0002	NbS00018787g0010	NbS00002538g0008	NbS00029054g0008	NbS00026267g0008	NbS00009004g0014	NbS00028373g0017	NbS00050901g0019	NbS00001749g0001	NbS00037211g0004	NbS00014112g0010	NbC23988691g0001	NbS00004124g0012
GO:0005201	MF:extracellular matrix structural constituent	NbS00014740g0002	NbS00015473g0001	NbS00008024g0013
GO:0005215	MF:transporter activity	NbS00019746g0007	NbS00010042g0009	NbS00010042g0008	NbS00027144g0004	NbS00023199g0016	NbS00015338g0013	NbS00017680g0007	NbS00018778g0007	NbS00014621g0009	NbS00004169g0003	NbS00046703g0005	NbS00046703g0006	NbS00039920g0013	NbS00003592g0006	NbS00010712g0010	NbS00045852g0006	NbS00006246g0002	NbS00015045g0004	NbS00031192g0005	NbS00009854g0006	NbS00022001g0006	NbS00014742g0005	NbS00058839g0001	NbS00013608g0007	NbS00002975g0009	NbS00035538g0003	NbS00033067g0005	NbS00020104g0008	NbS00025719g0004	NbS00003068g0019	NbS00013085g0012	NbS00023757g0007	NbS00028615g0015	NbS00013103g0005	NbS00004613g0015	NbS00003361g0013	NbS00024593g0005	NbS00010734g0005	NbS00006296g0009	NbS00058725g0004	NbS00004124g0018	NbS00054791g0001	NbS00026895g0001	NbS00016309g0007	NbS00055755g0005	NbS00024712g0012	NbS00008652g0003	NbS00037775g0016	NbS00016801g0010	NbS00016801g0009	NbS00009334g0023	NbS00016150g0006	NbS00016150g0010	NbS00016049g0003	NbS00026025g0005	NbS00014217g0009	NbS00010081g0018	NbS00009456g0025	NbS00022003g0002	NbS00007661g0019	NbS00042293g0004	NbS00011769g0024	NbS00043567g0005	NbS00033759g0007	NbS00037466g0016	NbS00010738g0015	NbS00009355g0004	NbS00052062g0009	NbS00009197g0006	NbS00000813g0003	NbS00033131g0011	NbS00031881g0012	NbS00031881g0013	NbS00031881g0006	NbS00018956g0018	NbS00030519g0018	NbS00001438g0003	NbS00022383g0007	NbS00007733g0004	NbS00046028g0008	NbS00014192g0007	NbS00038253g0020	NbS00011751g0001	NbS00010579g0015	NbS00007135g0002	NbS00029221g0009	NbS00046475g0009	NbS00001192g0005	NbS00003844g0005	NbS00047918g0007	NbS00037667g0012	NbS00037667g0019	NbS00037667g0018	NbS00017783g0015	NbS00017783g0019	NbS00018932g0007	NbS00016525g0007	NbS00009544g0002	NbS00028039g0004	NbS00025745g0003	NbS00009936g0011	NbS00028474g0005	NbS00032410g0010	NbS00010939g0022	NbS00011920g0001	NbS00026646g0002	NbS00016993g0008	NbS00009142g0013	NbS00006565g0001	NbS00018078g0004	NbS00010191g0001	NbS00004547g0004	NbS00041973g0001	NbS00037244g0002	NbS00010042g0005	NbS00016298g0002	NbS00024365g0001	NbS00028280g0003	NbS00010193g0001	NbC23979665g0001	NbS00040124g0005	NbS00026210g0006	NbS00054438g0001
GO:0005216	MF:ion channel activity	NbS00000769g0008	NbS00049486g0004	NbS00009094g0011	NbS00060831g0006	NbS00001873g0029	NbS00024006g0002	NbS00038462g0009	NbS00015465g0008	NbS00019310g0021	NbS00019310g0013	NbS00021685g0001
GO:0005217	MF:intracellular ligand-gated ion channel activity	NbS00024919g0002	NbS00052850g0003	NbS00027265g0004	NbS00028482g0017	NbS00020699g0008	NbS00002302g0010	NbS00025993g0012	NbS00025993g0011	NbS00011451g0001	NbS00052487g0008	NbS00022513g0014	NbS00022513g0019	NbS00022513g0018	NbS00006043g0015	NbS00032858g0007	NbS00006675g0002	NbS00017901g0005	NbS00020851g0037	NbS00004358g0008	NbS00000497g0013	NbS00024468g0005	NbS00009753g0011	NbS00009753g0030	NbS00008158g0034	NbS00021851g0003	NbS00048437g0009	NbS00002427g0007	NbS00035117g0015	NbS00013256g0016	NbS00028225g0010	NbS00010236g0001	NbS00032858g0001	NbS00019507g0001	NbC23725186g0001
GO:0005222	MF:intracellular cAMP-activated cation channel activity	NbS00018754g0009	NbS00040142g0005
GO:0005223	MF:intracellular cGMP-activated cation channel activity	NbS00031561g0009	NbS00010686g0002
GO:0005242	MF:inward rectifier potassium channel activity	NbS00038810g0012	NbS00004279g0004	NbS00017869g0003	NbS00000748g0007	NbS00009504g0009	NbS00024346g0010	NbS00024346g0012	NbS00018702g0003	NbS00029457g0012	NbS00000837g0014	NbS00036564g0013	NbS00005684g0004	NbS00000944g0005	NbS00001479g0023	NbS00015490g0009	NbS00037546g0017	NbS00015109g0012	NbS00005615g0008	NbS00010649g0008	NbS00010649g0001	NbS00022056g0008	NbS00045520g0013	NbS00012338g0006	NbS00012338g0004	NbS00034088g0002	NbS00008254g0010	NbS00008254g0003	NbS00039178g0030	NbS00002064g0003	NbS00007852g0029	NbS00023494g0001	NbS00011039g0013	NbS00043950g0001	NbS00016092g0016	NbS00049999g0001	NbS00003652g0007	NbS00003747g0006
GO:0005245	MF:voltage-gated calcium channel activity	NbS00000606g0021	NbS00000606g0022	NbS00000606g0020	NbS00000606g0019	NbS00011427g0003	NbS00053377g0009	NbS00000465g0005	NbS00006780g0003	NbS00000465g0002
GO:0005246	MF:calcium channel regulator activity	NbS00045384g0008	NbS00026189g0009	NbS00015149g0013	NbS00034568g0004
GO:0005247	MF:voltage-gated chloride channel activity	NbS00014775g0023	NbS00025489g0004	NbS00010736g0008	NbS00006254g0002	NbS00014291g0005	NbS00009838g0011	NbS00029617g0008	NbS00018150g0001	NbS00057400g0006	NbS00018810g0008	NbS00010922g0004	NbS00050872g0004	NbS00000822g0009	NbS00030837g0006	NbS00008151g0013	NbC24750464g0001	NbC23936917g0001	NbC23766265g0001	NbC24511048g0001	NbC23452727g0001	NbC24489973g0001
GO:0005251	MF:delayed rectifier potassium channel activity	NbS00019096g0017	NbS00015281g0007
GO:0005253	MF:anion channel activity	NbS00032369g0007	NbS00046595g0015	NbS00012500g0021	NbS00047897g0007	NbS00013010g0005	NbS00040838g0026	NbS00040838g0027	NbS00010981g0012
GO:0005262	MF:calcium channel activity	NbS00005278g0018
GO:0005274	MF:allantoin:proton symporter activity	NbS00034540g0003	NbS00004630g0002	NbS00013008g0002
GO:0005275	MF:amine transmembrane transporter activity	NbS00025509g0009	NbS00010547g0008
GO:0005289	MF:high-affinity arginine transmembrane transporter activity	NbS00013693g0005	NbS00033915g0004	NbS00024560g0001	NbS00048084g0005	NbS00021835g0009	NbS00011567g0007	NbS00032507g0005	NbS00003621g0002	NbS00003198g0017	NbS00043813g0009	NbS00057797g0001	NbS00042926g0003	NbS00002997g0022	NbS00020720g0013
GO:0005302	MF:L-tyrosine transmembrane transporter activity	NbS00011997g0010	NbS00011997g0005	NbS00031007g0004	NbS00001282g0005	NbS00011251g0004	NbS00010883g0001	NbS00019698g0003	NbS00034250g0003	NbS00020489g0002	NbS00021429g0008	NbS00044224g0001	NbS00006430g0001
GO:0005310	MF:dicarboxylic acid transmembrane transporter activity	NbS00037236g0005	NbS00014089g0001	NbS00051581g0007
GO:0005315	MF:inorganic phosphate transmembrane transporter activity	NbS00031687g0007	NbS00023594g0004	NbS00027066g0001	NbS00027066g0002	NbS00010405g0015	NbS00058434g0003	NbS00010697g0009	NbS00049349g0003	NbS00040601g0021	NbS00018446g0009	NbS00018306g0005	NbS00012650g0017	NbS00006199g0004	NbS00006199g0011	NbS00031566g0001	NbS00058483g0005	NbS00002954g0015	NbS00038620g0004	NbS00010666g0034	NbS00031826g0006	NbS00011148g0023	NbS00012648g0014	NbS00030459g0006	NbS00041664g0007	NbS00029887g0013	NbS00001541g0003	NbS00017021g0004	NbS00017021g0005	NbS00010244g0014	NbS00010024g0012	NbS00050570g0002	NbS00050570g0003	NbS00000177g0009	NbS00019949g0006	NbS00016959g0008	NbS00015384g0011	NbS00015384g0012	NbS00044378g0005	NbS00045244g0010	NbS00032525g0015	NbC24400184g0001	NbS00053751g0002	NbC23749203g0001	NbC23283790g0001	NbS00043068g0001	NbC23830153g0002	NbS00025064g0006	NbS00047306g0007	NbS00061643g0001
GO:0005319	MF:lipid transporter activity	NbS00012438g0012	NbS00034174g0003	NbS00014696g0002	NbS00029405g0004	NbS00020528g0002	NbS00016847g0019	NbS00037024g0001	NbS00037519g0004	NbS00022532g0009	NbS00008234g0002	NbS00012184g0001	NbS00019252g0008	NbS00019252g0009	NbS00016349g0003	NbS00009372g0002	NbS00002012g0001	NbS00002701g0005	NbS00006864g0001	NbS00018677g0011
GO:0005324	MF:long-chain fatty acid transporter activity	NbS00027741g0022	NbS00054552g0008
GO:0005329	nan:nan	NbS00008493g0010	NbS00014080g0006	NbS00003707g0012	NbS00019139g0005
GO:0005337	MF:nucleoside transmembrane transporter activity	NbS00013105g0001	NbS00020473g0002	NbS00003514g0014	NbS00018556g0006	NbS00014369g0007
GO:0005338	MF:nucleotide-sugar transmembrane transporter activity	NbS00019072g0007	NbS00001361g0010	NbS00059577g0006	NbS00003899g0007	NbS00005862g0004	NbS00033135g0001
GO:0005344	MF:oxygen carrier activity	NbS00007934g0001	NbS00009399g0006	NbS00046401g0004	NbS00007149g0006	NbS00020602g0008	NbS00018262g0003
GO:0005345	MF:purine nucleobase transmembrane transporter activity	NbS00011309g0001	NbS00030637g0001	NbS00005377g0019	NbS00005377g0026	NbS00019904g0002	NbS00025278g0001	NbS00048408g0001	NbS00024461g0001	NbS00003625g0009	NbS00004043g0001	NbS00058262g0004	NbS00008332g0012	NbS00018107g0004	NbS00024277g0006	NbS00023363g0007	NbS00029307g0003	NbS00000317g0001	NbS00028970g0023	NbS00061984g0002	NbS00044201g0001	NbS00016045g0007	NbS00013310g0003	NbS00046561g0004	NbS00046561g0003	NbS00041537g0001	NbC24020227g0001	NbS00026810g0005	NbS00061984g0003
GO:0005347	MF:ATP transmembrane transporter activity	NbS00013231g0016	NbS00040216g0015	NbS00023195g0012	NbS00041168g0003	NbS00012355g0005	NbS00025502g0001	NbS00016417g0006
GO:0005351	MF:carbohydrate:proton symporter activity	NbS00047909g0010	NbS00059894g0002	NbS00059894g0009	NbS00059894g0007	NbS00013612g0003	NbS00034489g0005	NbS00014430g0006	NbS00014430g0013	NbS00039649g0007	NbS00010580g0007	NbS00016336g0003	NbS00037764g0011	NbS00045385g0005	NbS00006491g0009	NbS00032537g0003	NbS00018153g0004	NbS00002535g0005	NbS00018337g0002	NbS00043515g0004	NbS00024339g0014	NbS00005031g0024	NbS00013257g0019	NbS00022311g0013	NbS00034490g0007	NbS00001198g0006	NbS00010768g0011	NbS00001584g0002	NbS00014818g0001	NbS00058126g0001	NbS00059792g0003	NbS00025157g0001	NbS00017077g0004	NbS00009962g0001	NbS00009962g0002	NbS00026866g0006	NbS00001309g0015	NbS00000476g0006	NbS00057817g0001
GO:0005353	MF:fructose transmembrane transporter activity	NbS00022031g0010
GO:0005358	MF:high-affinity glucose:proton symporter activity	NbS00002937g0010	NbS00012793g0004	NbS00007660g0008	NbS00036261g0002	NbS00038968g0008	NbS00022580g0005
GO:0005363	MF:maltose transmembrane transporter activity	NbS00001418g0015	NbS00027736g0008
GO:0005366	MF:myo-inositol:proton symporter activity	NbS00023849g0005	NbS00022995g0011	NbS00016511g0004	NbS00007379g0010	NbS00005431g0006	NbS00011289g0012
GO:0005375	MF:copper ion transmembrane transporter activity	NbS00020704g0012	NbS00007814g0011	NbS00007814g0002
GO:0005381	MF:iron ion transmembrane transporter activity	NbS00037312g0013	NbS00037312g0011	NbS00009043g0010	NbS00055166g0004	NbC24763982g0002	NbS00036252g0033	NbS00007076g0005	NbS00056013g0003
GO:0005384	MF:manganese ion transmembrane transporter activity	NbS00007961g0005	NbS00021841g0008	NbS00007252g0008	NbS00002281g0009	NbS00008918g0004	NbS00000332g0004	NbS00003524g0006	NbS00013170g0016	NbS00013170g0013	NbS00037409g0008	NbS00051536g0006	NbS00001817g0019	NbS00052335g0005
GO:0005385	MF:zinc ion transmembrane transporter activity	NbS00013961g0009	NbS00019817g0013	NbS00030866g0009	NbS00027604g0008	NbS00014338g0008	NbS00017691g0005
GO:0005388	MF:calcium transmembrane transporter activity, phosphorylative mechanism	NbS00057657g0004	NbS00018731g0020	NbS00011265g0007	NbS00009853g0006	NbS00009853g0005	NbS00049803g0008	NbS00027521g0006	NbS00001416g0002	NbS00002628g0010	NbS00043268g0005	NbS00002456g0014	NbS00002456g0013	NbS00027624g0003	NbS00034797g0008	NbS00009698g0007	NbS00004134g0009	NbS00015334g0011	NbS00042193g0004	NbS00024811g0002	NbC24273094g0001	NbS00042068g0002
GO:0005395	nan:nan	NbS00031896g0010
GO:0005427	MF:proton-dependent oligopeptide secondary active transmembrane transporter activity	NbS00002877g0005	NbS00028406g0019	NbS00049673g0014	NbS00051496g0002	NbS00025111g0006	NbS00029824g0004	NbS00017512g0004	NbS00009696g0006	NbS00021945g0013	NbS00059071g0006	NbS00006736g0001	NbS00009960g0011	NbS00009960g0005	NbS00017804g0015	NbS00032133g0008	NbS00001160g0001	NbS00031112g0001
GO:0005432	MF:calcium:sodium antiporter activity	NbS00047353g0001	NbS00044679g0001	NbS00005777g0005	NbS00002792g0006	NbS00003462g0017	NbS00004466g0003	NbS00005414g0001	NbS00009395g0001	NbS00009395g0002	NbS00023171g0005	NbS00038577g0003	NbS00033121g0024	NbS00013023g0005	NbS00014993g0002
GO:0005451	MF:monovalent cation:proton antiporter activity	NbS00021667g0003	NbS00032249g0018
GO:0005452	MF:inorganic anion exchanger activity	NbS00002132g0015	NbS00020486g0006	NbS00030877g0008	NbS00017356g0008	NbS00017356g0002
GO:0005458	MF:GDP-mannose transmembrane transporter activity	NbS00054166g0001	NbS00044369g0005	NbS00007577g0014	NbS00024687g0004	NbS00010241g0024
GO:0005459	MF:UDP-galactose transmembrane transporter activity	NbS00004262g0007	NbS00007569g0010	NbS00055282g0007	NbS00035999g0008	NbC25768428g0001	NbS00028219g0011	NbS00032015g0005	NbS00040518g0008	NbS00007881g0005	NbS00006547g0009	NbS00006547g0008	NbS00009866g0002
GO:0005463	MF:UDP-N-acetylgalactosamine transmembrane transporter activity	NbS00005511g0003	NbS00006484g0023	NbS00048988g0003	NbS00010241g0024	NbS00042075g0001
GO:0005471	MF:ATP:ADP antiporter activity	NbS00037995g0009	NbS00013277g0014	NbS00028393g0005	NbS00051766g0001	NbS00056549g0006	NbS00036843g0004	NbS00005475g0014	NbS00019101g0001
GO:0005483	MF:soluble NSF attachment protein activity	NbS00041429g0003	NbS00034161g0010	NbS00013333g0010	NbS00022570g0001	NbS00012344g0005	NbS00013262g0010	NbS00018274g0009	NbS00054223g0004
GO:0005484	MF:SNAP receptor activity	NbS00012174g0011	NbS00024677g0020	NbS00001064g0011	NbS00037501g0023	NbS00037501g0024	NbS00060438g0004	NbS00022342g0004	NbS00021299g0014	NbS00053389g0007	NbS00001920g0005	NbS00033654g0004	NbS00008049g0016	NbS00012146g0006	NbS00002975g0009	NbS00009109g0007	NbS00031852g0006	NbS00036546g0008	NbS00010435g0009	NbS00024620g0006	NbS00044068g0003	NbS00018504g0007	NbS00007736g0001	NbS00035662g0004	NbS00001259g0006	NbS00035674g0022	NbS00019884g0017	NbS00008121g0007	NbS00031386g0004	NbS00003926g0015	NbS00021970g0017	NbS00016847g0017	NbS00003278g0005	NbS00017175g0002	NbS00028722g0012	NbS00017101g0016	NbS00022632g0021	NbC25791808g0002	NbS00012156g0009	NbS00051398g0004	NbS00003652g0002	NbS00006341g0014	NbS00029719g0001	NbS00015502g0012	NbS00015854g0020	NbS00009550g0008	NbS00044503g0007	NbS00021205g0008	NbS00060892g0004	NbS00029221g0009	NbS00037233g0008	NbS00004540g0001	NbS00018319g0014	NbS00059917g0010	NbS00029579g0001	NbS00018516g0004	NbS00005713g0010	NbS00019841g0013	NbS00009544g0002	NbS00021752g0008	NbS00008934g0001	NbS00034861g0006	NbS00039776g0004	NbS00052028g0004	NbS00028474g0005	NbS00017255g0005	NbS00000184g0001	NbS00018477g0027	NbS00019634g0006	NbS00001162g0014	NbC23148609g0001	NbS00050916g0002	NbS00019841g0003	NbS00034311g0002
GO:0005487	nan:nan	NbS00020334g0016	NbS00020334g0015	NbS00007464g0008	NbS00014345g0007	NbS00008319g0001	NbS00055797g0005	NbS00007135g0001	NbC25434335g0004	NbC23890850g0001
GO:0005488	MF:binding	NbS00000192g0016	NbS00027669g0001	NbC25886763g0004	NbS00017326g0002	NbS00005789g0018	NbS00005789g0001	NbS00009195g0003	NbS00006878g0024	NbS00011019g0013	NbS00030773g0022	NbS00014775g0001	NbS00033849g0010	NbS00008971g0006	NbS00026192g0010	NbS00038243g0013	NbS00002210g0001	NbS00029338g0002	NbS00004604g0002	NbS00018308g0006	NbS00007030g0001	NbS00007030g0016	NbS00007832g0008	NbS00024877g0006	NbS00019305g0023	NbS00019305g0024	NbS00056279g0001	NbS00036179g0014	NbS00008172g0001	NbS00010663g0004	NbS00034907g0003	NbS00021994g0011	NbS00000404g0013	NbS00000704g0006	NbS00011072g0005	NbS00010617g0012	NbS00008710g0016	NbS00023797g0007	NbS00057428g0003	NbS00017693g0009	NbS00018149g0002	NbS00025893g0012	NbS00026362g0009	NbS00059538g0001	NbS00012365g0018	NbS00015735g0004	NbS00020732g0008	NbS00030823g0007	NbS00045028g0001	NbS00054772g0009	NbS00014863g0008	NbS00010977g0007	NbS00026802g0013	NbS00005641g0014	NbS00026085g0012	NbS00035409g0024	NbS00028406g0017	NbS00049297g0008	NbS00009850g0003	NbS00053389g0004	NbS00005810g0005	NbS00003508g0016	NbS00011392g0005	NbS00027939g0003	NbS00005828g0004	NbS00036986g0007	NbS00012828g0001	NbS00001206g0023	NbS00040816g0011	NbS00047428g0003	NbS00030173g0005	NbS00042625g0011	NbS00020519g0004	NbS00059453g0003	NbS00013363g0001	NbS00037297g0018	NbS00010608g0025	NbS00033763g0006	NbS00033763g0007	NbS00002729g0004	NbS00001247g0015	NbS00047746g0009	NbS00016459g0003	NbS00049111g0008	NbS00010697g0010	NbS00004946g0004	NbS00058703g0005	NbS00001012g0012	NbS00024003g0008	NbS00023519g0003	NbS00023519g0007	NbS00012349g0007	NbS00002719g0010	NbS00028072g0008	NbS00034983g0007	NbS00017074g0008	NbS00044519g0018	NbS00024928g0013	NbS00037680g0016	NbS00047250g0008	NbS00000562g0002	NbS00012607g0014	NbS00009587g0007	NbS00020348g0007	NbS00023234g0006	NbS00001664g0015	NbS00059455g0001	NbS00007597g0004	NbS00017129g0017	NbS00039777g0006	NbS00009853g0022	NbS00009200g0013	NbS00009158g0012	NbS00014654g0007	NbS00039417g0020	NbS00044366g0005	NbS00018134g0001	NbS00018134g0005	NbS00040864g0012	NbS00010386g0020	NbS00007188g0003	NbS00017779g0005	NbS00035104g0006	NbS00030418g0003	NbS00048116g0002	NbS00023841g0012	NbS00033872g0003	NbS00033872g0002	NbS00033872g0001	NbS00032489g0001	NbS00035692g0001	NbS00004085g0022	NbS00042662g0001	NbS00055224g0003	NbS00041142g0007	NbS00021795g0015	NbS00014862g0017	NbS00050969g0006	NbS00028180g0006	NbS00045423g0008	NbS00008146g0015	NbS00002142g0006	NbS00028297g0008	NbS00004956g0003	NbC24238393g0001	NbS00031047g0031	NbS00031047g0025	NbS00034945g0005	NbS00032338g0004	NbS00025777g0007	NbS00060385g0002	NbS00002493g0022	NbC24548146g0003	NbS00010979g0005	NbS00010747g0002	NbS00016101g0013	NbS00008002g0007	NbS00007795g0009	NbS00001834g0012	NbS00004206g0005	NbS00026087g0010	NbS00034634g0003	NbS00034634g0004	NbS00007071g0002	NbS00036509g0019	NbS00015394g0015	NbS00039897g0013	NbS00007373g0021	NbS00007373g0022	NbS00012093g0021	NbS00022186g0015	NbS00053319g0010	NbS00035565g0001	NbS00014081g0005	NbS00016019g0003	NbS00018089g0007	NbS00008527g0008	NbS00006670g0008	NbS00016559g0008	NbS00058323g0009	NbS00001146g0006	NbS00001146g0001	NbS00001146g0002	NbS00013575g0002	NbS00018034g0007	NbS00010611g0006	NbS00001501g0012	NbS00033153g0003	NbS00000328g0017	NbS00035806g0020	NbS00020554g0006	NbS00029008g0004	NbS00004456g0017	NbS00000306g0001	NbS00003957g0007	NbS00008510g0009	NbS00037099g0009	NbS00015796g0013	NbS00036076g0011	NbS00037185g0011	NbC24432160g0001	NbS00003062g0002	NbS00022694g0019	NbS00006833g0001	NbS00018782g0001	NbS00012297g0008	NbS00011427g0010	NbS00007099g0012	NbS00048421g0009	NbS00048421g0010	NbS00025428g0022	NbS00020176g0018	NbS00020176g0019	NbS00053282g0005	NbS00015492g0013	NbS00015492g0014	NbS00015847g0007	NbS00035897g0008	NbS00010174g0007	NbS00017476g0006	NbS00041819g0014	NbS00041819g0017	NbS00062221g0005	NbS00016716g0007	NbS00052159g0005	NbS00035377g0020	NbS00050645g0003	NbS00007215g0002	NbC24663448g0001	NbS00046910g0006	NbS00004685g0001	NbS00006255g0004	NbS00044637g0003	NbS00016717g0006	NbS00011428g0013	NbS00020436g0001	NbS00047485g0003	NbC24412117g0001	NbS00009334g0026	NbS00030309g0010	NbS00021880g0005	NbS00044934g0001	NbS00000152g0001	NbS00017271g0003	NbS00044170g0008	NbS00002420g0010	NbS00020326g0013	NbS00003731g0018	NbS00018432g0013	NbS00042326g0009	NbS00046370g0004	NbS00011647g0008	NbS00008289g0003	NbS00001894g0005	NbS00001894g0006	NbC23972253g0001	NbS00004852g0007	NbS00009154g0017	NbS00000863g0022	NbS00032367g0013	NbS00004311g0019	NbS00017534g0002	NbS00020337g0016	NbS00049079g0006	NbS00039046g0007	NbS00011027g0010	NbS00009643g0002	NbS00047681g0001	NbS00012883g0011	NbS00012883g0010	NbS00018486g0007	NbS00054164g0001	NbS00000245g0003	NbS00001007g0015	NbS00001007g0003	NbS00021556g0004	NbS00055693g0005	NbS00001727g0015	NbS00044249g0012	NbS00032429g0006	NbS00007880g0003	NbS00056638g0008	NbS00024532g0006	NbS00009073g0007	NbS00038445g0013	NbS00025867g0013	NbS00025867g0008	NbS00013141g0010	NbS00016767g0002	NbS00028672g0008	NbS00028672g0009	NbS00002777g0014	NbS00008488g0028	NbS00028511g0013	NbS00028511g0012	NbS00022438g0006	NbS00014149g0001	NbS00023485g0006	NbC25653021g0002	NbS00033917g0007	NbS00031468g0008	NbS00056339g0007	NbS00011906g0013	NbS00003097g0004	NbS00006450g0005	NbS00006575g0023	NbS00011408g0023	NbS00002141g0003	NbS00022270g0015	NbS00027244g0004	NbS00030473g0001	NbS00013725g0011	NbS00030339g0011	NbS00030339g0010	NbS00022834g0001	NbC26018418g0003	NbS00047032g0006	NbS00029478g0002	NbS00010731g0004	NbS00000891g0006	NbS00027936g0017	NbS00062230g0006	NbS00011996g0005	NbS00016158g0004	NbS00001229g0003	NbS00001916g0008	NbS00012382g0008	NbS00010479g0008	NbS00024647g0003	NbS00019006g0005	NbS00006637g0011	NbS00051823g0014	NbS00001056g0053	NbS00001056g0054	NbS00007348g0014	NbS00015644g0022	NbS00025644g0001	NbS00008848g0016	NbS00006384g0014	NbS00016342g0008	NbS00016277g0011	NbS00006807g0006	NbS00041743g0003	NbS00009746g0003	NbS00002590g0013	NbS00008904g0002	NbS00008904g0001	NbS00025131g0012	NbS00004247g0003	NbS00007085g0018	NbS00004751g0015	NbS00050680g0001	NbS00010926g0001	NbS00011875g0001	NbS00011005g0013	NbS00009963g0007	NbS00021022g0005	NbS00021022g0007	NbS00005183g0011	NbS00053227g0006	NbS00009102g0004	NbS00005012g0016	NbS00005012g0003	NbS00050133g0002	NbS00046481g0008	NbS00001374g0005	NbS00043176g0004	NbS00013230g0003	NbS00009319g0012	NbS00024766g0002	NbS00009629g0013	NbS00022848g0012	NbS00015415g0009	NbS00057660g0006	NbS00028235g0017	NbS00030953g0020	NbS00030953g0019	NbS00013559g0006	NbS00033343g0006	NbS00042948g0013	NbS00023496g0008	NbS00051756g0005	NbS00029985g0006	NbS00015930g0014	NbS00017221g0013	NbS00007768g0008	NbS00060633g0009	NbS00060633g0007	NbS00059967g0012	NbS00016174g0012	NbS00029450g0015	NbS00015445g0002	NbS00014942g0006	NbS00038399g0011	NbS00008397g0008	NbS00050279g0001	NbS00018685g0019	NbS00015555g0001	NbS00026239g0002	NbS00037198g0012	NbS00024656g0012	NbS00020676g0010	NbS00004372g0004	NbS00032957g0006	NbS00059593g0006	NbS00028647g0002	NbS00028647g0003	NbS00037343g0013	NbS00013770g0011	NbS00006341g0006	NbS00016627g0013	NbS00035163g0004	NbS00007461g0022	NbS00008499g0008	NbS00009187g0007	NbS00018588g0004	NbS00007725g0014	NbS00005925g0010	NbS00034642g0001	NbS00019287g0005	NbS00018950g0008	NbS00018950g0009	NbS00007435g0014	NbS00008878g0006	NbS00044174g0009	NbS00049843g0014	NbS00027688g0014	NbS00037122g0006	NbS00005288g0011	NbS00002057g0009	NbS00003076g0008	NbS00056949g0003	NbS00002679g0007	NbC25369236g0004	NbS00018804g0018	NbS00017410g0011	NbS00004772g0011	NbS00009800g0014	NbS00043744g0006	NbS00025754g0004	NbS00024985g0003	NbS00024985g0002	NbS00024985g0004	NbS00008162g0009	NbS00030464g0004	NbS00015876g0007	NbS00012839g0011	NbS00015439g0004	NbS00010062g0013	NbS00007251g0005	NbS00007251g0006	NbS00000487g0004	NbS00011168g0004	NbS00035980g0006	NbS00047459g0007	NbS00037975g0001	NbS00035951g0006	NbS00006829g0001	NbS00048388g0011	NbS00000211g0001	NbS00037436g0005	NbS00020079g0005	NbS00005084g0015	NbS00012960g0006	NbS00038524g0003	NbS00019172g0007	NbS00021013g0004	NbS00038303g0004	NbS00040672g0012	NbS00002018g0004	NbS00054870g0006	NbS00051063g0003	NbS00058275g0004	NbC24074475g0004	NbS00011157g0012	NbS00014802g0017	NbS00006564g0024	NbS00014471g0001	NbS00014471g0021	NbS00029402g0014	NbS00019580g0018	NbS00028442g0005	NbS00020053g0006	NbS00025918g0002	NbS00015996g0004	NbS00017656g0012	NbS00012116g0003	NbS00052272g0008	NbS00018650g0002	NbC23416553g0001	NbS00038544g0015	NbS00047740g0011	NbS00044794g0004	NbS00017990g0001	NbS00002680g0005	NbS00011575g0012	NbS00001057g0005	NbS00048387g0002	NbS00010948g0006	NbS00041744g0010	NbS00003092g0016	NbS00003092g0013	NbS00001147g0001	NbS00023984g0005	NbS00004340g0013	NbS00005596g0010	NbS00023093g0023	NbS00005790g0006	NbS00025065g0006	NbS00028890g0004	NbS00012791g0003	NbS00000796g0016	NbS00000796g0017	NbS00019325g0008	NbS00022512g0012	NbS00008304g0015	NbS00015451g0014	NbS00017727g0003	NbS00012317g0006	NbS00061768g0003	NbS00021122g0007	NbS00007564g0010	NbS00009869g0006	NbS00014816g0002	NbS00020061g0001	NbS00011530g0003	NbS00011530g0020	NbS00002878g0008	NbS00000060g0005	NbS00022600g0011	NbS00022600g0016	NbS00023423g0007	NbS00018787g0019	NbS00058134g0030	NbS00058134g0028	NbS00058134g0029	NbS00058134g0027	NbS00008596g0012	NbS00027870g0006	NbS00010453g0015	NbS00058030g0003	NbS00030235g0005	NbS00015955g0001	NbS00053855g0010	NbS00041228g0005	NbS00024279g0007	NbS00024279g0003	NbS00032139g0019	NbS00032139g0018	NbS00012882g0003	NbS00034343g0004	NbS00038047g0009	NbS00019946g0001	NbS00028307g0007	NbS00008065g0005	NbS00052060g0003	NbS00020972g0002	NbS00026851g0003	NbS00001000g0011	NbS00043672g0006	NbS00019314g0003	NbS00019314g0008	NbS00017824g0006	NbS00008462g0013	NbS00034752g0003	NbS00022236g0007	NbS00022236g0004	NbS00014161g0001	NbS00055079g0008	NbS00008233g0010	NbS00052979g0013	NbS00048463g0004	NbS00001295g0012	NbS00023344g0004	NbS00049083g0003	NbS00044479g0009	NbS00020279g0015	NbS00026121g0005	NbS00046941g0007	NbS00059906g0004	NbS00003984g0009	NbS00003779g0011	NbS00030172g0006	NbS00018073g0001	NbS00040594g0022	NbS00024076g0007	NbS00051235g0007	NbS00015701g0001	NbS00025462g0007	NbS00058388g0003	NbS00022035g0015	NbS00021390g0016	NbS00015067g0012	NbS00015067g0011	NbS00055558g0004	NbS00020924g0009	NbS00036454g0009	NbS00040489g0005	NbS00006049g0016	NbS00019512g0002	NbS00021822g0010	NbS00017084g0004	NbS00042044g0008	NbS00018452g0002	NbS00011693g0003	NbS00031665g0003	NbS00059365g0008	NbS00032133g0009	NbS00042806g0011	NbS00013202g0005	NbS00017583g0001	NbS00011445g0012	NbS00019521g0020	NbS00016642g0014	NbS00035824g0005	NbS00054134g0012	NbS00012203g0004	NbS00018428g0008	NbS00011217g0001	NbS00011794g0008	NbS00011794g0007	NbS00031365g0008	NbS00001507g0011	NbS00004477g0003	NbS00003781g0017	NbS00005255g0019	NbS00017354g0007	NbS00040223g0011	NbS00015905g0005	NbS00012693g0009	NbS00038059g0011	NbS00055152g0005	NbS00004829g0004	NbS00028631g0008	NbS00040988g0003	NbC24398580g0001	NbS00016042g0008	NbC24183296g0001	NbC25790890g0001	NbS00056130g0001	NbC24545624g0001	NbS00010410g0002	NbS00018702g0002	NbS00047874g0001	NbC25391955g0001	NbS00003577g0002	NbS00011789g0002	NbC24645317g0001	NbC23322059g0001	NbS00029328g0001	NbC23749211g0001	NbC24426830g0001	NbS00037654g0001	NbC23849928g0001	NbC24087050g0001	NbS00017773g0001	NbC24921494g0001	NbC25456805g0001	NbC23766469g0001	NbC24328456g0001	NbS00027586g0001	NbS00002590g0001	NbS00060145g0001	NbS00012455g0001	NbS00053377g0001	NbS00053377g0002	NbS00059231g0001	NbC23440593g0001	NbC23868495g0001	NbS00060672g0001	NbS00038766g0001	NbC24684302g0001	NbS00025028g0001	NbC24485716g0001	NbS00040357g0001	NbS00015705g0002	NbS00050718g0003	NbS00024266g0003	NbC25891499g0001	NbS00004340g0002	NbC23855917g0001	NbS00047860g0001	NbS00024512g0001	NbS00017916g0007	NbS00012737g0001	NbS00020494g0001	NbS00001658g0001	NbS00028188g0001	NbS00002864g0001	NbS00025117g0003	NbS00055605g0002	NbC23814295g0001	NbC23662714g0001	NbC24808003g0001	NbS00038909g0001	NbS00053391g0001	NbS00026093g0001	NbS00028132g0003	NbC23974699g0001	NbS00026071g0004	NbS00004618g0003	NbS00030264g0002	NbC25233718g0001	NbC26062811g0002	NbS00019968g0005	NbS00001559g0013	NbC24115362g0001	NbS00003517g0001	NbC24112202g0001	NbS00041933g0001	NbS00047903g0003	NbC24188770g0002	NbS00037107g0004	NbS00059430g0001	NbC24488099g0001	NbC23387408g0001	NbS00013904g0003	NbS00003795g0002	NbS00018432g0005	NbC24994109g0001	NbC25825319g0002	NbS00020900g0002	NbS00041445g0002	NbS00008436g0005	NbS00018771g0007	NbS00015562g0002	NbS00024278g0006	NbS00001411g0002	NbC24138440g0002	NbS00004453g0003	NbC23778713g0001	NbS00010191g0008	NbS00006575g0008	NbS00022270g0006	NbC24091158g0001	NbS00001916g0005	NbC23641713g0001	NbS00007092g0001	NbS00008464g0005	NbS00032335g0006	NbS00037197g0002	NbC24727583g0002	NbC24292479g0001	NbC23978515g0001	NbC23814427g0001	NbS00012642g0007	NbS00043908g0005	NbS00045014g0002	NbC23929411g0001	NbS00050894g0004	NbS00038766g0003	NbS00009119g0009	NbS00015397g0003	NbS00017432g0006	NbS00036476g0004	NbC25995009g0001	NbS00008051g0007	NbC25792721g0002	NbC24003935g0001	NbS00005507g0003	NbS00015050g0003	NbS00050718g0007	NbS00041714g0001	NbS00024266g0005	NbS00024325g0008	NbS00002630g0003	NbS00012737g0008	NbS00061141g0001	NbS00000943g0010	NbC24201415g0001	NbS00025117g0011	NbC24218967g0002	NbS00007820g0004	NbS00027333g0002	NbS00015855g0002	NbS00025508g0002
GO:0005504	MF:fatty acid binding	NbS00017226g0006	NbS00028386g0001
GO:0005507	MF:copper ion binding	NbS00019145g0009	NbS00004740g0003	NbS00007728g0022	NbS00027201g0002	NbS00032380g0005	NbS00019305g0027	NbS00019305g0029	NbS00003717g0028	NbS00010077g0020	NbS00017803g0006	NbS00050323g0002	NbS00028064g0012	NbS00012361g0003	NbS00059211g0003	NbS00015506g0009	NbS00043503g0009	NbS00025171g0003	NbS00050844g0003	NbS00001846g0006	NbS00011127g0002	NbS00009638g0019	NbS00031866g0007	NbC25292626g0004	NbS00035082g0005	NbS00000747g0005	NbS00001801g0002	NbS00001006g0028	NbS00003309g0044	NbS00003309g0008	NbS00021298g0017	NbS00026111g0004	NbS00055144g0003	NbS00013782g0003	NbS00020661g0020	NbS00016127g0009	NbS00008842g0011	NbS00022242g0003	NbS00018449g0022	NbS00027958g0002	NbS00018504g0008	NbS00007194g0002	NbS00007194g0001	NbS00010496g0002	NbS00020866g0006	NbS00056796g0001	NbS00016384g0004	NbS00014416g0001	NbS00023394g0011	NbS00051145g0005	NbS00014581g0001	NbS00022486g0001	NbC24523087g0002	NbS00008022g0007	NbS00016026g0011	NbS00028455g0015	NbS00026206g0005	NbS00049065g0003	NbS00030132g0003	NbS00020311g0003	NbS00008811g0004	NbS00019795g0001	NbS00042791g0002	NbS00049906g0005	NbS00052695g0001	NbS00059178g0007	NbC26055089g0004	NbS00018129g0005	NbS00009788g0007	NbS00006035g0010	NbS00017132g0016	NbS00007468g0012	NbS00020850g0016	NbS00020850g0017	NbS00036919g0001	NbS00024135g0003	NbS00002300g0014	NbS00002300g0015	NbS00027169g0007	NbS00020870g0004	NbS00004219g0021	NbS00037743g0003	NbS00005293g0008	NbS00006356g0004	NbS00017883g0003	NbS00010438g0009	NbS00058382g0003	NbS00020973g0010	NbS00020973g0008	NbS00048536g0001	NbS00026842g0009	NbS00027369g0007	NbS00032823g0014	NbS00045716g0014	NbS00010973g0003	NbS00042812g0008	NbS00042047g0015	NbS00023373g0003	NbS00058166g0004	NbS00007016g0020	NbS00047836g0015	NbS00055565g0005	NbS00059519g0005	NbS00033790g0005	NbS00001635g0020	NbS00004090g0014	NbS00003405g0009	NbS00037277g0010	NbS00023296g0014	NbS00061891g0008	NbS00000383g0013	NbS00008478g0003	NbS00015631g0002	NbS00013564g0019	NbS00041372g0009	NbS00041372g0008	NbS00015505g0007	NbS00056490g0002	NbS00010634g0002	NbS00016539g0019	NbS00045171g0004	NbS00040718g0001	NbS00000524g0023	NbS00006819g0022	NbS00022035g0004	NbS00020657g0018	NbS00028158g0002	NbS00058856g0002	NbS00037852g0006	NbS00023540g0008	NbS00049670g0001	NbS00003530g0014	NbS00033212g0005	NbS00008558g0004	NbS00049630g0001	NbC23489215g0001	NbC23246574g0001	NbC24844749g0001	NbS00004581g0005	NbS00003793g0005	NbS00011381g0003	NbS00036261g0008	NbS00039966g0002	NbC23662598g0001	NbS00034069g0001	NbS00019249g0004	NbS00018967g0008
GO:0005509	MF:calcium ion binding	NbS00061039g0001	NbS00029043g0007	NbS00043913g0003	NbS00040624g0002	NbS00053696g0002	NbS00006858g0014	NbS00050002g0002	NbS00002364g0008	NbS00004644g0006	NbS00058396g0001	NbS00057866g0010	NbS00000361g0007	NbS00000927g0004	NbS00010866g0002	NbS00011152g0001	NbS00006288g0006	NbS00023699g0003	NbS00024467g0001	NbS00043993g0007	NbS00011406g0001	NbS00004679g0009	NbS00017016g0008	NbS00011191g0017	NbS00025139g0001	NbS00000261g0008	NbS00025205g0016	NbS00025205g0024	NbS00059209g0003	NbS00044592g0020	NbS00018258g0010	NbS00026583g0006	NbS00026583g0005	NbS00025246g0001	NbS00042435g0001	NbS00057152g0002	NbS00051652g0005	NbS00011620g0001	NbS00012965g0005	NbS00008025g0011	NbS00053420g0005	NbS00029252g0013	NbS00046364g0004	NbS00056196g0007	NbS00017369g0001	NbS00006808g0006	NbS00006532g0005	NbS00007640g0003	NbS00015944g0016	NbS00037851g0005	NbS00051509g0002	NbS00011088g0001	NbS00044884g0006	NbS00044884g0003	NbS00010352g0009	NbS00032880g0007	NbS00044598g0001	NbS00044598g0003	NbS00043187g0007	NbS00042440g0007	NbS00005542g0008	NbS00022114g0008	NbS00028348g0004	NbS00000219g0001	NbS00004485g0001	NbS00010155g0009	NbS00000983g0001	NbS00002472g0003	NbS00003383g0021	NbS00044699g0004	NbS00024319g0014	NbS00021540g0001	NbS00021540g0002	NbS00002763g0002	NbS00041363g0001	NbS00041363g0012	NbS00010343g0006	NbS00003356g0012	NbS00058295g0007	NbS00018917g0007	NbS00012428g0010	NbS00012904g0001	NbS00031896g0004	NbS00042390g0004	NbS00049600g0001	NbS00013752g0007	NbS00044493g0014	NbS00032498g0002	NbS00061702g0007	NbS00028089g0002	NbS00048838g0004	NbS00010626g0002	NbS00001844g0008	NbS00062231g0007	NbS00028839g0014	NbS00019862g0011	NbS00047006g0003	NbS00007203g0005	NbS00000719g0011	NbS00027766g0007	NbS00033877g0003	NbS00013235g0007	NbS00008518g0002	NbS00039179g0001	NbS00043104g0004	NbS00012709g0001	NbS00014808g0015	NbS00006685g0001	NbS00022716g0006	NbS00006126g0007	NbS00024674g0010	NbS00008439g0001	NbS00054188g0003	NbS00001133g0001	NbS00001133g0028	NbS00003505g0002	NbS00023782g0004	NbS00028901g0010	NbS00010906g0006	NbS00021572g0006	NbS00035335g0017	NbS00020434g0007	NbS00000936g0001	NbS00046026g0008	NbS00025787g0007	NbS00016360g0010	NbS00008393g0006	NbS00002456g0012	NbS00018359g0007	NbS00054676g0002	NbS00054676g0004	NbS00054976g0001	NbS00051963g0003	NbS00009733g0006	NbS00005275g0003	NbS00017952g0007	NbS00010507g0004	NbS00015249g0002	NbS00002843g0007	NbS00020811g0005	NbS00044506g0001	NbS00059969g0003	NbS00023313g0035	NbS00004472g0016	NbS00024485g0010	NbS00010649g0005	NbS00027771g0005	NbS00012441g0005	NbS00026892g0001	NbS00045557g0003	NbS00062104g0001	NbS00027106g0007	NbS00006043g0017	NbS00007201g0015	NbS00002803g0001	NbS00014106g0001	NbS00043720g0007	NbS00014940g0015	NbS00017107g0003	NbS00002953g0001	NbS00001780g0020	NbS00000181g0009	NbS00018036g0014	NbS00021654g0001	NbS00026964g0003	NbS00034241g0001	NbS00014941g0006	NbS00014998g0013	NbS00019673g0006	NbS00019673g0009	NbS00023042g0004	NbS00017662g0011	NbS00010383g0004	NbS00007341g0014	NbS00046882g0007	NbS00033675g0003	NbS00052312g0003	NbC25928883g0001	NbS00037845g0004	NbS00002194g0004	NbS00007839g0017	NbS00024255g0003	NbS00012397g0001	NbS00047632g0008	NbS00047632g0007	NbS00019041g0014	NbS00035920g0004	NbS00040030g0001	NbS00004264g0029	NbS00000047g0005	NbS00039345g0001	NbS00000691g0003	NbS00000691g0001	NbS00014893g0002	NbS00017721g0002	NbS00049765g0001	NbS00059075g0001	NbS00019199g0001	NbS00001336g0017	NbS00001587g0024	NbS00058706g0001	NbS00023543g0004	NbS00008011g0002	NbS00006091g0004	NbS00061524g0001	NbS00015451g0017	NbS00033825g0006	NbS00018117g0002	NbS00000627g0011	NbS00002765g0004	NbS00026429g0001	NbS00008731g0001	NbS00026289g0003	NbS00004369g0004	NbS00009148g0001	NbS00023238g0012	NbS00053839g0003	NbS00024770g0002	NbS00005452g0008	NbC24016945g0001	NbS00024460g0020	NbS00041644g0003	NbS00033847g0004	NbS00059145g0001	NbS00010024g0010	NbS00018909g0005	NbS00031961g0001	NbC25859119g0004	NbS00005954g0007	NbC26229140g0003	NbS00022880g0004	NbS00000110g0014	NbS00017230g0001	NbS00055418g0001	NbS00044603g0002	NbS00008341g0010	NbS00036825g0002	NbS00028345g0003	NbS00001327g0003	NbS00054926g0002	NbS00051956g0003	NbS00009733g0004	NbS00020811g0002	NbS00007967g0001	NbC25940621g0002	NbS00006020g0006	NbS00025348g0004	NbS00006449g0004	NbS00025787g0009	NbS00036880g0011	NbS00024485g0005	NbS00010213g0004	NbS00002536g0008	NbC25691989g0001	NbS00042084g0004	NbC25965200g0001	NbC24017063g0002	NbS00001289g0014	NbS00002376g0003
GO:0005515	MF:protein binding	NbS00038998g0006	NbS00055881g0001	NbS00011419g0010	NbS00000986g0010	NbS00003534g0012	NbS00046899g0002	NbS00046899g0003	NbS00029360g0018	NbS00033314g0004	NbS00040589g0009	NbS00006891g0016	NbC24092916g0001	NbS00011099g0002	NbS00046935g0002	NbS00022542g0015	NbS00022542g0018	NbS00022542g0013	NbS00043985g0002	NbS00034310g0005	NbS00015063g0006	NbS00001019g0015	NbS00001019g0014	NbS00039798g0001	NbS00029554g0014	NbS00041061g0004	NbS00001903g0017	NbS00018155g0022	NbS00037007g0003	NbS00011121g0004	NbS00044482g0004	NbS00029156g0007	NbS00006003g0020	NbS00006003g0015	NbS00005013g0004	NbS00000358g0012	NbS00000358g0008	NbS00000358g0010	NbS00000358g0011	NbS00004740g0002	NbS00023717g0001	NbS00001395g0006	NbS00042679g0002	NbS00042679g0001	NbS00024087g0010	NbS00001598g0007	NbS00033228g0005	NbS00008916g0005	NbS00008916g0002	NbS00004589g0004	NbC25737543g0001	NbS00052359g0002	NbS00019060g0001	NbS00006106g0007	NbS00027140g0011	NbS00033933g0001	NbS00027758g0009	NbS00056538g0007	NbS00052840g0004	NbS00012425g0005	NbS00056840g0010	NbS00014473g0006	NbS00014139g0008	NbS00024750g0004	NbS00058609g0006	NbS00004005g0002	NbS00021275g0005	NbS00043913g0003	NbS00038169g0006	NbS00023400g0023	NbS00019921g0001	NbS00040988g0001	NbS00017274g0018	NbS00002199g0007	NbS00001637g0007	NbS00000126g0015	NbS00000126g0014	NbS00007849g0010	NbS00022779g0003	NbS00043633g0005	NbS00016207g0007	NbS00042651g0001	NbS00003165g0001	NbS00005874g0019	NbS00005874g0024	NbS00021844g0009	NbS00018652g0001	NbS00001037g0005	NbS00019753g0007	NbS00003176g0020	NbS00039865g0006	NbS00039865g0003	NbS00026549g0004	NbS00018148g0009	NbS00006861g0014	NbS00025489g0004	NbS00001822g0001	NbS00007632g0009	NbS00007632g0014	NbS00031752g0003	NbS00048751g0001	NbS00015338g0005	NbS00015338g0013	NbS00044664g0001	NbS00016042g0001	NbS00015675g0003	NbS00011981g0004	NbS00003372g0009	NbS00027201g0002	NbS00024709g0009	NbS00010184g0001	NbS00003854g0009	NbS00005632g0002	NbS00001478g0014	NbS00032251g0006	NbS00011955g0007	NbS00011955g0002	NbS00029861g0021	NbS00001340g0009	NbS00030068g0006	NbS00025611g0001	NbS00010427g0015	NbS00010427g0018	NbS00061419g0003	NbS00014469g0009	NbS00014469g0007	NbS00029628g0003	NbS00029628g0017	NbS00006327g0012	NbS00002274g0003	NbS00027294g0004	NbS00027294g0009	NbS00028181g0006	NbS00057790g0002	NbS00009569g0009	NbS00034588g0009	NbS00011122g0022	NbS00013301g0004	NbS00027811g0005	NbS00012816g0006	NbS00007596g0011	NbS00014905g0003	NbS00046932g0004	NbS00059177g0004	NbS00055257g0009	NbS00000432g0001	NbS00012913g0007	NbS00018824g0033	NbS00016745g0007	NbS00008129g0002	NbS00008129g0011	NbS00008129g0015	NbS00024549g0013	NbC23769986g0001	NbS00027512g0005	NbS00055295g0008	NbS00035621g0004	NbS00054075g0005	NbS00029120g0008	NbS00011979g0006	NbS00057234g0002	NbS00000815g0015	NbS00000815g0017	NbS00010489g0029	NbS00021170g0012	NbS00019964g0006	NbS00011598g0003	NbS00001751g0003	NbS00001751g0006	NbS00030071g0004	NbS00038757g0001	NbS00042532g0009	NbS00037632g0012	NbS00044906g0005	NbS00048318g0004	NbS00037914g0009	NbS00002856g0009	NbS00015756g0001	NbS00010886g0015	NbS00059858g0002	NbS00040319g0001	NbC23709070g0001	NbS00002869g0009	NbS00047319g0001	NbS00060720g0003	NbS00014560g0005	NbS00026402g0005	NbS00020963g0004	NbS00019421g0014	NbS00019421g0009	NbS00018922g0021	NbS00017145g0007	NbS00017145g0008	NbS00020048g0016	NbS00020048g0003	NbC23601511g0001	NbS00017803g0006	NbS00021601g0001	NbS00032321g0005	NbS00026091g0004	NbS00019131g0013	NbS00021207g0009	NbS00012313g0019	NbS00008598g0008	NbS00007846g0024	NbS00056599g0009	NbS00052354g0005	NbS00017105g0008	NbS00017105g0001	NbS00009872g0014	NbS00017565g0001	NbS00009819g0008	NbS00007953g0007	NbS00002028g0009	NbS00034251g0002	NbS00061957g0002	NbS00003280g0007	NbS00003280g0002	NbS00019616g0002	NbS00033922g0006	NbS00033922g0005	NbS00012916g0006	NbS00013421g0001	NbS00022095g0002	NbS00015570g0004	NbS00015570g0009	NbS00009029g0001	NbS00015027g0004	NbS00029908g0001	NbS00016932g0005	NbS00047970g0006	NbS00000843g0010	NbS00000843g0011	NbS00000843g0009	NbS00022907g0008	NbS00002665g0009	NbS00002665g0008	NbS00033396g0005	NbS00053426g0004	NbS00038880g0004	NbS00051070g0001	NbS00018433g0010	NbS00013693g0024	NbS00042915g0001	NbS00007872g0027	NbS00007872g0030	NbS00047409g0001	NbS00012231g0012	NbS00014368g0001	NbS00019772g0012	NbS00031863g0006	NbS00037445g0008	NbS00008188g0012	NbS00028934g0007	NbS00013194g0009	NbS00006501g0003	NbS00006501g0001	NbS00022476g0006	NbS00007575g0013	NbS00007665g0007	NbS00033134g0004	NbS00047111g0003	NbS00011309g0030	NbS00011309g0028	NbS00028913g0011	NbS00003376g0008	NbS00051597g0003	NbS00009032g0009	NbS00057748g0005	NbS00049369g0003	NbS00034162g0013	NbS00027892g0011	NbS00027892g0012	NbS00010478g0008	NbS00009128g0001	NbS00042447g0003	NbS00002937g0002	NbS00029498g0010	NbS00014810g0007	NbS00060493g0004	NbS00039920g0005	NbS00039920g0004	NbS00024588g0005	NbS00009695g0005	NbS00012048g0003	NbS00009244g0020	NbS00036220g0004	NbS00002688g0005	NbS00035733g0005	NbS00024919g0002	NbS00020788g0012	NbS00007678g0004	NbS00012305g0006	NbS00002345g0007	NbS00002345g0011	NbS00023321g0011	NbS00022683g0005	NbS00034361g0012	NbS00061136g0003	NbS00061136g0004	NbS00016805g0005	NbS00045432g0001	NbS00045432g0003	NbS00034589g0007	NbS00001034g0006	NbS00009593g0008	NbS00014007g0022	NbS00047856g0005	NbS00014697g0001	NbS00011938g0005	NbS00013845g0022	NbS00025091g0003	NbS00025091g0005	NbS00002128g0009	NbS00056337g0005	NbS00023452g0006	NbS00029817g0002	NbS00006899g0014	NbS00003592g0002	NbS00056984g0002	NbS00015104g0001	NbS00011648g0016	NbS00016312g0013	NbS00016312g0017	NbS00024385g0009	NbS00014644g0001	NbS00020734g0004	NbS00007877g0013	NbS00002704g0004	NbS00017971g0004	NbS00021299g0010	NbS00020721g0015	NbS00010019g0017	NbS00037725g0008	NbS00048615g0005	NbS00016250g0008	NbS00007931g0001	NbS00021901g0004	NbC24891365g0001	NbS00019951g0002	NbS00019951g0003	NbS00016747g0005	NbS00016451g0015	NbS00031360g0003	NbS00025512g0009	NbS00005060g0010	NbS00026639g0012	NbS00021184g0002	NbS00028406g0018	NbS00013740g0006	NbS00058567g0003	NbS00038314g0011	NbS00038793g0007	NbS00018570g0006	NbS00018570g0007	NbS00060827g0002	NbS00020052g0005	NbS00060377g0005	NbS00041876g0007	NbS00016515g0009	NbS00019106g0013	NbS00046049g0004	NbS00012361g0003	NbS00025471g0004	NbS00001030g0009	NbS00011616g0004	NbS00011616g0003	NbS00015407g0012	NbS00053577g0002	NbS00007413g0014	NbS00057955g0004	NbS00000634g0002	NbS00052850g0003	NbS00004894g0001	NbS00049127g0003	NbS00051158g0004	NbS00008412g0009	NbS00050046g0007	NbS00050046g0006	NbS00046959g0004	NbS00046959g0006	NbS00061729g0005	NbS00024860g0011	NbS00028361g0002	NbS00024360g0010	NbS00015877g0007	NbS00031973g0009	NbS00026134g0014	NbS00041766g0009	NbS00034174g0013	NbS00014651g0014	NbS00014651g0019	NbS00031995g0001	NbS00030070g0003	NbS00007629g0002	NbS00007629g0008	NbS00009377g0012	NbS00009301g0002	NbS00002652g0001	NbS00050413g0001	NbS00035729g0008	NbS00054124g0003	NbS00059658g0003	NbS00046258g0010	NbS00001384g0016	NbS00035012g0004	NbS00023982g0010	NbS00050457g0003	NbS00037263g0008	NbS00002934g0013	NbS00006263g0008	NbS00010816g0011	NbS00025595g0001	NbS00010321g0001	NbS00034130g0011	NbS00045296g0008	NbS00005377g0023	NbS00005377g0022	NbS00005377g0008	NbS00002820g0009	NbS00002820g0010	NbS00014783g0006	NbS00031974g0008	NbS00031974g0030	NbS00021832g0018	NbS00006004g0008	NbS00051302g0006	NbS00014266g0009	NbS00023064g0002	NbS00055711g0004	NbS00054564g0008	NbS00019717g0011	NbS00034147g0011	NbS00057648g0013	NbS00039188g0013	NbS00039188g0009	NbS00059282g0004	NbS00056008g0003	NbS00029934g0007	NbS00024102g0003	NbS00035228g0013	NbS00002284g0016	NbS00014128g0020	NbS00062165g0006	NbS00014124g0007	NbS00001244g0007	NbS00060212g0003	NbS00047957g0008	NbS00001935g0007	NbS00031606g0005	NbS00004422g0022	NbS00002596g0006	NbS00002596g0009	NbS00033316g0005	NbS00033316g0004	NbC25824803g0003	NbS00002119g0005	NbS00044231g0005	NbS00007437g0017	NbS00028055g0004	NbS00006201g0004	NbS00001991g0010	NbS00060621g0001	NbS00042735g0001	NbS00032586g0003	NbS00032586g0013	NbS00004847g0001	NbS00043039g0005	NbS00017317g0004	NbS00029777g0001	NbS00019221g0011	NbS00030983g0002	NbS00058675g0004	NbS00030679g0014	NbS00030679g0015	NbS00060713g0001	NbS00013216g0005	NbS00026515g0001	NbS00011514g0007	NbS00055282g0010	NbS00016571g0007	NbS00016571g0010	NbS00020557g0008	NbS00020557g0009	NbS00000739g0011	NbS00000739g0009	NbS00029446g0007	NbS00038817g0014	NbS00040511g0005	NbS00055033g0005	NbS00055033g0007	NbS00022137g0014	NbS00015355g0015	NbS00003820g0008	NbS00028344g0009	NbS00057597g0006	NbS00008306g0004	NbS00002393g0009	NbS00017386g0013	NbS00017386g0011	NbS00031104g0003	NbS00019047g0001	NbS00006672g0036	NbS00006672g0042	NbS00006672g0038	NbS00007055g0017	NbS00007055g0001	NbS00042379g0005	NbS00006493g0020	NbS00003449g0011	NbS00003449g0012	NbS00001743g0001	NbS00027079g0010	NbS00041572g0005	NbS00041085g0002	NbS00005813g0005	NbS00032915g0003	NbS00029995g0015	NbS00034552g0001	NbS00041638g0020	NbS00027874g0006	NbS00001420g0007	NbS00013243g0014	NbS00025682g0010	NbS00029255g0011	NbS00029255g0019	NbS00005772g0003	NbS00037822g0006	NbS00021213g0007	NbS00019485g0004	NbS00012067g0008	NbS00000651g0003	NbS00030701g0009	NbS00012460g0033	NbS00012460g0034	NbS00023949g0003	NbS00012468g0004	NbS00040706g0001	NbS00061093g0001	NbS00009080g0011	NbS00009080g0001	NbS00012304g0025	NbS00030838g0001	NbS00011061g0007	NbS00035705g0004	NbS00024786g0002	NbS00024098g0001	NbS00005736g0009	NbS00024110g0007	NbS00019792g0004	NbS00036955g0002	NbS00012900g0005	NbS00061479g0004	NbS00004962g0001	NbC23969391g0001	NbS00006084g0005	NbS00001231g0008	NbS00011498g0005	NbS00011498g0008	NbS00017996g0004	NbS00017996g0003	NbS00035847g0001	NbS00051699g0004	NbS00054126g0009	NbS00051980g0001	NbS00004105g0002	NbS00004105g0001	NbS00014384g0007	NbS00039266g0003	NbS00012623g0004	NbS00060596g0006	NbS00025917g0003	NbS00025917g0008	NbS00027351g0001	NbS00058899g0004	NbS00006984g0023	NbS00001634g0009	NbS00015330g0007	NbS00001281g0003	NbS00007602g0011	NbS00038648g0003	NbS00013958g0001	NbS00027887g0014	NbS00012244g0011	NbS00012244g0002	NbS00002915g0009	NbS00033104g0014	NbS00004388g0032	NbS00004388g0027	NbS00004388g0038	NbS00009830g0006	NbS00003793g0006	NbS00003127g0005	NbS00023638g0003	NbS00023638g0004	NbS00023638g0016	NbS00048974g0004	NbS00004521g0015	NbS00005540g0006	NbS00034810g0012	NbS00007972g0022	NbS00009651g0005	NbS00004148g0005	NbS00030526g0008	NbS00035977g0001	NbS00012389g0018	NbS00048244g0004	NbS00034302g0003	NbS00044198g0003	NbS00006361g0008	NbS00006361g0005	NbS00012890g0002	NbS00032475g0020	NbS00002410g0011	NbS00001405g0007	NbS00018836g0001	NbC26135290g0002	NbS00015414g0001	NbS00010805g0006	NbS00007425g0007	NbS00007425g0002	NbS00043508g0006	NbS00034864g0008	NbS00046126g0001	NbS00013429g0003	NbS00012665g0003	NbS00001204g0006	NbS00019013g0004	NbS00011505g0006	NbS00000503g0002	NbS00015260g0002	NbS00026546g0012	NbS00018488g0004	NbS00029137g0012	NbS00006770g0001	NbS00021236g0002	NbS00010804g0011	NbS00014006g0014	NbS00014006g0017	NbS00059804g0004	NbS00032709g0010	NbS00027314g0004	NbS00012453g0016	NbS00013658g0009	NbS00013658g0013	NbS00003125g0001	NbS00005729g0009	NbS00009674g0006	NbS00024885g0019	NbS00024885g0013	NbS00024996g0001	NbS00037680g0015	NbS00047250g0003	NbS00014655g0003	NbS00001559g0001	NbS00004594g0004	NbS00010622g0010	NbS00029654g0003	NbS00018295g0003	NbS00002419g0013	NbS00011481g0022	NbS00032043g0011	NbS00049100g0001	NbS00000228g0004	NbS00000336g0010	NbS00003561g0023	NbS00000562g0015	NbS00032227g0015	NbS00029845g0002	NbS00037969g0007	NbS00062233g0006	NbS00009638g0019	NbS00010066g0007	NbS00010066g0005	NbS00010066g0027	NbS00047023g0003	NbS00003351g0001	NbS00003351g0002	NbS00008560g0016	NbS00008560g0015	NbS00000281g0015	NbS00005367g0020	NbS00021597g0018	NbS00012124g0013	NbS00012124g0007	NbS00002897g0006	NbS00019048g0001	NbS00006944g0020	NbS00046937g0011	NbS00007540g0017	NbS00015043g0003	NbS00031838g0010	NbS00009627g0006	NbS00011274g0006	NbS00038812g0002	NbS00021464g0002	NbS00026617g0028	NbS00008401g0018	NbS00025753g0002	NbS00032705g0011	NbS00005046g0010	NbS00053486g0012	NbS00029279g0001	NbS00016564g0015	NbS00022802g0005	NbS00010885g0004	NbC25292626g0004	NbS00010441g0002	NbS00031852g0005	NbS00025089g0010	NbC26199301g0001	NbS00002382g0004	NbS00030915g0011	NbS00044117g0005	NbS00020131g0003	NbS00004970g0007	NbS00044764g0004	NbS00027681g0021	NbS00015652g0013	NbS00004240g0011	NbS00040129g0008	NbS00032348g0005	NbS00032348g0008	NbS00039874g0004	NbS00059625g0005	NbS00016107g0010	NbS00007850g0005	NbS00054015g0006	NbS00050430g0005	NbS00032616g0005	NbS00047560g0004	NbS00053866g0004	NbS00033563g0014	NbS00046907g0004	NbS00024608g0005	NbS00057491g0004	NbC26122552g0003	NbS00022234g0020	NbS00049538g0007	NbC26022389g0004	NbS00035704g0012	NbS00035704g0008	NbS00035704g0007	NbS00012134g0007	NbS00021998g0011	NbS00020187g0004	NbS00034071g0003	NbS00001530g0001	NbS00001006g0003	NbS00034015g0001	NbS00010954g0020	NbS00059347g0004	NbS00017061g0013	NbS00020943g0022	NbS00026395g0003	NbS00039691g0010	NbS00015513g0006	NbS00000799g0001	NbS00038629g0009	NbS00001041g0005	NbS00039777g0006	NbS00017899g0002	NbS00006099g0023	NbS00006099g0027	NbS00008741g0007	NbS00039057g0010	NbS00003676g0003	NbS00002344g0006	NbS00003309g0032	NbS00018030g0028	NbS00045688g0011	NbS00045688g0010	NbS00034839g0003	NbS00024407g0011	NbS00020081g0001	NbS00024654g0004	NbS00018179g0011	NbS00027782g0016	NbS00023757g0007	NbS00033035g0004	NbS00028615g0004	NbS00007260g0014	NbS00023651g0008	NbS00059076g0004	NbS00016691g0013	NbS00016691g0005	NbS00009390g0001	NbS00033699g0007	NbS00004391g0030	NbS00016754g0003	NbS00061461g0007	NbS00005034g0020	NbS00013192g0003	NbS00003344g0007	NbS00004492g0004	NbS00040450g0004	NbS00008176g0011	NbS00014686g0005	NbS00009910g0016	NbS00039417g0017	NbC26217469g0003	NbS00011305g0010	NbS00047179g0008	NbS00019136g0004	NbS00026157g0037	NbS00026157g0008	NbS00040311g0010	NbS00040311g0014	NbC23761605g0001	NbS00037708g0001	NbS00026412g0015	NbS00026412g0013	NbS00003638g0003	NbS00037653g0005	NbS00037653g0012	NbS00001075g0003	NbS00003797g0004	NbS00034600g0011	NbS00034600g0001	NbS00000791g0005	NbS00024030g0002	NbC23586865g0001	NbS00021420g0001	NbS00021420g0002	NbS00017771g0002	NbS00021298g0015	NbS00021298g0003	NbS00021298g0017	NbS00048855g0001	NbS00020267g0005	NbS00020267g0002	NbS00026817g0021	NbS00011330g0006	NbC24001453g0001	NbS00044369g0005	NbS00004410g0001	NbS00001687g0007	NbS00054309g0007	NbS00032564g0009	NbS00018292g0002	NbS00024487g0015	NbS00003935g0006	NbS00008466g0006	NbS00002198g0020	NbS00059551g0003	NbS00011076g0013	NbS00042478g0008	NbS00049227g0003	NbS00017962g0006	NbS00015551g0014	NbS00015551g0002	NbS00040864g0013	NbS00008692g0015	NbS00010386g0017	NbS00045820g0004	NbS00012564g0022	NbS00022376g0001	NbS00001142g0001	NbS00024388g0002	NbS00023615g0017	NbS00005164g0007	NbS00005164g0012	NbS00003535g0010	NbS00032309g0010	NbS00003131g0009	NbS00008414g0006	NbS00009911g0001	NbS00028972g0001	NbS00038180g0017	NbS00030880g0010	NbS00028315g0028	NbS00028315g0034	NbS00028315g0035	NbS00008608g0015	NbC24219583g0001	NbS00020365g0008	NbS00024875g0002	NbS00001911g0010	NbS00007054g0007	NbS00007375g0013	NbS00007375g0005	NbS00022557g0005	NbS00005849g0007	NbS00005849g0006	NbS00045636g0007	NbS00020577g0003	NbS00022436g0016	NbS00046774g0002	NbS00000002g0012	NbS00008680g0006	NbS00030243g0001	NbS00045870g0004	NbS00029837g0002	NbS00029837g0001	NbS00016002g0002	NbS00021535g0005	NbS00004608g0009	NbS00005710g0003	NbS00025635g0013	NbS00022991g0002	NbS00001639g0017	NbS00001639g0016	NbS00027829g0009	NbS00010803g0003	NbS00061721g0004	NbS00004501g0009	NbS00044508g0004	NbS00004897g0006	NbS00033822g0010	NbS00009201g0006	NbS00059950g0006	NbS00045066g0005	NbS00038815g0006	NbS00005601g0009	NbS00005601g0008	NbS00058225g0005	NbS00010784g0003	NbS00052494g0010	NbS00033277g0017	NbS00007496g0010	NbS00004055g0010	NbS00010356g0010	NbS00010356g0001	NbS00003851g0014	NbS00005940g0003	NbS00005940g0012	NbS00000671g0036	NbS00005016g0004	NbS00026274g0001	NbS00023841g0014	NbS00024943g0004	NbS00017617g0019	NbS00018086g0022	NbS00016911g0011	NbS00019621g0016	NbS00018935g0009	NbS00031145g0012	NbS00007114g0008	NbS00004519g0002	NbS00051098g0007	NbS00000679g0010	NbS00007349g0001	NbS00044791g0010	NbS00008493g0006	NbS00034270g0005	NbS00013553g0005	NbS00006987g0010	NbS00003759g0011	NbS00028800g0003	NbS00013343g0015	NbS00013343g0009	NbS00018435g0001	NbS00024956g0005	NbS00049311g0001	NbS00001627g0012	NbS00013782g0003	NbS00029587g0001	NbS00016824g0013	NbS00016824g0009	NbS00016824g0007	NbS00007971g0008	NbS00043262g0009	NbS00011613g0010	NbS00011613g0012	NbS00017808g0005	NbS00013631g0006	NbS00003512g0006	NbS00039875g0003	NbS00000516g0011	NbS00000516g0014	NbS00016948g0018	NbS00035639g0004	NbS00025955g0002	NbS00006139g0003	NbS00012255g0002	NbS00036419g0008	NbS00009682g0016	NbS00003646g0001	NbS00032489g0008	NbS00020661g0001	NbS00018609g0010	NbS00035154g0005	NbS00012583g0001	NbS00055652g0004	NbS00009871g0014	NbS00009871g0012	NbC23850450g0002	NbS00039845g0007	NbS00049081g0009	NbS00022967g0009	NbS00016468g0003	NbS00000314g0004	NbS00047656g0004	NbS00004050g0010	NbS00000963g0016	NbS00013894g0016	NbS00035393g0011	NbS00030056g0008	NbS00008705g0012	NbS00035975g0009	NbS00014666g0005	NbS00002876g0009	NbS00002876g0008	NbC25067248g0001	NbS00013092g0003	NbS00025280g0018	NbS00022382g0001	NbS00019166g0007	NbS00015353g0017	NbS00006097g0013	NbS00033086g0001	NbS00045746g0002	NbS00000395g0009	NbC25585557g0003	NbS00028552g0005	NbS00020438g0007	NbS00046450g0014	NbC25726108g0004	NbS00056940g0001	NbS00048337g0001	NbS00044851g0013	NbS00015078g0030	NbS00038167g0001	NbS00010031g0003	NbS00044337g0006	NbS00037790g0010	NbS00004613g0014	NbS00004613g0015	NbS00021684g0005	NbS00021684g0003	NbS00021684g0004	NbS00021684g0007	NbS00035242g0019	NbS00011088g0011	NbS00011088g0002	NbS00011088g0010	NbS00017495g0013	NbS00015222g0018	NbS00015538g0006	NbS00024268g0010	NbS00010633g0007	NbS00003537g0019	NbS00039104g0004	NbS00058091g0006	NbS00030055g0005	NbS00001526g0004	NbS00019800g0009	NbS00019800g0008	NbS00005633g0007	NbS00005633g0008	NbS00042838g0005	NbS00013130g0011	NbS00013130g0009	NbS00042854g0003	NbS00018449g0011	NbS00018449g0023	NbS00003909g0013	NbS00003909g0019	NbS00005072g0004	NbS00061007g0004	NbS00012766g0010	NbS00002201g0002	NbS00011805g0001	NbS00024857g0001	NbS00001766g0008	NbS00017368g0001	NbS00005159g0002	NbS00005159g0018	NbS00023340g0007	NbS00005721g0006	NbS00061161g0001	NbS00015188g0002	NbS00015188g0003	NbS00017406g0014	NbS00010650g0004	NbS00051369g0003	NbS00054858g0002	NbS00032701g0005	NbS00005191g0004	NbS00031830g0001	NbS00031520g0009	NbS00020069g0017	NbS00012641g0011	NbS00058907g0006	NbS00043874g0006	NbS00013716g0001	NbS00004535g0005	NbS00037048g0014	NbS00000183g0001	NbS00055508g0002	NbS00017597g0025	NbS00008581g0007	NbS00010327g0026	NbS00006194g0006	NbS00023149g0002	NbS00029833g0005	NbS00011547g0007	NbS00051917g0005	NbS00032575g0003	NbS00022941g0020	NbS00022941g0017	NbS00024954g0005	NbS00004754g0003	NbS00004754g0011	NbS00015650g0009	NbS00051802g0005	NbS00051802g0004	NbS00012618g0011	NbS00004434g0009	NbS00009147g0002	NbS00032834g0007	NbS00057365g0007	NbC24309810g0001	NbS00008621g0002	NbS00008621g0005	NbS00003662g0017	NbS00006274g0004	NbS00006274g0002	NbS00006274g0016	NbS00006274g0015	NbS00006809g0012	NbS00003363g0012	NbS00003363g0004	NbS00035168g0005	NbS00016101g0008	NbS00013187g0014	NbS00013187g0015	NbS00013187g0021	NbS00013187g0003	NbS00006690g0010	NbS00012704g0011	NbS00005187g0006	NbS00002256g0010	NbS00003255g0005	NbS00001896g0024	NbS00001896g0027	NbS00001896g0034	NbS00032698g0005	NbS00003243g0003	NbS00019483g0006	NbS00025726g0002	NbS00010795g0010	NbS00010795g0011	NbS00026613g0001	NbS00026613g0002	NbS00036154g0005	NbS00028128g0006	NbS00043361g0010	NbS00000925g0005	NbS00001834g0011	NbS00019592g0003	NbS00037566g0014	NbS00037566g0012	NbS00036368g0010	NbS00036368g0001	NbS00044138g0002	NbS00044598g0014	NbS00004753g0013	NbS00057265g0003	NbS00032989g0008	NbS00006904g0007	NbS00023275g0010	NbS00027265g0004	NbS00011767g0003	NbS00030826g0008	NbS00031401g0006	NbS00042642g0004	NbS00042642g0016	NbS00042642g0017	NbS00020727g0004	NbS00029456g0001	NbS00000220g0008	NbS00018504g0008	NbS00004002g0001	NbS00004114g0002	NbS00049300g0007	NbS00002008g0010	NbS00002742g0008	NbS00001177g0012	NbS00002932g0011	NbS00022916g0007	NbS00000449g0006	NbS00000449g0007	NbS00004664g0004	NbS00050531g0005	NbS00002212g0010	NbS00052707g0009	NbS00000459g0004	NbS00043604g0004	NbS00001880g0001	NbS00010823g0009	NbS00032678g0006	NbS00017353g0010	NbS00003655g0004	NbS00001575g0001	NbS00024432g0006	NbS00024432g0001	NbS00021835g0008	NbS00005975g0012	NbS00027368g0016	NbS00027368g0017	NbS00015723g0007	NbS00025337g0001	NbS00014237g0003	NbS00008675g0003	NbS00053166g0001	NbS00032167g0005	NbS00041100g0001	NbS00012308g0002	NbS00016396g0001	NbS00016396g0002	NbS00001806g0004	NbS00038127g0006	NbS00003490g0016	NbS00035404g0004	NbS00021785g0006	NbS00022186g0016	NbS00028286g0005	NbS00035015g0005	NbS00045982g0007	NbS00028642g0014	NbS00056951g0005	NbS00000312g0014	NbS00000312g0017	NbS00000312g0012	NbS00060571g0004	NbS00003049g0018	NbS00017858g0007	NbS00004124g0020	NbS00013498g0007	NbS00036520g0001	NbS00045699g0012	NbS00010625g0011	NbS00060653g0003	NbS00045130g0004	NbS00014925g0001	NbS00005139g0014	NbS00032296g0012	NbS00032296g0015	NbS00002559g0007	NbS00037502g0004	NbS00000624g0001	NbS00034511g0001	NbS00034726g0004	NbS00028062g0004	NbS00005407g0002	NbS00004040g0008	NbS00019884g0016	NbS00016559g0013	NbS00039489g0003	NbS00022072g0009	NbS00012994g0001	NbS00048804g0008	NbS00061958g0003	NbS00052826g0001	NbS00021514g0028	NbS00021514g0025	NbS00002371g0001	NbS00018482g0006	NbS00029611g0003	NbS00002154g0014	NbS00060097g0001	NbS00053388g0007	NbC26159273g0002	NbS00026201g0011	NbS00007518g0012	NbS00007518g0010	NbS00027620g0003	NbS00023987g0007	NbS00006539g0005	NbS00002484g0004	NbS00004367g0004	NbS00011785g0001	NbS00034551g0006	NbS00009259g0006	NbS00000760g0006	NbS00035792g0017	NbS00016309g0003	NbS00002289g0008	NbS00033065g0008	NbS00003313g0003	NbS00034960g0005	NbS00034960g0006	NbS00022319g0007	NbS00026175g0009	NbS00018893g0009	NbS00040824g0004	NbS00004801g0012	NbS00033153g0005	NbS00061413g0004	NbS00022341g0013	NbS00010835g0002	NbS00011594g0003	NbS00011553g0003	NbS00000328g0015	NbS00001549g0018	NbS00001597g0011	NbS00001597g0014	NbS00030975g0003	NbS00013065g0009	NbS00005104g0024	NbS00059091g0006	NbS00031823g0011	NbS00031823g0012	NbS00027606g0002	NbS00018694g0006	NbS00058483g0006	NbS00014857g0014	NbS00019609g0010	NbS00011087g0003	NbS00011087g0009	NbS00033752g0005	NbS00031319g0001	NbS00055481g0003	NbS00015597g0012	NbS00009062g0016	NbS00010743g0014	NbS00060216g0002	NbS00000632g0002	NbS00045272g0008	NbS00058517g0004	NbS00036951g0004	NbS00043481g0006	NbS00028667g0007	NbS00005510g0007	NbS00005931g0019	NbS00003094g0008	NbS00015658g0006	NbS00024712g0011	NbS00004456g0015	NbS00015568g0018	NbS00015568g0017	NbS00058653g0003	NbS00045548g0005	NbS00034285g0012	NbS00004782g0015	NbS00055868g0013	NbS00028783g0008	NbS00025398g0008	NbS00012829g0002	NbS00008556g0010	NbS00052622g0001	NbS00001060g0005	NbS00016503g0002	NbS00018991g0010	NbS00029613g0017	NbS00024535g0012	NbS00004415g0024	NbS00024375g0004	NbS00013205g0004	NbS00005959g0004	NbS00034785g0006	NbS00004671g0002	NbS00012723g0006	NbS00022622g0004	NbS00015151g0014	NbS00037085g0003	NbS00047736g0008	NbS00047736g0007	NbS00047736g0006	NbS00043752g0006	NbS00016501g0004	NbS00052104g0003	NbS00046479g0004	NbS00007888g0006	NbS00046682g0002	NbS00008510g0008	NbS00028360g0005	NbS00032202g0010	NbS00008118g0007	NbS00008118g0002	NbS00040551g0003	NbS00004396g0008	NbS00004396g0002	NbS00032978g0007	NbS00006379g0034	NbS00010324g0004	NbS00041158g0001	NbS00015796g0012	NbS00013859g0011	NbS00058880g0009	NbS00020706g0021	NbS00029160g0008	NbS00056712g0001	NbS00020875g0024	NbS00000678g0001	NbS00000678g0002	NbS00000678g0009	NbS00035525g0018	NbS00025752g0010	NbS00028256g0005	NbS00021984g0004	NbS00056786g0001	NbS00015347g0005	NbS00025100g0012	NbS00013621g0001	NbS00001949g0001	NbS00008319g0008	NbS00006712g0001	NbS00001245g0014	NbS00018874g0017	NbS00033773g0008	NbS00034898g0005	NbS00009086g0002	NbS00031075g0006	NbS00006836g0005	NbS00016364g0009	NbS00018096g0014	NbS00018096g0008	NbS00043987g0007	NbS00008765g0022	NbS00061180g0007	NbS00023066g0009	NbS00002235g0011	NbS00002235g0013	NbS00004663g0005	NbS00020468g0011	NbS00017388g0011	NbS00030956g0015	NbS00045071g0004	NbS00016201g0011	NbS00008700g0010	NbS00008700g0011	NbS00020312g0006	NbS00010380g0003	NbS00049600g0003	NbS00034535g0006	NbS00041553g0002	NbS00044493g0015	NbS00059547g0001	NbS00012559g0006	NbS00041307g0004	NbS00012016g0012	NbS00026565g0005	NbS00011823g0005	NbS00000664g0003	NbS00000664g0002	NbS00030439g0004	NbS00055678g0004	NbS00007380g0016	NbS00007380g0005	NbS00004138g0010	NbS00004138g0013	NbS00018914g0028	NbS00036075g0006	NbS00036075g0003	NbS00061204g0003	NbS00000669g0002	NbS00010635g0002	NbS00004799g0004	NbS00004799g0005	NbS00019248g0027	NbS00001148g0016	NbS00001148g0022	NbS00002442g0008	NbS00009083g0016	NbS00009083g0002	NbS00007294g0015	NbS00007577g0014	NbS00009856g0015	NbS00050904g0006	NbS00038029g0004	NbS00004507g0010	NbS00004507g0009	NbS00007710g0011	NbS00002195g0011	NbS00041880g0005	NbS00014981g0007	NbS00058842g0008	NbS00019812g0007	NbS00008430g0003	NbS00031203g0009	NbS00006707g0002	NbS00007747g0005	NbS00034713g0001	NbS00001470g0004	NbS00061016g0002	NbS00031054g0004	NbS00008309g0011	NbS00039452g0006	NbS00015300g0004	NbS00027224g0003	NbS00005829g0013	NbS00026208g0008	NbS00026208g0005	NbS00029310g0009	NbS00016462g0004	NbS00015245g0012	NbS00020377g0005	NbS00021081g0012	NbS00018479g0013	NbS00019506g0019	NbS00054179g0004	NbS00023394g0011	NbC24537800g0001	NbS00032208g0017	NbS00032208g0026	NbS00028164g0006	NbS00000539g0012	NbS00048725g0007	NbS00038870g0021	NbS00038870g0030	NbS00032831g0015	NbS00017260g0007	NbS00017260g0021	NbS00020103g0008	NbS00052720g0004	NbS00009745g0020	NbS00042248g0011	NbS00057083g0002	NbC25203143g0001	NbS00045563g0007	NbS00014581g0025	NbS00019536g0012	NbS00007566g0013	NbS00007566g0017	NbS00042772g0006	NbS00021547g0004	NbS00006508g0023	NbS00024537g0009	NbS00052630g0001	NbS00020827g0002	NbS00031641g0006	NbS00009425g0004	NbS00008999g0021	NbS00008999g0023	NbS00002193g0002	NbS00052496g0024	NbS00002554g0005	NbS00010528g0010	NbS00010528g0007	NbS00004302g0015	NbS00004302g0013	NbS00013798g0005	NbS00000514g0007	NbS00008794g0009	NbS00003475g0006	NbS00014548g0005	NbS00015322g0006	NbS00022486g0001	NbS00000837g0016	NbS00051830g0024	NbS00024336g0006	NbS00003339g0009	NbS00003339g0004	NbS00002109g0020	NbS00010186g0002	NbS00052671g0001	NbS00009797g0007	NbS00013805g0007	NbS00061389g0008	NbS00046910g0007	NbS00016568g0015	NbS00002328g0004	NbS00009691g0004	NbS00000070g0008	NbS00050732g0011	NbS00006258g0013	NbS00003562g0007	NbS00036674g0013	NbS00036674g0004	NbS00020258g0021	NbS00020258g0031	NbC25995345g0001	NbS00027257g0009	NbS00009204g0008	NbS00052332g0001	NbS00023274g0001	NbS00012780g0015	NbS00011643g0015	NbS00016254g0004	NbS00051889g0006	NbS00026456g0003	NbS00026584g0009	NbS00026584g0010	NbS00034479g0008	NbS00003795g0005	NbS00017399g0019	NbS00037287g0001	NbS00053103g0001	NbS00044957g0003	NbS00031624g0002	NbS00006565g0011	NbS00039612g0004	NbS00001306g0010	NbS00009334g0016	NbS00002771g0008	NbS00002771g0001	NbS00024271g0003	NbS00024271g0016	NbS00012173g0013	NbS00013853g0004	NbS00029013g0010	NbS00001249g0007	NbS00003547g0001	NbS00029951g0010	NbS00016026g0003	NbS00005705g0006	NbS00005256g0005	NbS00027807g0001	NbS00005555g0012	NbS00010626g0001	NbS00003024g0010	NbS00033257g0005	NbS00026116g0017	NbS00003020g0004	NbS00015931g0001	NbS00006111g0002	NbS00047751g0011	NbS00012569g0012	NbS00034811g0011	NbS00018358g0013	NbS00018358g0016	NbC25811308g0003	NbS00049658g0012	NbS00004638g0016	NbS00006489g0012	NbS00006489g0007	NbS00028533g0001	NbS00026600g0003	NbS00024004g0012	NbS00061212g0006	NbS00003419g0008	NbS00016847g0019	NbS00026222g0005	NbS00045592g0004	NbS00016602g0016	NbS00045608g0006	NbS00026064g0004	NbS00013712g0007	NbS00027783g0005	NbS00020412g0003	NbS00024966g0005	NbS00011359g0015	NbS00005687g0001	NbS00008988g0001	NbS00011129g0006	NbS00010278g0001	NbS00010278g0010	NbS00001894g0011	NbS00005629g0002	NbS00057107g0004	NbS00023522g0006	NbS00059612g0005	NbS00019517g0009	NbS00004267g0020	NbS00056911g0004	NbS00059302g0004	NbS00034941g0004	NbS00003836g0009	NbS00009154g0018	NbS00037454g0001	NbS00010089g0006	NbS00013376g0017	NbS00000863g0019	NbS00039083g0004	NbS00003835g0005	NbS00048476g0007	NbS00012990g0006	NbS00008633g0012	NbS00008633g0001	NbS00058387g0003	NbS00031818g0003	NbS00014413g0003	NbS00008603g0004	NbS00007783g0008	NbS00018197g0011	NbS00003824g0024	NbS00003824g0016	NbS00003824g0025	NbS00028664g0009	NbS00038863g0004	NbS00029096g0011	NbS00013705g0006	NbS00032132g0014	NbS00032132g0016	NbS00002051g0006	NbS00029944g0006	NbS00044128g0012	NbS00004224g0005	NbS00006976g0001	NbS00014447g0013	NbS00005570g0005	NbS00053801g0009	NbS00023911g0009	NbS00012593g0001	NbS00019831g0004	NbS00006966g0007	NbS00026625g0015	NbS00035466g0005	NbS00032004g0004	NbS00035571g0005	NbS00036375g0004	NbS00007905g0010	NbS00005612g0002	NbS00020321g0003	NbS00020321g0002	NbS00004997g0008	NbS00004997g0009	NbS00009756g0019	NbS00020394g0007	NbS00003231g0019	NbS00021890g0004	NbS00008951g0006	NbS00019948g0011	NbS00020854g0019	NbS00053668g0005	NbS00020627g0007	NbS00026568g0006	NbS00016288g0004	NbS00040671g0006	NbS00004087g0011	NbS00004087g0012	NbS00061041g0004	NbS00015794g0018	NbS00006733g0003	NbS00027910g0008	NbS00009718g0015	NbS00012413g0019	NbS00026911g0002	NbS00003707g0004	NbS00028042g0005	NbC26213851g0001	NbS00006512g0008	NbS00030950g0003	NbS00044481g0005	NbS00003267g0001	NbS00024305g0004	NbS00059236g0004	NbS00007991g0006	NbS00007991g0024	NbS00055743g0008	NbS00020149g0025	NbS00027690g0018	NbS00005003g0014	NbS00009005g0014	NbS00013757g0004	NbS00057036g0004	NbS00056068g0004	NbC25852378g0001	NbS00020361g0001	NbS00008764g0014	NbS00007319g0012	NbS00019404g0010	NbS00019404g0009	NbS00005645g0005	NbS00006756g0025	NbS00059987g0003	NbS00020525g0006	NbS00033835g0011	NbS00033835g0010	NbS00031028g0004	NbS00031028g0011	NbS00001489g0004	NbS00029081g0006	NbS00016561g0018	NbS00018501g0002	NbS00029839g0011	NbS00029839g0005	NbS00062007g0005	NbS00049598g0001	NbC26139093g0003	NbS00008911g0015	NbS00035767g0006	NbS00008559g0017	NbS00061824g0003	NbS00018879g0018	NbS00018879g0027	NbS00018879g0003	NbS00050729g0006	NbS00011509g0011	NbS00030592g0001	NbS00055336g0006	NbS00029270g0002	NbS00021696g0012	NbS00001309g0016	NbS00009258g0010	NbS00032198g0015	NbS00042468g0007	NbS00061070g0011	NbS00061070g0002	NbS00018845g0010	NbS00030132g0010	NbS00029595g0007	NbS00001137g0004	NbS00007774g0001	NbS00007774g0007	NbS00056607g0001	NbS00048676g0011	NbS00008797g0004	NbS00007355g0006	NbS00003526g0014	NbS00016159g0006	NbS00049408g0003	NbS00000881g0010	NbS00036591g0006	NbS00005634g0007	NbS00039408g0004	NbS00035181g0001	NbS00029990g0005	NbS00013797g0001	NbS00004341g0010	NbS00007091g0006	NbS00016517g0007	NbS00016517g0008	NbS00036390g0004	NbS00019031g0013	NbS00015382g0007	NbS00021749g0006	NbS00023392g0006	NbS00043807g0001	NbS00029281g0009	NbS00008242g0012	NbS00008242g0016	NbS00010815g0010	NbS00039040g0005	NbS00038002g0007	NbS00002056g0010	NbS00022043g0012	NbS00037684g0005	NbS00029564g0004	NbS00004197g0004	NbS00004197g0023	NbS00004197g0026	NbS00037754g0004	NbS00020699g0008	NbS00007440g0019	NbS00006962g0007	NbS00011520g0004	NbS00030042g0002	NbS00040944g0001	NbS00009948g0011	NbS00021479g0003	NbS00021479g0001	NbS00021406g0017	NbS00021406g0018	NbS00028445g0001	NbS00008832g0016	NbS00008832g0020	NbS00015537g0007	NbS00009917g0008	NbS00008532g0005	NbS00001344g0008	NbS00001344g0015	NbS00022042g0020	NbS00025934g0008	NbS00013488g0001	NbS00013488g0025	NbS00059246g0004	NbS00008135g0013	NbS00020490g0009	NbS00044780g0003	NbS00026436g0005	NbS00009973g0011	NbS00009973g0010	NbS00013141g0004	NbS00028722g0014	NbS00035548g0002	NbS00050825g0009	NbS00050825g0008	NbS00004867g0005	NbS00011436g0005	NbS00027824g0010	NbS00034968g0003	NbS00033464g0005	NbS00032608g0004	NbS00026523g0008	NbS00009143g0014	NbC24406826g0002	NbS00000022g0003	NbS00006414g0005	NbS00024962g0001	NbS00055116g0001	NbS00017101g0004	NbS00021039g0013	NbS00021039g0024	NbS00050092g0016	NbS00050092g0002	NbS00050092g0001	NbS00033916g0001	NbS00041805g0003	NbS00014808g0023	NbS00018282g0019	NbS00018282g0007	NbS00018282g0024	NbS00012118g0014	NbS00015928g0017	NbS00014818g0013	NbS00035319g0006	NbS00015242g0008	NbS00017768g0005	NbS00032558g0001	NbS00043708g0005	NbS00014403g0006	NbS00033584g0001	NbS00000304g0001	NbS00013675g0011	NbS00047522g0012	NbS00002061g0001	NbS00024550g0015	NbS00024550g0005	NbS00024550g0012	NbS00024550g0003	NbS00024550g0010	NbS00024550g0001	NbS00000774g0010	NbS00000774g0011	NbS00019139g0002	NbS00003997g0007	NbS00053470g0009	NbS00001369g0001	NbC26098743g0003	NbS00005386g0003	NbS00004374g0004	NbS00017745g0005	NbS00051095g0003	NbS00017902g0011	NbS00017902g0005	NbS00017902g0002	NbS00017902g0014	NbS00010637g0001	NbS00010637g0002	NbS00056676g0002	NbS00023628g0003	NbS00005847g0006	NbS00005847g0007	NbS00020790g0016	NbS00020790g0010	NbS00007511g0005	NbS00048745g0001	NbS00014797g0019	NbS00008811g0010	NbS00018659g0001	NbS00028650g0004	NbS00049877g0005	NbS00031024g0005	NbS00009495g0011	NbS00050400g0004	NbS00007385g0011	NbS00024745g0011	NbS00048410g0010	NbS00022162g0004	NbS00014022g0005	NbS00002999g0006	NbS00002999g0001	NbS00015616g0010	NbS00045495g0006	NbS00002838g0006	NbS00002302g0010	NbS00030940g0008	NbS00015024g0008	NbS00018418g0005	NbS00016449g0010	NbS00047637g0005	NbS00044289g0001	NbS00012086g0004	NbS00009707g0003	NbS00042311g0004	NbS00004933g0013	NbS00004933g0002	NbS00027155g0008	NbS00029633g0009	NbS00022842g0020	NbS00041172g0003	NbS00041172g0001	NbS00001411g0005	NbS00020947g0002	NbS00019316g0003	NbS00025993g0001	NbS00033552g0002	NbS00049585g0006	NbS00008629g0010	NbS00044893g0001	NbC23929911g0001	NbS00012805g0010	NbS00012805g0013	NbS00010720g0006	NbS00023516g0009	NbS00023516g0011	NbS00023516g0012	NbS00023516g0010	NbS00012501g0001	NbS00038534g0007	NbS00017499g0017	NbS00012996g0020	NbS00000038g0008	NbS00006046g0009	NbS00053880g0005	NbS00018120g0001	NbS00020885g0017	NbS00020885g0019	NbS00050306g0008	NbS00050306g0007	NbS00032084g0006	NbS00011583g0003	NbS00010856g0016	NbS00043534g0005	NbS00019795g0001	NbS00023308g0012	NbS00003841g0002	NbS00018312g0003	NbS00007205g0003	NbS00025356g0009	NbS00001133g0008	NbS00001133g0006	NbS00042262g0007	NbS00027640g0008	NbS00004045g0008	NbS00011906g0010	NbS00005486g0011	NbS00027297g0003	NbS00027297g0015	NbS00008706g0035	NbS00011408g0016	NbS00011408g0022	NbS00011325g0009	NbS00021368g0022	NbS00016234g0008	NbS00022632g0017	NbS00008677g0010	NbS00012318g0005	NbS00001479g0006	NbS00010113g0012	NbS00011300g0002	NbS00011300g0001	NbS00024739g0001	NbS00024739g0011	NbS00014992g0018	NbS00034164g0012	NbS00055510g0007	NbS00022903g0004	NbS00017757g0019	NbS00033580g0013	NbS00008912g0009	NbS00016832g0010	NbS00012532g0003	NbS00029073g0006	NbS00038788g0001	NbS00008037g0012	NbS00044041g0004	NbS00020423g0002	NbS00031132g0005	NbS00031132g0002	NbS00034077g0007	NbS00026525g0004	NbS00035227g0006	NbS00022240g0022	NbS00056034g0003	NbS00050781g0011	NbS00006115g0014	NbS00037737g0008	NbS00012888g0005	NbS00010906g0003	NbS00036003g0009	NbS00020944g0020	NbS00031229g0003	NbS00027044g0002	NbS00018150g0001	NbS00051557g0007	NbS00033235g0006	NbS00025773g0004	NbS00025209g0011	NbS00025209g0012	NbS00014171g0002	NbS00007854g0002	NbS00018328g0012	NbS00029590g0002	NbS00011605g0005	NbS00018998g0013	NbS00031921g0013	NbS00023577g0006	NbS00005969g0002	NbS00025041g0010	NbS00005051g0008	NbS00015651g0016	NbS00010546g0010	NbS00010546g0014	NbS00010546g0013	NbS00033472g0003	NbC24195834g0001	NbS00036341g0012	NbS00001947g0009	NbS00009730g0005	NbS00001986g0030	NbS00001986g0027	NbS00007263g0001	NbS00007263g0002	NbS00011335g0025	NbS00023686g0021	NbS00024381g0004	NbS00014155g0005	NbS00006981g0008	NbS00032820g0008	NbS00013554g0019	NbS00002237g0008	NbS00013002g0013	NbS00029914g0010	NbS00019837g0008	NbS00016621g0009	NbS00011482g0010	NbS00011482g0004	NbS00003584g0003	NbS00040852g0007	NbS00023854g0007	NbS00005265g0006	NbS00052695g0001	NbS00002042g0005	NbS00024156g0001	NbS00018019g0003	NbS00046273g0009	NbS00015744g0008	NbS00044448g0012	NbS00044448g0007	NbS00029278g0001	NbS00031561g0011	NbS00033734g0007	NbS00013482g0006	NbS00031443g0007	NbS00023237g0004	NbS00005648g0007	NbS00013471g0003	NbS00008536g0008	NbS00039582g0003	NbS00008703g0006	NbS00051130g0002	NbS00027691g0008	NbS00010275g0011	NbS00060688g0005	NbS00005984g0004	NbS00028641g0013	NbS00027926g0006	NbS00035481g0006	NbS00031448g0006	NbS00043964g0004	NbS00003763g0016	NbS00016909g0006	NbS00004314g0004	NbS00030883g0011	NbS00009566g0006	NbS00031890g0019	NbS00040727g0005	NbS00020062g0002	NbS00061535g0003	NbS00004331g0005	NbS00026918g0022	NbS00006180g0013	NbS00019459g0015	NbS00029525g0006	NbS00020157g0001	NbS00004838g0008	NbS00033002g0006	NbS00008777g0009	NbS00008777g0006	NbS00034117g0003	NbS00010315g0014	NbS00004818g0012	NbS00023035g0006	NbS00015293g0010	NbS00009364g0001	NbS00020603g0013	NbS00031481g0009	NbS00002698g0005	NbS00011395g0001	NbS00022644g0010	NbS00015655g0017	NbS00003972g0006	NbS00005258g0001	NbS00025555g0007	NbS00020461g0003	NbS00033064g0016	NbS00020160g0010	NbS00029104g0012	NbS00038694g0004	NbS00012229g0003	NbS00010603g0002	NbS00029322g0004	NbS00014566g0021	NbS00012007g0007	NbS00001134g0002	NbS00002019g0001	NbS00010215g0005	NbS00003266g0013	NbS00002663g0004	NbS00026351g0010	NbS00000768g0007	NbC24568733g0003	NbS00026393g0010	NbS00000204g0011	NbS00040388g0006	NbS00040388g0008	NbS00040388g0007	NbS00043694g0001	NbS00053993g0003	NbC23764273g0001	NbS00060481g0005	NbS00002488g0003	NbS00029687g0012	NbS00003059g0014	NbS00011120g0003	NbS00014476g0007	NbS00004270g0007	NbS00034247g0008	NbS00034247g0007	NbS00028131g0010	NbS00002151g0007	NbS00005972g0014	NbS00005972g0013	NbS00011463g0003	NbS00019267g0002	NbS00009388g0002	NbS00008857g0013	NbS00024929g0007	NbS00034863g0004	NbS00012729g0001	NbS00014323g0005	NbS00025778g0004	NbS00011207g0002	NbS00014245g0006	NbS00026128g0019	NbS00033094g0002	NbS00047952g0006	NbS00045896g0007	NbS00036265g0002	NbS00059048g0004	NbS00021329g0010	NbS00025118g0001	NbS00029710g0009	NbS00002888g0001	NbS00025677g0026	NbS00052542g0006	NbS00013765g0001	NbS00013765g0022	NbS00013765g0025	NbS00000307g0001	NbS00029128g0015	NbS00012283g0013	NbS00012283g0010	NbS00007654g0006	NbS00024041g0004	NbS00004238g0018	NbS00060831g0007	NbS00027648g0008	NbS00003582g0011	NbS00003582g0001	NbS00001873g0026	NbS00001873g0028	NbS00013168g0003	NbS00001056g0035	NbS00018818g0006	NbS00006204g0010	NbS00008702g0003	NbS00008702g0001	NbS00028985g0004	NbS00028985g0006	NbS00039071g0001	NbS00027130g0008	NbS00015644g0025	NbS00010296g0001	NbS00060302g0002	NbS00020506g0003	NbS00008054g0018	NbS00032161g0008	NbS00008143g0007	NbS00008848g0006	NbS00024264g0015	NbS00043536g0009	NbS00006317g0015	NbS00024054g0001	NbS00012738g0017	NbS00012738g0005	NbS00012738g0004	NbS00012738g0006	NbS00018081g0025	NbS00030450g0011	NbS00030450g0002	NbS00001643g0003	NbS00046802g0006	NbS00030431g0002	NbS00025425g0009	NbS00012450g0009	NbS00015539g0019	NbS00034966g0002	NbS00034966g0001	NbS00005584g0013	NbS00022704g0003	NbS00000824g0007	NbS00026611g0004	NbS00026470g0013	NbS00006220g0013	NbS00006220g0015	NbS00034012g0004	NbS00009746g0007	NbS00003248g0002	NbS00031388g0014	NbS00006035g0009	NbS00006035g0010	NbS00041958g0004	NbS00005007g0003	NbS00003016g0008	NbS00031622g0006	NbS00016386g0013	NbS00016386g0017	NbS00014706g0008	NbS00002525g0019	NbS00044445g0004	NbS00056989g0003	NbS00030487g0018	NbS00020582g0004	NbS00020582g0002	NbS00046473g0014	NbS00003340g0007	NbS00057309g0005	NbS00030545g0002	NbS00030545g0007	NbS00030545g0006	NbS00057436g0002	NbS00023631g0010	NbS00023631g0011	NbS00034734g0003	NbS00034734g0013	NbS00024267g0007	NbS00020742g0011	NbS00020742g0010	NbS00045788g0007	NbS00045788g0006	NbS00012189g0002	NbS00020116g0002	NbS00020991g0020	NbS00053041g0017	NbS00033646g0001	NbS00001260g0014	NbC26300154g0004	NbS00038681g0005	NbS00002024g0010	NbS00016885g0005	NbS00000988g0021	NbS00017903g0011	NbS00010748g0005	NbS00011984g0018	NbS00011984g0002	NbS00011984g0019	NbS00050159g0012	NbS00003621g0009	NbS00029206g0006	NbS00010607g0021	NbS00034061g0004	NbS00006152g0004	NbS00029131g0004	NbS00054346g0004	NbS00028300g0001	NbS00029155g0006	NbS00029060g0018	NbS00046823g0001	NbS00021945g0011	NbS00026374g0001	NbS00003205g0003	NbS00011860g0002	NbS00011860g0007	NbS00013305g0001	NbS00042608g0004	NbS00042608g0010	NbS00020982g0010	NbS00016325g0004	NbS00018646g0007	NbS00024573g0008	NbS00024573g0003	NbS00037466g0010	NbS00001779g0012	NbS00046031g0008	NbS00055166g0002	NbS00053330g0003	NbS00048898g0011	NbS00052789g0005	NbS00048854g0004	NbS00021644g0011	NbS00041069g0001	NbS00032280g0001	NbS00019615g0001	NbS00032681g0009	NbS00049766g0015	NbS00021961g0001	NbS00037888g0003	NbS00015254g0004	NbS00000462g0011	NbS00000462g0003	NbS00020983g0015	NbS00035899g0009	NbS00003900g0023	NbS00003900g0022	NbS00057139g0001	NbS00015416g0017	NbS00002560g0005	NbS00027159g0010	NbS00003462g0014	NbS00003462g0016	NbS00022460g0009	NbS00015866g0001	NbS00010150g0011	NbS00004056g0005	NbS00000229g0025	NbS00060547g0001	NbS00000617g0016	NbS00053001g0001	NbS00011005g0012	NbS00019403g0015	NbS00047869g0004	NbS00027346g0001	NbS00024491g0011	NbS00047047g0005	NbS00015746g0007	NbS00039201g0009	NbS00010134g0012	NbS00037638g0002	NbS00045136g0003	NbS00020273g0002	NbS00007436g0024	NbS00007436g0022	NbS00034021g0001	NbS00029224g0003	NbS00026544g0001	NbS00016479g0006	NbS00006996g0012	NbS00050746g0011	NbS00005183g0013	NbS00036474g0007	NbS00006346g0003	NbS00000666g0001	NbS00014079g0007	NbS00005129g0005	NbS00024334g0006	NbS00009035g0018	NbS00038062g0006	NbS00035453g0008	NbS00010770g0001	NbS00050999g0005	NbS00037482g0007	NbS00037482g0008	NbS00033044g0002	NbS00010757g0002	NbS00008808g0007	NbS00002903g0001	NbS00001784g0009	NbS00030144g0004	NbS00001692g0009	NbS00022489g0008	NbS00009733g0021	NbS00031070g0015	NbS00044222g0007	NbS00046453g0009	NbS00032623g0010	NbS00048105g0001	NbS00031059g0005	NbS00000833g0002	NbS00000833g0027	NbS00008655g0009	NbC25175489g0001	NbS00033590g0014	NbS00006039g0023	NbS00006039g0024	NbS00037001g0008	NbS00014488g0001	NbS00029242g0005	NbS00000647g0010	NbS00056240g0001	NbS00017687g0003	NbS00001929g0018	NbS00009629g0005	NbS00002312g0008	NbS00001800g0014	NbS00008234g0002	NbS00000357g0018	NbS00000357g0002	NbS00043764g0009	NbS00011451g0001	NbS00015187g0009	NbS00005963g0016	NbS00052463g0003	NbS00035965g0001	NbS00026182g0005	NbS00013175g0013	NbS00006036g0011	NbS00031883g0004	NbS00031391g0002	NbS00059223g0003	NbS00000071g0006	NbS00000071g0009	NbS00027305g0008	NbS00017789g0029	NbS00002695g0004	NbS00025933g0006	NbS00009442g0005	NbC25602727g0003	NbS00014486g0003	NbS00023012g0015	NbS00022184g0016	NbS00028235g0018	NbS00028235g0019	NbS00028235g0016	NbS00001025g0018	NbS00001025g0016	NbS00031756g0004	NbS00004561g0002	NbS00042976g0007	NbS00008310g0007	NbS00027767g0007	NbS00038724g0018	NbS00009355g0002	NbS00009355g0028	NbS00009355g0029	NbS00047262g0004	NbS00010088g0004	NbS00010088g0019	NbS00039756g0009	NbS00044370g0002	NbS00024116g0018	NbS00024116g0020	NbS00001529g0015	NbS00016044g0023	NbS00016044g0018	NbS00005630g0002	NbS00005630g0003	NbS00049710g0005	NbS00015925g0001	NbS00034919g0007	NbS00012481g0014	NbS00008577g0001	NbS00022130g0014	NbS00013646g0007	NbS00013646g0006	NbS00024536g0009	NbS00024536g0010	NbS00030751g0003	NbS00041620g0001	NbS00003022g0005	NbS00020203g0002	NbS00053587g0007	NbS00031362g0001	NbS00002633g0006	NbS00028720g0003	NbS00057814g0001	NbS00025169g0003	NbS00002798g0005	NbS00016776g0001	NbS00022054g0010	NbS00007995g0002	NbS00007995g0004	NbS00030121g0005	NbS00015223g0009	NbS00029985g0020	NbS00045823g0009	NbS00045823g0015	NbS00016974g0015	NbS00015826g0003	NbS00031776g0002	NbS00020262g0013	NbS00049797g0004	NbS00017599g0005	NbS00020690g0011	NbS00021615g0019	NbS00013108g0022	NbS00013108g0020	NbS00046551g0001	NbS00011871g0002	NbS00060466g0007	NbS00005284g0009	NbS00015208g0005	NbS00057624g0013	NbS00047779g0004	NbS00009482g0017	NbS00031250g0008	NbS00052487g0008	NbS00030708g0008	NbS00045887g0016	NbS00022754g0003	NbS00022513g0014	NbS00022513g0019	NbS00022513g0018	NbS00024132g0002	NbS00007160g0008	NbS00012490g0007	NbS00012490g0008	NbS00042166g0001	NbS00057186g0004	NbS00001684g0008	NbS00002769g0001	NbS00000286g0017	NbS00039997g0005	NbS00035368g0003	NbS00032670g0020	NbS00032670g0023	NbS00007177g0021	NbS00030792g0002	NbS00000522g0016	NbS00023525g0004	NbS00003479g0026	NbS00049401g0011	NbS00049401g0007	NbS00047578g0007	NbS00014315g0006	NbS00027413g0002	NbS00018976g0001	NbS00029684g0021	NbS00007958g0003	NbS00007958g0014	NbS00058192g0001	NbS00059165g0007	NbS00028219g0012	NbS00037525g0006	NbS00011015g0026	NbS00027744g0010	NbS00002089g0008	NbS00032058g0011	NbS00032058g0008	NbS00041938g0001	NbS00041938g0008	NbS00000394g0011	NbS00055690g0004	NbS00014052g0002	NbS00044612g0006	NbS00022000g0019	NbS00046654g0001	NbS00048796g0002	NbS00048796g0008	NbS00014309g0001	NbS00017480g0016	NbS00030183g0008	NbS00032425g0004	NbS00017488g0002	NbS00017488g0007	NbS00023433g0003	NbS00040638g0002	NbS00026706g0016	NbS00001106g0007	NbS00027181g0008	NbS00027181g0009	NbS00004110g0011	NbS00002176g0013	NbS00034829g0012	NbS00008397g0008	NbC25006242g0001	NbS00052904g0006	NbS00009754g0007	NbS00025899g0018	NbS00025840g0010	NbS00053791g0001	NbS00010672g0010	NbS00010672g0001	NbS00001294g0005	NbS00042739g0005	NbS00042739g0001	NbS00042739g0002	NbS00013984g0020	NbS00028904g0002	NbS00042198g0008	NbS00011781g0008	NbS00011781g0012	NbS00011781g0009	NbS00004498g0018	NbS00044276g0004	NbS00000173g0006	NbS00005286g0010	NbS00034555g0010	NbS00009025g0010	NbS00013293g0010	NbS00028065g0009	NbS00015099g0002	NbS00007550g0018	NbS00000867g0014	NbS00019372g0014	NbS00007288g0010	NbS00033668g0004	NbS00031742g0005	NbS00038103g0004	NbS00052631g0001	NbS00053355g0003	NbS00000687g0016	NbS00006043g0015	NbS00032858g0007	NbS00005049g0016	NbS00046961g0001	NbS00001491g0002	NbS00008458g0021	NbS00008458g0033	NbS00052125g0002	NbS00031017g0009	NbS00030917g0002	NbS00009341g0006	NbS00018645g0015	NbS00007863g0012	NbS00018317g0005	NbS00004397g0022	NbS00010686g0021	NbS00045453g0004	NbS00008322g0011	NbC25872399g0003	NbS00024097g0012	NbS00002845g0002	NbS00002845g0017	NbS00007067g0003	NbS00020251g0010	NbS00001628g0007	NbS00053333g0004	NbS00033026g0015	NbS00002447g0005	NbS00002447g0019	NbS00025429g0005	NbS00001414g0006	NbS00002758g0009	NbS00001700g0012	NbS00001700g0014	NbS00058449g0004	NbS00038147g0003	NbS00031711g0004	NbS00002790g0007	NbS00002790g0018	NbS00002790g0011	NbS00041415g0007	NbS00006967g0005	NbS00040218g0009	NbS00006397g0014	NbS00055175g0006	NbS00012362g0003	NbS00004529g0005	NbS00024912g0002	NbS00003467g0022	NbS00012262g0007	NbS00041051g0008	NbS00041051g0009	NbS00011493g0005	NbS00017309g0014	NbS00050533g0002	NbS00004804g0006	NbS00003353g0002	NbS00001452g0014	NbS00006675g0003	NbS00006675g0002	NbS00017192g0014	NbS00034939g0007	NbS00053503g0005	NbS00008144g0006	NbS00027278g0007	NbS00011825g0001	NbS00014173g0004	NbS00003544g0011	NbS00003544g0010	NbS00020161g0001	NbS00013770g0008	NbS00049501g0011	NbS00060934g0002	NbS00056938g0001	NbS00010216g0001	NbC24769987g0002	NbS00000093g0004	NbS00018537g0004	NbS00012606g0009	NbS00002127g0009	NbS00024247g0017	NbS00028122g0002	NbS00013796g0008	NbS00013796g0007	NbS00015116g0005	NbS00047296g0013	NbS00047296g0014	NbS00037651g0001	NbS00037651g0004	NbS00010545g0005	NbS00038787g0009	NbS00035464g0007	NbS00022206g0005	NbS00003440g0013	NbS00024853g0021	NbS00024853g0028	NbS00024298g0005	NbS00057994g0006	NbS00020473g0001	NbS00022314g0010	NbS00004921g0014	NbS00026688g0013	NbS00026688g0011	NbS00011364g0002	NbS00011364g0005	NbS00016637g0007	NbS00003893g0016	NbS00024416g0012	NbS00024416g0015	NbS00031594g0005	NbS00031594g0002	NbS00015071g0013	NbS00035586g0005	NbS00035586g0006	NbS00016538g0002	NbS00016538g0006	NbS00016538g0010	NbS00036576g0010	NbS00036576g0009	NbS00036576g0008	NbS00020909g0010	NbS00009440g0004	NbS00021399g0004	NbS00058382g0003	NbS00030299g0004	NbS00041525g0007	NbS00041525g0006	NbS00008012g0004	NbS00019427g0002	NbS00020973g0012	NbS00016346g0007	NbS00016534g0006	NbS00017041g0011	NbS00023802g0005	NbS00041405g0012	NbS00041405g0014	NbS00007118g0003	NbS00039914g0004	NbS00016303g0012	NbS00016303g0007	NbS00003105g0015	NbS00019005g0007	NbS00004070g0005	NbS00003380g0001	NbS00057663g0004	NbS00049356g0001	NbC25532326g0003	NbS00002524g0009	NbS00059813g0009	NbS00005919g0003	NbS00031134g0006	NbS00031134g0004	NbS00031134g0011	NbS00043774g0001	NbS00008804g0006	NbS00036285g0007	NbS00053010g0006	NbS00016421g0012	NbS00005103g0007	NbS00012751g0008	NbS00023083g0004	NbS00043545g0007	NbS00013476g0004	NbS00020316g0014	NbS00008935g0003	NbS00039336g0010	NbS00010488g0009	NbS00003217g0012	NbS00046504g0013	NbS00000403g0011	NbS00037492g0013	NbS00022671g0012	NbS00036852g0003	NbS00014735g0033	NbS00014735g0034	NbS00036294g0005	NbS00036294g0006	NbS00010897g0001	NbS00033518g0003	NbS00007618g0010	NbS00022696g0007	NbS00037540g0008	NbS00012132g0003	NbS00033985g0014	NbS00002918g0005	NbS00045085g0005	NbS00024422g0005	NbS00000529g0002	NbS00040803g0010	NbS00026784g0008	NbS00039972g0007	NbS00039707g0003	NbS00011701g0013	NbS00053095g0007	NbS00020618g0006	NbS00022023g0019	NbS00008399g0004	NbS00008579g0001	NbS00049949g0003	NbS00050269g0001	NbS00050269g0002	NbS00021654g0002	NbC25892755g0001	NbS00016941g0002	NbS00013590g0004	NbS00024406g0017	NbS00024406g0008	NbS00007018g0007	NbS00011279g0013	NbS00041527g0004	NbS00015502g0002	NbS00015502g0017	NbS00007366g0008	NbS00033057g0009	NbS00002086g0003	NbS00044787g0007	NbS00041284g0005	NbS00020798g0003	NbS00036252g0024	NbS00000139g0007	NbS00029529g0001	NbS00008298g0002	NbS00008512g0026	NbS00039520g0005	NbS00030632g0004	NbS00014586g0011	NbS00010450g0003	NbS00010450g0011	NbS00002808g0030	NbS00002808g0028	NbS00004150g0015	NbS00009583g0001	NbS00026795g0003	NbS00026795g0005	NbS00044895g0007	NbS00037031g0004	NbS00016938g0011	NbS00031459g0006	NbS00006930g0019	NbS00009849g0022	NbS00046916g0010	NbS00005787g0005	NbS00027954g0008	NbS00060161g0003	NbS00018051g0013	NbS00030519g0003	NbS00021674g0007	NbS00026695g0007	NbS00001581g0012	NbS00001581g0008	NbS00001581g0007	NbS00006506g0017	NbS00040503g0004	NbS00033540g0004	NbS00035419g0009	NbS00027369g0006	NbS00027369g0007	NbS00021375g0001	NbS00011216g0015	NbS00056722g0005	NbC23986161g0001	NbS00001676g0002	NbS00032823g0012	NbS00005758g0001	NbS00032545g0003	NbS00010922g0004	NbS00005390g0012	NbS00031527g0003	NbS00020781g0002	NbS00038009g0015	NbS00038009g0014	NbS00008140g0002	NbS00021882g0005	NbS00014580g0003	NbS00014580g0002	NbS00014580g0005	NbS00055088g0004	NbS00014412g0011	NbS00005639g0003	NbS00033608g0014	NbS00024190g0015	NbS00024190g0016	NbS00018298g0020	NbS00017901g0005	NbS00013836g0001	NbS00002408g0006	NbS00017939g0003	NbS00012515g0004	NbS00011231g0005	NbS00057662g0004	NbS00020531g0035	NbS00020531g0033	NbS00020531g0034	NbS00045720g0006	NbS00036476g0010	NbS00047378g0007	NbS00049395g0007	NbS00049395g0002	NbS00060796g0001	NbS00037496g0007	NbS00032243g0016	NbS00032243g0023	NbS00028192g0007	NbS00028192g0008	NbS00003161g0007	NbS00032317g0010	NbS00007283g0002	NbS00008902g0014	NbS00028687g0017	NbS00018092g0004	NbS00018718g0001	NbS00019519g0003	NbS00036982g0001	NbS00013637g0011	NbS00020113g0015	NbS00020113g0014	NbC23947432g0001	NbS00014422g0024	NbS00059820g0005	NbS00017171g0006	NbS00007521g0003	NbS00005070g0002	NbS00037921g0009	NbC25950798g0005	NbC23882543g0001	NbS00047104g0001	NbS00057738g0006	NbS00008942g0015	NbS00008942g0001	NbS00013563g0018	NbS00055573g0007	NbS00001100g0010	NbS00006612g0001	NbS00026280g0012	NbS00009305g0003	NbS00035246g0001	NbS00014278g0009	NbS00008191g0006	NbS00040543g0011	NbS00038737g0009	NbS00018854g0005	NbS00007720g0001	NbS00004609g0003	NbS00037309g0003	NbS00057161g0004	NbS00012414g0031	NbS00028825g0007	NbS00044503g0011	NbS00058147g0001	NbS00009361g0020	NbS00005945g0010	NbS00005945g0001	NbS00054185g0004	NbS00019124g0009	NbS00034790g0019	NbS00034790g0021	NbS00009273g0009	NbS00036078g0001	NbS00019673g0002	NbS00019673g0015	NbS00028155g0021	NbS00002342g0018	NbS00003894g0004	NbS00002626g0018	NbS00013734g0001	NbS00042577g0007	NbS00013286g0015	NbS00013286g0013	NbS00012225g0016	NbS00004687g0019	NbS00004687g0018	NbS00005698g0002	NbS00057860g0001	NbS00000781g0018	NbS00000095g0006	NbS00005402g0013	NbS00024973g0008	NbS00011020g0003	NbS00037305g0007	NbS00037305g0018	NbS00020124g0001	NbS00009879g0004	NbS00019179g0001	NbS00023448g0012	NbS00042812g0008	NbS00014535g0003	NbS00017259g0010	NbS00020907g0001	NbS00020907g0007	NbS00046183g0009	NbS00052950g0002	NbS00028136g0003	NbS00014411g0031	NbS00061782g0001	NbS00033640g0007	NbS00033640g0001	NbS00052633g0004	NbS00007841g0002	NbS00007841g0001	NbS00001164g0003	NbS00024025g0005	NbS00013023g0015	NbS00013023g0001	NbS00032183g0007	NbS00050988g0006	NbS00004772g0019	NbS00023256g0006	NbS00015202g0009	NbS00000066g0017	NbS00014638g0001	NbS00053044g0007	NbS00012788g0005	NbS00032150g0005	NbS00002696g0006	NbS00027880g0001	NbS00032824g0008	NbS00001136g0003	NbS00024665g0001	NbS00007679g0004	NbS00005213g0016	NbS00005213g0002	NbS00031186g0007	NbS00003872g0010	NbS00025090g0007	NbS00014798g0004	NbS00029028g0012	NbS00029028g0013	NbS00035600g0003	NbS00006569g0006	NbS00002120g0014	NbS00013157g0008	NbS00025846g0010	NbS00025846g0007	NbS00051580g0005	NbS00023087g0004	NbS00018272g0005	NbS00010383g0035	NbS00010383g0036	NbS00010383g0031	NbS00046641g0001	NbS00001069g0003	NbS00038888g0009	NbS00000476g0004	NbS00005230g0010	NbS00005230g0001	NbS00013766g0001	NbS00019638g0010	NbS00007763g0005	NbS00017585g0001	NbS00009124g0005	NbS00015941g0003	NbS00021870g0008	NbS00019960g0002	NbS00051159g0011	NbS00054404g0002	NbS00019558g0008	NbS00045996g0004	NbS00030289g0017	NbS00003603g0006	NbS00003603g0020	NbS00024410g0004	NbS00010759g0002	NbS00039821g0001	NbS00050383g0010	NbS00043617g0005	NbS00043617g0008	NbS00029249g0004	NbS00041626g0006	NbS00055565g0006	NbS00014373g0001	NbS00034812g0009	NbS00034363g0006	NbS00059228g0003	NbS00041567g0009	NbS00010062g0019	NbS00014890g0004	NbS00010015g0018	NbS00052312g0003	NbS00039178g0023	NbS00050669g0006	NbS00014833g0002	NbS00003134g0011	NbS00056919g0001	NbS00029884g0007	NbS00027349g0010	NbS00054003g0005	NbS00017357g0001	NbS00021748g0008	NbS00028553g0008	NbS00016523g0001	NbS00003912g0020	NbS00005481g0001	NbS00059519g0005	NbS00035195g0009	NbS00005308g0011	NbS00015612g0003	NbS00022154g0003	NbS00006050g0023	NbS00006050g0025	NbS00025166g0010	NbS00010428g0003	NbS00011268g0008	NbS00002938g0013	NbS00004793g0002	NbS00004793g0017	NbS00017090g0001	NbS00004735g0007	NbS00004735g0014	NbS00004735g0004	NbS00010243g0006	NbS00009404g0009	NbS00019731g0009	NbS00031549g0003	NbS00028578g0001	NbS00008856g0012	NbS00036059g0002	NbS00006143g0010	NbS00006143g0007	NbS00010201g0028	NbS00036586g0001	NbS00006443g0009	NbS00017089g0013	NbS00021769g0023	NbS00034082g0003	NbS00032699g0002	NbS00004587g0001	NbS00040712g0020	NbS00005032g0004	NbS00041838g0007	NbS00022155g0014	NbS00022155g0021	NbS00014433g0030	NbS00014433g0028	NbS00014433g0027	NbS00014433g0029	NbS00014433g0026	NbS00014143g0006	NbS00054354g0008	NbS00033920g0004	NbS00059860g0004	NbS00019602g0003	NbS00006072g0005	NbS00006072g0004	NbS00032543g0004	NbS00056355g0003	NbS00034463g0006	NbS00030360g0002	NbS00001280g0028	NbS00001280g0022	NbS00026607g0005	NbS00002439g0005	NbS00008892g0001	NbS00032049g0002	NbS00032049g0003	NbS00018940g0021	NbS00028919g0002	NbS00013317g0007	NbS00022474g0012	NbS00006992g0008	NbS00004698g0021	NbC25836132g0001	NbS00010200g0027	NbS00038621g0006	NbS00006023g0001	NbS00020628g0008	NbS00058568g0003	NbS00038246g0010	NbS00028970g0004	NbS00004113g0003	NbS00042531g0004	NbS00005507g0005	NbS00017935g0003	NbS00012363g0006	NbS00023298g0014	NbS00040344g0004	NbS00010579g0015	NbS00010579g0020	NbS00001635g0015	NbS00025906g0010	NbS00013151g0024	NbS00013151g0013	NbS00061216g0001	NbS00004541g0005	NbS00011182g0004	NbS00002498g0003	NbS00033689g0007	NbS00015140g0023	NbS00015140g0024	NbC24762244g0001	NbS00011957g0001	NbC25652345g0002	NbS00006158g0017	NbS00006158g0018	NbS00014615g0006	NbS00014615g0004	NbS00010050g0008	NbS00021404g0008	NbS00042912g0007	NbS00020228g0010	NbS00020228g0011	NbS00012599g0004	NbS00009839g0010	NbS00018942g0010	NbS00014802g0015	NbS00031345g0010	NbS00001255g0005	NbS00002961g0001	NbS00017233g0003	NbS00037006g0009	NbS00044427g0005	NbS00006305g0010	NbS00027232g0015	NbS00000268g0020	NbS00039859g0002	NbS00039859g0014	NbS00043627g0007	NbS00043627g0002	NbS00044265g0003	NbS00010599g0009	NbS00023264g0001	NbS00020551g0029	NbS00013569g0004	NbS00009283g0026	NbS00019582g0004	NbS00011075g0003	NbS00037233g0007	NbS00061325g0006	NbS00025902g0002	NbS00035245g0001	NbS00020940g0014	NbS00019580g0020	NbS00001163g0014	NbS00041739g0001	NbS00044702g0001	NbC26164527g0004	NbS00019825g0006	NbS00037791g0004	NbS00023511g0027	NbS00008339g0013	NbS00008339g0006	NbS00008339g0001	NbS00000565g0004	NbS00000565g0021	NbS00001662g0003	NbS00011430g0019	NbS00048958g0004	NbS00022258g0006	NbS00022258g0004	NbS00010093g0008	NbS00034553g0006	NbS00034553g0002	NbS00026041g0003	NbS00033148g0003	NbS00034063g0006	NbS00024948g0013	NbS00046698g0009	NbS00017592g0012	NbS00000024g0011	NbS00048191g0004	NbS00053371g0007	NbS00031990g0006	NbS00006851g0006	NbS00023296g0016	NbS00017400g0013	NbS00023965g0014	NbS00024562g0001	NbS00021060g0004	NbS00018163g0013	NbS00018163g0014	NbS00044431g0007	NbS00013560g0006	NbS00050706g0009	NbS00017122g0006	NbS00017122g0005	NbS00006751g0009	NbS00031373g0001	NbS00021235g0008	NbS00005266g0010	NbS00005266g0001	NbS00055315g0005	NbS00002152g0007	NbS00046264g0003	NbS00055943g0003	NbS00009323g0008	NbS00037260g0003	NbS00007311g0012	NbS00035602g0005	NbS00002267g0006	NbS00060958g0001	NbS00008827g0003	NbS00018327g0010	NbS00055931g0001	NbS00015594g0015	NbS00043009g0009	NbS00046865g0003	NbS00059367g0009	NbS00019301g0001	NbS00020851g0033	NbS00020851g0037	NbS00017697g0006	NbS00014893g0008	NbS00012320g0001	NbS00010628g0005	NbS00000880g0004	NbS00011649g0008	NbS00040438g0002	NbS00005298g0004	NbS00001112g0011	NbS00001112g0012	NbS00017372g0009	NbS00003166g0003	NbS00004358g0008	NbS00019626g0018	NbS00019626g0003	NbS00047575g0004	NbS00039986g0005	NbC26305628g0009	NbS00054357g0005	NbS00023521g0009	NbS00039395g0002	NbS00020183g0007	NbS00039372g0009	NbS00039372g0012	NbS00002474g0020	NbS00006011g0007	NbS00019967g0009	NbS00015643g0010	NbS00004708g0014	NbS00026094g0030	NbS00029389g0009	NbS00046182g0007	NbS00000159g0002	NbS00014100g0009	NbS00059098g0009	NbS00059098g0010	NbS00038544g0014	NbS00038544g0013	NbS00008947g0011	NbS00029880g0003	NbS00024701g0012	NbS00016372g0022	NbS00040068g0006	NbS00009307g0005	NbS00009307g0002	NbS00025718g0004	NbS00006474g0015	NbS00006474g0005	NbS00054743g0008	NbS00053298g0005	NbS00017691g0023	NbS00022757g0022	NbS00022757g0019	NbS00022757g0018	NbS00005278g0011	NbS00000497g0013	NbS00000497g0009	NbS00015379g0001	NbS00018776g0004	NbS00015065g0005	NbS00000906g0006	NbS00026367g0007	NbS00017776g0004	NbS00023900g0001	NbS00023900g0002	NbS00028430g0007	NbS00028430g0009	NbS00013780g0007	NbS00031941g0004	NbS00010385g0012	NbS00024177g0006	NbS00024457g0004	NbS00036301g0004	NbS00034419g0001	NbS00015368g0010	NbS00053521g0005	NbS00014381g0003	NbS00012288g0003	NbS00057641g0001	NbS00048827g0001	NbS00009418g0014	NbS00009418g0009	NbS00015898g0013	NbS00010316g0001	NbS00008014g0006	NbS00008014g0005	NbS00025185g0003	NbS00031050g0014	NbS00040345g0004	NbS00001701g0009	NbS00059881g0003	NbS00050091g0004	NbS00050091g0011	NbS00021908g0010	NbS00003259g0009	NbS00017253g0010	NbS00007473g0016	NbS00007473g0014	NbS00049889g0002	NbS00004689g0016	NbS00019331g0002	NbS00027694g0001	NbS00011575g0011	NbS00043054g0002	NbS00000504g0008	NbS00003981g0008	NbS00003981g0007	NbS00025194g0009	NbS00040487g0006	NbS00025854g0005	NbS00025043g0012	NbS00048102g0004	NbS00000401g0014	NbS00000401g0013	NbS00019646g0001	NbS00027299g0016	NbS00029639g0004	NbS00025668g0003	NbS00003868g0003	NbS00003868g0010	NbS00057673g0005	NbS00008181g0005	NbS00038717g0011	NbS00013667g0020	NbS00001147g0002	NbS00012997g0014	NbS00039381g0013	NbS00014466g0001	NbS00018239g0010	NbS00011397g0001	NbS00003936g0004	NbS00050851g0001	NbS00006860g0008	NbS00006860g0002	NbS00060507g0001	NbS00022732g0002	NbS00000812g0013	NbS00000812g0012	NbS00017628g0002	NbS00039191g0008	NbC26109045g0003	NbS00052931g0002	NbS00002556g0021	NbS00047120g0003	NbS00010880g0017	NbS00026114g0016	NbS00012223g0014	NbS00007522g0008	NbS00007522g0005	NbS00001860g0017	NbS00044767g0015	NbS00043298g0007	NbS00032920g0003	NbS00050811g0005	NbS00023093g0035	NbS00008852g0008	NbS00033276g0001	NbS00015066g0005	NbS00011065g0005	NbS00015777g0014	NbS00022147g0015	NbS00021642g0011	NbS00000980g0014	NbS00000980g0021	NbS00011711g0016	NbS00039272g0015	NbS00007911g0007	NbS00004544g0006	NbS00001065g0002	NbS00026792g0007	NbS00024833g0005	NbS00034586g0007	NbS00030351g0012	NbS00019210g0012	NbS00012770g0006	NbS00041207g0006	NbS00002355g0012	NbS00002355g0002	NbS00002355g0014	NbS00019422g0001	NbS00014383g0017	NbS00014383g0003	NbS00008726g0010	NbS00000499g0005	NbS00008011g0012	NbS00008011g0026	NbS00001917g0008	NbS00016625g0004	NbS00056412g0006	NbS00008754g0019	NbS00008754g0022	NbS00046863g0001	NbS00046863g0012	NbS00006091g0016	NbC24991624g0004	NbS00042162g0001	NbS00035380g0005	NbS00035380g0020	NbS00035380g0019	NbS00018794g0011	NbS00018794g0010	NbS00055461g0003	NbS00030742g0014	NbS00026113g0004	NbS00053639g0015	NbS00053639g0020	NbS00012404g0004	NbS00012465g0003	NbS00019325g0012	NbS00011854g0009	NbS00003898g0001	NbS00011128g0008	NbS00038101g0001	NbS00029919g0006	NbS00000234g0003	NbS00015451g0004	NbS00043957g0021	NbS00019983g0005	NbS00019983g0006	NbS00018636g0004	NbS00051470g0011	NbS00012325g0001	NbS00007453g0003	NbS00001415g0011	NbS00002627g0014	NbS00010745g0004	NbS00019160g0007	NbS00027401g0011	NbS00027235g0010	NbS00021136g0004	NbS00006630g0001	NbS00012724g0013	NbS00043817g0003	NbS00011755g0018	NbS00011755g0019	NbS00011755g0007	NbS00010265g0001	NbS00024545g0023	NbS00011285g0001	NbS00008157g0015	NbS00017916g0020	NbS00009753g0001	NbS00009753g0027	NbS00009753g0011	NbS00009753g0030	NbS00013163g0009	NbS00002752g0001	NbS00001207g0002	NbS00002052g0002	NbS00002052g0003	NbS00022596g0020	NbS00022596g0016	NbS00017088g0003	NbS00009261g0008	NbS00009261g0011	NbS00001098g0008	NbS00016903g0017	NbS00020580g0002	NbS00041372g0009	NbS00041372g0008	NbS00002765g0023	NbS00053672g0007	NbS00002496g0034	NbS00003501g0001	NbS00013184g0008	NbS00024350g0002	NbS00009465g0012	NbS00004757g0006	NbS00059917g0012	NbS00040004g0003	NbS00011666g0002	NbS00008064g0006	NbS00006407g0001	NbS00006407g0012	NbS00004029g0013	NbS00024217g0002	NbS00022636g0002	NbS00022636g0011	NbS00004802g0023	NbS00004802g0008	NbS00004802g0029	NbS00010129g0001	NbS00024864g0001	NbS00040513g0003	NbS00021274g0024	NbS00004061g0004	NbS00031325g0007	NbS00031325g0006	NbS00016077g0003	NbS00043170g0004	NbS00010854g0004	NbS00019785g0009	NbS00061760g0002	NbS00002202g0005	NbS00023980g0005	NbS00004369g0012	NbS00031127g0004	NbS00021249g0002	NbS00014860g0006	NbS00020058g0010	NbS00003488g0001	NbS00026242g0002	NbS00002466g0008	NbS00001997g0009	NbS00002013g0002	NbS00002013g0011	NbS00037950g0011	NbS00018137g0007	NbS00002060g0017	NbS00008158g0034	NbS00023238g0003	NbS00023238g0013	NbS00023238g0014	NbS00027674g0024	NbS00027674g0021	NbS00009867g0011	NbS00009867g0012	NbS00011560g0010	NbS00005506g0018	NbS00026836g0009	NbS00018233g0003	NbS00036204g0010	NbS00058134g0026	NbS00042464g0010	NbS00015197g0007	NbS00000830g0012	NbS00001218g0010	NbS00058598g0001	NbS00040007g0006	NbS00032162g0004	NbS00010054g0006	NbS00011055g0002	NbS00011055g0005	NbS00011055g0014	NbS00005115g0012	NbS00037620g0004	NbS00001877g0007	NbS00001877g0005	NbS00023779g0005	NbS00034120g0013	NbS00007276g0008	NbS00012117g0008	NbS00020494g0021	NbS00010453g0015	NbS00019542g0005	NbS00015231g0009	NbS00017468g0014	NbS00055038g0013	NbS00010662g0008	NbS00009642g0018	NbS00017675g0018	NbS00017675g0019	NbS00044529g0005	NbS00038195g0003	NbS00028184g0005	NbS00017277g0003	NbS00004955g0018	NbS00031030g0002	NbS00012710g0006	NbS00046158g0004	NbS00018665g0004	NbS00013494g0016	NbS00013494g0014	NbS00020194g0004	NbS00036680g0001	NbS00041663g0006	NbS00015835g0017	NbS00015059g0009	NbS00020327g0003	NbS00034990g0011	NbS00041275g0007	NbS00016899g0001	NbS00018141g0017	NbS00028827g0002	NbS00050202g0003	NbS00018850g0001	NbS00029095g0014	NbS00014327g0011	NbS00014327g0008	NbS00059994g0003	NbS00044915g0003	NbS00023548g0005	NbS00027179g0002	NbS00027179g0010	NbS00023964g0005	NbS00061866g0004	NbS00005404g0013	NbS00018947g0004	NbS00041648g0004	NbS00017021g0003	NbS00000371g0008	NbS00044037g0002	NbS00044037g0005	NbS00000082g0007	NbS00011218g0003	NbS00013534g0009	NbS00019868g0010	NbS00019868g0012	NbS00019868g0011	NbS00013178g0004	NbS00021352g0006	NbS00014647g0008	NbS00020745g0009	NbS00022693g0009	NbS00013764g0008	NbS00010112g0002	NbS00005713g0002	NbS00003106g0011	NbS00011900g0004	NbS00028074g0002	NbS00035343g0009	NbS00045149g0002	NbS00034113g0009	NbS00004593g0003	NbS00006602g0010	NbS00006602g0012	NbS00006602g0011	NbS00023988g0005	NbS00049814g0005	NbS00033059g0003	NbS00035670g0012	NbS00009832g0008	NbS00009832g0009	NbS00020694g0002	NbS00045773g0003	NbS00002880g0012	NbS00020972g0001	NbS00014116g0014	NbS00025130g0006	NbS00048148g0005	NbS00021029g0001	NbS00041476g0013	NbC25462513g0003	NbS00039829g0006	NbC24952794g0001	NbS00056512g0006	NbS00030893g0003	NbS00030893g0006	NbS00005616g0006	NbS00003556g0024	NbS00040769g0007	NbS00025458g0005	NbS00007292g0003	NbS00008057g0001	NbS00022330g0001	NbS00052796g0001	NbS00054840g0003	NbS00040588g0002	NbS00003411g0019	NbS00012417g0001	NbS00017387g0010	NbS00024554g0011	NbS00018967g0004	NbS00012615g0025	NbS00034882g0014	NbS00015851g0010	NbS00015851g0001	NbS00026036g0011	NbS00026036g0010	NbS00000252g0005	NbS00039869g0015	NbS00031415g0001	NbS00008985g0012	NbS00013978g0003	NbS00025440g0004	NbS00008995g0001	NbS00045063g0007	NbS00042475g0001	NbS00043420g0010	NbS00036627g0007	NbS00040838g0024	NbS00026245g0009	NbS00027488g0004	NbS00015795g0008	NbS00018084g0013	NbS00055776g0003	NbS00029493g0010	NbS00017207g0004	NbS00005825g0011	NbS00019905g0009	NbS00038222g0001	NbS00044055g0007	NbS00044055g0006	NbS00000048g0007	NbS00053594g0003	NbS00054521g0007	NbS00021752g0009	NbC23619549g0002	NbS00007488g0003	NbS00017804g0009	NbS00017804g0012	NbS00038150g0003	NbC25684863g0005	NbS00050057g0005	NbS00032803g0004	NbS00002804g0010	NbS00052979g0007	NbS00006895g0009	NbS00025239g0006	NbS00013685g0006	NbS00028514g0006	NbS00043990g0010	NbS00046472g0002	NbS00030500g0003	NbS00054116g0010	NbS00010505g0010	NbS00010505g0011	NbS00033197g0011	NbS00050786g0007	NbS00023912g0001	NbS00002997g0019	NbS00002997g0029	NbS00011297g0008	NbS00011504g0001	NbS00005156g0006	NbS00016433g0003	NbS00016433g0002	NbS00046956g0008	NbS00046956g0007	NbS00012727g0004	NbS00011968g0004	NbS00032595g0001	NbS00027615g0006	NbS00005914g0004	NbS00015426g0001	NbS00007075g0020	NbS00020047g0002	NbS00015709g0007	NbS00052168g0012	NbS00044489g0003	NbS00005074g0009	NbS00036287g0009	NbS00003190g0012	NbS00005291g0009	NbS00038567g0005	NbS00014830g0004	NbS00008200g0011	NbS00011193g0010	NbS00014113g0017	NbS00016487g0009	NbS00024233g0008	NbS00004351g0005	NbS00029689g0001	NbS00047940g0012	NbS00006333g0001	NbS00001051g0011	NbS00001051g0012	NbS00020588g0017	NbS00020588g0016	NbS00006577g0038	NbS00000439g0011	NbS00059012g0008	NbS00004337g0001	NbS00040427g0014	NbS00040427g0003	NbS00022333g0001	NbS00017392g0008	NbS00023162g0005	NbS00043095g0001	NbS00002865g0003	NbS00002865g0004	NbS00000170g0010	NbS00023151g0005	NbS00008103g0016	NbS00008657g0008	NbS00040857g0006	NbS00001817g0013	NbS00032379g0003	NbS00003039g0013	NbS00016100g0016	NbS00038053g0009	NbS00002441g0006	NbS00004382g0017	NbS00023538g0008	NbS00022027g0003	NbS00026366g0004	NbS00027668g0007	NbS00007045g0014	NbS00012761g0013	NbS00017992g0002	NbS00013607g0021	NbS00058478g0001	NbS00006163g0006	NbS00057207g0010	NbS00005228g0009	NbS00016003g0001	NbS00020503g0019	NbS00022273g0003	NbS00030837g0006	NbS00040594g0018	NbS00001049g0006	NbS00005832g0011	NbS00005832g0014	NbS00006520g0010	NbS00018918g0016	NbS00004742g0022	NbS00004742g0018	NbS00028678g0002	NbS00009282g0016	NbS00020916g0008	NbS00045642g0004	NbS00008379g0004	NbS00012585g0006	NbS00023402g0002	NbS00023402g0005	NbS00023402g0007	NbS00054425g0004	NbS00002123g0002	NbS00037550g0004	NbS00019091g0003	NbS00017275g0009	NbS00017275g0008	NbS00010604g0002	NbS00011699g0016	NbS00011699g0017	NbS00003740g0007	NbS00048437g0009	NbS00037717g0009	NbS00011545g0020	NbS00040736g0006	NbS00045061g0002	NbS00012296g0005	NbC25681456g0001	NbS00039342g0011	NbS00017667g0013	NbS00023243g0022	NbS00005232g0008	NbS00006355g0008	NbS00006355g0010	NbS00013256g0016	NbS00004863g0003	NbS00046767g0003	NbS00029393g0011	NbS00015237g0014	NbS00019167g0014	NbS00009407g0011	NbS00009407g0002	NbS00032527g0008	NbS00003987g0011	NbC24225248g0001	NbS00027633g0012	NbS00023245g0001	NbS00039776g0013	NbS00050473g0002	NbS00001749g0008	NbS00032029g0007	NbS00015718g0005	NbS00015718g0022	NbS00035993g0004	NbS00056346g0001	NbS00032620g0003	NbS00001433g0007	NbS00000352g0010	NbS00000352g0007	NbS00006056g0003	NbS00006056g0004	NbS00025281g0006	NbS00013843g0007	NbS00011665g0016	NbS00010569g0008	NbS00039971g0001	NbS00047849g0003	NbS00019097g0005	NbS00004344g0005	NbS00060198g0001	NbS00042392g0001	NbS00011771g0001	NbS00012575g0015	NbS00006411g0002	NbS00022022g0002	NbS00022758g0009	NbS00013127g0023	NbS00057983g0008	NbS00020645g0012	NbS00019801g0003	NbS00030903g0006	NbS00023657g0017	NbS00035849g0001	NbS00001181g0015	NbS00037674g0017	NbS00012508g0012	NbS00012508g0011	NbS00034172g0012	NbS00006249g0011	NbC25742659g0003	NbS00030595g0006	NbS00024893g0003	NbC25673544g0001	NbC25888907g0001	NbS00019818g0001	NbS00016761g0012	NbS00008315g0005	NbS00000058g0019	NbS00023281g0005	NbS00023281g0008	NbS00039662g0007	NbS00039662g0005	NbS00014676g0012	NbS00014676g0013	NbS00029254g0005	NbS00010909g0004	NbS00004567g0009	NbS00041436g0002	NbS00003986g0018	NbS00015220g0010	NbS00006597g0015	NbS00001443g0011	NbS00001443g0013	NbS00004871g0010	NbS00019521g0021	NbS00013074g0010	NbS00002957g0011	NbS00028522g0007	NbS00028522g0010	NbS00046764g0001	NbS00010827g0004	NbS00036077g0004	NbS00021139g0001	NbS00037689g0008	NbS00010220g0002	NbS00045865g0005	NbS00045865g0004	NbS00003257g0002	NbS00014876g0019	NbS00052493g0005	NbS00049221g0001	NbS00018742g0016	NbS00056619g0001	NbS00049970g0008	NbS00027611g0003	NbC25252651g0002	NbS00018213g0005	NbS00007938g0011	NbS00007938g0002	NbS00033399g0004	NbS00018286g0001	NbS00018286g0005	NbS00042341g0009	NbS00006216g0012	NbS00026042g0004	NbS00024664g0001	NbS00008477g0017	NbS00029312g0010	NbS00013878g0010	NbS00060737g0003	NbS00039233g0002	NbS00031940g0002	NbS00037852g0006	NbS00003551g0004	NbC25964675g0004	NbS00052218g0008	NbS00018842g0007	NbS00016992g0002	NbS00008495g0014	NbS00021335g0001	NbS00010127g0003	NbS00025248g0009	NbS00012936g0017	NbS00002039g0009	NbS00053111g0003	NbS00016929g0017	NbS00016929g0016	NbS00028355g0020	NbS00008494g0014	NbS00017817g0005	NbS00000505g0005	NbS00027216g0001	NbS00001671g0016	NbS00001472g0010	NbS00022906g0001	NbS00000538g0015	NbS00006552g0005	NbS00006552g0014	NbS00010657g0006	NbS00021570g0001	NbS00017331g0010	NbS00022203g0008	NbS00005843g0003	NbS00014945g0005	NbS00039249g0010	NbS00042505g0007	NbS00029846g0003	NbS00029846g0009	NbS00006348g0001	NbS00011791g0006	NbS00006688g0009	NbS00010341g0003	NbS00004069g0006	NbC25127942g0001	NbS00047399g0007	NbS00018217g0005	NbS00007893g0007	NbS00036218g0013	NbS00036218g0018	NbS00024382g0003	NbS00055919g0009	NbS00006311g0032	NbS00001828g0006	NbS00036904g0008	NbS00009670g0001	NbS00049507g0005	NbS00007254g0002	NbS00053635g0009	NbS00021150g0011	NbS00032728g0006	NbS00005571g0003	NbS00035912g0012	NbS00035912g0014	NbS00050038g0007	NbS00028332g0011	NbS00057097g0002	NbS00028345g0017	NbS00005000g0008	NbS00005000g0005	NbS00002682g0008	NbS00027714g0004	NbS00000010g0005	NbS00006102g0025	NbS00028015g0011	NbS00028015g0014	NbS00036282g0009	NbS00048918g0009	NbS00010162g0002	NbS00028761g0004	NbS00010241g0026	NbS00009362g0016	NbS00005679g0007	NbS00007721g0005	NbS00044543g0005	NbS00038675g0008	NbS00032019g0001	NbS00013772g0016	NbS00058919g0010	NbS00004121g0011	NbS00058980g0007	NbC24780089g0002	NbS00034208g0008	NbS00034208g0007	NbS00005464g0014	NbS00005464g0013	NbS00047211g0004	NbC26052641g0001	NbS00020540g0006	NbS00003530g0002	NbS00040223g0007	NbS00014971g0011	NbS00022230g0003	NbS00020322g0005	NbS00032185g0014	NbS00060925g0010	NbS00001469g0025	NbS00056461g0009	NbS00015385g0007	NbS00007805g0017	NbS00014071g0007	NbS00059998g0004	NbS00018207g0006	NbS00035155g0008	NbS00035155g0012	NbS00001576g0024	NbS00038113g0004	NbS00001861g0009	NbS00019759g0004	NbS00000321g0004	NbS00001362g0013	NbS00033121g0030	NbS00033121g0023	NbS00050321g0006	NbS00007405g0005	NbS00024101g0016	NbS00030586g0010	NbS00053927g0005	NbS00003635g0007	NbS00003635g0008	NbS00018677g0024	NbS00047971g0003	NbS00047822g0012	NbS00037510g0012	NbC24000975g0001	NbC23239095g0001	NbC24706158g0001	NbC24257043g0001	NbS00025475g0004	NbC23985755g0001	NbS00033881g0001	NbS00015038g0002	NbC23744801g0001	NbC23666742g0001	NbS00053387g0001	NbS00014318g0001	NbS00012324g0001	NbC24834868g0001	NbS00021483g0001	NbS00050933g0001	NbS00035409g0001	NbC23730213g0001	NbS00014651g0004	NbS00009377g0001	NbS00009377g0002	NbC24662774g0001	NbC24545624g0001	NbS00013531g0002	NbC23627629g0001	NbC25922648g0001	NbS00007286g0001	NbS00013057g0001	NbS00047416g0001	NbC24525610g0001	NbS00044907g0001	NbC25338748g0001	NbC23417273g0001	NbS00006770g0004	NbS00009717g0001	NbS00012786g0002	NbS00020943g0006	NbC23240422g0001	NbS00060849g0001	NbC23990197g0001	NbS00052195g0002	NbS00052195g0003	NbS00019561g0002	NbC23616243g0001	NbS00006536g0002	NbC23362311g0001	NbS00036882g0001	NbS00033554g0001	NbS00043211g0002	NbS00035022g0001	NbC23351942g0001	NbC23164039g0001	NbC24288691g0001	NbC24845579g0001	NbC23755853g0001	NbS00007071g0001	NbC23274774g0001	NbS00053005g0001	NbS00020290g0005	NbC23294013g0001	NbS00010835g0001	NbC23484458g0001	NbS00023620g0002	NbS00009529g0002	NbC26058683g0001	NbS00028654g0002	NbS00005236g0001	NbS00005313g0001	NbC23493851g0001	NbC23374024g0001	NbC24541842g0001	NbC24725892g0001	NbS00002554g0002	NbC24316409g0001	NbS00002577g0001	NbS00032334g0001	NbC23445168g0001	NbS00025034g0001	NbS00007699g0001	NbS00003884g0002	NbS00040018g0001	NbC24271932g0001	NbS00031028g0003	NbC23737687g0001	NbS00007774g0003	NbS00009973g0002	NbS00051620g0001	NbS00019743g0001	NbS00011400g0002	NbS00049244g0004	NbC25226993g0001	NbS00051703g0001	NbS00003902g0002	NbC23489215g0001	NbS00001149g0001	NbC23328417g0001	NbS00007240g0001	NbS00007240g0002	NbS00002772g0006	NbS00022240g0004	NbS00025773g0002	NbS00010546g0001	NbS00058857g0001	NbC23908242g0001	NbS00005282g0003	NbS00040152g0002	NbS00033593g0002	NbC23321587g0001	NbC23727221g0001	NbC26264841g0001	NbS00001521g0003	NbS00014747g0001	NbS00028917g0001	NbS00013709g0002	NbC24094968g0001	NbC23638277g0001	NbC23257040g0001	NbS00037466g0004	NbS00001779g0003	NbC25197443g0001	NbC23747271g0001	NbC24379349g0001	NbC23534727g0001	NbS00020385g0002	NbS00005069g0001	NbS00052154g0002	NbS00050856g0004	NbS00009292g0001	NbC23965981g0001	NbS00011737g0005	NbS00032858g0001	NbC23794743g0001	NbS00024247g0002	NbC23749903g0001	NbC24189148g0001	NbS00015128g0001	NbC23200834g0001	NbS00021462g0001	NbS00034243g0001	NbS00026949g0002	NbS00011394g0001	NbS00034398g0001	NbS00061255g0001	NbS00023065g0001	NbS00028233g0001	NbS00028233g0002	NbS00008023g0001	NbC24206643g0001	NbS00051296g0001	NbS00001578g0001	NbC23313247g0001	NbS00031302g0001	NbC23246574g0001	NbS00045234g0002	NbS00019385g0001	NbC25891499g0001	NbS00031941g0001	NbS00037043g0001	NbC24508814g0001	NbC23905900g0001	NbC24079289g0001	NbC24420410g0001	NbC24459109g0001	NbC24161617g0001	NbS00039891g0001	NbC23794875g0001	NbS00044228g0001	NbC23251274g0001	NbS00009607g0004	NbC23412097g0001	NbS00016903g0003	NbS00006392g0001	NbS00015981g0005	NbS00022640g0002	NbC24260725g0001	NbC24395170g0001	NbC25779847g0001	NbS00018907g0001	NbC23530677g0001	NbC24587126g0001	NbS00019549g0002	NbS00024434g0002	NbC24391577g0001	NbS00052168g0003	NbS00017224g0009	NbS00005014g0001	NbC24116892g0001	NbS00011699g0007	NbC25238246g0001	NbC24977374g0001	NbS00055318g0001	NbS00008410g0001	NbC23626683g0001	NbS00029339g0002	NbC24007533g0001	NbS00007309g0006	NbS00014042g0003	NbS00039773g0001	NbS00014945g0001	NbC23986411g0001	NbS00013358g0001	NbS00011551g0001	NbS00033531g0003	NbS00015063g0003	NbS00038810g0007	NbC25281249g0001	NbS00045730g0001	NbS00003176g0008	NbS00014588g0007	NbS00015338g0007	NbS00032251g0004	NbS00024503g0006	NbS00005618g0004	NbS00000815g0010	NbS00037914g0007	NbC25452543g0002	NbC24655598g0001	NbS00032761g0002	NbS00046444g0003	NbS00017446g0004	NbS00032594g0003	NbS00019104g0004	NbS00039920g0008	NbS00026487g0008	NbS00001034g0004	NbS00007969g0001	NbS00006817g0002	NbS00034056g0002	NbS00034097g0001	NbS00024385g0003	NbS00008238g0004	NbC24869955g0002	NbS00005193g0003	NbC25670860g0002	NbS00030453g0007	NbS00009893g0008	NbS00011514g0006	NbC24097730g0001	NbS00021790g0001	NbS00015779g0004	NbS00057283g0001	NbS00043675g0002	NbC24245394g0002	NbS00005493g0002	NbS00024110g0004	NbS00024110g0005	NbS00001231g0004	NbS00017626g0001	NbS00014384g0004	NbS00015330g0006	NbS00017135g0004	NbS00040880g0007	NbS00030224g0003	NbS00001348g0005	NbS00022145g0008	NbC23803361g0002	NbS00037061g0006	NbS00022234g0017	NbS00041289g0001	NbC23649023g0001	NbS00008017g0013	NbS00006668g0003	NbS00031676g0002	NbC25629295g0001	NbS00059673g0003	NbS00020452g0008	NbC23917607g0001	NbS00015697g0001	NbS00005695g0001	NbS00018837g0005	NbS00050380g0011	NbS00029386g0009	NbS00001766g0007	NbS00053023g0001	NbS00021788g0006	NbS00010327g0022	NbS00030504g0003	NbS00043358g0004	NbS00017649g0005	NbS00001536g0002	NbS00012953g0001	NbC24016995g0001	NbS00015122g0003	NbS00023026g0005	NbC24850869g0001	NbS00003485g0006	NbS00006418g0005	NbC24211353g0001	NbS00008024g0008	NbS00044493g0010	NbS00048082g0001	NbS00011823g0002	NbS00042994g0002	NbS00025878g0002	NbS00025878g0003	NbS00045067g0004	NbC23835500g0001	NbS00020256g0010	NbS00039832g0001	NbS00054461g0002	NbC23864313g0001	NbS00050732g0003	NbS00058865g0001	NbS00013150g0003	NbS00032571g0005	NbC23464925g0001	NbS00052408g0001	NbS00006965g0002	NbS00044485g0003	NbS00028455g0007	NbS00007787g0003	NbC24280623g0001	NbS00003441g0006	NbS00046335g0005	NbC24026083g0001	NbC23704004g0001	NbS00013048g0001	NbC24992549g0001	NbS00026384g0004	NbS00005564g0001	NbS00005564g0002	NbC25677626g0003	NbS00007755g0003	NbS00021067g0001	NbS00020703g0005	NbS00030689g0005	NbC23514059g0001	NbS00025772g0010	NbS00013155g0006	NbC24489903g0001	NbS00006611g0003	NbS00045986g0005	NbS00033783g0003	NbS00019176g0002	NbS00036596g0008	NbS00040609g0004	NbS00058941g0002	NbS00029447g0001	NbS00005265g0004	NbS00026899g0006	NbS00042416g0007	NbS00061108g0002	NbS00000288g0002	NbS00016909g0010	NbC23832679g0001	NbS00011867g0003	NbS00007661g0011	NbS00018299g0003	NbS00002663g0007	NbS00057849g0002	NbS00004748g0002	NbS00004476g0004	NbS00000533g0002	NbS00003582g0007	NbS00026882g0003	NbS00040399g0002	NbS00010434g0003	NbS00038685g0001	NbS00026286g0008	NbS00024553g0011	NbS00032945g0002	NbS00009231g0004	NbS00034069g0001	NbS00043676g0001	NbS00031070g0009	NbS00006039g0010	NbC25108153g0001	NbS00053587g0005	NbS00011871g0005	NbS00001673g0004	NbS00059663g0001	NbS00012480g0002	NbS00034638g0007	NbS00040638g0006	NbS00009697g0004	NbS00037427g0002	NbS00012441g0004	NbS00003314g0007	NbS00014268g0003	NbS00010943g0007	NbS00008458g0015	NbS00009762g0007	NbS00030668g0004	NbS00034834g0003	NbS00041051g0005	NbS00014197g0003	NbS00027282g0004	NbS00060036g0002	NbS00003549g0006	NbS00007508g0006	NbS00024247g0005	NbS00024853g0006	NbS00018200g0006	NbS00023364g0007	NbS00011539g0002	NbS00045684g0001	NbS00016036g0003	NbS00041673g0002	NbC23837758g0001	NbS00020618g0003	NbS00008512g0010	NbS00026138g0006	NbC24685187g0001	NbS00010486g0003	NbS00020781g0001	NbS00014721g0003	NbS00003161g0005	NbS00011338g0009	NbS00030577g0004	NbC24773510g0002	NbS00028833g0002	NbS00023818g0001	NbS00032457g0001	NbS00024558g0003	NbS00008776g0002	NbS00017068g0001	NbS00025846g0004	NbS00003514g0010	NbS00054404g0006	NbS00001170g0004	NbS00018631g0005	NbS00039178g0018	NbS00018566g0001	NbS00004552g0001	NbS00001014g0001	NbS00012363g0005	NbS00025776g0002	NbC25842293g0001	NbS00008307g0002	NbC23481810g0001	NbS00038841g0001	NbS00011370g0006	NbS00011370g0008	NbS00004919g0007	NbS00018912g0006	NbS00012288g0002	NbS00027755g0005	NbC25018256g0002	NbC24504144g0001	NbS00020680g0005	NbS00003092g0009	NbS00016625g0011	NbS00013071g0014	NbC25841054g0002	NbS00040248g0012	NbS00060580g0002	NbS00019577g0007	NbC25207939g0001	NbS00021189g0004	NbS00058694g0003	NbS00060449g0004	NbS00024528g0003	NbS00038112g0001	NbC23739273g0001	NbC23788121g0001	NbS00023548g0002	NbS00021352g0002	NbS00000114g0006	NbS00011833g0004	NbS00015851g0004	NbC24885311g0002	NbS00008985g0009	NbS00027488g0003	NbC25023538g0001	NbS00023052g0005	NbS00052168g0004	NbS00000779g0004	NbS00011193g0005	NbS00021689g0001	NbS00018255g0003	NbS00017392g0006	NbC24506604g0001	NbS00004828g0004	NbS00021390g0010	NbC26247160g0003	NbC24079723g0001	NbS00047233g0003	NbS00003987g0008	NbS00006044g0009	NbS00039940g0003	NbS00018761g0002	NbS00043266g0005	NbS00032306g0001	NbS00008477g0011	NbS00047399g0004	NbS00016575g0001	NbS00011339g0004	NbS00011339g0005	NbS00046358g0002	NbS00061681g0003	NbS00019198g0001	NbC24181946g0001	NbS00016227g0003	NbS00030134g0007	NbS00053038g0005	NbS00001442g0003
GO:0005516	MF:calmodulin binding	NbS00014473g0005	NbS00013584g0001	NbS00006786g0014	NbS00022148g0002	NbS00012438g0012	NbS00009569g0012	NbS00048319g0003	NbS00007596g0013	NbS00011176g0001	NbS00015021g0015	NbS00018060g0009	NbS00022949g0003	NbS00016391g0006	NbS00031679g0009	NbS00005343g0004	NbS00061352g0007	NbS00010019g0018	NbS00053884g0008	NbS00053884g0007	NbS00043993g0007	NbS00007413g0017	NbS00013146g0003	NbS00035221g0001	NbS00001959g0009	NbS00014696g0002	NbS00024560g0030	NbS00009588g0007	NbS00029405g0004	NbS00025192g0008	NbS00005773g0004	NbS00044396g0001	NbS00025799g0007	NbS00057202g0004	NbS00006984g0018	NbS00040116g0005	NbS00043868g0005	NbS00002770g0001	NbS00025884g0003	NbS00009706g0008	NbS00022136g0005	NbS00045529g0003	NbS00023848g0010	NbS00020599g0006	NbS00061271g0003	NbS00031544g0001	NbS00043262g0007	NbS00009431g0008	NbS00008146g0001	NbS00010633g0004	NbS00031846g0014	NbS00040931g0012	NbS00017875g0011	NbS00000599g0002	NbS00000599g0007	NbS00000599g0011	NbS00049899g0003	NbC25572522g0003	NbS00050531g0004	NbS00010823g0002	NbS00004142g0014	NbS00012093g0019	NbS00009776g0015	NbS00036438g0004	NbS00033997g0001	NbS00010992g0005	NbS00020614g0004	NbS00030699g0003	NbS00035792g0014	NbS00002289g0001	NbS00005686g0011	NbS00025808g0012	NbS00025808g0015	NbS00004782g0017	NbS00000922g0012	NbS00000922g0013	NbS00033773g0001	NbS00020528g0002	NbS00020528g0009	NbS00042305g0004	NbS00013022g0002	NbS00007380g0015	NbS00028965g0003	NbS00040669g0001	NbS00051830g0017	NbS00020271g0006	NbS00003765g0013	NbS00015404g0010	NbS00003555g0009	NbS00016602g0022	NbS00027050g0005	NbS00027050g0016	NbS00020337g0018	NbS00022885g0002	NbS00034186g0002	NbS00047009g0001	NbS00037024g0001	NbS00029361g0016	NbS00024952g0001	NbS00015928g0018	NbS00021117g0008	NbS00021408g0028	NbS00023745g0003	NbS00017022g0011	NbS00012857g0001	NbS00009041g0012	NbS00057682g0004	NbS00009987g0001	NbS00033479g0013	NbS00024015g0012	NbS00038282g0004	NbS00020719g0007	NbS00007654g0001	NbS00000894g0006	NbS00024603g0007	NbS00011271g0004	NbS00022704g0017	NbS00055034g0006	NbS00011272g0012	NbS00001267g0010	NbS00009057g0003	NbS00008279g0003	NbS00003900g0028	NbS00007616g0012	NbS00026214g0001	NbS00037609g0006	NbS00029202g0004	NbS00037519g0004	NbS00000940g0007	NbS00001171g0002	NbS00004103g0013	NbS00004561g0006	NbS00035048g0011	NbS00025169g0002	NbS00022054g0014	NbS00012184g0001	NbS00001425g0010	NbS00009112g0010	NbS00006043g0016	NbS00034840g0001	NbS00034865g0007	NbS00051311g0002	NbS00032246g0001	NbS00019173g0009	NbS00038786g0009	NbS00038786g0001	NbS00005351g0004	NbS00005351g0008	NbS00023802g0004	NbS00029045g0011	NbS00006567g0001	NbS00005031g0002	NbS00007435g0002	NbS00033410g0002	NbS00057237g0008	NbS00013574g0006	NbS00014212g0001	NbS00010955g0011	NbS00014535g0007	NbS00032183g0008	NbS00041140g0007	NbS00021920g0009	NbS00017662g0011	NbS00002898g0006	NbS00008162g0002	NbS00017898g0003	NbS00029260g0003	NbS00001058g0004	NbS00011471g0011	NbS00037174g0004	NbS00016349g0003	NbS00000890g0014	NbS00048404g0001	NbS00019342g0002	NbS00018940g0004	NbS00002733g0024	NbS00017572g0002	NbS00017572g0023	NbS00038367g0001	NbS00003616g0011	NbS00044783g0003	NbS00017092g0014	NbS00006631g0002	NbS00000912g0012	NbS00024908g0001	NbS00024921g0001	NbS00026554g0011	NbS00056543g0003	NbC25229575g0004	NbS00013943g0010	NbS00055090g0001	NbS00010947g0001	NbS00005523g0001	NbC24327324g0001	NbS00017114g0007	NbS00043702g0001	NbS00010182g0009	NbS00058263g0004	NbS00000545g0007	NbS00002012g0001	NbS00000972g0002	NbS00000972g0006	NbC24745293g0001	NbS00042387g0008	NbS00059873g0004	NbS00028307g0008	NbS00004184g0008	NbS00012234g0015	NbS00002701g0005	NbS00027973g0008	NbS00011660g0004	NbS00021112g0002	NbS00002997g0025	NbS00006864g0001	NbS00000969g0004	NbS00014583g0001	NbS00007158g0001	NbS00004130g0023	NbS00028927g0001	NbS00018254g0003	NbS00028958g0004	NbS00015198g0011	NbS00022363g0007	NbS00054107g0003	NbS00027901g0007	NbS00059489g0001	NbS00060452g0002	NbS00029983g0001	NbS00015937g0008	NbS00005871g0012	NbS00000538g0003	NbS00005421g0007	NbS00038320g0001	NbS00018180g0004	NbS00048575g0002	NbC25665342g0001	NbC24261845g0001	NbS00011471g0002	NbS00043011g0002	NbS00021765g0005	NbC25387151g0001	NbC23883165g0001	NbS00001663g0005
GO:0005521	MF:lamin binding	NbS00044519g0015
GO:0005522	MF:profilin binding	NbS00006301g0006
GO:0005524	MF:ATP binding	NbS00053272g0004	NbS00033943g0005	NbS00019145g0009	NbS00038773g0003	NbS00032939g0009	NbS00022061g0006	NbS00044823g0005	NbS00003202g0005	NbS00023400g0026	NbS00023400g0021	NbS00011019g0003	NbS00032509g0005	NbS00032509g0006	NbS00020366g0014	NbS00005114g0008	NbS00025151g0020	NbS00011043g0012	NbS00024677g0021	NbS00060757g0003	NbS00018580g0001	NbS00027741g0022	NbS00020127g0019	NbS00010663g0016	NbS00037558g0002	NbS00009090g0003	NbS00021507g0004	NbS00000242g0006	NbS00016178g0007	NbC23797745g0001	NbS00024578g0003	NbS00011691g0021	NbS00042457g0004	NbS00015152g0011	NbC25622266g0001	NbS00051902g0007	NbS00051902g0001	NbS00008178g0019	NbS00032729g0012	NbS00021667g0009	NbS00001859g0006	NbC24305910g0003	NbS00028569g0015	NbS00025500g0009	NbS00018221g0004	NbS00026134g0013	NbS00031995g0001	NbS00033961g0010	NbS00016392g0011	NbS00040816g0011	NbS00045879g0002	NbS00022070g0007	NbS00014266g0010	NbS00041448g0003	NbS00024560g0005	NbS00013363g0001	NbS00012393g0001	NbS00009724g0008	NbS00014845g0001	NbS00006672g0030	NbS00043503g0009	NbS00041085g0002	NbS00009080g0017	NbS00012304g0019	NbS00012304g0005	NbS00016131g0003	NbS00000593g0008	NbS00059963g0001	NbS00001892g0056	NbS00001892g0058	NbS00004947g0001	NbS00012368g0006	NbS00004792g0016	NbS00004792g0001	NbS00035315g0013	NbS00001559g0021	NbS00013959g0002	NbS00001322g0010	NbS00001465g0018	NbS00011383g0008	NbS00031217g0005	NbS00044117g0005	NbC23973679g0001	NbS00026395g0007	NbC25921396g0004	NbS00003676g0016	NbS00003309g0040	NbS00003309g0042	NbS00024854g0011	NbS00061453g0011	NbS00006223g0009	NbS00050736g0001	NbS00028315g0032	NbS00019439g0003	NbS00008997g0002	NbS00008997g0003	NbS00003122g0001	NbS00017718g0023	NbS00026357g0020	NbS00015994g0001	NbS00007582g0023	NbS00004295g0092	NbS00004996g0010	NbS00018070g0006	NbS00006740g0010	NbS00004085g0023	NbS00000963g0020	NbS00021897g0010	NbS00015353g0017	NbS00008391g0003	NbS00058566g0005	NbS00044851g0011	NbS00043646g0008	NbS00015078g0025	NbS00026736g0005	NbS00047419g0011	NbS00009520g0009	NbS00032701g0005	NbS00021872g0008	NbC24582711g0001	NbS00012250g0004	NbS00024147g0010	NbS00024147g0002	NbS00024147g0009	NbS00037381g0005	NbS00029601g0011	NbS00003662g0021	NbC23951406g0001	NbS00022465g0010	NbS00022465g0003	NbS00022465g0004	NbS00044329g0001	NbS00004370g0036	NbS00050065g0003	NbS00035863g0005	NbS00027735g0001	NbS00001880g0003	NbS00007194g0002	NbS00007194g0001	NbS00012308g0015	NbS00004018g0010	NbS00012586g0006	NbS00001364g0011	NbS00017142g0001	NbS00001099g0009	NbS00025629g0012	NbS00011572g0004	NbS00011572g0005	NbS00042715g0001	NbS00004485g0004	NbS00003750g0004	NbS00025998g0004	NbS00018893g0009	NbS00026427g0002	NbS00017515g0011	NbS00054666g0018	NbS00015177g0011	NbS00015177g0013	NbS00015177g0010	NbS00058483g0006	NbS00051513g0006	NbS00018991g0009	NbS00029613g0002	NbS00020863g0003	NbS00020863g0007	NbC25339958g0004	NbS00010964g0005	NbS00010985g0010	NbS00006379g0029	NbS00037099g0009	NbS00013859g0013	NbS00009983g0008	NbS00029160g0008	NbS00015000g0010	NbS00015000g0009	NbS00011021g0009	NbS00024706g0002	NbS00002322g0003	NbS00013334g0010	NbS00009856g0015	NbS00004325g0016	NbS00004767g0011	NbS00015498g0015	NbS00027627g0004	NbS00048878g0016	NbS00024751g0006	NbS00001290g0009	NbS00030163g0006	NbS00030163g0005	NbS00017399g0022	NbS00052957g0008	NbS00023134g0003	NbS00060723g0010	NbS00021669g0006	NbS00042000g0004	NbS00023853g0012	NbS00046370g0004	NbS00001844g0012	NbS00035236g0005	NbS00025260g0001	NbS00007314g0014	NbS00021544g0009	NbS00004311g0010	NbS00048491g0001	NbS00027324g0017	NbS00003231g0021	NbS00018872g0014	NbS00047703g0010	NbS00018747g0002	NbS00026206g0005	NbS00029761g0006	NbS00029761g0001	NbS00000125g0002	NbS00005376g0008	NbS00001367g0012	NbS00000884g0011	NbS00049065g0003	NbS00012670g0001	NbS00029100g0007	NbS00021696g0014	NbS00021696g0013	NbS00010363g0012	NbS00010363g0011	NbS00037405g0002	NbS00051571g0008	NbS00030443g0007	NbS00040361g0003	NbS00033362g0008	NbS00033362g0012	NbS00002238g0005	NbS00024900g0002	NbS00004401g0008	NbS00057938g0002	NbS00045861g0008	NbS00009711g0009	NbS00010727g0001	NbS00019386g0009	NbS00004241g0005	NbS00019096g0017	NbS00054552g0008	NbS00007511g0005	NbS00045440g0017	NbS00049465g0011	NbS00010563g0009	NbS00008488g0039	NbS00025772g0014	NbS00003771g0017	NbS00022842g0017	NbS00013872g0001	NbS00001382g0016	NbS00043663g0004	NbS00033917g0007	NbS00042262g0007	NbS00029742g0001	NbS00029742g0002	NbS00021459g0017	NbS00021459g0014	NbS00005375g0013	NbS00046317g0002	NbS00003250g0041	NbS00003250g0038	NbS00024477g0005	NbS00048541g0015	NbS00007954g0001	NbC26003603g0002	NbS00055649g0004	NbS00035335g0010	NbS00047700g0013	NbS00025206g0014	NbS00004043g0012	NbS00031110g0006	NbS00010332g0007	NbS00019709g0019	NbS00006225g0010	NbS00059102g0005	NbS00037714g0003	NbS00025379g0003	NbS00016730g0003	NbS00026772g0022	NbS00040316g0007	NbS00047236g0011	NbS00002703g0009	NbS00046603g0005	NbS00015227g0002	NbS00002888g0001	NbC26055089g0004	NbS00004238g0019	NbS00051823g0013	NbS00041517g0005	NbS00041517g0001	NbS00015587g0008	NbS00036430g0009	NbS00026453g0007	NbS00011342g0003	NbS00046732g0004	NbS00007780g0010	NbS00045937g0006	NbS00006773g0005	NbS00006773g0006	NbS00015340g0012	NbS00002040g0007	NbS00004247g0003	NbS00007483g0001	NbS00002372g0015	NbS00040642g0001	NbS00053330g0008	NbS00011496g0008	NbS00002205g0001	NbS00009231g0015	NbS00013715g0012	NbS00039440g0009	NbS00003996g0011	NbS00036601g0004	NbS00006793g0006	NbS00006793g0005	NbS00032249g0006	NbS00032249g0005	NbS00006346g0005	NbS00059886g0006	NbS00059886g0005	NbS00005012g0019	NbS00034041g0001	NbS00039087g0003	NbS00046481g0008	NbS00046332g0005	NbS00028227g0005	NbS00012517g0005	NbS00050252g0003	NbS00007234g0001	NbC24627104g0001	NbS00014788g0004	NbS00014234g0011	NbS00039466g0005	NbS00022776g0006	NbS00022776g0007	NbS00016612g0003	NbS00036907g0007	NbS00036907g0006	NbS00037522g0005	NbS00044989g0007	NbS00044989g0004	NbS00006310g0007	NbS00041747g0012	NbS00029684g0026	NbS00021743g0005	NbS00014049g0001	NbS00006059g0002	NbS00009697g0013	NbS00028380g0001	NbS00012625g0018	NbS00014454g0009	NbS00038245g0015	NbS00025771g0010	NbS00044917g0010	NbS00027425g0010	NbS00038095g0003	NbS00038095g0004	NbS00048271g0001	NbS00002791g0002	NbS00005902g0016	NbS00048480g0009	NbS00012491g0001	NbS00018199g0005	NbS00032073g0002	NbS00032073g0001	NbS00032073g0011	NbS00029218g0016	NbS00017144g0007	NbS00027068g0025	NbS00018262g0015	NbS00036852g0018	NbS00035172g0007	NbS00033985g0013	NbS00058896g0002	NbS00011701g0013	NbS00021959g0006	NbS00021375g0001	NbS00011278g0013	NbS00000623g0009	NbS00045716g0014	NbS00000285g0016	NbS00004508g0011	NbS00010973g0003	NbS00009243g0004	NbS00029429g0011	NbS00054170g0007	NbS00050466g0010	NbS00032183g0010	NbS00037864g0003	NbS00022623g0006	NbS00014746g0007	NbS00018988g0010	NbS00018988g0009	NbS00018988g0011	NbS00032194g0002	NbS00017585g0001	NbS00005011g0001	NbS00011168g0004	NbS00003134g0011	NbS00018215g0005	NbS00032115g0005	NbS00034450g0021	NbS00024316g0014	NbS00019296g0006	NbS00024164g0008	NbS00010522g0005	NbS00018341g0013	NbS00015863g0003	NbS00013317g0022	NbS00012999g0030	NbS00017561g0005	NbS00017503g0008	NbS00026273g0002	NbS00026273g0001	NbS00007781g0038	NbS00007781g0035	NbS00007781g0036	NbS00014146g0005	NbS00023584g0006	NbS00011440g0007	NbS00042912g0002	NbS00018942g0011	NbS00007925g0007	NbS00009714g0011	NbS00006821g0022	NbS00006821g0002	NbS00022605g0019	NbS00049120g0015	NbS00003885g0004	NbS00003885g0006	NbS00003885g0005	NbS00028845g0017	NbS00017400g0004	NbS00012511g0009	NbS00012511g0002	NbS00055654g0004	NbS00005638g0002	NbS00017721g0003	NbS00015281g0007	NbS00046182g0007	NbS00003844g0002	NbS00021116g0005	NbS00019611g0018	NbS00052944g0006	NbS00026255g0005	NbS00020680g0007	NbS00003233g0007	NbS00011575g0012	NbS00017009g0003	NbS00044805g0004	NbS00001587g0021	NbS00002355g0015	NbC24991624g0004	NbS00028890g0004	NbS00026136g0019	NbS00030742g0012	NbS00030742g0013	NbS00012572g0010	NbS00012572g0009	NbS00024600g0010	NbS00061768g0003	NbS00051139g0008	NbS00026747g0004	NbS00045095g0004	NbS00027828g0007	NbS00004029g0013	NbS00017415g0002	NbS00011530g0003	NbS00029173g0008	NbS00020058g0010	NbS00027504g0003	NbS00007537g0005	NbS00022307g0013	NbS00016785g0010	NbS00024136g0011	NbS00024136g0012	NbS00018783g0006	NbS00025364g0011	NbS00005823g0009	NbS00013266g0006	NbS00010756g0008	NbS00021979g0020	NbS00021979g0019	NbS00021979g0017	NbS00021979g0015	NbS00021979g0018	NbS00028837g0008	NbS00023324g0005	NbS00022637g0010	NbS00000584g0005	NbS00027488g0004	NbS00008609g0018	NbC23619549g0002	NbS00019595g0010	NbS00002594g0012	NbS00009216g0012	NbS00052402g0003	NbS00006577g0039	NbS00011706g0020	NbS00006819g0022	NbS00020503g0016	NbS00016610g0010	NbS00004742g0024	NbS00013881g0018	NbS00010755g0010	NbS00036454g0009	NbS00000217g0012	NbS00000217g0003	NbS00000217g0017	NbC24719446g0002	NbS00000486g0001	NbS00023245g0012	NbS00003197g0011	NbS00015718g0029	NbS00031283g0005	NbS00018792g0007	NbS00000119g0008	NbS00039486g0003	NbS00020968g0003	NbS00022031g0009	NbS00019521g0022	NbS00049407g0004	NbS00009251g0022	NbS00009251g0019	NbS00040591g0006	NbS00001174g0003	NbS00027867g0008	NbS00018913g0007	NbS00034626g0003	NbS00042077g0005	NbS00036362g0029	NbS00016848g0011	NbS00004242g0017	NbS00018677g0021	NbS00018677g0022	NbC24700386g0001	NbC24863206g0001	NbS00037875g0001	NbC25340200g0001	NbS00018702g0002	NbS00023743g0001	NbC24092994g0001	NbS00049304g0001	NbS00056706g0001	NbS00010780g0004	NbC25053203g0001	NbS00020625g0004	NbS00016652g0001	NbC23550584g0001	NbC23282174g0001	NbC23631737g0001	NbS00017435g0001	NbC23749343g0001	NbS00036107g0001	NbS00001082g0001	NbS00054919g0001	NbC24976872g0001	NbS00054899g0001	NbS00017117g0001	NbS00038245g0002	NbS00014723g0001	NbC24214167g0001	NbS00028764g0001	NbC24997187g0001	NbS00042984g0003	NbC24340124g0001	NbS00049653g0001	NbS00046183g0002	NbS00047404g0001	NbC24056934g0001	NbS00048451g0001	NbC24480391g0001	NbC23841612g0001	NbC23151083g0001	NbC23347044g0001	NbS00010499g0002	NbS00031590g0001	NbS00007168g0001	NbC24116892g0001	NbC23545506g0001	NbC24109430g0001	NbC23698138g0001	NbC23180049g0001	NbS00028132g0003	NbS00021099g0009	NbS00008598g0006	NbC25474551g0001	NbS00009724g0005	NbS00002178g0002	NbS00026395g0006	NbS00006993g0003	NbS00016965g0002	NbS00011077g0006	NbS00004114g0006	NbC24139746g0001	NbS00030941g0001	NbS00003020g0011	NbS00035236g0003	NbS00007970g0002	NbS00015732g0002	NbS00027682g0004	NbC23552614g0001	NbS00020396g0001	NbS00013725g0009	NbS00013005g0001	NbS00001512g0004	NbS00001929g0008	NbS00030708g0005	NbS00060648g0001	NbS00018779g0007	NbS00040763g0002	NbS00021899g0005	NbS00033431g0001	NbS00015939g0001	NbS00023042g0002	NbS00010062g0006	NbS00032727g0004	NbC24464241g0001	NbS00007781g0022	NbS00024104g0012	NbS00026292g0015	NbS00015594g0006	NbS00029880g0001	NbS00037949g0005	NbS00042109g0014	NbS00044477g0004	NbS00009607g0012	NbS00022934g0002	NbS00023339g0001	NbS00027488g0003	NbS00015479g0001	NbS00005291g0007	NbS00022515g0003	NbS00028209g0003	NbS00009251g0009	NbS00013781g0003	NbS00013781g0004
GO:0005525	MF:GTP binding	NbS00033714g0007	NbS00010656g0005	NbS00010656g0008	NbS00023400g0022	NbS00001340g0009	NbS00020830g0006	NbS00033256g0003	NbS00004362g0017	NbS00025475g0009	NbS00003717g0027	NbS00033815g0005	NbS00004820g0010	NbS00032594g0011	NbS00035409g0016	NbS00002006g0001	NbS00010354g0016	NbS00010816g0017	NbS00010608g0012	NbS00019047g0011	NbS00052018g0001	NbS00029790g0004	NbS00032513g0005	NbS00023045g0009	NbS00023045g0010	NbS00005133g0002	NbS00036018g0004	NbS00004363g0002	NbS00004363g0003	NbS00004363g0004	NbS00009627g0008	NbS00015488g0001	NbS00001664g0017	NbS00010402g0006	NbS00039954g0005	NbS00049227g0007	NbS00030814g0003	NbS00038958g0004	NbS00026055g0002	NbS00015504g0001	NbS00055086g0001	NbS00000395g0011	NbS00039355g0001	NbS00036841g0006	NbS00033686g0009	NbS00011538g0008	NbS00008284g0001	NbS00017597g0027	NbS00008581g0001	NbS00020920g0005	NbS00002332g0006	NbS00002332g0001	NbS00060669g0006	NbS00012429g0010	NbS00012429g0009	NbS00001153g0008	NbS00029502g0007	NbS00013783g0010	NbS00038712g0001	NbS00005100g0009	NbS00009838g0010	NbS00001567g0018	NbS00024482g0010	NbC25891975g0003	NbS00043118g0004	NbS00025808g0010	NbS00004415g0023	NbS00055425g0002	NbS00012877g0003	NbS00047841g0002	NbS00002322g0004	NbS00011570g0012	NbS00021964g0007	NbS00026249g0017	NbS00057294g0003	NbS00042635g0003	NbS00024466g0012	NbS00033218g0005	NbS00017351g0007	NbS00048970g0004	NbS00031837g0009	NbS00024537g0008	NbS00061135g0003	NbS00024250g0002	NbS00002846g0005	NbS00027353g0020	NbS00043750g0009	NbS00027802g0007	NbS00003555g0011	NbS00016971g0005	NbS00003427g0011	NbS00030756g0011	NbS00052470g0002	NbS00003231g0013	NbS00017176g0013	NbS00015423g0003	NbS00027690g0004	NbS00018264g0008	NbS00019362g0006	NbS00002579g0015	NbS00005397g0008	NbS00038546g0005	NbS00006326g0009	NbS00006326g0010	NbS00042298g0004	NbS00026936g0004	NbS00008476g0004	NbS00026726g0021	NbS00005386g0009	NbS00005280g0022	NbS00056647g0007	NbS00040369g0007	NbS00051719g0004	NbS00039529g0003	NbS00015823g0006	NbS00010683g0013	NbS00015907g0001	NbS00033334g0007	NbS00033334g0006	NbS00007999g0006	NbS00007372g0013	NbS00029608g0002	NbS00005607g0010	NbS00028604g0004	NbS00036611g0008	NbS00056986g0008	NbS00002993g0006	NbS00000131g0001	NbS00048017g0004	NbS00047008g0004	NbS00048456g0007	NbS00035925g0004	NbS00013381g0006	NbS00021001g0008	NbS00010672g0009	NbS00004361g0010	NbS00016997g0006	NbS00015476g0025	NbS00049029g0006	NbS00009161g0005	NbS00042556g0002	NbS00016390g0016	NbS00045530g0007	NbS00020909g0011	NbS00014735g0022	NbS00002044g0008	NbS00057303g0004	NbS00059792g0002	NbS00005332g0008	NbS00024286g0013	NbS00042991g0008	NbS00032547g0001	NbS00009236g0011	NbS00054942g0003	NbS00025112g0002	NbS00006900g0014	NbS00034386g0007	NbS00018760g0004	NbS00039818g0008	NbS00023178g0001	NbS00060897g0002	NbS00060897g0006	NbS00010093g0004	NbS00033513g0012	NbS00050706g0003	NbS00033157g0003	NbS00001679g0002	NbS00056335g0003	NbS00011637g0008	NbS00025740g0001	NbS00026367g0007	NbS00037116g0004	NbS00025668g0008	NbS00000385g0008	NbS00011727g0006	NbS00060738g0002	NbS00013943g0003	NbS00016864g0012	NbS00028823g0002	NbS00009802g0001	NbS00011636g0017	NbS00058760g0002	NbS00024279g0005	NbS00026709g0002	NbS00037026g0004	NbS00030104g0007	NbS00030104g0002	NbS00041644g0003	NbS00040769g0006	NbC26074276g0004	NbS00022146g0010	NbS00029789g0004	NbS00033530g0003	NbS00021088g0008	NbS00026283g0012	NbS00026283g0007	NbS00022426g0005	NbS00024518g0006	NbS00039776g0013	NbS00031648g0011	NbS00050471g0003	NbS00021090g0020	NbS00008740g0004	NbS00028851g0004	NbS00038219g0001	NbS00022599g0016	NbS00000538g0012	NbS00022496g0005	NbS00008330g0011	NbS00024768g0013	NbS00004829g0016	NbS00020544g0001	NbS00058015g0001	NbS00008284g0002	NbC25812549g0001	NbC24080257g0001	NbC23859219g0001	NbC24621828g0001	NbC24155925g0001	NbC24203037g0001	NbS00000596g0001	NbC24239783g0001	NbS00012757g0001	NbC26027469g0001	NbC23813943g0001	NbS00018907g0001	NbS00009216g0001	NbC25290370g0001	NbC23313091g0001	NbC25122200g0001	NbS00003765g0006	NbS00000596g0002	NbS00007138g0009	NbC23986537g0001	NbS00036570g0002	NbS00018806g0002	NbC25954870g0001	NbS00056894g0015	NbC23974981g0001	NbC26247160g0004
GO:0005528	MF:FK506 binding	NbS00028181g0009	NbS00007872g0028	NbS00060294g0009	NbS00034779g0001	NbS00038314g0007	NbS00014006g0016	NbS00031145g0011	NbS00017162g0026	NbS00022255g0004	NbS00032296g0011	NbS00050828g0004	NbS00028762g0011	NbS00028762g0009	NbS00031042g0010	NbS00028131g0001	NbS00028131g0009	NbS00015109g0018	NbS00031045g0004	NbS00017090g0008	NbS00014417g0002	NbS00038253g0021	NbS00007781g0024	NbS00034668g0004	NbS00005081g0002	NbS00000830g0011	NbS00059297g0004	NbS00018783g0009
GO:0005529	nan:nan	NbS00045512g0001	NbS00004201g0001	NbS00008031g0009	NbC26288570g0002	NbS00007898g0001	NbS00025049g0008	NbS00026614g0001	NbS00026614g0006	NbS00034594g0010	NbS00025121g0001	NbS00007871g0001	NbS00007871g0002	NbS00045500g0004	NbS00048685g0001	NbS00012042g0001	NbS00048421g0009	NbS00048421g0010	NbS00012902g0012	NbS00052496g0020	NbS00052496g0017	NbS00049441g0005	NbS00029250g0004	NbS00012780g0010	NbS00008988g0011	NbS00014745g0001	NbS00009877g0004	NbS00009877g0003	NbS00009495g0017	NbS00010733g0003	NbS00013725g0006	NbS00013554g0016	NbS00018603g0010	NbS00006711g0012	NbS00027684g0006	NbS00027684g0007	NbS00000988g0017	NbS00000453g0008	NbS00004803g0004	NbS00051756g0005	NbS00004498g0021	NbS00032814g0011	NbS00044895g0008	NbS00025811g0001	NbS00025811g0005	NbS00004282g0013	NbS00029806g0012	NbS00011924g0005	NbS00011507g0002	NbS00011507g0001	NbS00030233g0002	NbS00030233g0003	NbS00015156g0004	NbS00024295g0007	NbS00015228g0002	NbS00048068g0001	NbS00037620g0008	NbS00009642g0019	NbS00005958g0010	NbS00047233g0004	NbS00024332g0007	NbS00000751g0001	NbS00006216g0013	NbS00009549g0002	NbS00041322g0001	NbS00021442g0002	NbS00046785g0003	NbS00042011g0001	NbS00016909g0009
GO:0005536	MF:glucose binding	NbS00030042g0014	NbS00024694g0019	NbS00009175g0006	NbS00024694g0007
GO:0005543	MF:phospholipid binding	NbS00000573g0011	NbS00016955g0001	NbS00023757g0002	NbS00028005g0008	NbS00006071g0009	NbS00056712g0001	NbS00052286g0002	NbS00060122g0005	NbS00039096g0002	NbS00005386g0003	NbS00002718g0010	NbS00002718g0011	NbS00022532g0009	NbS00034956g0010	NbS00019252g0008	NbS00019252g0009	NbS00020473g0001	NbS00010579g0017	NbS00042475g0001	NbS00015056g0004	NbS00022629g0003	NbC23778225g0001
GO:0005544	MF:calcium-dependent phospholipid binding	NbS00001640g0015	NbS00036359g0005	NbS00009854g0006	NbS00019875g0004	NbS00006252g0005	NbS00009866g0003	NbS00056567g0001	NbS00028662g0007	NbS00000160g0012	NbS00000160g0007	NbS00010738g0015	NbS00014202g0008	NbS00014202g0007	NbS00060047g0004	NbS00001038g0002	NbS00013599g0013	NbS00056926g0006	NbS00010930g0002	NbS00002399g0005	NbS00052233g0007	NbS00041744g0009	NbS00024694g0018	NbS00040499g0026	NbS00040499g0028	NbS00044479g0004	NbS00038882g0004	NbS00045100g0009	NbS00007224g0013	NbS00009854g0001	NbS00030826g0004	NbS00030826g0005
GO:0005547	MF:phosphatidylinositol-3,4,5-trisphosphate binding	NbS00019096g0017	NbS00015281g0007
GO:0005548	MF:phospholipid transporter activity	NbS00020528g0004
GO:0005576	CC:extracellular region	NbS00005980g0002	NbS00010433g0016	NbS00000443g0008	NbS00006319g0004	NbS00030156g0010	NbS00051664g0001	NbS00032521g0004	NbS00001030g0003	NbS00032586g0001	NbS00022281g0007	NbS00028559g0011	NbS00029137g0001	NbS00005242g0009	NbS00001236g0041	NbS00044405g0006	NbS00018104g0010	NbS00025817g0005	NbS00018410g0006	NbS00032749g0004	NbS00021744g0012	NbS00021744g0011	NbS00021578g0010	NbS00020143g0013	NbS00002008g0007	NbS00024800g0007	NbS00012026g0004	NbS00059934g0003	NbS00000498g0001	NbS00005756g0007	NbS00008707g0002	NbS00034824g0008	NbS00013273g0010	NbS00056847g0003	NbS00013333g0013	NbS00025526g0006	NbS00021167g0005	NbS00020867g0004	NbS00018123g0013	NbS00022550g0003	NbS00003077g0010	NbS00027763g0005	NbS00059116g0015	NbS00035636g0003	NbS00018078g0010	NbS00019096g0019	NbS00044149g0008	NbS00054533g0001	NbS00004726g0007	NbS00026557g0008	NbS00012532g0010	NbS00003409g0011	NbS00057777g0002	NbS00023993g0011	NbS00019839g0010	NbS00009700g0006	NbS00012229g0001	NbS00017912g0022	NbS00023157g0006	NbS00014238g0011	NbS00044506g0005	NbS00005020g0002	NbS00013984g0031	NbS00003232g0016	NbS00000867g0016	NbS00049341g0007	NbS00014218g0007	NbS00052235g0008	NbS00005781g0004	NbS00027068g0020	NbS00007090g0012	NbS00036379g0002	NbS00018051g0015	NbS00054136g0013	NbS00060330g0004	NbS00033546g0003	NbS00022745g0014	NbS00015873g0006	NbS00011147g0012	NbS00050728g0007	NbS00017586g0010	NbS00004698g0024	NbS00010930g0011	NbS00000172g0012	NbS00015135g0017	NbS00033382g0001	NbS00040487g0011	NbS00005245g0005	NbS00029896g0002	NbS00036257g0005	NbS00012878g0020	NbS00022795g0002	NbS00004059g0003	NbS00051835g0004	NbS00008596g0014	NbS00014693g0011	NbS00010060g0007	NbS00013685g0020	NbS00030500g0013	NbS00001731g0008	NbS00002007g0008	NbS00012064g0010	NbS00016610g0009	NbS00001285g0007	NbS00026328g0006	NbS00002171g0005	NbS00010569g0009	NbS00008403g0008	NbS00047817g0002	NbS00005635g0007	NbS00011117g0022	NbS00021848g0002	NbS00007680g0013	NbC24433002g0002	NbS00039099g0004	NbS00019957g0004
GO:0005615	CC:extracellular space	NbS00000039g0004	NbS00057014g0003	NbS00024928g0007	NbC26311172g0004	NbS00058323g0008	NbS00036701g0004	NbS00021635g0001	NbS00044067g0002	NbS00003867g0002
GO:0005618	CC:cell wall	NbS00020345g0007	NbS00005381g0015	NbS00004319g0007	NbS00000237g0006	NbS00006815g0013	NbS00006815g0014	NbC25605006g0001	NbS00024326g0011	NbS00024309g0006	NbS00021597g0017	NbS00036929g0005	NbS00000706g0003	NbS00060289g0001	NbS00046450g0013	NbS00046450g0015	NbS00021637g0006	NbS00035242g0005	NbS00035242g0026	NbS00006073g0020	NbS00037705g0001	NbS00043639g0008	NbS00045699g0013	NbS00021542g0006	NbS00013932g0014	NbS00010294g0012	NbS00010294g0013	NbS00015091g0013	NbS00026099g0001	NbS00003545g0001	NbS00012165g0011	NbS00016568g0017	NbS00022677g0031	NbS00015320g0013	NbS00015320g0012	NbS00015320g0011	NbS00023392g0005	NbS00040380g0003	NbS00028282g0007	NbS00011434g0003	NbS00008589g0008	NbS00031807g0001	NbS00028683g0003	NbS00002663g0011	NbS00011496g0007	NbS00018632g0007	NbS00008551g0005	NbS00008551g0007	NbS00053056g0005	NbS00017975g0012	NbS00033174g0002	NbS00016578g0006	NbS00025822g0007	NbS00012625g0024	NbS00024093g0008	NbS00031919g0007	NbS00005103g0006	NbS00025021g0003	NbS00016654g0019	NbS00057449g0003	NbS00020522g0001	NbS00004508g0011	NbS00001373g0015	NbS00001373g0001	NbS00005246g0006	NbS00059584g0001	NbS00022062g0002	NbS00022062g0007	NbS00017503g0008	NbS00013968g0017	NbS00005638g0012	NbS00048907g0004	NbS00011702g0001	NbS00013388g0011	NbS00021853g0009	NbS00023111g0005	NbS00002990g0008	NbS00002990g0006	NbS00008219g0008	NbS00008219g0010	NbS00005957g0013	NbS00005957g0012	NbS00020968g0005	NbS00008392g0007	NbS00007224g0002	NbS00001623g0018	NbS00026316g0001	NbS00006120g0003
GO:0005622	CC:intracellular anatomical structure	NbS00051602g0005	NbS00029360g0016	NbS00033714g0007	NbS00005324g0012	NbS00026968g0002	NbS00018507g0023	NbS00010967g0020	NbS00009944g0009	NbS00009944g0011	NbS00033875g0003	NbS00013410g0001	NbS00061965g0001	NbS00019732g0004	NbS00011122g0019	NbS00026838g0002	NbS00061253g0007	NbS00016957g0002	NbS00017412g0009	NbS00025475g0009	NbS00022765g0007	NbS00003717g0027	NbS00028713g0006	NbS00000250g0008	NbS00009090g0024	NbS00008248g0033	NbS00009727g0001	NbS00033815g0005	NbS00007404g0009	NbS00004820g0010	NbS00036739g0006	NbS00014962g0002	NbS00061829g0002	NbS00004989g0011	NbS00003057g0016	NbS00041278g0004	NbS00051072g0009	NbS00001476g0016	NbS00010020g0007	NbS00001305g0009	NbS00014030g0007	NbS00029619g0006	NbS00035440g0004	NbS00032493g0001	NbS00029522g0004	NbS00033164g0001	NbS00031434g0001	NbS00051302g0005	NbS00025688g0010	NbS00001956g0007	NbS00030983g0001	NbS00012356g0014	NbS00051845g0001	NbS00003820g0002	NbS00019047g0011	NbS00009889g0010	NbS00052018g0001	NbS00009241g0006	NbS00032044g0014	NbS00003275g0023	NbS00024098g0007	NbS00022281g0006	NbS00011620g0012	NbS00057316g0001	NbS00015751g0022	NbS00012389g0003	NbC24938493g0001	NbS00005429g0002	NbS00013225g0002	NbS00005133g0002	NbS00000336g0009	NbS00003561g0022	NbS00023749g0002	NbS00002770g0016	NbS00012127g0001	NbS00006609g0006	NbS00012271g0007	NbS00034762g0002	NbS00009627g0008	NbS00012713g0026	NbS00010402g0006	NbS00053920g0003	NbS00012369g0008	NbS00006130g0037	NbS00014310g0006	NbS00018953g0013	NbS00011669g0001	NbS00039954g0005	NbS00017874g0001	NbC25870759g0002	NbS00047859g0007	NbS00005034g0024	NbS00043999g0004	NbS00035620g0012	NbS00049227g0007	NbS00004734g0015	NbS00033508g0001	NbS00003381g0016	NbS00060733g0002	NbS00059950g0003	NbS00038958g0004	NbS00032632g0002	NbC25618318g0002	NbS00004814g0007	NbS00009494g0005	NbS00058524g0001	NbS00017718g0022	NbS00042866g0006	NbS00017162g0005	NbS00052225g0001	NbC26279584g0006	NbS00057465g0009	NbS00005186g0021	NbS00029762g0001	NbS00009444g0020	NbS00013032g0005	NbS00015078g0029	NbS00027733g0004	NbS00045507g0001	NbS00036841g0006	NbS00045046g0008	NbS00017930g0007	NbS00022371g0001	NbS00006590g0007	NbS00019378g0003	NbS00017597g0027	NbS00002079g0007	NbS00002332g0006	NbS00002332g0001	NbS00060669g0006	NbS00022465g0010	NbS00022465g0003	NbS00022465g0004	NbS00004370g0032	NbS00002956g0004	NbS00004114g0001	NbS00001153g0008	NbC24070589g0002	NbS00027943g0001	NbS00003049g0012	NbS00010992g0008	NbS00010992g0006	NbS00009719g0001	NbS00002863g0003	NbS00002863g0004	NbS00002863g0005	NbS00004491g0009	NbS00004743g0013	NbS00007567g0017	NbS00012746g0012	NbS00001567g0018	NbS00008833g0001	NbS00043118g0004	NbS00009062g0015	NbS00020554g0001	NbS00036798g0001	NbS00004456g0017	NbS00051390g0001	NbS00025808g0010	NbS00004782g0020	NbS00025796g0009	NbS00025848g0007	NbS00004415g0023	NbS00057015g0002	NbS00015796g0010	NbS00015796g0013	NbS00012877g0003	NbS00051930g0013	NbS00004666g0004	NbS00021217g0007	NbS00037775g0015	NbS00019475g0006	NbS00016411g0024	NbS00016411g0018	NbS00045051g0009	NbS00020312g0001	NbS00000528g0004	NbS00021964g0007	NbS00057294g0003	NbS00042635g0003	NbS00058999g0002	NbS00037282g0003	NbS00048421g0006	NbS00033575g0004	NbS00029191g0003	NbS00016924g0009	NbS00035762g0008	NbS00024466g0012	NbS00024315g0011	NbS00030703g0003	NbS00000548g0008	NbS00013415g0011	NbS00013415g0012	NbS00010808g0003	NbS00033218g0005	NbS00017351g0007	NbS00016998g0007	NbS00056816g0006	NbS00004325g0012	NbS00013303g0005	NbS00024537g0008	NbS00011118g0002	NbS00011118g0007	NbS00004302g0005	NbS00061135g0003	NbS00038858g0006	NbS00016038g0002	NbS00027257g0006	NbS00012780g0001	NbS00012780g0013	NbS00039239g0016	NbS00027353g0020	NbS00058467g0003	NbS00005705g0004	NbS00019482g0003	NbS00013007g0004	NbS00027802g0007	NbS00012684g0001	NbS00003555g0011	NbS00021892g0016	NbS00011359g0017	NbS00019527g0002	NbS00019527g0001	NbS00016971g0005	NbS00009154g0017	NbS00003427g0011	NbS00008028g0025	NbS00006058g0011	NbS00006058g0010	NbS00000511g0002	NbS00004676g0010	NbS00004676g0009	NbS00017176g0013	NbS00009005g0002	NbS00018371g0001	NbS00018264g0008	NbS00031028g0013	NbS00002579g0015	NbS00058995g0006	NbS00021696g0014	NbS00021696g0013	NbS00003194g0003	NbS00029361g0005	NbS00023680g0008	NbS00000729g0017	NbS00033541g0012	NbS00024307g0009	NbS00050957g0006	NbS00011634g0001	NbS00011866g0005	NbS00027889g0007	NbS00042298g0004	NbS00008671g0006	NbS00008374g0012	NbS00026936g0004	NbS00004401g0004	NbS00012709g0007	NbS00014032g0003	NbS00016225g0011	NbS00015928g0026	NbS00008476g0004	NbS00016767g0002	NbS00028672g0008	NbS00028672g0009	NbS00003184g0005	NbS00026726g0021	NbS00005280g0022	NbS00056647g0007	NbS00022151g0011	NbS00000392g0007	NbS00011663g0004	NbS00014452g0004	NbS00031141g0005	NbS00012886g0004	NbS00001486g0002	NbS00004726g0010	NbS00006820g0025	NbS00021368g0009	NbS00061291g0006	NbS00038745g0005	NbS00039529g0003	NbS00023464g0004	NbS00019676g0003	NbS00015823g0006	NbS00013833g0001	NbS00045547g0003	NbS00014306g0004	NbS00055856g0001	NbS00007263g0007	NbS00007263g0010	NbS00017895g0003	NbS00021883g0004	NbS00026728g0009	NbS00045685g0009	NbS00010683g0013	NbS00003619g0011	NbS00003619g0009	NbS00014019g0029	NbS00028460g0008	NbS00031673g0001	NbS00019459g0011	NbS00013357g0008	NbS00033334g0007	NbS00033334g0006	NbS00007363g0009	NbS00026591g0004	NbS00007690g0002	NbS00007690g0001	NbS00017673g0011	NbS00040301g0009	NbS00036265g0005	NbS00026717g0017	NbS00025677g0020	NbS00044905g0001	NbS00017349g0024	NbS00020019g0005	NbS00001056g0038	NbS00045324g0005	NbS00023384g0002	NbS00030450g0004	NbS00030450g0010	NbS00028917g0011	NbS00032471g0002	NbS00029608g0002	NbS00000941g0010	NbS00026922g0012	NbS00017132g0011	NbS00009997g0001	NbS00001988g0019	NbS00025207g0008	NbS00012914g0017	NbS00013715g0012	NbS00026537g0001	NbS00048914g0001	NbS00015179g0004	NbS00010382g0019	NbS00059271g0005	NbS00005129g0019	NbS00005861g0001	NbS00056986g0008	NbS00019684g0014	NbS00000131g0001	NbS00022419g0004	NbS00024523g0003	NbS00004914g0008	NbS00004914g0001	NbS00048017g0004	NbS00031962g0014	NbS00053750g0001	NbS00044673g0006	NbS00028217g0001	NbS00020064g0003	NbS00037522g0005	NbS00048456g0007	NbS00032903g0014	NbS00012781g0001	NbS00004219g0034	NbS00029684g0006	NbS00035925g0004	NbS00033643g0004	NbS00013381g0006	NbS00038923g0010	NbS00018379g0001	NbS00004110g0020	NbS00025899g0004	NbS00056232g0004	NbS00010672g0009	NbS00048261g0010	NbS00021336g0021	NbS00018685g0019	NbS00006070g0010	NbS00006070g0008	NbS00002839g0011	NbS00016535g0004	NbS00004361g0010	NbS00044490g0003	NbS00016997g0006	NbS00056245g0007	NbS00001357g0002	NbS00015150g0022	NbS00013850g0003	NbS00009161g0005	NbS00017296g0019	NbS00017296g0020	NbS00059593g0006	NbS00059593g0005	NbS00003467g0027	NbS00003467g0026	NbS00009984g0009	NbS00003482g0003	NbS00003482g0020	NbS00008651g0006	NbS00017800g0009	NbS00004968g0008	NbS00031815g0011	NbS00045530g0007	NbS00051104g0003	NbS00022314g0007	NbS00018973g0006	NbS00017812g0005	NbS00016348g0004	NbS00016421g0014	NbS00061373g0010	NbS00059003g0001	NbS00024799g0001	NbS00001595g0010	NbS00001237g0002	NbS00058683g0002	NbS00009070g0012	NbS00022406g0003	NbS00039419g0006	NbS00002044g0008	NbS00044174g0006	NbS00036252g0028	NbS00005923g0001	NbS00002859g0014	NbS00020488g0021	NbS00003965g0005	NbS00057303g0004	NbS00059792g0002	NbS00003968g0014	NbS00003968g0015	NbS00043745g0001	NbS00060254g0001	NbC25811941g0003	NbS00028687g0012	NbS00012887g0002	NbS00012887g0001	NbS00047104g0002	NbS00056058g0005	NbS00026426g0004	NbS00026280g0010	NbS00018594g0009	NbS00004065g0005	NbS00011972g0001	NbS00016475g0001	NbS00046138g0004	NbS00026127g0001	NbS00002367g0016	NbS00000052g0009	NbS00031457g0011	NbS00003459g0006	NbS00027817g0005	NbS00005718g0006	NbS00059466g0005	NbS00005525g0007	NbS00049236g0001	NbS00029028g0011	NbS00021873g0006	NbS00002083g0008	NbS00007016g0018	NbS00001496g0009	NbS00054942g0003	NbS00022745g0022	NbS00027121g0005	NbS00012839g0011	NbS00006900g0014	NbS00034396g0007	NbS00034386g0007	NbS00018760g0004	NbS00039818g0008	NbS00001423g0005	NbC25818722g0001	NbS00024299g0004	NbS00031592g0005	NbC25605535g0003	NbS00026224g0012	NbS00017307g0006	NbS00022138g0007	NbS00044217g0020	NbS00049484g0008	NbS00021168g0012	NbS00001459g0002	NbS00025709g0010	NbS00016935g0002	NbS00015511g0009	NbS00015511g0010	NbS00002092g0004	NbS00000565g0019	NbS00037349g0002	NbS00060534g0011	NbS00001679g0002	NbS00012511g0011	NbS00046865g0008	NbS00007389g0014	NbS00056943g0002	NbS00009286g0002	NbS00011637g0008	NbS00017231g0010	NbS00031941g0023	NbS00001936g0008	NbS00000710g0004	NbS00014088g0002	NbS00040726g0004	NbS00018319g0023	NbS00053700g0001	NbS00000675g0021	NbS00060348g0006	NbS00060348g0003	NbS00025222g0003	NbS00011727g0006	NbS00013605g0003	NbS00016714g0004	NbS00016714g0012	NbS00013943g0003	NbS00016864g0012	NbS00036257g0013	NbS00057385g0005	NbS00008346g0003	NbS00059917g0008	NbS00031036g0014	NbS00056952g0006	NbS00030802g0003	NbS00013847g0007	NbS00002060g0018	NbS00013004g0003	NbS00035268g0003	NbS00011636g0017	NbS00004700g0013	NbS00014477g0033	NbS00008931g0006	NbS00002317g0008	NbS00011926g0006	NbS00024279g0005	NbS00029758g0001	NbS00026709g0002	NbS00004368g0013	NbS00027632g0007	NbS00006248g0003	NbS00008544g0003	NbS00020204g0009	NbC25628467g0002	NbS00040769g0006	NbS00017553g0005	NbS00018693g0008	NbC26067292g0002	NbS00031482g0007	NbS00017824g0006	NbS00007668g0012	NbS00027898g0002	NbC26074276g0004	NbS00007831g0002	NbS00030050g0004	NbS00007956g0001	NbS00021906g0002	NbS00037224g0005	NbS00012383g0003	NbS00011811g0003	NbS00016699g0019	NbS00042283g0001	NbS00043825g0002	NbS00030175g0007	NbS00021088g0008	NbS00006306g0012	NbS00001067g0004	NbS00022426g0005	NbS00004562g0019	NbS00022016g0007	NbS00022016g0006	NbS00024518g0006	NbS00000841g0015	NbS00008410g0006	NbS00022183g0013	NbS00054958g0002	NbS00042806g0011	NbS00001181g0016	NbS00014036g0011	NbS00049578g0001	NbS00026238g0016	NbS00014042g0010	NbS00019521g0020	NbS00000726g0009	NbS00000631g0009	NbS00009111g0018	NbS00050535g0003	NbS00018842g0003	NbS00049407g0015	NbS00052064g0008	NbS00022599g0016	NbS00023255g0005	NbS00016929g0015	NbS00000538g0012	NbS00024249g0016	NbS00011977g0003	NbS00012422g0011	NbS00041103g0004	NbS00009362g0015	NbS00005938g0003	NbS00025183g0015	NbS00003118g0013	NbS00054920g0001	NbS00041681g0005	NbS00014372g0008	NbS00014372g0010	NbS00030349g0011	NbS00010321g0002	NbC25800495g0002	NbS00008503g0001	NbS00010512g0001	NbC24220695g0001	NbS00035323g0001	NbC26279043g0001	NbS00004519g0001	NbC23979561g0001	NbS00019080g0001	NbC25812549g0001	NbS00009897g0001	NbS00014406g0002	NbS00016411g0007	NbC25780377g0001	NbC24075527g0001	NbS00016163g0003	NbS00014452g0001	NbS00017931g0001	NbC24203037g0001	NbS00000596g0001	NbS00044905g0002	NbS00030450g0005	NbC23268017g0001	NbS00008905g0001	NbC24295431g0001	NbS00012757g0001	NbS00054802g0001	NbC24235527g0001	NbC24485716g0001	NbS00020228g0002	NbS00047860g0001	NbS00013516g0002	NbS00002864g0001	NbS00058224g0001	NbC25868771g0001	NbS00000825g0007	NbS00011337g0002	NbS00003281g0005	NbS00036261g0005	NbS00016727g0008	NbS00013032g0003	NbC24188770g0002	NbS00008930g0009	NbS00043147g0009	NbS00015723g0003	NbS00001364g0006	NbC25519724g0001	NbS00057443g0001	NbS00026116g0012	NbS00032281g0005	NbS00014887g0009	NbC26308818g0001	NbS00014136g0003	NbS00000272g0004	NbS00000272g0005	NbC23400006g0001	NbC23794879g0001	NbS00060223g0003	NbS00000596g0002	NbC24088802g0001	NbS00014749g0001	NbS00007138g0009	NbS00017213g0017	NbS00046837g0002	NbS00023769g0001	NbC24292479g0001	NbS00043092g0002	NbS00011870g0003	NbS00011338g0011	NbC25954870g0001	NbS00056894g0015	NbS00032727g0004	NbS00004007g0002	NbC23710160g0001	NbS00006413g0002	NbC26247160g0004	NbC24273508g0002
[truncated: 526,183 more chars]
