# Supplementary material for: An atypical NLR protein modulates the NRC immune receptor network in Nicotiana benthamiana
Source: PLoS Genet. 2023 Jan 19;19(1):e1010500. doi: 10.1371/journal.pgen.1010500 (PMC9851556; doi:10.1371/journal.pgen.1010500)
Supplement: S13 File — (XLSX) [file pgen.1010500.s028.xlsx]

## Sheet: A (Fig 1B)
Replicate	Condition	Leaf size (cm)		TukeyHSD	Signif. codes: 0 ‘***’ 0.001 ‘**’ 0.01 ‘*’ 0.05 ‘.’ 0.1 ‘ ’ 1
Rep1	a. TRV: EV	10.5			diff	lwr	upr	p adj
Rep1	a. TRV: EV	9.5		b-a	0.0277778	-0.82629	0.881846	0.999999
Rep1	a. TRV: EV	8.2		c-a	-0.138889	-0.992957	0.715179	0.996999
Rep1	a. TRV: EV	8.2		d-a	-0.427778	-1.28185	0.42629	0.693443
Rep1	a. TRV: EV	10		e-a	-7.21111	-8.06518	-6.35704	1.29896e-14
Rep1	a. TRV: EV	9		f-a	-0.694444	-1.54851	0.159624	0.179762
Rep1	b. TRV: NRC2	9		c-b	-0.166667	-1.02073	0.687401	0.992937
Rep1	b. TRV: NRC2	9.5		d-b	-0.455556	-1.30962	0.398512	0.633427
Rep1	b. TRV: NRC2	10		e-b	-7.23889	-8.09296	-6.38482	1.29896e-14
Rep1	b. TRV: NRC2	9.2		f-b	-0.722222	-1.57629	0.131846	0.147256
Rep1	b. TRV: NRC2	8		d-c	-0.288889	-1.14296	0.565179	0.922533
Rep1	b. TRV: NRC2	10		e-c	-7.07222	-7.92629	-6.21815	1.29896e-14
Rep1	c. TRV: NRC3	8		f-c	-0.555556	-1.40962	0.298512	0.414582
Rep1	c. TRV: NRC3	9		e-d	-6.78333	-7.6374	-5.92927	1.29896e-14
Rep1	c. TRV: NRC3	9.2		f-d	-0.266667	-1.12073	0.587401	0.943924
Rep1	c. TRV: NRC3	9		f-e	6.51667	5.6626	7.37073	1.29896e-14
Rep1	c. TRV: NRC3	8.2
Rep1	c. TRV: NRC3	10
Rep1	d. TRV: NRC4	9.1
Rep1	d. TRV: NRC4	10.5
Rep1	d. TRV: NRC4	9.5
Rep1	d. TRV: NRC4	11.8
Rep1	d. TRV: NRC4	10
Rep1	d. TRV: NRC4	9.5
Rep1	e. TRV: NRCX	2.3
Rep1	e. TRV: NRCX	2.2
Rep1	e. TRV: NRCX	2
Rep1	e. TRV: NRCX	1.5
Rep1	e. TRV: NRCX	2
Rep1	e. TRV: NRCX	1.2
Rep1	f. TRV: NbPrf	8
Rep1	f. TRV: NbPrf	9
Rep1	f. TRV: NbPrf	8.5
Rep1	f. TRV: NbPrf	10.3
Rep1	f. TRV: NbPrf	8
Rep1	f. TRV: NbPrf	11.3
Rep2	a. TRV: EV	8.1
Rep2	a. TRV: EV	9.2
Rep2	a. TRV: EV	9.2
Rep2	a. TRV: EV	9.8
Rep2	a. TRV: EV	8.3
Rep2	a. TRV: EV	9.2
Rep2	b. TRV: NRC2	8.3
Rep2	b. TRV: NRC2	9.2
Rep2	b. TRV: NRC2	8
Rep2	b. TRV: NRC2	8.7
Rep2	b. TRV: NRC2	9.4
Rep2	b. TRV: NRC2	8.5
Rep2	c. TRV: NRC3	8.2
Rep2	c. TRV: NRC3	9.8
Rep2	c. TRV: NRC3	8
Rep2	c. TRV: NRC3	9
Rep2	c. TRV: NRC3	8.8
Rep2	c. TRV: NRC3	8.5
Rep2	d. TRV: NRC4	9
Rep2	d. TRV: NRC4	8.2
Rep2	d. TRV: NRC4	8
Rep2	d. TRV: NRC4	8
Rep2	d. TRV: NRC4	7.5
Rep2	d. TRV: NRC4	8
Rep2	e. TRV: NRCX	2.6
Rep2	e. TRV: NRCX	2.5
Rep2	e. TRV: NRCX	2.3
Rep2	e. TRV: NRCX	2
Rep2	e. TRV: NRCX	3
Rep2	e. TRV: NRCX	2.5
Rep2	f. TRV: NbPrf	8.3
Rep2	f. TRV: NbPrf	8
Rep2	f. TRV: NbPrf	8
Rep2	f. TRV: NbPrf	8
Rep2	f. TRV: NbPrf	8.7
Rep2	f. TRV: NbPrf	8.2
Rep3	a. TRV: EV	8.2
Rep3	a. TRV: EV	10
Rep3	a. TRV: EV	9.3
Rep3	a. TRV: EV	10.5
Rep3	a. TRV: EV	9.3
Rep3	a. TRV: EV	10.3
Rep3	b. TRV: NRC2	9.5
Rep3	b. TRV: NRC2	9
Rep3	b. TRV: NRC2	10.5
Rep3	b. TRV: NRC2	9.5
Rep3	b. TRV: NRC2	10.5
Rep3	b. TRV: NRC2	10.5
Rep3	c. TRV: NRC3	8.5
Rep3	c. TRV: NRC3	9
Rep3	c. TRV: NRC3	10.6
Rep3	c. TRV: NRC3	11
Rep3	c. TRV: NRC3	9.5
Rep3	c. TRV: NRC3	10
Rep3	d. TRV: NRC4	7
Rep3	d. TRV: NRC4	8
Rep3	d. TRV: NRC4	8
Rep3	d. TRV: NRC4	9.5
Rep3	d. TRV: NRC4	9.5
Rep3	d. TRV: NRC4	8
Rep3	e. TRV: NRCX	1.5
Rep3	e. TRV: NRCX	2
Rep3	e. TRV: NRCX	2
Rep3	e. TRV: NRCX	1.7
Rep3	e. TRV: NRCX	2
Rep3	e. TRV: NRCX	1.7
Rep3	f. TRV: NbPrf	8
Rep3	f. TRV: NbPrf	7
Rep3	f. TRV: NbPrf	8
Rep3	f. TRV: NbPrf	9
Rep3	f. TRV: NbPrf	9
Rep3	f. TRV: NbPrf	9

## Sheet: B (Fig 4D)
Replicate	Condition	HR index		TukeyHSD	Signif. codes: 0 ‘***’ 0.001 ‘**’ 0.01 ‘*’ 0.05 ‘.’ 0.1 ‘ ’ 1
Rep1	a. NRC4WT	0			diff	lwr	upr	p adj
Rep1	a. NRC4WT	0		b-a	6.61111	6.01258	7.20964	2.08348e-10
Rep1	a. NRC4WT	0		c-a	7.42616e-15	-0.598533	0.598533	1
Rep1	a. NRC4WT	0		d-a	6.5	5.90147	7.09853	2.08348e-10
Rep1	a. NRC4WT	0		e-a	6.5	5.90147	7.09853	2.08348e-10
Rep1	a. NRC4WT	0		c-b	-6.61111	-7.20964	-6.01258	2.08348e-10
Rep1	b. NRC4DV	7		d-b	-0.111111	-0.709644	0.487422	0.985395
Rep1	b. NRC4DV	7		e-b	-0.111111	-0.709644	0.487422	0.985395
Rep1	b. NRC4DV	6		d-c	6.5	5.90147	7.09853	2.08348e-10
Rep1	b. NRC4DV	7		e-c	6.5	5.90147	7.09853	2.08348e-10
Rep1	b. NRC4DV	7		e-d	-2.66453e-15	-0.598533	0.598533	1
Rep1	b. NRC4DV	7
Rep1	c. MADA-NRCX-NRC4DV	0
Rep1	c. MADA-NRCX-NRC4DV	0
Rep1	c. MADA-NRCX-NRC4DV	0
Rep1	c. MADA-NRCX-NRC4DV	0
Rep1	c. MADA-NRCX-NRC4DV	0
Rep1	c. MADA-NRCX-NRC4DV	0
Rep1	d. MADA-NRC2-NRC4DV	7
Rep1	d. MADA-NRC2-NRC4DV	7
Rep1	d. MADA-NRC2-NRC4DV	6
Rep1	d. MADA-NRC2-NRC4DV	6
Rep1	d. MADA-NRC2-NRC4DV	7
Rep1	d. MADA-NRC2-NRC4DV	7
Rep1	e. MADA-ZAR1-NRC4DV	7
Rep1	e. MADA-ZAR1-NRC4DV	7
Rep1	e. MADA-ZAR1-NRC4DV	6
Rep1	e. MADA-ZAR1-NRC4DV	7
Rep1	e. MADA-ZAR1-NRC4DV	7
Rep1	e. MADA-ZAR1-NRC4DV	7
Rep2	a. NRC4WT	0
Rep2	a. NRC4WT	0
Rep2	a. NRC4WT	0
Rep2	a. NRC4WT	0
Rep2	a. NRC4WT	0
Rep2	a. NRC4WT	0
Rep2	b. NRC4DV	6
Rep2	b. NRC4DV	5
Rep2	b. NRC4DV	6
Rep2	b. NRC4DV	6
Rep2	b. NRC4DV	6
Rep2	b. NRC4DV	7
Rep2	c. MADA-NRCX-NRC4DV	0
Rep2	c. MADA-NRCX-NRC4DV	0
Rep2	c. MADA-NRCX-NRC4DV	0
Rep2	c. MADA-NRCX-NRC4DV	0
Rep2	c. MADA-NRCX-NRC4DV	0
Rep2	c. MADA-NRCX-NRC4DV	0
Rep2	d. MADA-NRC2-NRC4DV	3
Rep2	d. MADA-NRC2-NRC4DV	6
Rep2	d. MADA-NRC2-NRC4DV	6
Rep2	d. MADA-NRC2-NRC4DV	6
Rep2	d. MADA-NRC2-NRC4DV	7
Rep2	d. MADA-NRC2-NRC4DV	7
Rep2	e. MADA-ZAR1-NRC4DV	4
Rep2	e. MADA-ZAR1-NRC4DV	5
Rep2	e. MADA-ZAR1-NRC4DV	6
Rep2	e. MADA-ZAR1-NRC4DV	6
Rep2	e. MADA-ZAR1-NRC4DV	6
Rep2	e. MADA-ZAR1-NRC4DV	7
Rep3	a. NRC4WT	0
Rep3	a. NRC4WT	0
Rep3	a. NRC4WT	0
Rep3	a. NRC4WT	0
Rep3	a. NRC4WT	0
Rep3	a. NRC4WT	0
Rep3	b. NRC4DV	7
Rep3	b. NRC4DV	7
Rep3	b. NRC4DV	7
Rep3	b. NRC4DV	7
Rep3	b. NRC4DV	7
Rep3	b. NRC4DV	7
Rep3	c. MADA-NRCX-NRC4DV	0
Rep3	c. MADA-NRCX-NRC4DV	0
Rep3	c. MADA-NRCX-NRC4DV	0
Rep3	c. MADA-NRCX-NRC4DV	0
Rep3	c. MADA-NRCX-NRC4DV	0
Rep3	c. MADA-NRCX-NRC4DV	0
Rep3	d. MADA-NRC2-NRC4DV	7
Rep3	d. MADA-NRC2-NRC4DV	7
Rep3	d. MADA-NRC2-NRC4DV	7
Rep3	d. MADA-NRC2-NRC4DV	7
Rep3	d. MADA-NRC2-NRC4DV	7
Rep3	d. MADA-NRC2-NRC4DV	7
Rep3	e. MADA-ZAR1-NRC4DV	7
Rep3	e. MADA-ZAR1-NRC4DV	7
Rep3	e. MADA-ZAR1-NRC4DV	7
Rep3	e. MADA-ZAR1-NRC4DV	7
Rep3	e. MADA-ZAR1-NRC4DV	7
Rep3	e. MADA-ZAR1-NRC4DV	7

## Sheet: C (Fig 5C)
Replicate	Condition	Leaf size (cm)		TukeyHSD	Signif. codes: 0 ‘***’ 0.001 ‘**’ 0.01 ‘*’ 0.05 ‘.’ 0.1 ‘ ’ 1
Rep1	a. TRV: GUS in WT	8			diff	lwr	upr	p adj
Rep1	a. TRV: GUS in WT	8		b-a	-6.36818	-7.01705	-5.71932	7.23865e-14
Rep1	a. TRV: GUS in WT	7.9		c-a	-4.66364	-5.3125	-4.01477	7.23865e-14
Rep1	a. TRV: GUS in WT	7.4		d-a	-4.69545	-5.34432	-4.04659	7.23865e-14
Rep1	a. TRV: GUS in WT	7		e-a	-5.77727	-6.42614	-5.12841	7.23865e-14
Rep1	b. TRV: NRCX in WT	1.5		f-a	-6.10909	-6.75796	-5.46023	7.23865e-14
Rep1	b. TRV: NRCX in WT	1.4		g-a	-4.55455	-5.21943	-3.88966	7.23865e-14
Rep1	b. TRV: NRCX in WT	1.4		h-a	-4.54091	-5.18977	-3.89204	7.23865e-14
Rep1	b. TRV: NRCX in WT	1		c-b	1.70455	1.05568	2.35341	4.03755e-12
Rep1	b. TRV: NRCX in WT	1		d-b	1.67273	1.02386	2.32159	9.54126e-12
Rep1	d. TRV: NRCX in 2/3KO_3.3.3.1	3.6		e-b	0.590909	-0.0579559	1.23977	0.103087
Rep1	d. TRV: NRCX in 2/3KO_3.3.3.1	3.5		f-b	0.259091	-0.389774	0.907956	0.923174
Rep1	d. TRV: NRCX in 2/3KO_3.3.3.1	3.4		g-b	1.81364	1.14875	2.47853	7.72715e-13
Rep1	d. TRV: NRCX in 2/3KO_3.3.3.1	2.5		h-b	1.82727	1.17841	2.47614	2.71894e-13
Rep1	d. TRV: NRCX in 2/3KO_3.3.3.1	2.9		d-c	-0.0318182	-0.680683	0.617047	1
Rep1	c. TRV: NRCX in 2/3KO_209.1.3.1.1	3.6		e-c	-1.11364	-1.7625	-0.464771	1.15224e-05
Rep1	c. TRV: NRCX in 2/3KO_209.1.3.1.1	4		f-c	-1.44545	-2.09432	-0.796589	4.07093e-09
Rep1	c. TRV: NRCX in 2/3KO_209.1.3.1.1	3.3		g-c	0.109091	-0.555798	0.77398	0.999632
Rep1	c. TRV: NRCX in 2/3KO_209.1.3.1.1	2.5		h-c	0.122727	-0.526138	0.771592	0.999063
Rep1	c. TRV: NRCX in 2/3KO_209.1.3.1.1	2.4		e-d	-1.08182	-1.73068	-0.432953	2.29861e-05
Rep1	e. TRV: NRCX in 4KO_185.1.2.1	2.5		f-d	-1.41364	-2.0625	-0.764771	9.18905e-09
Rep1	e. TRV: NRCX in 4KO_185.1.2.1	2		g-d	0.140909	-0.52398	0.805798	0.99805
Rep1	e. TRV: NRCX in 4KO_185.1.2.1	2		h-d	0.154545	-0.49432	0.803411	0.99593
Rep1	e. TRV: NRCX in 4KO_185.1.2.1	2.1		f-e	-0.331818	-0.980683	0.317047	0.767477
Rep1	e. TRV: NRCX in 4KO_185.1.2.1	2.5		g-e	1.22273	0.557838	1.88762	1.92703e-06
Rep1	f. TRV: NRCX in 4KO_185.9.1.3	1.7		h-e	1.23636	0.587499	1.88523	7.0755e-07
Rep1	f. TRV: NRCX in 4KO_185.9.1.3	1.3		g-f	1.55455	0.889657	2.21943	6.29356e-10
Rep1	f. TRV: NRCX in 4KO_185.9.1.3	1.4		h-f	1.56818	0.919317	2.21705	1.61739e-10
Rep1	f. TRV: NRCX in 4KO_185.9.1.3	1.7		h-g	0.0136364	-0.651252	0.678525	1
Rep1	f. TRV: NRCX in 4KO_185.9.1.3	1.9
Rep1	g. TRV: NRCX in 2/3/4KO_210.4.3.1	3.1
Rep1	g. TRV: NRCX in 2/3/4KO_210.4.3.1	3.5
Rep1	g. TRV: NRCX in 2/3/4KO_210.4.3.1	3.2
Rep1	g. TRV: NRCX in 2/3/4KO_210.4.3.1	2.8
Rep1	g. TRV: NRCX in 2/3/4KO_210.4.3.1	2.8
Rep1	h. TRV: NRCX in 2/3/4KO_210.5.5.1	3.3
Rep1	h. TRV: NRCX in 2/3/4KO_210.5.5.1	2.8
Rep1	h. TRV: NRCX in 2/3/4KO_210.5.5.1	3.1
Rep1	h. TRV: NRCX in 2/3/4KO_210.5.5.1	3
Rep1	h. TRV: NRCX in 2/3/4KO_210.5.5.1	2
Rep1	a. TRV: GUS in WT	6.8
Rep1	a. TRV: GUS in WT	8.4
Rep1	a. TRV: GUS in WT	9.5
Rep1	b. TRV: NRCX in WT	1.8
Rep1	b. TRV: NRCX in WT	1.5
Rep1	b. TRV: NRCX in WT	1.8
Rep1	d. TRV: NRCX in 2/3KO_3.3.3.1	2.5
Rep1	d. TRV: NRCX in 2/3KO_3.3.3.1	3.5
Rep1	d. TRV: NRCX in 2/3KO_3.3.3.1	3.4
Rep1	c. TRV: NRCX in 2/3KO_209.1.3.1.1	2.4
Rep1	c. TRV: NRCX in 2/3KO_209.1.3.1.1	2.9
Rep1	c. TRV: NRCX in 2/3KO_209.1.3.1.1	3
Rep1	e. TRV: NRCX in 4KO_185.1.2.1	1.8
Rep1	e. TRV: NRCX in 4KO_185.1.2.1	1.4
Rep1	e. TRV: NRCX in 4KO_185.1.2.1	2.2
Rep1	f. TRV: NRCX in 4KO_185.9.1.3	1.4
Rep1	f. TRV: NRCX in 4KO_185.9.1.3	2
Rep1	f. TRV: NRCX in 4KO_185.9.1.3	1.8
Rep1	g. TRV: NRCX in 2/3/4KO_210.4.3.1	3.5
Rep1	g. TRV: NRCX in 2/3/4KO_210.4.3.1	3.7
Rep1	g. TRV: NRCX in 2/3/4KO_210.4.3.1	2.2
Rep1	h. TRV: NRCX in 2/3/4KO_210.5.5.1	3.5
Rep1	h. TRV: NRCX in 2/3/4KO_210.5.5.1	4
Rep1	h. TRV: NRCX in 2/3/4KO_210.5.5.1	3
Rep2	a. TRV: GUS in WT	6.4
Rep2	a. TRV: GUS in WT	5.4
Rep2	a. TRV: GUS in WT	7.5
Rep2	a. TRV: GUS in WT	7.3
Rep2	a. TRV: GUS in WT	5.2
Rep2	b. TRV: NRCX in WT	1.4
Rep2	b. TRV: NRCX in WT	1.7
Rep2	b. TRV: NRCX in WT	1.4
Rep2	b. TRV: NRCX in WT	1.2
Rep2	b. TRV: NRCX in WT	1.2
Rep2	d. TRV: NRCX in 2/3KO_3.3.3.1	3.2
Rep2	d. TRV: NRCX in 2/3KO_3.3.3.1	3
Rep2	d. TRV: NRCX in 2/3KO_3.3.3.1	3.8
Rep2	d. TRV: NRCX in 2/3KO_3.3.3.1	3.7
Rep2	d. TRV: NRCX in 2/3KO_3.3.3.1	2.6
Rep2	c. TRV: NRCX in 2/3KO_209.1.3.1.1	3.7
Rep2	c. TRV: NRCX in 2/3KO_209.1.3.1.1	3.5
Rep2	c. TRV: NRCX in 2/3KO_209.1.3.1.1	3
Rep2	c. TRV: NRCX in 2/3KO_209.1.3.1.1	2.7
Rep2	c. TRV: NRCX in 2/3KO_209.1.3.1.1	2.5
Rep2	e. TRV: NRCX in 4KO_185.1.2.1	2
Rep2	e. TRV: NRCX in 4KO_185.1.2.1	2.5
Rep2	e. TRV: NRCX in 4KO_185.1.2.1	2.2
Rep2	e. TRV: NRCX in 4KO_185.1.2.1	2.2
Rep2	e. TRV: NRCX in 4KO_185.1.2.1	1.6
Rep2	f. TRV: NRCX in 4KO_185.9.1.3	1.8
Rep2	f. TRV: NRCX in 4KO_185.9.1.3	2
Rep2	f. TRV: NRCX in 4KO_185.9.1.3	1.6
Rep2	f. TRV: NRCX in 4KO_185.9.1.3	2
Rep2	f. TRV: NRCX in 4KO_185.9.1.3	1.2
Rep2	g. TRV: NRCX in 2/3/4KO_210.4.3.1	3.8
Rep2	g. TRV: NRCX in 2/3/4KO_210.4.3.1	3.2
Rep2	g. TRV: NRCX in 2/3/4KO_210.4.3.1	3.7
Rep2	g. TRV: NRCX in 2/3/4KO_210.4.3.1	2.3
Rep2	g. TRV: NRCX in 2/3/4KO_210.4.3.1	3.3
Rep2	h. TRV: NRCX in 2/3/4KO_210.5.5.1	4.8
Rep2	h. TRV: NRCX in 2/3/4KO_210.5.5.1	3.2
Rep2	h. TRV: NRCX in 2/3/4KO_210.5.5.1	3.2
Rep2	h. TRV: NRCX in 2/3/4KO_210.5.5.1	2.2
Rep2	h. TRV: NRCX in 2/3/4KO_210.5.5.1	2.9
Rep3	a. TRV: GUS in WT	10.2
Rep3	a. TRV: GUS in WT	8.7
Rep3	a. TRV: GUS in WT	9.5
Rep3	a. TRV: GUS in WT	9
Rep3	b. TRV: NRCX in WT	2.6
Rep3	b. TRV: NRCX in WT	2.4
Rep3	b. TRV: NRCX in WT	2
Rep3	b. TRV: NRCX in WT	1.8
Rep3	d. TRV: NRCX in 2/3KO_3.3.3.1	3.3
Rep3	d. TRV: NRCX in 2/3KO_3.3.3.1	3.7
Rep3	d. TRV: NRCX in 2/3KO_3.3.3.1	2.8
Rep3	d. TRV: NRCX in 2/3KO_3.3.3.1	2.8
Rep3	c. TRV: NRCX in 2/3KO_209.1.3.1.1	4.4
Rep3	c. TRV: NRCX in 2/3KO_209.1.3.1.1	4.4
Rep3	c. TRV: NRCX in 2/3KO_209.1.3.1.1	4
Rep3	c. TRV: NRCX in 2/3KO_209.1.3.1.1	3.7
Rep3	e. TRV: NRCX in 4KO_185.1.2.1	3
Rep3	e. TRV: NRCX in 4KO_185.1.2.1	2.8
Rep3	e. TRV: NRCX in 4KO_185.1.2.1	2
Rep3	e. TRV: NRCX in 4KO_185.1.2.1	2.5
Rep3	f. TRV: NRCX in 4KO_185.9.1.3	2.2
Rep3	f. TRV: NRCX in 4KO_185.9.1.3	2.4
Rep3	f. TRV: NRCX in 4KO_185.9.1.3	2
Rep3	f. TRV: NRCX in 4KO_185.9.1.3	2.2
Rep3	g. TRV: NRCX in 2/3/4KO_210.4.3.1	4.5
Rep3	g. TRV: NRCX in 2/3/4KO_210.4.3.1	5
Rep3	g. TRV: NRCX in 2/3/4KO_210.4.3.1	4
Rep3	g. TRV: NRCX in 2/3/4KO_210.4.3.1	4.2
Rep3	h. TRV: NRCX in 2/3/4KO_210.5.5.1	4.2
Rep3	h. TRV: NRCX in 2/3/4KO_210.5.5.1	3.8
Rep3	h. TRV: NRCX in 2/3/4KO_210.5.5.1	4.3
Rep3	h. TRV: NRCX in 2/3/4KO_210.5.5.1	4
Rep4	a. TRV: GUS in WT	8.5
Rep4	a. TRV: GUS in WT	7.5
Rep4	a. TRV: GUS in WT	8
Rep4	a. TRV: GUS in WT	8.3
Rep4	a. TRV: GUS in WT	10.5
Rep4	b. TRV: NRCX in WT	1.5
Rep4	b. TRV: NRCX in WT	1.6
Rep4	b. TRV: NRCX in WT	1.8
Rep4	b. TRV: NRCX in WT	1.5
Rep4	b. TRV: NRCX in WT	1.4
Rep4	d. TRV: NRCX in 2/3KO_3.3.3.1	3.5
Rep4	d. TRV: NRCX in 2/3KO_3.3.3.1	3.8
Rep4	d. TRV: NRCX in 2/3KO_3.3.3.1	4
Rep4	d. TRV: NRCX in 2/3KO_3.3.3.1	2.5
Rep4	d. TRV: NRCX in 2/3KO_3.3.3.1	3.7
Rep4	c. TRV: NRCX in 2/3KO_209.1.3.1.1	4
Rep4	c. TRV: NRCX in 2/3KO_209.1.3.1.1	3.7
Rep4	c. TRV: NRCX in 2/3KO_209.1.3.1.1	2.8
Rep4	c. TRV: NRCX in 2/3KO_209.1.3.1.1	3.2
Rep4	c. TRV: NRCX in 2/3KO_209.1.3.1.1	2.7
Rep4	e. TRV: NRCX in 4KO_185.1.2.1	2.7
Rep4	e. TRV: NRCX in 4KO_185.1.2.1	2
Rep4	e. TRV: NRCX in 4KO_185.1.2.1	1.8
Rep4	e. TRV: NRCX in 4KO_185.1.2.1	2.1
Rep4	e. TRV: NRCX in 4KO_185.1.2.1	2
Rep4	f. TRV: NRCX in 4KO_185.9.1.3	2.4
Rep4	f. TRV: NRCX in 4KO_185.9.1.3	2.5
Rep4	f. TRV: NRCX in 4KO_185.9.1.3	1.9
Rep4	f. TRV: NRCX in 4KO_185.9.1.3	1.5
Rep4	f. TRV: NRCX in 4KO_185.9.1.3	1.7
Rep4	g. TRV: NRCX in 2/3/4KO_210.4.3.1	4
Rep4	g. TRV: NRCX in 2/3/4KO_210.4.3.1	3
Rep4	g. TRV: NRCX in 2/3/4KO_210.4.3.1	2.2
Rep4	h. TRV: NRCX in 2/3/4KO_210.5.5.1	4
Rep4	h. TRV: NRCX in 2/3/4KO_210.5.5.1	3.5
Rep4	h. TRV: NRCX in 2/3/4KO_210.5.5.1	3.3
Rep4	h. TRV: NRCX in 2/3/4KO_210.5.5.1	4
Rep4	h. TRV: NRCX in 2/3/4KO_210.5.5.1	3

## Sheet: D (Fig 6B)
Replicate	Condition	HR index		t.test
Rep 1	a. hpRNA:GUS + Pto/SlPrf/AvrPtoB 5dpi	2		Pto/SlPrf/AvrPtoB
Rep 1	a. hpRNA:GUS + Pto/SlPrf/AvrPtoB 5dpi	2		data: a vs b
Rep 1	a. hpRNA:GUS + Pto/SlPrf/AvrPtoB 5dpi	2		t = -14.915, df = 36.459, p-value = 2.2e-16
Rep 1	a. hpRNA:GUS + Pto/SlPrf/AvrPtoB 5dpi	2		alternative hypothesis: true difference in means is not equal to 0
Rep 1	a. hpRNA:GUS + Pto/SlPrf/AvrPtoB 5dpi	1		95 percent confidence interval:
Rep 1	a. hpRNA:GUS + Pto/SlPrf/AvrPtoB 5dpi	1		-2.581630 -1.963825
Rep 1	b. hpRNA:NRCX + Pto/SlPrf/AvrPtoB 5dpi	4		sample estimates:
Rep 1	b. hpRNA:NRCX + Pto/SlPrf/AvrPtoB 5dpi	4		mean of x	mean of y
Rep 1	b. hpRNA:NRCX + Pto/SlPrf/AvrPtoB 5dpi	3		1.54546	3.81818
Rep 1	b. hpRNA:NRCX + Pto/SlPrf/AvrPtoB 5dpi	3
Rep 1	b. hpRNA:NRCX + Pto/SlPrf/AvrPtoB 5dpi	4		Gpa2/GpRBP1
Rep 1	b. hpRNA:NRCX + Pto/SlPrf/AvrPtoB 5dpi	4		data: c vs d
Rep 1	c. hpRNA:GUS + Gpa2/GpRBP1 5dpi	2		t = -10.917, df = 40.599, p-value = 1.193e-13
Rep 1	c. hpRNA:GUS + Gpa2/GpRBP1 5dpi	4		alternative hypothesis: true difference in means is not equal to 0
Rep 1	c. hpRNA:GUS + Gpa2/GpRBP1 5dpi	3		95 percent confidence interval:
Rep 1	c. hpRNA:GUS + Gpa2/GpRBP1 5dpi	2		-2.962609 -2.037391
Rep 1	c. hpRNA:GUS + Gpa2/GpRBP1 5dpi	3		sample estimates:
Rep 1	c. hpRNA:GUS + Gpa2/GpRBP1 5dpi	2		mean of x	mean of y
Rep 1	d. hpRNA:NRCX + Gpa2/GpRBP1 5dpi	4		2.22727	4.72727
Rep 1	d. hpRNA:NRCX + Gpa2/GpRBP1 5dpi	6
Rep 1	d. hpRNA:NRCX + Gpa2/GpRBP1 5dpi	6		Rpi-blb2/AVRblb2
Rep 1	d. hpRNA:NRCX + Gpa2/GpRBP1 5dpi	4		data: e vs f
Rep 1	d. hpRNA:NRCX + Gpa2/GpRBP1 5dpi	5		t = -0.29277, df = 41.16, p-value = 0.7712
Rep 1	d. hpRNA:NRCX + Gpa2/GpRBP1 5dpi	5		alternative hypothesis: true difference in means is not equal to 0
Rep 1	e. hpRNA:GUS + Rpi-blb2/AVRblb2 5dpi	5		95 percent confidence interval:
Rep 1	e. hpRNA:GUS + Rpi-blb2/AVRblb2 5dpi	5		-0.3589651 0.2680560
Rep 1	e. hpRNA:GUS + Rpi-blb2/AVRblb2 5dpi	5		sample estimates:
Rep 1	e. hpRNA:GUS + Rpi-blb2/AVRblb2 5dpi	4		mean of x	mean of y
Rep 1	e. hpRNA:GUS + Rpi-blb2/AVRblb2 5dpi	5		4.68182	4.72727
Rep 1	e. hpRNA:GUS + Rpi-blb2/AVRblb2 5dpi	4
Rep 1	f. hpRNA:NRCX + Rpi-blb2/AVRblb2 5dpi	5		R1/AVR1
Rep 1	f. hpRNA:NRCX + Rpi-blb2/AVRblb2 5dpi	5		data: g vs h
Rep 1	f. hpRNA:NRCX + Rpi-blb2/AVRblb2 5dpi	5		t = 0, df = 42, p-value = 1
Rep 1	f. hpRNA:NRCX + Rpi-blb2/AVRblb2 5dpi	4		alternative hypothesis: true difference in means is not equal to 0
Rep 1	f. hpRNA:NRCX + Rpi-blb2/AVRblb2 5dpi	4		95 percent confidence interval:
Rep 1	f. hpRNA:NRCX + Rpi-blb2/AVRblb2 5dpi	4		-0.3625295 0.3625295
Rep 1	g. hpRNA:GUS + R1/AVR1 5dpi	6		sample estimates:
Rep 1	g. hpRNA:GUS + R1/AVR1 5dpi	5		mean of x	mean of y
Rep 1	g. hpRNA:GUS + R1/AVR1 5dpi	5		4.54545	4.54545
Rep 1	g. hpRNA:GUS + R1/AVR1 5dpi	5
Rep 1	g. hpRNA:GUS + R1/AVR1 5dpi	4		Sw-5b/NSm
Rep 1	g. hpRNA:GUS + R1/AVR1 5dpi	5		data: i vs j
Rep 1	h. hpRNA:NRCX + R1/AVR1 5dpi	5		t = -9.8175, df = 36.444, p-value = 8.893e-12
Rep 1	h. hpRNA:NRCX + R1/AVR1 5dpi	5		alternative hypothesis: true difference in means is not equal to 0
Rep 1	h. hpRNA:NRCX + R1/AVR1 5dpi	6		95 percent confidence interval:
Rep 1	h. hpRNA:NRCX + R1/AVR1 5dpi	5		-2.632348 -1.731288
Rep 1	h. hpRNA:NRCX + R1/AVR1 5dpi	4		sample estimates:
Rep 1	h. hpRNA:NRCX + R1/AVR1 5dpi	4		mean of x	mean of y
Rep 1	i. hpRNA:GUS + Sw-5b/NSm 5dpi	0		1.04546	3.22727
Rep 1	i. hpRNA:GUS + Sw-5b/NSm 5dpi	1
Rep 1	i. hpRNA:GUS + Sw-5b/NSm 5dpi	1		Rx/CP
Rep 1	i. hpRNA:GUS + Sw-5b/NSm 5dpi	2		data: k vs l
Rep 1	i. hpRNA:GUS + Sw-5b/NSm 5dpi	1		t = -0.29519, df = 41.621, p-value = 0.7693
Rep 1	i. hpRNA:GUS + Sw-5b/NSm 5dpi	1		alternative hypothesis: true difference in means is not equal to 0
Rep 1	j. hpRNA:NRCX + Sw-5b/NSm 5dpi	2		95 percent confidence interval:
Rep 1	j. hpRNA:NRCX + Sw-5b/NSm 5dpi	3		-0.3562911 0.2653820
Rep 1	j. hpRNA:NRCX + Sw-5b/NSm 5dpi	3		sample estimates:
Rep 1	j. hpRNA:NRCX + Sw-5b/NSm 5dpi	2		mean of x	mean of y
Rep 1	j. hpRNA:NRCX + Sw-5b/NSm 5dpi	3		3.95454	4
Rep 1	j. hpRNA:NRCX + Sw-5b/NSm 5dpi	2
Rep 1	k. hpRNA:GUS + Rx/CP 5dpi	4		R2/Avr2
Rep 1	k. hpRNA:GUS + Rx/CP 5dpi	4		data: m vs n
Rep 1	k. hpRNA:GUS + Rx/CP 5dpi	4		t = -1.8316, df = 41.667, p-value = 0.07417
Rep 1	k. hpRNA:GUS + Rx/CP 5dpi	4		alternative hypothesis: true difference in means is not equal to 0
Rep 1	k. hpRNA:GUS + Rx/CP 5dpi	4		95 percent confidence interval:
Rep 1	k. hpRNA:GUS + Rx/CP 5dpi	4		-0.95549797 0.04640706
Rep 1	l. hpRNA:NRCX + Rx/CP 5dpi	4		sample estimates:
Rep 1	l. hpRNA:NRCX + Rx/CP 5dpi	4		mean of x	mean of y
Rep 1	l. hpRNA:NRCX + Rx/CP 5dpi	4		4.5	4.95455
Rep 1	l. hpRNA:NRCX + Rx/CP 5dpi	4
Rep 1	l. hpRNA:NRCX + Rx/CP 5dpi	5		R3a/Avr3a
Rep 1	l. hpRNA:NRCX + Rx/CP 5dpi	4		data: o vs p
Rep 1	m. hpRNA:GUS + R2/AVR2 5dpi	5		t = -1.4183, df = 41.779, p-value = 0.1635
Rep 1	m. hpRNA:GUS + R2/AVR2 5dpi	4		alternative hypothesis: true difference in means is not equal to 0
Rep 1	m. hpRNA:GUS + R2/AVR2 5dpi	6		95 percent confidence interval:
Rep 1	m. hpRNA:GUS + R2/AVR2 5dpi	6		-0.55071357 0.09616812
Rep 1	m. hpRNA:GUS + R2/AVR2 5dpi	4		sample estimates:
Rep 1	m. hpRNA:GUS + R2/AVR2 5dpi	5		mean of x	mean of y
Rep 1	n. hpRNA:NRCX + R2/AVR2 5dpi	5		4.27273	4.5
Rep 1	n. hpRNA:NRCX + R2/AVR2 5dpi	5
Rep 1	n. hpRNA:NRCX + R2/AVR2 5dpi	6
Rep 1	n. hpRNA:NRCX + R2/AVR2 5dpi	5
Rep 1	n. hpRNA:NRCX + R2/AVR2 5dpi	6
Rep 1	n. hpRNA:NRCX + R2/AVR2 5dpi	5
Rep 1	o. hpRNA:GUS + R3a/AVR3a 5dpi	4
Rep 1	o. hpRNA:GUS + R3a/AVR3a 5dpi	4
Rep 1	o. hpRNA:GUS + R3a/AVR3a 5dpi	4
Rep 1	o. hpRNA:GUS + R3a/AVR3a 5dpi	4
Rep 1	o. hpRNA:GUS + R3a/AVR3a 5dpi	4
Rep 1	o. hpRNA:GUS + R3a/AVR3a 5dpi	5
Rep 1	p. hpRNA:NRCX + R3a/AVR3a 5dpi	4
Rep 1	p. hpRNA:NRCX + R3a/AVR3a 5dpi	5
Rep 1	p. hpRNA:NRCX + R3a/AVR3a 5dpi	4
Rep 1	p. hpRNA:NRCX + R3a/AVR3a 5dpi	4
Rep 1	p. hpRNA:NRCX + R3a/AVR3a 5dpi	5
Rep 1	p. hpRNA:NRCX + R3a/AVR3a 5dpi	5
Rep 2	a. hpRNA:GUS + Pto/SlPrf/AvrPtoB 5dpi	2
Rep 2	a. hpRNA:GUS + Pto/SlPrf/AvrPtoB 5dpi	1
Rep 2	a. hpRNA:GUS + Pto/SlPrf/AvrPtoB 5dpi	1
Rep 2	a. hpRNA:GUS + Pto/SlPrf/AvrPtoB 5dpi	1
Rep 2	a. hpRNA:GUS + Pto/SlPrf/AvrPtoB 5dpi	2
Rep 2	a. hpRNA:GUS + Pto/SlPrf/AvrPtoB 5dpi	2
Rep 2	a. hpRNA:GUS + Pto/SlPrf/AvrPtoB 5dpi	1
Rep 2	a. hpRNA:GUS + Pto/SlPrf/AvrPtoB 5dpi	2
Rep 2	b. hpRNA:NRCX + Pto/SlPrf/AvrPtoB 5dpi	4
Rep 2	b. hpRNA:NRCX + Pto/SlPrf/AvrPtoB 5dpi	4
Rep 2	b. hpRNA:NRCX + Pto/SlPrf/AvrPtoB 5dpi	3
Rep 2	b. hpRNA:NRCX + Pto/SlPrf/AvrPtoB 5dpi	4
Rep 2	b. hpRNA:NRCX + Pto/SlPrf/AvrPtoB 5dpi	4
Rep 2	b. hpRNA:NRCX + Pto/SlPrf/AvrPtoB 5dpi	4
Rep 2	b. hpRNA:NRCX + Pto/SlPrf/AvrPtoB 5dpi	4
Rep 2	b. hpRNA:NRCX + Pto/SlPrf/AvrPtoB 5dpi	4
Rep 2	c. hpRNA:GUS + Gpa2/GpRBP1 5dpi	3
Rep 2	c. hpRNA:GUS + Gpa2/GpRBP1 5dpi	2
Rep 2	c. hpRNA:GUS + Gpa2/GpRBP1 5dpi	2
Rep 2	c. hpRNA:GUS + Gpa2/GpRBP1 5dpi	3
Rep 2	c. hpRNA:GUS + Gpa2/GpRBP1 5dpi	3
Rep 2	c. hpRNA:GUS + Gpa2/GpRBP1 5dpi	2
Rep 2	c. hpRNA:GUS + Gpa2/GpRBP1 5dpi	2
Rep 2	c. hpRNA:GUS + Gpa2/GpRBP1 5dpi	2
Rep 2	d. hpRNA:NRCX + Gpa2/GpRBP1 5dpi	6
Rep 2	d. hpRNA:NRCX + Gpa2/GpRBP1 5dpi	5
Rep 2	d. hpRNA:NRCX + Gpa2/GpRBP1 5dpi	5
Rep 2	d. hpRNA:NRCX + Gpa2/GpRBP1 5dpi	5
Rep 2	d. hpRNA:NRCX + Gpa2/GpRBP1 5dpi	5
Rep 2	d. hpRNA:NRCX + Gpa2/GpRBP1 5dpi	5
Rep 2	d. hpRNA:NRCX + Gpa2/GpRBP1 5dpi	3
Rep 2	d. hpRNA:NRCX + Gpa2/GpRBP1 5dpi	4
Rep 2	e. hpRNA:GUS + Rpi-blb2/AVRblb2 5dpi	5
Rep 2	e. hpRNA:GUS + Rpi-blb2/AVRblb2 5dpi	5
Rep 2	e. hpRNA:GUS + Rpi-blb2/AVRblb2 5dpi	5
Rep 2	e. hpRNA:GUS + Rpi-blb2/AVRblb2 5dpi	5
Rep 2	e. hpRNA:GUS + Rpi-blb2/AVRblb2 5dpi	5
Rep 2	e. hpRNA:GUS + Rpi-blb2/AVRblb2 5dpi	4
Rep 2	e. hpRNA:GUS + Rpi-blb2/AVRblb2 5dpi	4
Rep 2	e. hpRNA:GUS + Rpi-blb2/AVRblb2 5dpi	4
Rep 2	f. hpRNA:NRCX + Rpi-blb2/AVRblb2 5dpi	5
Rep 2	f. hpRNA:NRCX + Rpi-blb2/AVRblb2 5dpi	6
Rep 2	f. hpRNA:NRCX + Rpi-blb2/AVRblb2 5dpi	5
Rep 2	f. hpRNA:NRCX + Rpi-blb2/AVRblb2 5dpi	4
Rep 2	f. hpRNA:NRCX + Rpi-blb2/AVRblb2 5dpi	5
Rep 2	f. hpRNA:NRCX + Rpi-blb2/AVRblb2 5dpi	5
Rep 2	f. hpRNA:NRCX + Rpi-blb2/AVRblb2 5dpi	4
Rep 2	f. hpRNA:NRCX + Rpi-blb2/AVRblb2 5dpi	4
Rep 2	g. hpRNA:GUS + R1/AVR1 5dpi	5
Rep 2	g. hpRNA:GUS + R1/AVR1 5dpi	4
Rep 2	g. hpRNA:GUS + R1/AVR1 5dpi	4
Rep 2	g. hpRNA:GUS + R1/AVR1 5dpi	4
Rep 2	g. hpRNA:GUS + R1/AVR1 5dpi	4
Rep 2	g. hpRNA:GUS + R1/AVR1 5dpi	5
Rep 2	g. hpRNA:GUS + R1/AVR1 5dpi	5
Rep 2	g. hpRNA:GUS + R1/AVR1 5dpi	5
Rep 2	h. hpRNA:NRCX + R1/AVR1 5dpi	4
Rep 2	h. hpRNA:NRCX + R1/AVR1 5dpi	4
Rep 2	h. hpRNA:NRCX + R1/AVR1 5dpi	5
Rep 2	h. hpRNA:NRCX + R1/AVR1 5dpi	4
Rep 2	h. hpRNA:NRCX + R1/AVR1 5dpi	4
Rep 2	h. hpRNA:NRCX + R1/AVR1 5dpi	4
Rep 2	h. hpRNA:NRCX + R1/AVR1 5dpi	5
Rep 2	h. hpRNA:NRCX + R1/AVR1 5dpi	5
Rep 2	i. hpRNA:GUS + Sw-5b/NSm 5dpi	1
Rep 2	i. hpRNA:GUS + Sw-5b/NSm 5dpi	1
Rep 2	i. hpRNA:GUS + Sw-5b/NSm 5dpi	1
Rep 2	i. hpRNA:GUS + Sw-5b/NSm 5dpi	1
Rep 2	i. hpRNA:GUS + Sw-5b/NSm 5dpi	1
Rep 2	i. hpRNA:GUS + Sw-5b/NSm 5dpi	1
Rep 2	i. hpRNA:GUS + Sw-5b/NSm 5dpi	2
Rep 2	i. hpRNA:GUS + Sw-5b/NSm 5dpi	1
Rep 2	j. hpRNA:NRCX + Sw-5b/NSm 5dpi	5
Rep 2	j. hpRNA:NRCX + Sw-5b/NSm 5dpi	5
Rep 2	j. hpRNA:NRCX + Sw-5b/NSm 5dpi	3
Rep 2	j. hpRNA:NRCX + Sw-5b/NSm 5dpi	3
Rep 2	j. hpRNA:NRCX + Sw-5b/NSm 5dpi	3
Rep 2	j. hpRNA:NRCX + Sw-5b/NSm 5dpi	3
Rep 2	j. hpRNA:NRCX + Sw-5b/NSm 5dpi	2
Rep 2	j. hpRNA:NRCX + Sw-5b/NSm 5dpi	3
Rep 2	k. hpRNA:GUS + Rx/CP 5dpi	4
Rep 2	k. hpRNA:GUS + Rx/CP 5dpi	4
Rep 2	k. hpRNA:GUS + Rx/CP 5dpi	4
Rep 2	k. hpRNA:GUS + Rx/CP 5dpi	5
Rep 2	k. hpRNA:GUS + Rx/CP 5dpi	4
Rep 2	k. hpRNA:GUS + Rx/CP 5dpi	4
Rep 2	k. hpRNA:GUS + Rx/CP 5dpi	4
Rep 2	k. hpRNA:GUS + Rx/CP 5dpi	4
Rep 2	l. hpRNA:NRCX + Rx/CP 5dpi	4
Rep 2	l. hpRNA:NRCX + Rx/CP 5dpi	4
Rep 2	l. hpRNA:NRCX + Rx/CP 5dpi	4
Rep 2	l. hpRNA:NRCX + Rx/CP 5dpi	4
Rep 2	l. hpRNA:NRCX + Rx/CP 5dpi	4
Rep 2	l. hpRNA:NRCX + Rx/CP 5dpi	4
Rep 2	l. hpRNA:NRCX + Rx/CP 5dpi	4
Rep 2	l. hpRNA:NRCX + Rx/CP 5dpi	4
Rep 2	m. hpRNA:GUS + R2/AVR2 5dpi	4
Rep 2	m. hpRNA:GUS + R2/AVR2 5dpi	3
Rep 2	m. hpRNA:GUS + R2/AVR2 5dpi	4
Rep 2	m. hpRNA:GUS + R2/AVR2 5dpi	4
Rep 2	m. hpRNA:GUS + R2/AVR2 5dpi	4
Rep 2	m. hpRNA:GUS + R2/AVR2 5dpi	4
Rep 2	m. hpRNA:GUS + R2/AVR2 5dpi	4
Rep 2	m. hpRNA:GUS + R2/AVR2 5dpi	5
Rep 2	n. hpRNA:NRCX + R2/AVR2 5dpi	4
Rep 2	n. hpRNA:NRCX + R2/AVR2 5dpi	5
Rep 2	n. hpRNA:NRCX + R2/AVR2 5dpi	4
Rep 2	n. hpRNA:NRCX + R2/AVR2 5dpi	5
Rep 2	n. hpRNA:NRCX + R2/AVR2 5dpi	5
Rep 2	n. hpRNA:NRCX + R2/AVR2 5dpi	4
Rep 2	n. hpRNA:NRCX + R2/AVR2 5dpi	5
Rep 2	n. hpRNA:NRCX + R2/AVR2 5dpi	6
Rep 2	o. hpRNA:GUS + R3a/AVR3a 5dpi	4
Rep 2	o. hpRNA:GUS + R3a/AVR3a 5dpi	5
Rep 2	o. hpRNA:GUS + R3a/AVR3a 5dpi	4
Rep 2	o. hpRNA:GUS + R3a/AVR3a 5dpi	4
Rep 2	o. hpRNA:GUS + R3a/AVR3a 5dpi	5
Rep 2	o. hpRNA:GUS + R3a/AVR3a 5dpi	5
Rep 2	o. hpRNA:GUS + R3a/AVR3a 5dpi	5
Rep 2	o. hpRNA:GUS + R3a/AVR3a 5dpi	4
Rep 2	p. hpRNA:NRCX + R3a/AVR3a 5dpi	5
Rep 2	p. hpRNA:NRCX + R3a/AVR3a 5dpi	5
Rep 2	p. hpRNA:NRCX + R3a/AVR3a 5dpi	5
Rep 2	p. hpRNA:NRCX + R3a/AVR3a 5dpi	4
Rep 2	p. hpRNA:NRCX + R3a/AVR3a 5dpi	5
Rep 2	p. hpRNA:NRCX + R3a/AVR3a 5dpi	5
Rep 2	p. hpRNA:NRCX + R3a/AVR3a 5dpi	5
Rep 2	p. hpRNA:NRCX + R3a/AVR3a 5dpi	4
Rep 3	a. hpRNA:GUS + Pto/SlPrf/AvrPtoB 5dpi	1
Rep 3	a. hpRNA:GUS + Pto/SlPrf/AvrPtoB 5dpi	2
Rep 3	a. hpRNA:GUS + Pto/SlPrf/AvrPtoB 5dpi	1
Rep 3	a. hpRNA:GUS + Pto/SlPrf/AvrPtoB 5dpi	1
Rep 3	a. hpRNA:GUS + Pto/SlPrf/AvrPtoB 5dpi	2
Rep 3	a. hpRNA:GUS + Pto/SlPrf/AvrPtoB 5dpi	3
Rep 3	a. hpRNA:GUS + Pto/SlPrf/AvrPtoB 5dpi	1
Rep 3	a. hpRNA:GUS + Pto/SlPrf/AvrPtoB 5dpi	1
Rep 3	b. hpRNA:NRCX + Pto/SlPrf/AvrPtoB 5dpi	3
Rep 3	b. hpRNA:NRCX + Pto/SlPrf/AvrPtoB 5dpi	4
Rep 3	b. hpRNA:NRCX + Pto/SlPrf/AvrPtoB 5dpi	4
Rep 3	b. hpRNA:NRCX + Pto/SlPrf/AvrPtoB 5dpi	4
Rep 3	b. hpRNA:NRCX + Pto/SlPrf/AvrPtoB 5dpi	4
Rep 3	b. hpRNA:NRCX + Pto/SlPrf/AvrPtoB 5dpi	4
Rep 3	b. hpRNA:NRCX + Pto/SlPrf/AvrPtoB 5dpi	4
Rep 3	b. hpRNA:NRCX + Pto/SlPrf/AvrPtoB 5dpi	4
Rep 3	c. hpRNA:GUS + Gpa2/GpRBP1 5dpi	2
Rep 3	c. hpRNA:GUS + Gpa2/GpRBP1 5dpi	2
Rep 3	c. hpRNA:GUS + Gpa2/GpRBP1 5dpi	2
Rep 3	c. hpRNA:GUS + Gpa2/GpRBP1 5dpi	2
Rep 3	c. hpRNA:GUS + Gpa2/GpRBP1 5dpi	2
Rep 3	c. hpRNA:GUS + Gpa2/GpRBP1 5dpi	1
Rep 3	c. hpRNA:GUS + Gpa2/GpRBP1 5dpi	2
Rep 3	c. hpRNA:GUS + Gpa2/GpRBP1 5dpi	1
Rep 3	d. hpRNA:NRCX + Gpa2/GpRBP1 5dpi	4
Rep 3	d. hpRNA:NRCX + Gpa2/GpRBP1 5dpi	5
Rep 3	d. hpRNA:NRCX + Gpa2/GpRBP1 5dpi	6
Rep 3	d. hpRNA:NRCX + Gpa2/GpRBP1 5dpi	4
Rep 3	d. hpRNA:NRCX + Gpa2/GpRBP1 5dpi	4
Rep 3	d. hpRNA:NRCX + Gpa2/GpRBP1 5dpi	4
Rep 3	d. hpRNA:NRCX + Gpa2/GpRBP1 5dpi	5
Rep 3	d. hpRNA:NRCX + Gpa2/GpRBP1 5dpi	4
Rep 3	e. hpRNA:GUS + Rpi-blb2/AVRblb2 5dpi	5
Rep 3	e. hpRNA:GUS + Rpi-blb2/AVRblb2 5dpi	5
Rep 3	e. hpRNA:GUS + Rpi-blb2/AVRblb2 5dpi	5
Rep 3	e. hpRNA:GUS + Rpi-blb2/AVRblb2 5dpi	5
Rep 3	e. hpRNA:GUS + Rpi-blb2/AVRblb2 5dpi	5
Rep 3	e. hpRNA:GUS + Rpi-blb2/AVRblb2 5dpi	4
Rep 3	e. hpRNA:GUS + Rpi-blb2/AVRblb2 5dpi	5
Rep 3	e. hpRNA:GUS + Rpi-blb2/AVRblb2 5dpi	4
Rep 3	f. hpRNA:NRCX + Rpi-blb2/AVRblb2 5dpi	5
Rep 3	f. hpRNA:NRCX + Rpi-blb2/AVRblb2 5dpi	5
Rep 3	f. hpRNA:NRCX + Rpi-blb2/AVRblb2 5dpi	5
Rep 3	f. hpRNA:NRCX + Rpi-blb2/AVRblb2 5dpi	5
Rep 3	f. hpRNA:NRCX + Rpi-blb2/AVRblb2 5dpi	5
Rep 3	f. hpRNA:NRCX + Rpi-blb2/AVRblb2 5dpi	4
Rep 3	f. hpRNA:NRCX + Rpi-blb2/AVRblb2 5dpi	5
Rep 3	f. hpRNA:NRCX + Rpi-blb2/AVRblb2 5dpi	5
Rep 3	g. hpRNA:GUS + R1/AVR1 5dpi	4
Rep 3	g. hpRNA:GUS + R1/AVR1 5dpi	5
Rep 3	g. hpRNA:GUS + R1/AVR1 5dpi	4
Rep 3	g. hpRNA:GUS + R1/AVR1 5dpi	4
Rep 3	g. hpRNA:GUS + R1/AVR1 5dpi	5
Rep 3	g. hpRNA:GUS + R1/AVR1 5dpi	4
Rep 3	g. hpRNA:GUS + R1/AVR1 5dpi	4
Rep 3	g. hpRNA:GUS + R1/AVR1 5dpi	4
Rep 3	h. hpRNA:NRCX + R1/AVR1 5dpi	5
Rep 3	h. hpRNA:NRCX + R1/AVR1 5dpi	5
Rep 3	h. hpRNA:NRCX + R1/AVR1 5dpi	4
Rep 3	h. hpRNA:NRCX + R1/AVR1 5dpi	5
Rep 3	h. hpRNA:NRCX + R1/AVR1 5dpi	5
Rep 3	h. hpRNA:NRCX + R1/AVR1 5dpi	4
Rep 3	h. hpRNA:NRCX + R1/AVR1 5dpi	4
Rep 3	h. hpRNA:NRCX + R1/AVR1 5dpi	4
Rep 3	i. hpRNA:GUS + Sw-5b/NSm 5dpi	2
Rep 3	i. hpRNA:GUS + Sw-5b/NSm 5dpi	1
Rep 3	i. hpRNA:GUS + Sw-5b/NSm 5dpi	0
Rep 3	i. hpRNA:GUS + Sw-5b/NSm 5dpi	0
Rep 3	i. hpRNA:GUS + Sw-5b/NSm 5dpi	1
Rep 3	i. hpRNA:GUS + Sw-5b/NSm 5dpi	2
Rep 3	i. hpRNA:GUS + Sw-5b/NSm 5dpi	1
Rep 3	i. hpRNA:GUS + Sw-5b/NSm 5dpi	1
Rep 3	j. hpRNA:NRCX + Sw-5b/NSm 5dpi	4
Rep 3	j. hpRNA:NRCX + Sw-5b/NSm 5dpi	4
Rep 3	j. hpRNA:NRCX + Sw-5b/NSm 5dpi	3
Rep 3	j. hpRNA:NRCX + Sw-5b/NSm 5dpi	3
Rep 3	j. hpRNA:NRCX + Sw-5b/NSm 5dpi	4
Rep 3	j. hpRNA:NRCX + Sw-5b/NSm 5dpi	4
Rep 3	j. hpRNA:NRCX + Sw-5b/NSm 5dpi	4
Rep 3	j. hpRNA:NRCX + Sw-5b/NSm 5dpi	3
Rep 3	k. hpRNA:GUS + Rx/CP 5dpi	4
Rep 3	k. hpRNA:GUS + Rx/CP 5dpi	3
Rep 3	k. hpRNA:GUS + Rx/CP 5dpi	5
Rep 3	k. hpRNA:GUS + Rx/CP 5dpi	4
Rep 3	k. hpRNA:GUS + Rx/CP 5dpi	4
Rep 3	k. hpRNA:GUS + Rx/CP 5dpi	3
Rep 3	k. hpRNA:GUS + Rx/CP 5dpi	4
Rep 3	k. hpRNA:GUS + Rx/CP 5dpi	3
Rep 3	l. hpRNA:NRCX + Rx/CP 5dpi	5
Rep 3	l. hpRNA:NRCX + Rx/CP 5dpi	3
Rep 3	l. hpRNA:NRCX + Rx/CP 5dpi	5
Rep 3	l. hpRNA:NRCX + Rx/CP 5dpi	4
Rep 3	l. hpRNA:NRCX + Rx/CP 5dpi	4
Rep 3	l. hpRNA:NRCX + Rx/CP 5dpi	3
Rep 3	l. hpRNA:NRCX + Rx/CP 5dpi	4
Rep 3	l. hpRNA:NRCX + Rx/CP 5dpi	3
Rep 3	m. hpRNA:GUS + R2/AVR2 5dpi	6
Rep 3	m. hpRNA:GUS + R2/AVR2 5dpi	4
Rep 3	m. hpRNA:GUS + R2/AVR2 5dpi	5
Rep 3	m. hpRNA:GUS + R2/AVR2 5dpi	5
Rep 3	m. hpRNA:GUS + R2/AVR2 5dpi	3
Rep 3	m. hpRNA:GUS + R2/AVR2 5dpi	5
Rep 3	m. hpRNA:GUS + R2/AVR2 5dpi	5
Rep 3	m. hpRNA:GUS + R2/AVR2 5dpi	4
Rep 3	n. hpRNA:NRCX + R2/AVR2 5dpi	6
Rep 3	n. hpRNA:NRCX + R2/AVR2 5dpi	3
Rep 3	n. hpRNA:NRCX + R2/AVR2 5dpi	5
Rep 3	n. hpRNA:NRCX + R2/AVR2 5dpi	5
Rep 3	n. hpRNA:NRCX + R2/AVR2 5dpi	4
Rep 3	n. hpRNA:NRCX + R2/AVR2 5dpi	5
Rep 3	n. hpRNA:NRCX + R2/AVR2 5dpi	5
Rep 3	n. hpRNA:NRCX + R2/AVR2 5dpi	6
Rep 3	o. hpRNA:GUS + R3a/AVR3a 5dpi	3
Rep 3	o. hpRNA:GUS + R3a/AVR3a 5dpi	4
Rep 3	o. hpRNA:GUS + R3a/AVR3a 5dpi	4
Rep 3	o. hpRNA:GUS + R3a/AVR3a 5dpi	4
Rep 3	o. hpRNA:GUS + R3a/AVR3a 5dpi	4
Rep 3	o. hpRNA:GUS + R3a/AVR3a 5dpi	5
Rep 3	o. hpRNA:GUS + R3a/AVR3a 5dpi	4
Rep 3	o. hpRNA:GUS + R3a/AVR3a 5dpi	5
Rep 3	p. hpRNA:NRCX + R3a/AVR3a 5dpi	4
Rep 3	p. hpRNA:NRCX + R3a/AVR3a 5dpi	4
Rep 3	p. hpRNA:NRCX + R3a/AVR3a 5dpi	4
Rep 3	p. hpRNA:NRCX + R3a/AVR3a 5dpi	4
Rep 3	p. hpRNA:NRCX + R3a/AVR3a 5dpi	4
Rep 3	p. hpRNA:NRCX + R3a/AVR3a 5dpi	4
Rep 3	p. hpRNA:NRCX + R3a/AVR3a 5dpi	5
Rep 3	p. hpRNA:NRCX + R3a/AVR3a 5dpi	5

## Sheet: E (Fig 6D)
Replicate	Condition	HR index		t.test
Rep1	a. hpRNA:GUS + NRC2HR 4dpi	0		NRC2HR
Rep1	a. hpRNA:GUS + NRC2HR 4dpi	0		data: a vs b
Rep1	a. hpRNA:GUS + NRC2HR 4dpi	0		t = -5.5317, df = 28.856, p-value = 5.889e-06
Rep1	a. hpRNA:GUS + NRC2HR 4dpi	1		alternative hypothesis: true difference in means is not equal to 0
Rep1	b. hpRNA:NRCX + NRC2HR 4dpi	2		95 percent confidence interval:
Rep1	b. hpRNA:NRCX + NRC2HR 4dpi	1		-2.0547111 -0.9452889
Rep1	b. hpRNA:NRCX + NRC2HR 4dpi	1		sample estimates:
Rep1	b. hpRNA:NRCX + NRC2HR 4dpi	2		mean of x	mean of y
Rep1	c. hpRNA:GUS + NRC3DV 4dpi	5		0.5	2
Rep1	c. hpRNA:GUS + NRC3DV 4dpi	4
Rep1	c. hpRNA:GUS + NRC3DV 4dpi	4		NRC3DV
Rep1	c. hpRNA:GUS + NRC3DV 4dpi	3		data: c vs d
Rep1	d. hpRNA:NRCX + NRC3DV 4dpi	5		t = -5.3708, df = 31.845, p-value = 6.852e-06
Rep1	d. hpRNA:NRCX + NRC3DV 4dpi	5		alternative hypothesis: true difference in means is not equal to 0
Rep1	d. hpRNA:NRCX + NRC3DV 4dpi	5		95 percent confidence interval:
Rep1	d. hpRNA:NRCX + NRC3DV 4dpi	5		-2.452153 -1.103403
Rep1	e. hpRNA:GUS + NRC4DV 4dpi	4		sample estimates:
Rep1	e. hpRNA:GUS + NRC4DV 4dpi	4		mean of x	mean of y
Rep1	e. hpRNA:GUS + NRC4DV 4dpi	4		2.58333	4.36111
Rep1	e. hpRNA:GUS + NRC4DV 4dpi	4.5
Rep1	f. hpRNA:NRCX + NRC4DV 4dpi	3		NRC4DV
Rep1	f. hpRNA:NRCX + NRC4DV 4dpi	4		data: e vs f
Rep1	f. hpRNA:NRCX + NRC4DV 4dpi	4		t = -1.4522, df = 33.353, p-value = 0.1558
Rep1	f. hpRNA:NRCX + NRC4DV 4dpi	5		alternative hypothesis: true difference in means is not equal to 0
Rep2	a. hpRNA:GUS + NRC2HR 4dpi	0		95 percent confidence interval:
Rep2	a. hpRNA:GUS + NRC2HR 4dpi	1		-0.9335016 0.1557238
Rep2	a. hpRNA:GUS + NRC2HR 4dpi	1		sample estimates:
Rep2	a. hpRNA:GUS + NRC2HR 4dpi	0		mean of x	mean of y
Rep2	a. hpRNA:GUS + NRC2HR 4dpi	1		3.94444	4.33333
Rep2	a. hpRNA:GUS + NRC2HR 4dpi	0
Rep2	a. hpRNA:GUS + NRC2HR 4dpi	0
Rep2	a. hpRNA:GUS + NRC2HR 4dpi	0
Rep2	b. hpRNA:NRCX + NRC2HR 4dpi	1
Rep2	b. hpRNA:NRCX + NRC2HR 4dpi	2
Rep2	b. hpRNA:NRCX + NRC2HR 4dpi	1
Rep2	b. hpRNA:NRCX + NRC2HR 4dpi	1
Rep2	b. hpRNA:NRCX + NRC2HR 4dpi	2
Rep2	b. hpRNA:NRCX + NRC2HR 4dpi	1
Rep2	b. hpRNA:NRCX + NRC2HR 4dpi	2
Rep2	b. hpRNA:NRCX + NRC2HR 4dpi	2
Rep2	c. hpRNA:GUS + NRC3DV 4dpi	2
Rep2	c. hpRNA:GUS + NRC3DV 4dpi	2
Rep2	c. hpRNA:GUS + NRC3DV 4dpi	2
Rep2	c. hpRNA:GUS + NRC3DV 4dpi	2
Rep2	c. hpRNA:GUS + NRC3DV 4dpi	3
Rep2	c. hpRNA:GUS + NRC3DV 4dpi	3
Rep2	c. hpRNA:GUS + NRC3DV 4dpi	3
Rep2	c. hpRNA:GUS + NRC3DV 4dpi	3.5
Rep2	d. hpRNA:NRCX + NRC3DV 4dpi	3
Rep2	d. hpRNA:NRCX + NRC3DV 4dpi	3.5
Rep2	d. hpRNA:NRCX + NRC3DV 4dpi	3.5
Rep2	d. hpRNA:NRCX + NRC3DV 4dpi	5
Rep2	d. hpRNA:NRCX + NRC3DV 4dpi	5
Rep2	d. hpRNA:NRCX + NRC3DV 4dpi	5
Rep2	d. hpRNA:NRCX + NRC3DV 4dpi	5
Rep2	d. hpRNA:NRCX + NRC3DV 4dpi	5
Rep2	e. hpRNA:GUS + NRC4DV 4dpi	3
Rep2	e. hpRNA:GUS + NRC4DV 4dpi	3
Rep2	e. hpRNA:GUS + NRC4DV 4dpi	3.5
Rep2	e. hpRNA:GUS + NRC4DV 4dpi	3.5
Rep2	e. hpRNA:GUS + NRC4DV 4dpi	4
Rep2	e. hpRNA:GUS + NRC4DV 4dpi	4.5
Rep2	e. hpRNA:GUS + NRC4DV 4dpi	5
Rep2	e. hpRNA:GUS + NRC4DV 4dpi	6
Rep2	f. hpRNA:NRCX + NRC4DV 4dpi	3
Rep2	f. hpRNA:NRCX + NRC4DV 4dpi	3
Rep2	f. hpRNA:NRCX + NRC4DV 4dpi	4
Rep2	f. hpRNA:NRCX + NRC4DV 4dpi	4.5
Rep2	f. hpRNA:NRCX + NRC4DV 4dpi	5
Rep2	f. hpRNA:NRCX + NRC4DV 4dpi	5
Rep2	f. hpRNA:NRCX + NRC4DV 4dpi	5
Rep2	f. hpRNA:NRCX + NRC4DV 4dpi	6
Rep3	a. hpRNA:GUS + NRC2HR 4dpi	1
Rep3	a. hpRNA:GUS + NRC2HR 4dpi	1
Rep3	a. hpRNA:GUS + NRC2HR 4dpi	1
Rep3	a. hpRNA:GUS + NRC2HR 4dpi	0
Rep3	a. hpRNA:GUS + NRC2HR 4dpi	2
Rep3	a. hpRNA:GUS + NRC2HR 4dpi	0
Rep3	b. hpRNA:NRCX + NRC2HR 4dpi	3
Rep3	b. hpRNA:NRCX + NRC2HR 4dpi	2
Rep3	b. hpRNA:NRCX + NRC2HR 4dpi	4
Rep3	b. hpRNA:NRCX + NRC2HR 4dpi	2
Rep3	b. hpRNA:NRCX + NRC2HR 4dpi	4
Rep3	b. hpRNA:NRCX + NRC2HR 4dpi	3
Rep3	c. hpRNA:GUS + NRC3DV 4dpi	1
Rep3	c. hpRNA:GUS + NRC3DV 4dpi	2
Rep3	c. hpRNA:GUS + NRC3DV 4dpi	1
Rep3	c. hpRNA:GUS + NRC3DV 4dpi	2
Rep3	c. hpRNA:GUS + NRC3DV 4dpi	3
Rep3	c. hpRNA:GUS + NRC3DV 4dpi	1
Rep3	d. hpRNA:NRCX + NRC3DV 4dpi	3
Rep3	d. hpRNA:NRCX + NRC3DV 4dpi	3.5
Rep3	d. hpRNA:NRCX + NRC3DV 4dpi	4
Rep3	d. hpRNA:NRCX + NRC3DV 4dpi	5
Rep3	d. hpRNA:NRCX + NRC3DV 4dpi	5
Rep3	d. hpRNA:NRCX + NRC3DV 4dpi	3
Rep3	e. hpRNA:GUS + NRC4DV 4dpi	3.5
Rep3	e. hpRNA:GUS + NRC4DV 4dpi	3
Rep3	e. hpRNA:GUS + NRC4DV 4dpi	4
Rep3	e. hpRNA:GUS + NRC4DV 4dpi	3.5
Rep3	e. hpRNA:GUS + NRC4DV 4dpi	4
Rep3	e. hpRNA:GUS + NRC4DV 4dpi	4
Rep3	f. hpRNA:NRCX + NRC4DV 4dpi	3.5
Rep3	f. hpRNA:NRCX + NRC4DV 4dpi	4
Rep3	f. hpRNA:NRCX + NRC4DV 4dpi	5
Rep3	f. hpRNA:NRCX + NRC4DV 4dpi	5
Rep3	f. hpRNA:NRCX + NRC4DV 4dpi	4
Rep3	f. hpRNA:NRCX + NRC4DV 4dpi	5

## Sheet: F (Fig 7B)
Replicate	Condition	HR index			t.test
Rep 1	a. EV + EV	0			EV
Rep 1	a. EV + EV	0			data: a vs b
Rep 1	a. EV + EV	0			t = NaN, df = NaN, p-value = NA
Rep 1	b. EV + NRCX	0			alternative hypothesis: true difference in means is not equal to 0
Rep 1	b. EV + NRCX	0			95 percent confidence interval:
Rep 1	b. EV + NRCX	0			NaN NaN
Rep 1	c. NRC2HR + EV	2			sample estimates:
Rep 1	c. NRC2HR + EV	2			mean of x	mean of y
Rep 1	c. NRC2HR + EV	3			0	0
Rep 1	d. NRC2HR + NRCX	0
Rep 1	d. NRC2HR + NRCX	0			NRC2HR
Rep 1	d. NRC2HR + NRCX	1			data: c vs d
Rep 1	e. NRC3DV + EV	3			t = 8.9664, df = 40.892, p-value = 3.338e-11
Rep 1	e. NRC3DV + EV	4			alternative hypothesis: true difference in means is not equal to 0
Rep 1	e. NRC3DV + EV	3			95 percent confidence interval:
Rep 1	f. NRC3DV + NRCX	0			1.655144 2.617583
Rep 1	f. NRC3DV + NRCX	2			sample estimates:
Rep 1	f. NRC3DV + NRCX	2			mean of x	mean of y
Rep 1	g. NRC4DV + EV	4.5			3.18182	1.04546
Rep 1	g. NRC4DV + EV	4.5
Rep 1	g. NRC4DV + EV	3.5			NRC3DV
Rep 1	h. NRC4DV + NRCX	5			data: e vs f
Rep 1	h. NRC4DV + NRCX	4.5			t = 11.439, df = 39.254, p-value = 4.534e-14
Rep 1	h. NRC4DV + NRCX	2			alternative hypothesis: true difference in means is not equal to 0
Rep 2	a. EV + EV	0			95 percent confidence interval:
Rep 2	a. EV + EV	0			2.974814 4.252458
Rep 2	a. EV + EV	0			sample estimates:
Rep 2	b. EV + NRCX	0			mean of x	mean of y
Rep 2	b. EV + NRCX	0			5.04545	1.43182
Rep 2	b. EV + NRCX	0
Rep 2	c. NRC2HR + EV	2			NRC4DV
Rep 2	c. NRC2HR + EV	3			data: g vs h
Rep 2	c. NRC2HR + EV	2			t = 0.39452, df = 36.164, p-value = 0.6955
Rep 2	d. NRC2HR + NRCX	0			alternative hypothesis: true difference in means is not equal to 0
Rep 2	d. NRC2HR + NRCX	1			95 percent confidence interval:
Rep 2	d. NRC2HR + NRCX	0			-0.4704346 0.6977073
Rep 2	e. NRC3DV + EV	5			sample estimates:
Rep 2	e. NRC3DV + EV	6			mean of x	mean of y
Rep 2	e. NRC3DV + EV	5			4.38636	4.27273
Rep 2	f. NRC3DV + NRCX	2
Rep 2	f. NRC3DV + NRCX	1
Rep 2	f. NRC3DV + NRCX	1.5
Rep 2	g. NRC4DV + EV	5
Rep 2	g. NRC4DV + EV	3
Rep 2	g. NRC4DV + EV	3
Rep 2	h. NRC4DV + NRCX	1.5
Rep 2	h. NRC4DV + NRCX	3
Rep 2	h. NRC4DV + NRCX	3
Rep 3	a. EV + EV	0
Rep 3	a. EV + EV	0
Rep 3	a. EV + EV	0
Rep 3	a. EV + EV	0
Rep 3	b. EV + NRCX	0
Rep 3	b. EV + NRCX	0
Rep 3	b. EV + NRCX	0
Rep 3	b. EV + NRCX	0
Rep 3	c. NRC2HR + EV	5
Rep 3	c. NRC2HR + EV	3
Rep 3	c. NRC2HR + EV	4
Rep 3	c. NRC2HR + EV	4
Rep 3	d. NRC2HR + NRCX	2
Rep 3	d. NRC2HR + NRCX	1
Rep 3	d. NRC2HR + NRCX	2
Rep 3	d. NRC2HR + NRCX	2
Rep 3	e. NRC3DV + EV	5
Rep 3	e. NRC3DV + EV	5
Rep 3	e. NRC3DV + EV	6
Rep 3	e. NRC3DV + EV	6
Rep 3	f. NRC3DV + NRCX	0
Rep 3	f. NRC3DV + NRCX	1
Rep 3	f. NRC3DV + NRCX	3
Rep 3	f. NRC3DV + NRCX	5
Rep 3	g. NRC4DV + EV	5
Rep 3	g. NRC4DV + EV	5
Rep 3	g. NRC4DV + EV	4
Rep 3	g. NRC4DV + EV	5
Rep 3	h. NRC4DV + NRCX	5
Rep 3	h. NRC4DV + NRCX	6
Rep 3	h. NRC4DV + NRCX	4
Rep 3	h. NRC4DV + NRCX	5
Rep 4	a. EV + EV	0
Rep 4	a. EV + EV	0
Rep 4	a. EV + EV	0
Rep 4	a. EV + EV	0
Rep 4	a. EV + EV	0
Rep 4	a. EV + EV	0
Rep 4	a. EV + EV	0
Rep 4	a. EV + EV	0
Rep 4	a. EV + EV	0
Rep 4	a. EV + EV	0
Rep 4	a. EV + EV	0
Rep 4	a. EV + EV	0
Rep 4	b. EV + NRCX	0
Rep 4	b. EV + NRCX	0
Rep 4	b. EV + NRCX	0
Rep 4	b. EV + NRCX	0
Rep 4	b. EV + NRCX	0
Rep 4	b. EV + NRCX	0
Rep 4	b. EV + NRCX	0
Rep 4	b. EV + NRCX	0
Rep 4	b. EV + NRCX	0
Rep 4	b. EV + NRCX	0
Rep 4	b. EV + NRCX	0
Rep 4	b. EV + NRCX	0
Rep 4	c. NRC2HR + EV	4
Rep 4	c. NRC2HR + EV	3
Rep 4	c. NRC2HR + EV	3
Rep 4	c. NRC2HR + EV	4
Rep 4	c. NRC2HR + EV	4
Rep 4	c. NRC2HR + EV	3
Rep 4	c. NRC2HR + EV	4
Rep 4	c. NRC2HR + EV	3
Rep 4	c. NRC2HR + EV	3
Rep 4	c. NRC2HR + EV	4
Rep 4	c. NRC2HR + EV	2
Rep 4	c. NRC2HR + EV	3
Rep 4	d. NRC2HR + NRCX	1
Rep 4	d. NRC2HR + NRCX	1
Rep 4	d. NRC2HR + NRCX	1
Rep 4	d. NRC2HR + NRCX	2
Rep 4	d. NRC2HR + NRCX	2
Rep 4	d. NRC2HR + NRCX	1
Rep 4	d. NRC2HR + NRCX	1
Rep 4	d. NRC2HR + NRCX	1
Rep 4	d. NRC2HR + NRCX	1
Rep 4	d. NRC2HR + NRCX	2
Rep 4	d. NRC2HR + NRCX	0
Rep 4	d. NRC2HR + NRCX	1
Rep 4	e. NRC3DV + EV	6
Rep 4	e. NRC3DV + EV	5
Rep 4	e. NRC3DV + EV	5
Rep 4	e. NRC3DV + EV	6
Rep 4	e. NRC3DV + EV	5
Rep 4	e. NRC3DV + EV	5
Rep 4	e. NRC3DV + EV	6
Rep 4	e. NRC3DV + EV	5
Rep 4	e. NRC3DV + EV	6
Rep 4	e. NRC3DV + EV	4
Rep 4	e. NRC3DV + EV	5
Rep 4	e. NRC3DV + EV	5
Rep 4	f. NRC3DV + NRCX	2
Rep 4	f. NRC3DV + NRCX	1
Rep 4	f. NRC3DV + NRCX	1
Rep 4	f. NRC3DV + NRCX	0
Rep 4	f. NRC3DV + NRCX	2
Rep 4	f. NRC3DV + NRCX	2
Rep 4	f. NRC3DV + NRCX	0
Rep 4	f. NRC3DV + NRCX	1
Rep 4	f. NRC3DV + NRCX	2
Rep 4	f. NRC3DV + NRCX	1
Rep 4	f. NRC3DV + NRCX	2
Rep 4	f. NRC3DV + NRCX	0
Rep 4	g. NRC4DV + EV	5
Rep 4	g. NRC4DV + EV	5
Rep 4	g. NRC4DV + EV	5
Rep 4	g. NRC4DV + EV	5
Rep 4	g. NRC4DV + EV	4
Rep 4	g. NRC4DV + EV	4
Rep 4	g. NRC4DV + EV	4
Rep 4	g. NRC4DV + EV	5
Rep 4	g. NRC4DV + EV	5
Rep 4	g. NRC4DV + EV	4
Rep 4	g. NRC4DV + EV	3
Rep 4	g. NRC4DV + EV	5
Rep 4	h. NRC4DV + NRCX	5
Rep 4	h. NRC4DV + NRCX	5
Rep 4	h. NRC4DV + NRCX	5
Rep 4	h. NRC4DV + NRCX	5
Rep 4	h. NRC4DV + NRCX	4
Rep 4	h. NRC4DV + NRCX	5
Rep 4	h. NRC4DV + NRCX	5
Rep 4	h. NRC4DV + NRCX	5
Rep 4	h. NRC4DV + NRCX	4
Rep 4	h. NRC4DV + NRCX	4
Rep 4	h. NRC4DV + NRCX	3
Rep 4	h. NRC4DV + NRCX	5

## Sheet: G (S6 Fig)
Replicate	Condition	HR index
Rep1	aa. NRC4WT	0
Rep1	aa. NRC4WT	0
Rep1	aa. NRC4WT	0
Rep1	aa. NRC4WT	0
Rep1	aa. NRC4WT	0
Rep1	ab. NRC4DV	6
Rep1	ab. NRC4DV	6
Rep1	ab. NRC4DV	5
Rep1	ab. NRC4DV	6
Rep1	ab. NRC4DV	6
Rep1	ac. NRCXWT	0
Rep1	ac. NRCXWT	0
Rep1	ac. NRCXWT	0
Rep1	ac. NRCXWT	0
Rep1	ac. NRCXWT	0
Rep1	ad. NRCXRD	0
Rep1	ad. NRCXRD	0
Rep1	ad. NRCXRD	0
Rep1	ad. NRCXRD	0
Rep1	ad. NRCXRD	0
Rep1	ae. NRCXHV	0
Rep1	ae. NRCXHV	0
Rep1	ae. NRCXHV	0
Rep1	ae. NRCXHV	0
Rep1	ae. NRCXHV	0
Rep1	af. NRCXGD	0
Rep1	af. NRCXGD	0
Rep1	af. NRCXGD	0
Rep1	af. NRCXGD	0
Rep1	af. NRCXGD	0
Rep1	ag. NRCXGV	0
Rep1	ag. NRCXGV	0
Rep1	ag. NRCXGV	0
Rep1	ag. NRCXGV	0
Rep1	ag. NRCXGV	0
Rep1	ah. NRCXCF	0
Rep1	ah. NRCXCF	0
Rep1	ah. NRCXCF	0
Rep1	ah. NRCXCF	0
Rep1	ah. NRCXCF	0
Rep1	ai. NRCXIM	0
Rep1	ai. NRCXIM	0
Rep1	ai. NRCXIM	0
Rep1	ai. NRCXIM	0
Rep1	ai. NRCXIM	0
Rep1	aj. NRCXVL	0
Rep1	aj. NRCXVL	0
Rep1	aj. NRCXVL	0
Rep1	aj. NRCXVL	0
Rep1	aj. NRCXVL	0
Rep1	ak. NRCXVF	0
Rep1	ak. NRCXVF	0
Rep1	ak. NRCXVF	0
Rep1	ak. NRCXVF	0
Rep1	ak. NRCXVF	0
Rep1	al. NRCXGK	0
Rep1	al. NRCXGK	0
Rep1	al. NRCXGK	0
Rep1	al. NRCXGK	0
Rep1	al. NRCXGK	0
Rep1	am. NRCXMA	0
Rep1	am. NRCXMA	0
Rep1	am. NRCXMA	0
Rep1	am. NRCXMA	0
Rep1	am. NRCXMA	0
Rep1	an. NRCXGI	0
Rep1	an. NRCXGI	0
Rep1	an. NRCXGI	0
Rep1	an. NRCXGI	0
Rep1	an. NRCXGI	0
Rep1	ao. NRCXNS	0
Rep1	ao. NRCXNS	0
Rep1	ao. NRCXNS	0
Rep1	ao. NRCXNS	0
Rep1	ao. NRCXNS	0
Rep1	ap. NRCXGY	0
Rep1	ap. NRCXGY	0
Rep1	ap. NRCXGY	0
Rep1	ap. NRCXGY	0
Rep1	ap. NRCXGY	0
Rep1	aq. NRCXQK	0
Rep1	aq. NRCXQK	0
Rep1	aq. NRCXQK	0
Rep1	aq. NRCXQK	0
Rep1	aq. NRCXQK	0
Rep1	ar. NRCXWN	0
Rep1	ar. NRCXWN	0
Rep1	ar. NRCXWN	0
Rep1	ar. NRCXWN	0
Rep1	ar. NRCXWN	0
Rep1	as. NRCXGL	0
Rep1	as. NRCXGL	0
Rep1	as. NRCXGL	0
Rep1	as. NRCXGL	0
Rep1	as. NRCXGL	0
Rep1	at. NRCXAF	0
Rep1	at. NRCXAF	0
Rep1	at. NRCXAF	0
Rep1	at. NRCXAF	0
Rep1	at. NRCXAF	0
Rep1	au. NRCXMV	0
Rep1	au. NRCXMV	0
Rep1	au. NRCXMV	0
Rep1	au. NRCXMV	0
Rep1	au. NRCXMV	0
Rep1	ax. NRCXLL	0
Rep1	ax. NRCXLL	0
Rep1	ax. NRCXLL	0
Rep1	ax. NRCXLL	0
Rep1	ax. NRCXLL	0
Rep1	aw. NRCXLD	0
Rep1	aw. NRCXLD	0
Rep1	aw. NRCXLD	0
Rep1	aw. NRCXLD	0
Rep1	aw. NRCXLD	0
Rep1	ay. NRCXSL	0
Rep1	ay. NRCXSL	0
Rep1	ay. NRCXSL	0
Rep1	ay. NRCXSL	0
Rep1	ay. NRCXSL	0
Rep1	az. NRCXAK	0
Rep1	az. NRCXAK	0
Rep1	az. NRCXAK	0
Rep1	az. NRCXAK	0
Rep1	az. NRCXAK	0
Rep1	ba. NRCXQV	0
Rep1	ba. NRCXQV	0
Rep1	ba. NRCXQV	0
Rep1	ba. NRCXQV	0
Rep1	ba. NRCXQV	0
Rep1	bb. NRCXAW	0
Rep1	bb. NRCXAW	0
Rep1	bb. NRCXAW	0
Rep1	bb. NRCXAW	0
Rep1	bb. NRCXAW	0
Rep1	bc. NRCXAP	0
Rep1	bc. NRCXAP	0
Rep1	bc. NRCXAP	0
Rep1	bc. NRCXAP	0
Rep1	bc. NRCXAP	0
Rep1	bd. NRCXFG	0
Rep1	bd. NRCXFG	0
Rep1	bd. NRCXFG	0
Rep1	bd. NRCXFG	0
Rep1	bd. NRCXFG	0
Rep1	be. NRCXRR	0
Rep1	be. NRCXRR	0
Rep1	be. NRCXRR	0
Rep1	be. NRCXRR	0
Rep1	be. NRCXRR	0
Rep1	bf. NRCXYR	0
Rep1	bf. NRCXYR	0
Rep1	bf. NRCXYR	0
Rep1	bf. NRCXYR	0
Rep1	bf. NRCXYR	0
Rep1	bg. NRCXLR	0
Rep1	bg. NRCXLR	0
Rep1	bg. NRCXLR	0
Rep1	bg. NRCXLR	0
Rep1	bg. NRCXLR	0
Rep1	bh. NRCXCM	0
Rep1	bh. NRCXCM	0
Rep1	bh. NRCXCM	0
Rep1	bh. NRCXCM	0
Rep1	bh. NRCXCM	0
Rep1	bi. NRCXTV	0
Rep1	bi. NRCXTV	0
Rep1	bi. NRCXTV	0
Rep1	bi. NRCXTV	0
Rep1	bi. NRCXTV	0
Rep1	bj. NRCXPC	0
Rep1	bj. NRCXPC	0
Rep1	bj. NRCXPC	0
Rep1	bj. NRCXPC	0
Rep1	bj. NRCXPC	0
Rep1	bk. NRCXVC	0
Rep1	bk. NRCXVC	0
Rep1	bk. NRCXVC	0
Rep1	bk. NRCXVC	0
Rep1	bk. NRCXVC	0
Rep1	bl. NRCXVA	0
Rep1	bl. NRCXVA	0
Rep1	bl. NRCXVA	0
Rep1	bl. NRCXVA	0
Rep1	bl. NRCXVA	0
Rep1	bm. NRCXRI	0
Rep1	bm. NRCXRI	0
Rep1	bm. NRCXRI	0
Rep1	bm. NRCXRI	0
Rep1	bm. NRCXRI	0
Rep1	bn. NRCXMD	0
Rep1	bn. NRCXMD	0
Rep1	bn. NRCXMD	0
Rep1	bn. NRCXMD	0
Rep1	bn. NRCXMD	0
Rep1	bo. NRCXHI	0
Rep1	bo. NRCXHI	0
Rep1	bo. NRCXHI	0
Rep1	bo. NRCXHI	0
Rep1	bo. NRCXHI	0
Rep1	bp. NRCXDV	0
Rep1	bp. NRCXDV	0
Rep1	bp. NRCXDV	0
Rep1	bp. NRCXDV	0
Rep1	bp. NRCXDV	0
Rep1	bq. NRCXRP	0
Rep1	bq. NRCXRP	0
Rep1	bq. NRCXRP	0
Rep1	bq. NRCXRP	0
Rep1	bq. NRCXRP	0
Rep1	br. NRCXIT	0
Rep1	br. NRCXIT	0
Rep1	br. NRCXIT	0
Rep1	br. NRCXIT	0
Rep1	br. NRCXIT	0
Rep1	bs. NRCXIH	0
Rep1	bs. NRCXIH	0
Rep1	bs. NRCXIH	0
Rep1	bs. NRCXIH	0
Rep1	bs. NRCXIH	0
Rep1	bt. NRCXGF	0
Rep1	bt. NRCXGF	0
Rep1	bt. NRCXGF	0
Rep1	bt. NRCXGF	0
Rep1	bt. NRCXGF	0
Rep1	bu. NRCXGT	0
Rep1	bu. NRCXGT	0
Rep1	bu. NRCXGT	0
Rep1	bu. NRCXGT	0
Rep1	bu. NRCXGT	0
Rep1	bv. NRCXVS	0
Rep1	bv. NRCXVS	0
Rep1	bv. NRCXVS	0
Rep1	bv. NRCXVS	0
Rep1	bv. NRCXVS	0
Rep1	bw. NRCXIP	0
Rep1	bw. NRCXIP	0
Rep1	bw. NRCXIP	0
Rep1	bw. NRCXIP	0
Rep1	bw. NRCXIP	0
Rep1	bx. NRCXPP	0
Rep1	bx. NRCXPP	0
Rep1	bx. NRCXPP	0
Rep1	bx. NRCXPP	0
Rep1	bx. NRCXPP	0
Rep1	by. NRCXVI	0
Rep1	by. NRCXVI	0
Rep1	by. NRCXVI	0
Rep1	by. NRCXVI	0
Rep1	by. NRCXVI	0
Rep1	bz. NRCXYC	0
Rep1	bz. NRCXYC	0
Rep1	bz. NRCXYC	0
Rep1	bz. NRCXYC	0
Rep1	bz. NRCXYC	0
Rep1	ca. NRCXYI	0
Rep1	ca. NRCXYI	0
Rep1	ca. NRCXYI	0
Rep1	ca. NRCXYI	0
Rep1	ca. NRCXYI	0
Rep1	cb. NRCXGR	0
Rep1	cb. NRCXGR	0
Rep1	cb. NRCXGR	0
Rep1	cb. NRCXGR	0
Rep1	cb. NRCXGR	0
Rep1	cc. NRCXAT	0
Rep1	cc. NRCXAT	0
Rep1	cc. NRCXAT	0
Rep1	cc. NRCXAT	0
Rep1	cc. NRCXAT	0
Rep1	cd. NRCXSC	0
Rep1	cd. NRCXSC	0
Rep1	cd. NRCXSC	0
Rep1	cd. NRCXSC	0
Rep1	cd. NRCXSC	0
Rep1	ce. NRCXDM	0
Rep1	ce. NRCXDM	0
Rep1	ce. NRCXDM	0
Rep1	ce. NRCXDM	0
Rep1	ce. NRCXDM	0
Rep1	cf. NRCXLA	0
Rep1	cf. NRCXLA	0
Rep1	cf. NRCXLA	0
Rep1	cf. NRCXLA	0
Rep1	cf. NRCXLA	0
Rep1	cg. NRCXGQ	0
Rep1	cg. NRCXGQ	0
Rep1	cg. NRCXGQ	0
Rep1	cg. NRCXGQ	0
Rep1	cg. NRCXGQ	0

## Sheet: H (S7C Fig)
Replicate	Condition	HR index			TukeyHSD	Signif. codes: 0 ‘***’ 0.001 ‘**’ 0.01 ‘*’ 0.05 ‘.’ 0.1 ‘ ’ 1
Rep1	a. NRC4WT	0				diff	lwr	upr	p adj
Rep1	a. NRC4WT	0			b-a	6.5625	6.38099	6.74401	0
Rep1	a. NRC4WT	0			c-a	1.15186e-14	-0.18151	0.18151	1
Rep1	a. NRC4WT	0			d-a	1.15186e-14	-0.18151	0.18151	1
Rep1	a. NRC4WT	0			e-a	1.15186e-14	-0.18151	0.18151	1
Rep1	b. NRC4DV	7			f-a	1.15186e-14	-0.18151	0.18151	1
Rep1	b. NRC4DV	6			g-a	1.15186e-14	-0.17882	0.17882	1
Rep1	b. NRC4DV	7			h-a	1.15186e-14	-0.17882	0.17882	1
Rep1	b. NRC4DV	7			i-a	1.15186e-14	-0.17882	0.17882	1
Rep1	b. NRC4DV	6			j-a	1.15186e-14	-0.17882	0.17882	1
Rep1	c. NRCXDV	0			c-b	-6.5625	-6.74401	-6.38099	0
Rep1	c. NRCXDV	0			d-b	-6.5625	-6.74401	-6.38099	0
Rep1	c. NRCXDV	0			e-b	-6.5625	-6.74401	-6.38099	0
Rep1	c. NRCXDV	0			f-b	-6.5625	-6.74401	-6.38099	0
Rep1	c. NRCXDV	0			g-b	-6.5625	-6.74132	-6.38368	0
Rep1	d. MADA-NRC2-NRCXDV	0			h-b	-6.5625	-6.74132	-6.38368	0
Rep1	d. MADA-NRC2-NRCXDV	0			i-b	-6.5625	-6.74132	-6.38368	0
Rep1	d. MADA-NRC2-NRCXDV	0			j-b	-6.5625	-6.74132	-6.38368	0
Rep1	d. MADA-NRC2-NRCXDV	0			d-c	0	-0.18151	0.18151	1
Rep1	d. MADA-NRC2-NRCXDV	0			e-c	0	-0.18151	0.18151	1
Rep1	e. MADA-NRC4-NRCXDV	0			f-c	0	-0.18151	0.18151	1
Rep1	e. MADA-NRC4-NRCXDV	0			g-c	0	-0.17882	0.17882	1
Rep1	e. MADA-NRC4-NRCXDV	0			h-c	0	-0.17882	0.17882	1
Rep1	e. MADA-NRC4-NRCXDV	0			i-c	0	-0.17882	0.17882	1
Rep1	e. MADA-NRC4-NRCXDV	0			j-c	0	-0.17882	0.17882	1
Rep1	f. MADA-ZAR1-NRCXDV	0			e-d	0	-0.18151	0.18151	1
Rep1	f. MADA-ZAR1-NRCXDV	0			f-d	0	-0.18151	0.18151	1
Rep1	f. MADA-ZAR1-NRCXDV	0			g-d	0	-0.17882	0.17882	1
Rep1	f. MADA-ZAR1-NRCXDV	0			h-d	0	-0.17882	0.17882	1
Rep1	f. MADA-ZAR1-NRCXDV	0			i-d	0	-0.17882	0.17882	1
Rep1	g. NRCXHR	0			j-d	0	-0.17882	0.17882	1
Rep1	g. NRCXHR	0			f-e	0	-0.18151	0.18151	1
Rep1	g. NRCXHR	0			g-e	0	-0.17882	0.17882	1
Rep1	g. NRCXHR	0			h-e	0	-0.17882	0.17882	1
Rep1	g. NRCXHR	0			i-e	0	-0.17882	0.17882	1
Rep1	h. MADA-NRC2-NRCXHR	0			j-e	0	-0.17882	0.17882	1
Rep1	h. MADA-NRC2-NRCXHR	0			g-f	0	-0.17882	0.17882	1
Rep1	h. MADA-NRC2-NRCXHR	0			h-f	0	-0.17882	0.17882	1
Rep1	h. MADA-NRC2-NRCXHR	0			i-f	0	-0.17882	0.17882	1
Rep1	h. MADA-NRC2-NRCXHR	0			j-f	0	-0.17882	0.17882	1
Rep1	i. MADA-NRC4-NRCXHR	0			h-g	0	-0.17609	0.17609	1
Rep1	i. MADA-NRC4-NRCXHR	0			i-g	0	-0.17609	0.17609	1
Rep1	i. MADA-NRC4-NRCXHR	0			j-g	0	-0.17609	0.17609	1
Rep1	i. MADA-NRC4-NRCXHR	0			i-h	0	-0.17609	0.17609	1
Rep1	i. MADA-NRC4-NRCXHR	0			j-h	0	-0.17609	0.17609	1
Rep1	j. MADA-ZAR1-NRCXHR	0			j-i	0	-0.17609	0.17609	1
Rep1	j. MADA-ZAR1-NRCXHR	0
Rep1	j. MADA-ZAR1-NRCXHR	0
Rep1	j. MADA-ZAR1-NRCXHR	0
Rep1	j. MADA-ZAR1-NRCXHR	0
Rep2	a. NRC4WT	0
Rep2	a. NRC4WT	0
Rep2	a. NRC4WT	0
Rep2	a. NRC4WT	0
Rep2	a. NRC4WT	0
Rep2	a. NRC4WT	0
Rep2	b. NRC4DV	7
Rep2	b. NRC4DV	7
Rep2	b. NRC4DV	6
Rep2	b. NRC4DV	7
Rep2	b. NRC4DV	6
Rep2	b. NRC4DV	6
Rep2	c. NRCXDV	0
Rep2	c. NRCXDV	0
Rep2	c. NRCXDV	0
Rep2	c. NRCXDV	0
Rep2	c. NRCXDV	0
Rep2	c. NRCXDV	0
Rep2	d. MADA-NRC2-NRCXDV	0
Rep2	d. MADA-NRC2-NRCXDV	0
Rep2	d. MADA-NRC2-NRCXDV	0
Rep2	d. MADA-NRC2-NRCXDV	0
Rep2	d. MADA-NRC2-NRCXDV	0
Rep2	d. MADA-NRC2-NRCXDV	0
Rep2	e. MADA-NRC4-NRCXDV	0
Rep2	e. MADA-NRC4-NRCXDV	0
Rep2	e. MADA-NRC4-NRCXDV	0
Rep2	e. MADA-NRC4-NRCXDV	0
Rep2	e. MADA-NRC4-NRCXDV	0
Rep2	e. MADA-NRC4-NRCXDV	0
Rep2	f. MADA-ZAR1-NRCXDV	0
Rep2	f. MADA-ZAR1-NRCXDV	0
Rep2	f. MADA-ZAR1-NRCXDV	0
Rep2	f. MADA-ZAR1-NRCXDV	0
Rep2	f. MADA-ZAR1-NRCXDV	0
Rep2	f. MADA-ZAR1-NRCXDV	0
Rep2	g. NRCXHR	0
Rep2	g. NRCXHR	0
Rep2	g. NRCXHR	0
Rep2	g. NRCXHR	0
Rep2	g. NRCXHR	0
Rep2	g. NRCXHR	0
Rep2	h. MADA-NRC2-NRCXHR	0
Rep2	h. MADA-NRC2-NRCXHR	0
Rep2	h. MADA-NRC2-NRCXHR	0
Rep2	h. MADA-NRC2-NRCXHR	0
Rep2	h. MADA-NRC2-NRCXHR	0
Rep2	h. MADA-NRC2-NRCXHR	0
Rep2	i. MADA-NRC4-NRCXHR	0
Rep2	i. MADA-NRC4-NRCXHR	0
Rep2	i. MADA-NRC4-NRCXHR	0
Rep2	i. MADA-NRC4-NRCXHR	0
Rep2	i. MADA-NRC4-NRCXHR	0
Rep2	i. MADA-NRC4-NRCXHR	0
Rep2	j. MADA-ZAR1-NRCXHR	0
Rep2	j. MADA-ZAR1-NRCXHR	0
Rep2	j. MADA-ZAR1-NRCXHR	0
Rep2	j. MADA-ZAR1-NRCXHR	0
Rep2	j. MADA-ZAR1-NRCXHR	0
Rep2	j. MADA-ZAR1-NRCXHR	0
Rep3	a. NRC4WT	0
Rep3	a. NRC4WT	0
Rep3	a. NRC4WT	0
Rep3	a. NRC4WT	0
Rep3	a. NRC4WT	0
Rep3	b. NRC4DV	7
Rep3	b. NRC4DV	6
Rep3	b. NRC4DV	6
Rep3	b. NRC4DV	7
Rep3	b. NRC4DV	7
Rep3	c. NRCXDV	0
Rep3	c. NRCXDV	0
Rep3	c. NRCXDV	0
Rep3	c. NRCXDV	0
Rep3	c. NRCXDV	0
Rep3	d. MADA-NRC2-NRCXDV	0
Rep3	d. MADA-NRC2-NRCXDV	0
Rep3	d. MADA-NRC2-NRCXDV	0
Rep3	d. MADA-NRC2-NRCXDV	0
Rep3	d. MADA-NRC2-NRCXDV	0
Rep3	e. MADA-NRC4-NRCXDV	0
Rep3	e. MADA-NRC4-NRCXDV	0
Rep3	e. MADA-NRC4-NRCXDV	0
Rep3	e. MADA-NRC4-NRCXDV	0
Rep3	e. MADA-NRC4-NRCXDV	0
Rep3	f. MADA-ZAR1-NRCXDV	0
Rep3	f. MADA-ZAR1-NRCXDV	0
Rep3	f. MADA-ZAR1-NRCXDV	0
Rep3	f. MADA-ZAR1-NRCXDV	0
Rep3	f. MADA-ZAR1-NRCXDV	0
Rep3	g. NRCXHR	0
Rep3	g. NRCXHR	0
Rep3	g. NRCXHR	0
Rep3	g. NRCXHR	0
Rep3	g. NRCXHR	0
Rep3	g. NRCXHR	0
Rep3	h. MADA-NRC2-NRCXHR	0
Rep3	h. MADA-NRC2-NRCXHR	0
Rep3	h. MADA-NRC2-NRCXHR	0
Rep3	h. MADA-NRC2-NRCXHR	0
Rep3	h. MADA-NRC2-NRCXHR	0
Rep3	h. MADA-NRC2-NRCXHR	0
Rep3	i. MADA-NRC4-NRCXHR	0
Rep3	i. MADA-NRC4-NRCXHR	0
Rep3	i. MADA-NRC4-NRCXHR	0
Rep3	i. MADA-NRC4-NRCXHR	0
Rep3	i. MADA-NRC4-NRCXHR	0
Rep3	i. MADA-NRC4-NRCXHR	0
Rep3	j. MADA-ZAR1-NRCXHR	0
Rep3	j. MADA-ZAR1-NRCXHR	0
Rep3	j. MADA-ZAR1-NRCXHR	0
Rep3	j. MADA-ZAR1-NRCXHR	0
Rep3	j. MADA-ZAR1-NRCXHR	0
Rep3	j. MADA-ZAR1-NRCXHR	0

## Sheet: I (S8C Fig)
Replicate	Condition	Leaf size (cm)		TukeyHSD	Signif. codes: 0 ‘***’ 0.001 ‘**’ 0.01 ‘*’ 0.05 ‘.’ 0.1 ‘ ’ 1
Rep1	a. TRV: EV	9			diff	lwr	upr	p adj
Rep1	a. TRV: EV	9.3		b-a	-6.9	-7.9586	-5.8414	2.40918e-14
Rep1	a. TRV: EV	9		c-a	-4.908	-5.9666	-3.8494	2.5091e-14
Rep1	a. TRV: EV	8.8		d-a	-6.404	-7.4626	-5.3454	2.40918e-14
Rep1	a. TRV: EV	9.4		e-a	-4.372	-5.4306	-3.3134	4.05231e-14
Rep1	a. TRV: EV	8.9		c-b	1.992	0.933396	3.0506	7.75427e-06
Rep1	b. TRV: NRCX	1.7		d-b	0.496	-0.562604	1.5546	0.693127
Rep1	b. TRV: NRCX	1.6		e-b	2.528	1.4694	3.5866	1.09099e-08
Rep1	b. TRV: NRCX	2		d-c	-1.496	-2.5546	-0.437396	0.0014003
Rep1	b. TRV: NRCX	2		e-c	0.536	-0.522604	1.5946	0.627352
Rep1	b. TRV: NRCX	1.5		e-d	2.032	0.973396	3.0906	4.8925e-06
Rep1	b. TRV: NRCX	2.5
Rep1	c. TRV: NRC2/3/X	3.4
Rep1	c. TRV: NRC2/3/X	4
Rep1	c. TRV: NRC2/3/X	3.2
Rep1	c. TRV: NRC2/3/X	4.5
Rep1	c. TRV: NRC2/3/X	3.6
Rep1	c. TRV: NRC2/3/X	6
Rep1	d. TRV: NRC4/X	1.7
Rep1	d. TRV: NRC4/X	2
Rep1	d. TRV: NRC4/X	2.2
Rep1	d. TRV: NRC4/X	2.1
Rep1	d. TRV: NRC4/X	2
Rep1	d. TRV: NRC4/X	7.5
Rep1	e. TRV: NRC2/3/4/X	3
Rep1	e. TRV: NRC2/3/4/X	2.7
Rep1	e. TRV: NRC2/3/4/X	5
Rep1	e. TRV: NRC2/3/4/X	3
Rep1	e. TRV: NRC2/3/4/X	5.6
Rep1	e. TRV: NRC2/3/4/X	7
Rep2	a. TRV: EV	7.5
Rep2	a. TRV: EV	8.5
Rep2	a. TRV: EV	8
Rep2	b. TRV: NRCX	1.3
Rep2	b. TRV: NRCX	1.6
Rep2	b. TRV: NRCX	1.8
Rep2	c. TRV: NRC2/3/X	4
Rep2	c. TRV: NRC2/3/X	6
Rep2	c. TRV: NRC2/3/X	3
Rep2	d. TRV: NRC4/X	2.1
Rep2	d. TRV: NRC4/X	1.5
Rep2	d. TRV: NRC4/X	1.6
Rep2	e. TRV: NRC2/3/4/X	5.5
Rep2	e. TRV: NRC2/3/4/X	3.3
Rep2	e. TRV: NRC2/3/4/X	5.5
Rep3	a. TRV: EV	9.5
Rep3	a. TRV: EV	7.5
Rep3	a. TRV: EV	8.5
Rep3	a. TRV: EV	9
Rep3	a. TRV: EV	7
Rep3	a. TRV: EV	9
Rep3	a. TRV: EV	8.5
Rep3	a. TRV: EV	8
Rep3	b. TRV: NRCX	1.2
Rep3	b. TRV: NRCX	2
Rep3	b. TRV: NRCX	1
Rep3	b. TRV: NRCX	1.4
Rep3	b. TRV: NRCX	1.5
Rep3	b. TRV: NRCX	1
Rep3	b. TRV: NRCX	1
Rep3	b. TRV: NRCX	1.2
Rep3	c. TRV: NRC2/3/X	3
Rep3	c. TRV: NRC2/3/X	2.2
Rep3	c. TRV: NRC2/3/X	1.7
Rep3	c. TRV: NRC2/3/X	2.5
Rep3	c. TRV: NRC2/3/X	4.5
Rep3	c. TRV: NRC2/3/X	2.5
Rep3	c. TRV: NRC2/3/X	3
Rep3	c. TRV: NRC2/3/X	4.2
Rep3	d. TRV: NRC4/X	1
Rep3	d. TRV: NRC4/X	1.7
Rep3	d. TRV: NRC4/X	1.4
Rep3	d. TRV: NRC4/X	2.4
Rep3	d. TRV: NRC4/X	1.2
Rep3	d. TRV: NRC4/X	1.5
Rep3	d. TRV: NRC4/X	1.4
Rep3	d. TRV: NRC4/X	2.3
Rep3	e. TRV: NRC2/3/4/X	2
Rep3	e. TRV: NRC2/3/4/X	2.5
Rep3	e. TRV: NRC2/3/4/X	2.5
Rep3	e. TRV: NRC2/3/4/X	3.5
Rep3	e. TRV: NRC2/3/4/X	2.7
Rep3	e. TRV: NRC2/3/4/X	1.7
Rep3	e. TRV: NRC2/3/4/X	1.7
Rep3	e. TRV: NRC2/3/4/X	9
Rep4	a. TRV: EV	8.5
Rep4	a. TRV: EV	9
Rep4	a. TRV: EV	9
Rep4	a. TRV: EV	7
Rep4	a. TRV: EV	8.5
Rep4	a. TRV: EV	7.6
Rep4	a. TRV: EV	9
Rep4	a. TRV: EV	7
Rep4	b. TRV: NRCX	2
Rep4	b. TRV: NRCX	2
Rep4	b. TRV: NRCX	1.2
Rep4	b. TRV: NRCX	1.2
Rep4	b. TRV: NRCX	1.3
Rep4	b. TRV: NRCX	1.4
Rep4	b. TRV: NRCX	1.2
Rep4	b. TRV: NRCX	1.9
Rep4	c. TRV: NRC2/3/X	1
Rep4	c. TRV: NRC2/3/X	4.5
Rep4	c. TRV: NRC2/3/X	7
Rep4	c. TRV: NRC2/3/X	6
Rep4	c. TRV: NRC2/3/X	3.5
Rep4	c. TRV: NRC2/3/X	3
Rep4	c. TRV: NRC2/3/X	1
Rep4	c. TRV: NRC2/3/X	1
Rep4	d. TRV: NRC4/X	2.5
Rep4	d. TRV: NRC4/X	1.7
Rep4	d. TRV: NRC4/X	2.2
Rep4	d. TRV: NRC4/X	1
Rep4	d. TRV: NRC4/X	3
Rep4	d. TRV: NRC4/X	2
Rep4	d. TRV: NRC4/X	1.5
Rep4	d. TRV: NRC4/X	1.4
Rep4	e. TRV: NRC2/3/4/X	1.9
Rep4	e. TRV: NRC2/3/4/X	2.1
Rep4	e. TRV: NRC2/3/4/X	2
Rep4	e. TRV: NRC2/3/4/X	7
Rep4	e. TRV: NRC2/3/4/X	5
Rep4	e. TRV: NRC2/3/4/X	7
Rep4	e. TRV: NRC2/3/4/X	6
Rep4	e. TRV: NRC2/3/4/X	4.5

## Sheet: J (S10 Fig)
Replicate	Condition	HR index		t.test
Rep 1	a. hpRNA:GUS + Pto/SlPrf/AvrPtoB 2dpi	0		Pto/SlPrf/AvrPtoB, 2dpi				Pto/SlPrf/AvrPtoB, 3dpi				Pto/SlPrf/AvrPtoB, 4dpi				Pto/SlPrf/AvrPtoB, 5dpi
Rep 1	a. hpRNA:GUS + Pto/SlPrf/AvrPtoB 2dpi	0		data: a vs b				data: c vs d				data: e vs f				data: g vs h
Rep 1	a. hpRNA:GUS + Pto/SlPrf/AvrPtoB 2dpi	0		t = -5.8704, df = 41.753, p-value = 6.222e-07				t = -7.9528, df = 41.948, p-value = 6.57e-10				t = -8.8011, df = 37.209, p-value = 1.259e-10				t = -14.915, df = 36.459, p-value = 2.2e-16
Rep 1	a. hpRNA:GUS + Pto/SlPrf/AvrPtoB 2dpi	1		alternative hypothesis: true difference in means is not equal to 0				alternative hypothesis: true difference in means is not equal to 0				alternative hypothesis: true difference in means is not equal to 0				alternative hypothesis: true difference in means is not equal to 0
Rep 1	a. hpRNA:GUS + Pto/SlPrf/AvrPtoB 2dpi	1		95 percent confidence interval:				95 percent confidence interval:				95 percent confidence interval:				95 percent confidence interval:
Rep 1	a. hpRNA:GUS + Pto/SlPrf/AvrPtoB 2dpi	0		-0.9773331 -0.4772124				-1.823661 -1.085430				-2.516272 -1.574637				-2.581630 -1.963825
Rep 1	b. hpRNA:NRCX + Pto/SlPrf/AvrPtoB 2dpi	1		sample estimates:				sample estimates:				sample estimates:				sample estimates:
Rep 1	b. hpRNA:NRCX + Pto/SlPrf/AvrPtoB 2dpi	1		mean of x	mean of y			mean of x	mean of y			mean of x	mean of y			mean of x	mean of y
Rep 1	b. hpRNA:NRCX + Pto/SlPrf/AvrPtoB 2dpi	1		0.181818	0.909091			0.545454	2			1	3.04546			1.54546	3.81818
Rep 1	b. hpRNA:NRCX + Pto/SlPrf/AvrPtoB 2dpi	1
Rep 1	b. hpRNA:NRCX + Pto/SlPrf/AvrPtoB 2dpi	2
Rep 1	b. hpRNA:NRCX + Pto/SlPrf/AvrPtoB 2dpi	1		Gpa2/GpRBP1, 2dpi				Gpa2/GpRBP1, 3dpi				Gpa2/GpRBP1, 4dpi				Gpa2/GpRBP1, 5dpi
Rep 1	c. hpRNA:GUS + Pto/SlPrf/AvrPtoB 3dpi	1		data: i vs j				data: k vs l				data: m vs n				data: o vs p
Rep 1	c. hpRNA:GUS + Pto/SlPrf/AvrPtoB 3dpi	0		t = NaN, df = NaN, p-value = NA				t = -3.765, df = 38.172, p-value = 0.0005608				t = -11.369, df = 42, p-value = 2.125e-14				t = -10.917, df = 40.599, p-value = 1.193e-13
Rep 1	c. hpRNA:GUS + Pto/SlPrf/AvrPtoB 3dpi	1		alternative hypothesis: true difference in means is not equal to 0				alternative hypothesis: true difference in means is not equal to 0				alternative hypothesis: true difference in means is not equal to 0				alternative hypothesis: true difference in means is not equal to 0
Rep 1	c. hpRNA:GUS + Pto/SlPrf/AvrPtoB 3dpi	0		95 percent confidence interval:				95 percent confidence interval:				95 percent confidence interval:				95 percent confidence interval:
Rep 1	c. hpRNA:GUS + Pto/SlPrf/AvrPtoB 3dpi	0		NaN NaN				-1.2580464 -0.3783172				-2.408536 -1.682373				-2.962609 -2.037391
Rep 1	c. hpRNA:GUS + Pto/SlPrf/AvrPtoB 3dpi	0		sample estimates:				sample estimates:				sample estimates:				sample estimates:
Rep 1	d. hpRNA:NRCX + Pto/SlPrf/AvrPtoB 3dpi	3		mean of x	mean of y			mean of x	mean of y			mean of x	mean of y			mean of x	mean of y
Rep 1	d. hpRNA:NRCX + Pto/SlPrf/AvrPtoB 3dpi	2		0	0			0.454545	1.27273			1.5	3.54546			2.22727	4.72727
Rep 1	d. hpRNA:NRCX + Pto/SlPrf/AvrPtoB 3dpi	3
Rep 1	d. hpRNA:NRCX + Pto/SlPrf/AvrPtoB 3dpi	2
Rep 1	d. hpRNA:NRCX + Pto/SlPrf/AvrPtoB 3dpi	2		Rpi-blb2/AVRblb2, 2dpi				Rpi-blb2/AVRblb2, 3dpi				Rpi-blb2/AVRblb2, 4dpi				Rpi-blb2/AVRblb2, 5 dpi
Rep 1	d. hpRNA:NRCX + Pto/SlPrf/AvrPtoB 3dpi	2		data: q vs r				data: s vs t				data: u vs v				data: w vs x
Rep 1	e. hpRNA:GUS + Pto/SlPrf/AvrPtoB 4dpi	2		t = -0.69884, df = 41.977, p-value = 0.4885				t = 0, df = 42, p-value = 1				t = -0.32323, df = 41.916, p-value = 0.7481				t = -0.29277, df = 41.16, p-value = 0.7712
Rep 1	e. hpRNA:GUS + Pto/SlPrf/AvrPtoB 4dpi	1		alternative hypothesis: true difference in means is not equal to 0				alternative hypothesis: true difference in means is not equal to 0				alternative hypothesis: true difference in means is not equal to 0				alternative hypothesis: true difference in means is not equal to 0
Rep 1	e. hpRNA:GUS + Pto/SlPrf/AvrPtoB 4dpi	1		95 percent confidence interval:				95 percent confidence interval:				95 percent confidence interval:				95 percent confidence interval:
Rep 1	e. hpRNA:GUS + Pto/SlPrf/AvrPtoB 4dpi	1		-0.3534383 0.1716201				-0.2402081 0.2402081				-0.3292662 0.2383571				-0.3589651 0.2680560
Rep 1	e. hpRNA:GUS + Pto/SlPrf/AvrPtoB 4dpi	0		sample estimates:				sample estimates:				sample estimates:				sample estimates:
Rep 1	e. hpRNA:GUS + Pto/SlPrf/AvrPtoB 4dpi	0		mean of x	mean of y			mean of x	mean of y			mean of x	mean of y			mean of x	mean of y
Rep 1	f. hpRNA:NRCX + Pto/SlPrf/AvrPtoB 4dpi	4		2	2.09091			3.81818	3.81818			4.27273	4.31818			4.68182	4.72727
Rep 1	f. hpRNA:NRCX + Pto/SlPrf/AvrPtoB 4dpi	4
Rep 1	f. hpRNA:NRCX + Pto/SlPrf/AvrPtoB 4dpi	4
Rep 1	f. hpRNA:NRCX + Pto/SlPrf/AvrPtoB 4dpi	2		R1/AVR1, 2dpi				R1/AVR1, 3dpi				R1/AVR1, 4dpi				R1/AVR1, 5 dpi
Rep 1	f. hpRNA:NRCX + Pto/SlPrf/AvrPtoB 4dpi	2		data: y vs z				data: aa vs ab				data: ac vs ad				data: ae vs af
Rep 1	f. hpRNA:NRCX + Pto/SlPrf/AvrPtoB 4dpi	3		t = -0.20312, df = 41.55, p-value = 0.84				t = 0.45374, df = 39.797, p-value = 0.6525				t = 0.57282, df = 41.634, p-value = 0.5698				t = 0, df = 42, p-value = 1
Rep 1	g. hpRNA:GUS + Pto/SlPrf/AvrPtoB 5dpi	2		alternative hypothesis: true difference in means is not equal to 0				alternative hypothesis: true difference in means is not equal to 0				alternative hypothesis: true difference in means is not equal to 0				alternative hypothesis: true difference in means is not equal to 0
Rep 1	g. hpRNA:GUS + Pto/SlPrf/AvrPtoB 5dpi	2		95 percent confidence interval:				95 percent confidence interval:				95 percent confidence interval:				95 percent confidence interval:
Rep 1	g. hpRNA:GUS + Pto/SlPrf/AvrPtoB 5dpi	2		-0.4972115 0.4063024				-0.3140856 0.4959038				-0.2294518 0.4112700				-0.3625295 0.3625295
Rep 1	g. hpRNA:GUS + Pto/SlPrf/AvrPtoB 5dpi	2		sample estimates:				sample estimates:				sample estimates:				sample estimates:
Rep 1	g. hpRNA:GUS + Pto/SlPrf/AvrPtoB 5dpi	1		mean of x	mean of y			mean of x	mean of y			mean of x	mean of y			mean of x	mean of y
Rep 1	g. hpRNA:GUS + Pto/SlPrf/AvrPtoB 5dpi	1		1.68182	1.72727			3.63636	3.54546			4.27273	4.18182			4.54545	4.54545
Rep 1	h. hpRNA:NRCX + Pto/SlPrf/AvrPtoB 5dpi	4
Rep 1	h. hpRNA:NRCX + Pto/SlPrf/AvrPtoB 5dpi	4
Rep 1	h. hpRNA:NRCX + Pto/SlPrf/AvrPtoB 5dpi	3		Sw-5b/NSm, 2dpi				Sw-5b/NSm, 3dpi				Sw-5b/NSm, 4dpi				Sw-5b/NSm, 5 dpi
Rep 1	h. hpRNA:NRCX + Pto/SlPrf/AvrPtoB 5dpi	3		data: ag vs ah				data: ai vs aj				data: ak vs al				data: am vs an
Rep 1	h. hpRNA:NRCX + Pto/SlPrf/AvrPtoB 5dpi	4		t = -1.0333, df = 40.589, p-value = 0.3076				t = -2.1602, df = 40.024, p-value = 0.0368				t = -3.7296, df = 30.882, p-value = 0.0007729				t = -9.8175, df = 36.444, p-value = 8.893e-12
Rep 1	h. hpRNA:NRCX + Pto/SlPrf/AvrPtoB 5dpi	4		alternative hypothesis: true difference in means is not equal to 0				alternative hypothesis: true difference in means is not equal to 0				alternative hypothesis: true difference in means is not equal to 0				alternative hypothesis: true difference in means is not equal to 0
Rep 1	i. hpRNA:GUS + Gpa2/GpRBP1 2dpi	0		95 percent confidence interval:				95 percent confidence interval:				95 percent confidence interval:				95 percent confidence interval:
Rep 1	i. hpRNA:GUS + Gpa2/GpRBP1 2dpi	0		-0.4029516 0.1302243				-0.7038396 -0.0234331				-1.3359816 -0.3912911				-2.632348 -1.731288
Rep 1	i. hpRNA:GUS + Gpa2/GpRBP1 2dpi	0		sample estimates:				sample estimates:				sample estimates:				sample estimates:
Rep 1	i. hpRNA:GUS + Gpa2/GpRBP1 2dpi	0		mean of x	mean of y			mean of x	mean of y			mean of x	mean of y			mean of x	mean of y
Rep 1	i. hpRNA:GUS + Gpa2/GpRBP1 2dpi	0		0.181818	0.318182			0.636364	1			1.04546	1.90909			1.04546	3.22727
Rep 1	i. hpRNA:GUS + Gpa2/GpRBP1 2dpi	0
Rep 1	j. hpRNA:NRCX + Gpa2/GpRBP1 2dpi	0
Rep 1	j. hpRNA:NRCX + Gpa2/GpRBP1 2dpi	0		Rx/CP, 2dpi				Rx/CP, 3dpi				Rx/CP, 4dpi				Rx/CP, 5 dpi
Rep 1	j. hpRNA:NRCX + Gpa2/GpRBP1 2dpi	0		data: ao vs ap				data: aq vs ar				data: as vs at				data: au vs av
Rep 1	j. hpRNA:NRCX + Gpa2/GpRBP1 2dpi	0		t = -0.23601, df = 41.976, p-value = 0.8146				t = -0.15369, df = 41.985, p-value = 0.8786				t = 0.18509, df = 41.848, p-value = 0.8541				t = -0.29519, df = 41.621, p-value = 0.7693
Rep 1	j. hpRNA:NRCX + Gpa2/GpRBP1 2dpi	0		alternative hypothesis: true difference in means is not equal to 0				alternative hypothesis: true difference in means is not equal to 0				alternative hypothesis: true difference in means is not equal to 0				alternative hypothesis: true difference in means is not equal to 0
Rep 1	j. hpRNA:NRCX + Gpa2/GpRBP1 2dpi	0		95 percent confidence interval:				95 percent confidence interval:				95 percent confidence interval:				95 percent confidence interval:
Rep 1	k. hpRNA:GUS + Gpa2/GpRBP1 3dpi	1		-0.4341276 0.3432185				-0.6423002 0.5513911				-0.4502051 0.5411142				-0.3562911 0.2653820
Rep 1	k. hpRNA:GUS + Gpa2/GpRBP1 3dpi	1		sample estimates:				sample estimates:				sample estimates:				sample estimates:
Rep 1	k. hpRNA:GUS + Gpa2/GpRBP1 3dpi	2		mean of x	mean of y			mean of x	mean of y			mean of x	mean of y			mean of x	mean of y
Rep 1	k. hpRNA:GUS + Gpa2/GpRBP1 3dpi	0		1.27273	1.31818			2.86364	2.90909			3.36364	3.31818			3.95454	4
Rep 1	k. hpRNA:GUS + Gpa2/GpRBP1 3dpi	1
Rep 1	k. hpRNA:GUS + Gpa2/GpRBP1 3dpi	0
Rep 1	l. hpRNA:NRCX + Gpa2/GpRBP1 3dpi	2		R2/AVR2, 2dpi				R2/AVR2, 3dpi				R2/AVR2, 4dpi				R2/Avr2, 5 dpi
Rep 1	l. hpRNA:NRCX + Gpa2/GpRBP1 3dpi	1		data: aw vs ax				data: ay vs az				data: ba vs bb				data: bc vs bd
Rep 1	l. hpRNA:NRCX + Gpa2/GpRBP1 3dpi	2		t = 0, df = 42, p-value = 1				t = -1.559, df = 40.47, p-value = 0.1268				t = -1.0663, df = 41.845, p-value = 0.2924				t = -1.8316, df = 41.667, p-value = 0.07417
Rep 1	l. hpRNA:NRCX + Gpa2/GpRBP1 3dpi	2		alternative hypothesis: true difference in means is not equal to 0				alternative hypothesis: true difference in means is not equal to 0				alternative hypothesis: true difference in means is not equal to 0				alternative hypothesis: true difference in means is not equal to 0
Rep 1	l. hpRNA:NRCX + Gpa2/GpRBP1 3dpi	2		95 percent confidence interval:				95 percent confidence interval:				95 percent confidence interval:				95 percent confidence interval:
Rep 1	l. hpRNA:NRCX + Gpa2/GpRBP1 3dpi	1		-0.2137267 0.2137267				-1.0435925 0.1345016				-0.9204338 0.2840702				-0.95549797 0.04640706
Rep 1	m. hpRNA:GUS + Gpa2/GpRBP1 4dpi	1		sample estimates:				sample estimates:				sample estimates:				sample estimates:
Rep 1	m. hpRNA:GUS + Gpa2/GpRBP1 4dpi	2		mean of x	mean of y			mean of x	mean of y			mean of x	mean of y			mean of x	mean of y
Rep 1	m. hpRNA:GUS + Gpa2/GpRBP1 4dpi	3		0.136364	0.136364			1.45454	1.90909			3.59091	3.90909			4.5	4.95455
Rep 1	m. hpRNA:GUS + Gpa2/GpRBP1 4dpi	2
Rep 1	m. hpRNA:GUS + Gpa2/GpRBP1 4dpi	1
Rep 1	m. hpRNA:GUS + Gpa2/GpRBP1 4dpi	2		R3a/AVR3a, 2dpi				R3a/AVR3a, 3dpi				R3a/AVR3a, 4dpi				R3a/Avr3a, 5dpi
Rep 1	n. hpRNA:NRCX + Gpa2/GpRBP1 4dpi	3		data: be vs bf				data: bg vs bh				data: bi vs bj				data: bk vs bl
Rep 1	n. hpRNA:NRCX + Gpa2/GpRBP1 4dpi	3		t = 0.2624, df = 41.978, p-value = 0.7943				t = -0.18157, df = 41.809, p-value = 0.8568				t = -0.29277, df = 41.16, p-value = 0.7712				t = -1.4183, df = 41.779, p-value = 0.1635
Rep 1	n. hpRNA:NRCX + Gpa2/GpRBP1 4dpi	5		alternative hypothesis: true difference in means is not equal to 0				alternative hypothesis: true difference in means is not equal to 0				alternative hypothesis: true difference in means is not equal to 0				alternative hypothesis: true difference in means is not equal to 0
Rep 1	n. hpRNA:NRCX + Gpa2/GpRBP1 4dpi	3		95 percent confidence interval:				95 percent confidence interval:				95 percent confidence interval:				95 percent confidence interval:
Rep 1	n. hpRNA:NRCX + Gpa2/GpRBP1 4dpi	3		-0.3041388 0.3950479				-0.5507376 0.4598285				-0.3589651 0.2680560				-0.55071357 0.09616812
Rep 1	n. hpRNA:NRCX + Gpa2/GpRBP1 4dpi	3		sample estimates:				sample estimates:				sample estimates:				sample estimates:
Rep 1	o. hpRNA:GUS + Gpa2/GpRBP1 5dpi	2		mean of x	mean of y			mean of x	mean of y			mean of x	mean of y			mean of x	mean of y
Rep 1	o. hpRNA:GUS + Gpa2/GpRBP1 5dpi	4		0.681818	0.636364			2.45454	2.5			3.68182	3.72727			4.27273	4.5
Rep 1	o. hpRNA:GUS + Gpa2/GpRBP1 5dpi	3
Rep 1	o. hpRNA:GUS + Gpa2/GpRBP1 5dpi	2
Rep 1	o. hpRNA:GUS + Gpa2/GpRBP1 5dpi	3
Rep 1	o. hpRNA:GUS + Gpa2/GpRBP1 5dpi	2
Rep 1	p. hpRNA:NRCX + Gpa2/GpRBP1 5dpi	4
Rep 1	p. hpRNA:NRCX + Gpa2/GpRBP1 5dpi	6
Rep 1	p. hpRNA:NRCX + Gpa2/GpRBP1 5dpi	6
Rep 1	p. hpRNA:NRCX + Gpa2/GpRBP1 5dpi	4
Rep 1	p. hpRNA:NRCX + Gpa2/GpRBP1 5dpi	5
Rep 1	p. hpRNA:NRCX + Gpa2/GpRBP1 5dpi	5
Rep 1	q. hpRNA:GUS + Rpi-blb2/AVRblb2 2dpi	2
Rep 1	q. hpRNA:GUS + Rpi-blb2/AVRblb2 2dpi	2
Rep 1	q. hpRNA:GUS + Rpi-blb2/AVRblb2 2dpi	1
Rep 1	q. hpRNA:GUS + Rpi-blb2/AVRblb2 2dpi	2
Rep 1	q. hpRNA:GUS + Rpi-blb2/AVRblb2 2dpi	2
Rep 1	q. hpRNA:GUS + Rpi-blb2/AVRblb2 2dpi	2
Rep 1	r. hpRNA:NRCX + Rpi-blb2/AVRblb2 2dpi	2
Rep 1	r. hpRNA:NRCX + Rpi-blb2/AVRblb2 2dpi	2
Rep 1	r. hpRNA:NRCX + Rpi-blb2/AVRblb2 2dpi	2
Rep 1	r. hpRNA:NRCX + Rpi-blb2/AVRblb2 2dpi	2
Rep 1	r. hpRNA:NRCX + Rpi-blb2/AVRblb2 2dpi	2
Rep 1	r. hpRNA:NRCX + Rpi-blb2/AVRblb2 2dpi	2
Rep 1	s. hpRNA:GUS + Rpi-blb2/AVRblb2 3dpi	3
Rep 1	s. hpRNA:GUS + Rpi-blb2/AVRblb2 3dpi	3
Rep 1	s. hpRNA:GUS + Rpi-blb2/AVRblb2 3dpi	4
Rep 1	s. hpRNA:GUS + Rpi-blb2/AVRblb2 3dpi	4
Rep 1	s. hpRNA:GUS + Rpi-blb2/AVRblb2 3dpi	4
Rep 1	s. hpRNA:GUS + Rpi-blb2/AVRblb2 3dpi	3
Rep 1	t. hpRNA:NRCX + Rpi-blb2/AVRblb2 3dpii	3
Rep 1	t. hpRNA:NRCX + Rpi-blb2/AVRblb2 3dpii	3
Rep 1	t. hpRNA:NRCX + Rpi-blb2/AVRblb2 3dpii	4
Rep 1	t. hpRNA:NRCX + Rpi-blb2/AVRblb2 3dpii	4
Rep 1	t. hpRNA:NRCX + Rpi-blb2/AVRblb2 3dpii	4
Rep 1	t. hpRNA:NRCX + Rpi-blb2/AVRblb2 3dpii	3
Rep 1	u. hpRNA:GUS + Rpi-blb2/AVRblb2 4dpi	5
Rep 1	u. hpRNA:GUS + Rpi-blb2/AVRblb2 4dpi	5
Rep 1	u. hpRNA:GUS + Rpi-blb2/AVRblb2 4dpi	5
Rep 1	u. hpRNA:GUS + Rpi-blb2/AVRblb2 4dpi	4
Rep 1	u. hpRNA:GUS + Rpi-blb2/AVRblb2 4dpi	4
Rep 1	u. hpRNA:GUS + Rpi-blb2/AVRblb2 4dpi	4
Rep 1	v. hpRNA:NRCX + Rpi-blb2/AVRblb2 4dpi	5
Rep 1	v. hpRNA:NRCX + Rpi-blb2/AVRblb2 4dpi	5
Rep 1	v. hpRNA:NRCX + Rpi-blb2/AVRblb2 4dpi	5
Rep 1	v. hpRNA:NRCX + Rpi-blb2/AVRblb2 4dpi	4
Rep 1	v. hpRNA:NRCX + Rpi-blb2/AVRblb2 4dpi	4
Rep 1	v. hpRNA:NRCX + Rpi-blb2/AVRblb2 4dpi	4
Rep 1	w. hpRNA:GUS + Rpi-blb2/AVRblb2 5dpi	5
Rep 1	w. hpRNA:GUS + Rpi-blb2/AVRblb2 5dpi	5
Rep 1	w. hpRNA:GUS + Rpi-blb2/AVRblb2 5dpi	5
Rep 1	w. hpRNA:GUS + Rpi-blb2/AVRblb2 5dpi	4
Rep 1	w. hpRNA:GUS + Rpi-blb2/AVRblb2 5dpi	5
Rep 1	w. hpRNA:GUS + Rpi-blb2/AVRblb2 5dpi	4
Rep 1	x. hpRNA:NRCX + Rpi-blb2/AVRblb2 5dpi	5
Rep 1	x. hpRNA:NRCX + Rpi-blb2/AVRblb2 5dpi	5
Rep 1	x. hpRNA:NRCX + Rpi-blb2/AVRblb2 5dpi	5
Rep 1	x. hpRNA:NRCX + Rpi-blb2/AVRblb2 5dpi	4
Rep 1	x. hpRNA:NRCX + Rpi-blb2/AVRblb2 5dpi	4
Rep 1	x. hpRNA:NRCX + Rpi-blb2/AVRblb2 5dpi	4
Rep 1	y. hpRNA:GUS + R1/AVR1 2dpi	1
Rep 1	y. hpRNA:GUS + R1/AVR1 2dpi	2
Rep 1	y. hpRNA:GUS + R1/AVR1 2dpi	2
Rep 1	y. hpRNA:GUS + R1/AVR1 2dpi	2
Rep 1	y. hpRNA:GUS + R1/AVR1 2dpi	2
Rep 1	y. hpRNA:GUS + R1/AVR1 2dpi	2
Rep 1	z. hpRNA:NRCX + R1/AVR1 2dpi	1
Rep 1	z. hpRNA:NRCX + R1/AVR1 2dpi	2
Rep 1	z. hpRNA:NRCX + R1/AVR1 2dpi	2
Rep 1	z. hpRNA:NRCX + R1/AVR1 2dpi	2
Rep 1	z. hpRNA:NRCX + R1/AVR1 2dpi	2
Rep 1	z. hpRNA:NRCX + R1/AVR1 2dpi	2
Rep 1	aa. hpRNA:GUS + R1/AVR1 3dpi	4
Rep 1	aa. hpRNA:GUS + R1/AVR1 3dpi	4
Rep 1	aa. hpRNA:GUS + R1/AVR1 3dpi	4
Rep 1	aa. hpRNA:GUS + R1/AVR1 3dpi	4
Rep 1	aa. hpRNA:GUS + R1/AVR1 3dpi	4
Rep 1	aa. hpRNA:GUS + R1/AVR1 3dpi	3
Rep 1	ab. hpRNA:NRCX + R1/AVR1 3dpi	4
Rep 1	ab. hpRNA:NRCX + R1/AVR1 3dpi	4
Rep 1	ab. hpRNA:NRCX + R1/AVR1 3dpi	4
Rep 1	ab. hpRNA:NRCX + R1/AVR1 3dpi	4
Rep 1	ab. hpRNA:NRCX + R1/AVR1 3dpi	3
Rep 1	ab. hpRNA:NRCX + R1/AVR1 3dpi	3
Rep 1	ac. hpRNA:GUS + R1/AVR1 4dpi	5
Rep 1	ac. hpRNA:GUS + R1/AVR1 4dpi	5
Rep 1	ac. hpRNA:GUS + R1/AVR1 4dpi	5
Rep 1	ac. hpRNA:GUS + R1/AVR1 4dpi	5
Rep 1	ac. hpRNA:GUS + R1/AVR1 4dpi	4
Rep 1	ac. hpRNA:GUS + R1/AVR1 4dpi	4
Rep 1	ad. hpRNA:NRCX + R1/AVR1 4dpi	5
Rep 1	ad. hpRNA:NRCX + R1/AVR1 4dpi	5
Rep 1	ad. hpRNA:NRCX + R1/AVR1 4dpi	5
Rep 1	ad. hpRNA:NRCX + R1/AVR1 4dpi	5
Rep 1	ad. hpRNA:NRCX + R1/AVR1 4dpi	4
Rep 1	ad. hpRNA:NRCX + R1/AVR1 4dpi	4
Rep 1	ae. hpRNA:GUS + R1/AVR1 5dpi	6
Rep 1	ae. hpRNA:GUS + R1/AVR1 5dpi	5
Rep 1	ae. hpRNA:GUS + R1/AVR1 5dpi	5
Rep 1	ae. hpRNA:GUS + R1/AVR1 5dpi	5
Rep 1	ae. hpRNA:GUS + R1/AVR1 5dpi	4
Rep 1	ae. hpRNA:GUS + R1/AVR1 5dpi	5
Rep 1	af. hpRNA:NRCX + R1/AVR1 5dpi	5
Rep 1	af. hpRNA:NRCX + R1/AVR1 5dpi	5
Rep 1	af. hpRNA:NRCX + R1/AVR1 5dpi	6
Rep 1	af. hpRNA:NRCX + R1/AVR1 5dpi	5
Rep 1	af. hpRNA:NRCX + R1/AVR1 5dpi	4
Rep 1	af. hpRNA:NRCX + R1/AVR1 5dpi	4
Rep 1	ag. hpRNA:GUS + Sw-5b/NSm 2dpi	0
Rep 1	ag. hpRNA:GUS + Sw-5b/NSm 2dpi	0
Rep 1	ag. hpRNA:GUS + Sw-5b/NSm 2dpi	0
Rep 1	ag. hpRNA:GUS + Sw-5b/NSm 2dpi	0
Rep 1	ag. hpRNA:GUS + Sw-5b/NSm 2dpi	0
Rep 1	ag. hpRNA:GUS + Sw-5b/NSm 2dpi	0
Rep 1	ah. hpRNA:NRCX + Sw-5b/NSm 2dpi	0
Rep 1	ah. hpRNA:NRCX + Sw-5b/NSm 2dpi	0
Rep 1	ah. hpRNA:NRCX + Sw-5b/NSm 2dpi	0
Rep 1	ah. hpRNA:NRCX + Sw-5b/NSm 2dpi	0
Rep 1	ah. hpRNA:NRCX + Sw-5b/NSm 2dpi	0
Rep 1	ah. hpRNA:NRCX + Sw-5b/NSm 2dpi	0
Rep 1	ai. hpRNA:GUS + Sw-5b/NSm 3dpi	0
Rep 1	ai. hpRNA:GUS + Sw-5b/NSm 3dpi	0
Rep 1	ai. hpRNA:GUS + Sw-5b/NSm 3dpi	1
Rep 1	ai. hpRNA:GUS + Sw-5b/NSm 3dpi	1
Rep 1	ai. hpRNA:GUS + Sw-5b/NSm 3dpi	1
Rep 1	ai. hpRNA:GUS + Sw-5b/NSm 3dpi	1
Rep 1	aj. hpRNA:NRCX + Sw-5b/NSm 3dpi	0
Rep 1	aj. hpRNA:NRCX + Sw-5b/NSm 3dpi	0
Rep 1	aj. hpRNA:NRCX + Sw-5b/NSm 3dpi	1
Rep 1	aj. hpRNA:NRCX + Sw-5b/NSm 3dpi	1
Rep 1	aj. hpRNA:NRCX + Sw-5b/NSm 3dpi	1
Rep 1	aj. hpRNA:NRCX + Sw-5b/NSm 3dpi	1
Rep 1	ak. hpRNA:GUS + Sw-5b/NSm 4dpi	1
Rep 1	ak. hpRNA:GUS + Sw-5b/NSm 4dpi	1
Rep 1	ak. hpRNA:GUS + Sw-5b/NSm 4dpi	1
Rep 1	ak. hpRNA:GUS + Sw-5b/NSm 4dpi	1
Rep 1	ak. hpRNA:GUS + Sw-5b/NSm 4dpi	2
Rep 1	ak. hpRNA:GUS + Sw-5b/NSm 4dpi	1
Rep 1	al. hpRNA:NRCX + Sw-5b/NSm 4dpi	1
Rep 1	al. hpRNA:NRCX + Sw-5b/NSm 4dpi	2
Rep 1	al. hpRNA:NRCX + Sw-5b/NSm 4dpi	1
Rep 1	al. hpRNA:NRCX + Sw-5b/NSm 4dpi	2
Rep 1	al. hpRNA:NRCX + Sw-5b/NSm 4dpi	1
Rep 1	al. hpRNA:NRCX + Sw-5b/NSm 4dpi	1
Rep 1	am. hpRNA:GUS + Sw-5b/NSm 5dpi	0
Rep 1	am. hpRNA:GUS + Sw-5b/NSm 5dpi	1
Rep 1	am. hpRNA:GUS + Sw-5b/NSm 5dpi	1
Rep 1	am. hpRNA:GUS + Sw-5b/NSm 5dpi	2
Rep 1	am. hpRNA:GUS + Sw-5b/NSm 5dpi	1
Rep 1	am. hpRNA:GUS + Sw-5b/NSm 5dpi	1
Rep 1	an. hpRNA:NRCX + Sw-5b/NSm 5dpi	2
Rep 1	an. hpRNA:NRCX + Sw-5b/NSm 5dpi	3
Rep 1	an. hpRNA:NRCX + Sw-5b/NSm 5dpi	3
Rep 1	an. hpRNA:NRCX + Sw-5b/NSm 5dpi	2
Rep 1	an. hpRNA:NRCX + Sw-5b/NSm 5dpi	3
Rep 1	an. hpRNA:NRCX + Sw-5b/NSm 5dpi	2
Rep 1	ao. hpRNA:GUS + Rx/CP 2dpi	1
Rep 1	ao. hpRNA:GUS + Rx/CP 2dpi	2
Rep 1	ao. hpRNA:GUS + Rx/CP 2dpi	1
Rep 1	ao. hpRNA:GUS + Rx/CP 2dpi	1
Rep 1	ao. hpRNA:GUS + Rx/CP 2dpi	2
Rep 1	ao. hpRNA:GUS + Rx/CP 2dpi	1
Rep 1	ap. hpRNA:NRCX + Rx/CP 2dpi	1
Rep 1	ap. hpRNA:NRCX + Rx/CP 2dpi	2
Rep 1	ap. hpRNA:NRCX + Rx/CP 2dpi	1
Rep 1	ap. hpRNA:NRCX + Rx/CP 2dpi	1
Rep 1	ap. hpRNA:NRCX + Rx/CP 2dpi	2
Rep 1	ap. hpRNA:NRCX + Rx/CP 2dpi	1
Rep 1	aq. hpRNA:GUS + Rx/CP 3dpi	2
Rep 1	aq. hpRNA:GUS + Rx/CP 3dpi	2
Rep 1	aq. hpRNA:GUS + Rx/CP 3dpi	3
Rep 1	aq. hpRNA:GUS + Rx/CP 3dpi	2
Rep 1	aq. hpRNA:GUS + Rx/CP 3dpi	2
Rep 1	aq. hpRNA:GUS + Rx/CP 3dpi	3
Rep 1	ar. hpRNA:NRCX + Rx/CP 3dpi	2
Rep 1	ar. hpRNA:NRCX + Rx/CP 3dpi	2
Rep 1	ar. hpRNA:NRCX + Rx/CP 3dpi	3
Rep 1	ar. hpRNA:NRCX + Rx/CP 3dpi	2
Rep 1	ar. hpRNA:NRCX + Rx/CP 3dpi	2
Rep 1	ar. hpRNA:NRCX + Rx/CP 3dpi	3
Rep 1	as. hpRNA:GUS + Rx/CP 4dpi	3
Rep 1	as. hpRNA:GUS + Rx/CP 4dpi	3
Rep 1	as. hpRNA:GUS + Rx/CP 4dpi	4
Rep 1	as. hpRNA:GUS + Rx/CP 4dpi	4
Rep 1	as. hpRNA:GUS + Rx/CP 4dpi	3
Rep 1	as. hpRNA:GUS + Rx/CP 4dpi	3
Rep 1	at. hpRNA:NRCX + Rx/CP 4dpi	3
Rep 1	at. hpRNA:NRCX + Rx/CP 4dpi	3
Rep 1	at. hpRNA:NRCX + Rx/CP 4dpi	4
Rep 1	at. hpRNA:NRCX + Rx/CP 4dpi	4
Rep 1	at. hpRNA:NRCX + Rx/CP 4dpi	3
Rep 1	at. hpRNA:NRCX + Rx/CP 4dpi	3
Rep 1	au. hpRNA:GUS + Rx/CP 5dpi	4
Rep 1	au. hpRNA:GUS + Rx/CP 5dpi	4
Rep 1	au. hpRNA:GUS + Rx/CP 5dpi	4
Rep 1	au. hpRNA:GUS + Rx/CP 5dpi	4
Rep 1	au. hpRNA:GUS + Rx/CP 5dpi	4
Rep 1	au. hpRNA:GUS + Rx/CP 5dpi	4
Rep 1	av. hpRNA:NRCX + Rx/CP 5dpi	4
Rep 1	av. hpRNA:NRCX + Rx/CP 5dpi	4
Rep 1	av. hpRNA:NRCX + Rx/CP 5dpi	4
Rep 1	av. hpRNA:NRCX + Rx/CP 5dpi	4
Rep 1	av. hpRNA:NRCX + Rx/CP 5dpi	5
Rep 1	av. hpRNA:NRCX + Rx/CP 5dpi	4
Rep 1	aw. hpRNA:GUS + R2/AVR2 2dpi	1
Rep 1	aw. hpRNA:GUS + R2/AVR2 2dpi	0
Rep 1	aw. hpRNA:GUS + R2/AVR2 2dpi	1
Rep 1	aw. hpRNA:GUS + R2/AVR2 2dpi	0
Rep 1	aw. hpRNA:GUS + R2/AVR2 2dpi	0
Rep 1	aw. hpRNA:GUS + R2/AVR2 2dpi	0
Rep 1	ax. hpRNA:NRCX + R2/AVR2 2dpi	1
Rep 1	ax. hpRNA:NRCX + R2/AVR2 2dpi	0
Rep 1	ax. hpRNA:NRCX + R2/AVR2 2dpi	1
Rep 1	ax. hpRNA:NRCX + R2/AVR2 2dpi	0
Rep 1	ax. hpRNA:NRCX + R2/AVR2 2dpi	0
Rep 1	ax. hpRNA:NRCX + R2/AVR2 2dpi	0
Rep 1	ay. hpRNA:GUS + R2/AVR2 3dpi	1
Rep 1	ay. hpRNA:GUS + R2/AVR2 3dpi	2
Rep 1	ay. hpRNA:GUS + R2/AVR2 3dpi	3
Rep 1	ay. hpRNA:GUS + R2/AVR2 3dpi	2
Rep 1	ay. hpRNA:GUS + R2/AVR2 3dpi	3
Rep 1	ay. hpRNA:GUS + R2/AVR2 3dpi	4
Rep 1	az. hpRNA:NRCX + R2/AVR2 3dpi	2
Rep 1	az. hpRNA:NRCX + R2/AVR2 3dpi	2
Rep 1	az. hpRNA:NRCX + R2/AVR2 3dpi	3
Rep 1	az. hpRNA:NRCX + R2/AVR2 3dpi	2
Rep 1	az. hpRNA:NRCX + R2/AVR2 3dpi	3
Rep 1	az. hpRNA:NRCX + R2/AVR2 3dpi	4
Rep 1	ba. hpRNA:GUS + R2/AVR2 4dpi	3
Rep 1	ba. hpRNA:GUS + R2/AVR2 4dpi	5
Rep 1	ba. hpRNA:GUS + R2/AVR2 4dpi	5
Rep 1	ba. hpRNA:GUS + R2/AVR2 4dpi	5
Rep 1	ba. hpRNA:GUS + R2/AVR2 4dpi	3
Rep 1	ba. hpRNA:GUS + R2/AVR2 4dpi	5
Rep 1	bb. hpRNA:NRCX + R2/AVR2 4dpi	3
Rep 1	bb. hpRNA:NRCX + R2/AVR2 4dpi	5
Rep 1	bb. hpRNA:NRCX + R2/AVR2 4dpi	5
Rep 1	bb. hpRNA:NRCX + R2/AVR2 4dpi	4
Rep 1	bb. hpRNA:NRCX + R2/AVR2 4dpi	5
Rep 1	bb. hpRNA:NRCX + R2/AVR2 4dpi	5
Rep 1	bc. hpRNA:GUS + R2/AVR2 5dpi	5
Rep 1	bc. hpRNA:GUS + R2/AVR2 5dpi	4
Rep 1	bc. hpRNA:GUS + R2/AVR2 5dpi	6
Rep 1	bc. hpRNA:GUS + R2/AVR2 5dpi	6
Rep 1	bc. hpRNA:GUS + R2/AVR2 5dpi	4
Rep 1	bc. hpRNA:GUS + R2/AVR2 5dpi	5
Rep 1	bd. hpRNA:NRCX + R2/AVR2 5dpi	5
Rep 1	bd. hpRNA:NRCX + R2/AVR2 5dpi	5
Rep 1	bd. hpRNA:NRCX + R2/AVR2 5dpi	6
Rep 1	bd. hpRNA:NRCX + R2/AVR2 5dpi	5
Rep 1	bd. hpRNA:NRCX + R2/AVR2 5dpi	6
Rep 1	bd. hpRNA:NRCX + R2/AVR2 5dpi	5
Rep 1	be. hpRNA:GUS + R3a/AVR3a 2dpi	1
Rep 1	be. hpRNA:GUS + R3a/AVR3a 2dpi	1
Rep 1	be. hpRNA:GUS + R3a/AVR3a 2dpi	1
Rep 1	be. hpRNA:GUS + R3a/AVR3a 2dpi	1
Rep 1	be. hpRNA:GUS + R3a/AVR3a 2dpi	1
Rep 1	be. hpRNA:GUS + R3a/AVR3a 2dpi	1
Rep 1	bf. hpRNA:NRCX + R3a/AVR3a 2dpi	1
Rep 1	bf. hpRNA:NRCX + R3a/AVR3a 2dpi	1
Rep 1	bf. hpRNA:NRCX + R3a/AVR3a 2dpi	1
Rep 1	bf. hpRNA:NRCX + R3a/AVR3a 2dpi	1
Rep 1	bf. hpRNA:NRCX + R3a/AVR3a 2dpi	0
Rep 1	bf. hpRNA:NRCX + R3a/AVR3a 2dpi	1
Rep 1	bg. hpRNA:GUS + R3a/AVR3a 3dpi	2
Rep 1	bg. hpRNA:GUS + R3a/AVR3a 3dpi	2
Rep 1	bg. hpRNA:GUS + R3a/AVR3a 3dpi	1
Rep 1	bg. hpRNA:GUS + R3a/AVR3a 3dpi	2
Rep 1	bg. hpRNA:GUS + R3a/AVR3a 3dpi	3
Rep 1	bg. hpRNA:GUS + R3a/AVR3a 3dpi	3
Rep 1	bh. hpRNA:NRCX + R3a/AVR3a 3dpi	2
Rep 1	bh. hpRNA:NRCX + R3a/AVR3a 3dpi	2
Rep 1	bh. hpRNA:NRCX + R3a/AVR3a 3dpi	1
Rep 1	bh. hpRNA:NRCX + R3a/AVR3a 3dpi	2
Rep 1	bh. hpRNA:NRCX + R3a/AVR3a 3dpi	3
Rep 1	bh. hpRNA:NRCX + R3a/AVR3a 3dpi	3
Rep 1	bi. hpRNA:GUS + R3a/AVR3a 4dpi	4
Rep 1	bi. hpRNA:GUS + R3a/AVR3a 4dpi	3
Rep 1	bi. hpRNA:GUS + R3a/AVR3a 4dpi	3
Rep 1	bi. hpRNA:GUS + R3a/AVR3a 4dpi	4
Rep 1	bi. hpRNA:GUS + R3a/AVR3a 4dpi	4
Rep 1	bi. hpRNA:GUS + R3a/AVR3a 4dpi	4
Rep 1	bj. hpRNA:NRCX + R3a/AVR3a 4dpi	4
Rep 1	bj. hpRNA:NRCX + R3a/AVR3a 4dpi	3
Rep 1	bj. hpRNA:NRCX + R3a/AVR3a 4dpi	3
Rep 1	bj. hpRNA:NRCX + R3a/AVR3a 4dpi	4
Rep 1	bj. hpRNA:NRCX + R3a/AVR3a 4dpi	5
Rep 1	bj. hpRNA:NRCX + R3a/AVR3a 4dpi	4
Rep 1	bk. hpRNA:GUS + R3a/AVR3a 5dpi	4
Rep 1	bk. hpRNA:GUS + R3a/AVR3a 5dpi	4
Rep 1	bk. hpRNA:GUS + R3a/AVR3a 5dpi	4
Rep 1	bk. hpRNA:GUS + R3a/AVR3a 5dpi	4
Rep 1	bk. hpRNA:GUS + R3a/AVR3a 5dpi	4
Rep 1	bk. hpRNA:GUS + R3a/AVR3a 5dpi	5
Rep 1	dl. hpRNA:NRCX + R3a/AVR3a 5dpi	4
Rep 1	dl. hpRNA:NRCX + R3a/AVR3a 5dpi	5
Rep 1	dl. hpRNA:NRCX + R3a/AVR3a 5dpi	4
Rep 1	dl. hpRNA:NRCX + R3a/AVR3a 5dpi	4
Rep 1	dl. hpRNA:NRCX + R3a/AVR3a 5dpi	5
Rep 1	dl. hpRNA:NRCX + R3a/AVR3a 5dpi	5
Rep 2	a. hpRNA:GUS + Pto/SlPrf/AvrPtoB 2dpi	0
Rep 2	a. hpRNA:GUS + Pto/SlPrf/AvrPtoB 2dpi	0
Rep 2	a. hpRNA:GUS + Pto/SlPrf/AvrPtoB 2dpi	0
Rep 2	a. hpRNA:GUS + Pto/SlPrf/AvrPtoB 2dpi	0
Rep 2	a. hpRNA:GUS + Pto/SlPrf/AvrPtoB 2dpi	0
Rep 2	a. hpRNA:GUS + Pto/SlPrf/AvrPtoB 2dpi	0
Rep 2	a. hpRNA:GUS + Pto/SlPrf/AvrPtoB 2dpi	1
Rep 2	a. hpRNA:GUS + Pto/SlPrf/AvrPtoB 2dpi	0
Rep 2	b. hpRNA:NRCX + Pto/SlPrf/AvrPtoB 2dpi	1
Rep 2	b. hpRNA:NRCX + Pto/SlPrf/AvrPtoB 2dpi	1
Rep 2	b. hpRNA:NRCX + Pto/SlPrf/AvrPtoB 2dpi	1
Rep 2	b. hpRNA:NRCX + Pto/SlPrf/AvrPtoB 2dpi	1
Rep 2	b. hpRNA:NRCX + Pto/SlPrf/AvrPtoB 2dpi	1
Rep 2	b. hpRNA:NRCX + Pto/SlPrf/AvrPtoB 2dpi	1
Rep 2	b. hpRNA:NRCX + Pto/SlPrf/AvrPtoB 2dpi	0
Rep 2	b. hpRNA:NRCX + Pto/SlPrf/AvrPtoB 2dpi	1
Rep 2	c. hpRNA:GUS + Pto/SlPrf/AvrPtoB 3dpi	1
Rep 2	c. hpRNA:GUS + Pto/SlPrf/AvrPtoB 3dpi	0
Rep 2	c. hpRNA:GUS + Pto/SlPrf/AvrPtoB 3dpi	0
Rep 2	c. hpRNA:GUS + Pto/SlPrf/AvrPtoB 3dpi	1
Rep 2	c. hpRNA:GUS + Pto/SlPrf/AvrPtoB 3dpi	1
Rep 2	c. hpRNA:GUS + Pto/SlPrf/AvrPtoB 3dpi	1
Rep 2	c. hpRNA:GUS + Pto/SlPrf/AvrPtoB 3dpi	0
Rep 2	c. hpRNA:GUS + Pto/SlPrf/AvrPtoB 3dpi	2
Rep 2	d. hpRNA:NRCX + Pto/SlPrf/AvrPtoB 3dpi	2
Rep 2	d. hpRNA:NRCX + Pto/SlPrf/AvrPtoB 3dpi	2
Rep 2	d. hpRNA:NRCX + Pto/SlPrf/AvrPtoB 3dpi	2
Rep 2	d. hpRNA:NRCX + Pto/SlPrf/AvrPtoB 3dpi	3
Rep 2	d. hpRNA:NRCX + Pto/SlPrf/AvrPtoB 3dpi	2
Rep 2	d. hpRNA:NRCX + Pto/SlPrf/AvrPtoB 3dpi	3
Rep 2	d. hpRNA:NRCX + Pto/SlPrf/AvrPtoB 3dpi	2
Rep 2	d. hpRNA:NRCX + Pto/SlPrf/AvrPtoB 3dpi	2
Rep 2	e. hpRNA:GUS + Pto/SlPrf/AvrPtoB 4dpi	1
Rep 2	e. hpRNA:GUS + Pto/SlPrf/AvrPtoB 4dpi	1
Rep 2	e. hpRNA:GUS + Pto/SlPrf/AvrPtoB 4dpi	1
Rep 2	e. hpRNA:GUS + Pto/SlPrf/AvrPtoB 4dpi	2
Rep 2	e. hpRNA:GUS + Pto/SlPrf/AvrPtoB 4dpi	2
Rep 2	e. hpRNA:GUS + Pto/SlPrf/AvrPtoB 4dpi	1
Rep 2	e. hpRNA:GUS + Pto/SlPrf/AvrPtoB 4dpi	1
Rep 2	e. hpRNA:GUS + Pto/SlPrf/AvrPtoB 4dpi	1
Rep 2	f. hpRNA:NRCX + Pto/SlPrf/AvrPtoB 4dpi	3
Rep 2	f. hpRNA:NRCX + Pto/SlPrf/AvrPtoB 4dpi	4
Rep 2	f. hpRNA:NRCX + Pto/SlPrf/AvrPtoB 4dpi	4
Rep 2	f. hpRNA:NRCX + Pto/SlPrf/AvrPtoB 4dpi	4
Rep 2	f. hpRNA:NRCX + Pto/SlPrf/AvrPtoB 4dpi	4
Rep 2	f. hpRNA:NRCX + Pto/SlPrf/AvrPtoB 4dpi	3
Rep 2	f. hpRNA:NRCX + Pto/SlPrf/AvrPtoB 4dpi	4
Rep 2	f. hpRNA:NRCX + Pto/SlPrf/AvrPtoB 4dpi	4
Rep 2	g. hpRNA:GUS + Pto/SlPrf/AvrPtoB 5dpi	2
Rep 2	g. hpRNA:GUS + Pto/SlPrf/AvrPtoB 5dpi	1
Rep 2	g. hpRNA:GUS + Pto/SlPrf/AvrPtoB 5dpi	1
Rep 2	g. hpRNA:GUS + Pto/SlPrf/AvrPtoB 5dpi	1
Rep 2	g. hpRNA:GUS + Pto/SlPrf/AvrPtoB 5dpi	2
Rep 2	g. hpRNA:GUS + Pto/SlPrf/AvrPtoB 5dpi	2
Rep 2	g. hpRNA:GUS + Pto/SlPrf/AvrPtoB 5dpi	1
Rep 2	g. hpRNA:GUS + Pto/SlPrf/AvrPtoB 5dpi	2
Rep 2	h. hpRNA:NRCX + Pto/SlPrf/AvrPtoB 5dpi	4
Rep 2	h. hpRNA:NRCX + Pto/SlPrf/AvrPtoB 5dpi	4
Rep 2	h. hpRNA:NRCX + Pto/SlPrf/AvrPtoB 5dpi	3
Rep 2	h. hpRNA:NRCX + Pto/SlPrf/AvrPtoB 5dpi	4
Rep 2	h. hpRNA:NRCX + Pto/SlPrf/AvrPtoB 5dpi	4
Rep 2	h. hpRNA:NRCX + Pto/SlPrf/AvrPtoB 5dpi	4
Rep 2	h. hpRNA:NRCX + Pto/SlPrf/AvrPtoB 5dpi	4
Rep 2	h. hpRNA:NRCX + Pto/SlPrf/AvrPtoB 5dpi	4
Rep 2	i. hpRNA:GUS + Gpa2/GpRBP1 2dpi	0
Rep 2	i. hpRNA:GUS + Gpa2/GpRBP1 2dpi	0
Rep 2	i. hpRNA:GUS + Gpa2/GpRBP1 2dpi	0
Rep 2	i. hpRNA:GUS + Gpa2/GpRBP1 2dpi	0
Rep 2	i. hpRNA:GUS + Gpa2/GpRBP1 2dpi	0
Rep 2	i. hpRNA:GUS + Gpa2/GpRBP1 2dpi	0
Rep 2	i. hpRNA:GUS + Gpa2/GpRBP1 2dpi	0
Rep 2	i. hpRNA:GUS + Gpa2/GpRBP1 2dpi	0
Rep 2	j. hpRNA:NRCX + Gpa2/GpRBP1 2dpi	0
Rep 2	j. hpRNA:NRCX + Gpa2/GpRBP1 2dpi	0
Rep 2	j. hpRNA:NRCX + Gpa2/GpRBP1 2dpi	0
Rep 2	j. hpRNA:NRCX + Gpa2/GpRBP1 2dpi	0
Rep 2	j. hpRNA:NRCX + Gpa2/GpRBP1 2dpi	0
Rep 2	j. hpRNA:NRCX + Gpa2/GpRBP1 2dpi	0
Rep 2	j. hpRNA:NRCX + Gpa2/GpRBP1 2dpi	0
Rep 2	j. hpRNA:NRCX + Gpa2/GpRBP1 2dpi	0
Rep 2	k. hpRNA:GUS + Gpa2/GpRBP1 3dpi	0
Rep 2	k. hpRNA:GUS + Gpa2/GpRBP1 3dpi	0
Rep 2	k. hpRNA:GUS + Gpa2/GpRBP1 3dpi	0
Rep 2	k. hpRNA:GUS + Gpa2/GpRBP1 3dpi	0
Rep 2	k. hpRNA:GUS + Gpa2/GpRBP1 3dpi	0
Rep 2	k. hpRNA:GUS + Gpa2/GpRBP1 3dpi	0
Rep 2	k. hpRNA:GUS + Gpa2/GpRBP1 3dpi	0
Rep 2	k. hpRNA:GUS + Gpa2/GpRBP1 3dpi	0
Rep 2	l. hpRNA:NRCX + Gpa2/GpRBP1 3dpi	0
Rep 2	l. hpRNA:NRCX + Gpa2/GpRBP1 3dpi	0
Rep 2	l. hpRNA:NRCX + Gpa2/GpRBP1 3dpi	1
Rep 2	l. hpRNA:NRCX + Gpa2/GpRBP1 3dpi	0
Rep 2	l. hpRNA:NRCX + Gpa2/GpRBP1 3dpi	1
Rep 2	l. hpRNA:NRCX + Gpa2/GpRBP1 3dpi	0
Rep 2	l. hpRNA:NRCX + Gpa2/GpRBP1 3dpi	0
Rep 2	l. hpRNA:NRCX + Gpa2/GpRBP1 3dpi	1
Rep 2	m. hpRNA:GUS + Gpa2/GpRBP1 4dpi	2
Rep 2	m. hpRNA:GUS + Gpa2/GpRBP1 4dpi	1
Rep 2	m. hpRNA:GUS + Gpa2/GpRBP1 4dpi	2
Rep 2	m. hpRNA:GUS + Gpa2/GpRBP1 4dpi	1
Rep 2	m. hpRNA:GUS + Gpa2/GpRBP1 4dpi	1
Rep 2	m. hpRNA:GUS + Gpa2/GpRBP1 4dpi	1
Rep 2	m. hpRNA:GUS + Gpa2/GpRBP1 4dpi	1
Rep 2	m. hpRNA:GUS + Gpa2/GpRBP1 4dpi	1
Rep 2	n. hpRNA:NRCX + Gpa2/GpRBP1 4dpi	4
Rep 2	n. hpRNA:NRCX + Gpa2/GpRBP1 4dpi	4
Rep 2	n. hpRNA:NRCX + Gpa2/GpRBP1 4dpi	4
Rep 2	n. hpRNA:NRCX + Gpa2/GpRBP1 4dpi	4
Rep 2	n. hpRNA:NRCX + Gpa2/GpRBP1 4dpi	3
Rep 2	n. hpRNA:NRCX + Gpa2/GpRBP1 4dpi	3
Rep 2	n. hpRNA:NRCX + Gpa2/GpRBP1 4dpi	4
Rep 2	n. hpRNA:NRCX + Gpa2/GpRBP1 4dpi	3
Rep 2	o. hpRNA:GUS + Gpa2/GpRBP1 5dpi	3
Rep 2	o. hpRNA:GUS + Gpa2/GpRBP1 5dpi	2
Rep 2	o. hpRNA:GUS + Gpa2/GpRBP1 5dpi	2
Rep 2	o. hpRNA:GUS + Gpa2/GpRBP1 5dpi	3
Rep 2	o. hpRNA:GUS + Gpa2/GpRBP1 5dpi	3
Rep 2	o. hpRNA:GUS + Gpa2/GpRBP1 5dpi	2
Rep 2	o. hpRNA:GUS + Gpa2/GpRBP1 5dpi	2
Rep 2	o. hpRNA:GUS + Gpa2/GpRBP1 5dpi	2
Rep 2	p. hpRNA:NRCX + Gpa2/GpRBP1 5dpi	6
Rep 2	p. hpRNA:NRCX + Gpa2/GpRBP1 5dpi	5
Rep 2	p. hpRNA:NRCX + Gpa2/GpRBP1 5dpi	5
Rep 2	p. hpRNA:NRCX + Gpa2/GpRBP1 5dpi	5
Rep 2	p. hpRNA:NRCX + Gpa2/GpRBP1 5dpi	5
Rep 2	p. hpRNA:NRCX + Gpa2/GpRBP1 5dpi	5
Rep 2	p. hpRNA:NRCX + Gpa2/GpRBP1 5dpi	3
Rep 2	p. hpRNA:NRCX + Gpa2/GpRBP1 5dpi	4
Rep 2	q. hpRNA:GUS + Rpi-blb2/AVRblb2 2dpi	2
Rep 2	q. hpRNA:GUS + Rpi-blb2/AVRblb2 2dpi	2
Rep 2	q. hpRNA:GUS + Rpi-blb2/AVRblb2 2dpi	2
Rep 2	q. hpRNA:GUS + Rpi-blb2/AVRblb2 2dpi	3
Rep 2	q. hpRNA:GUS + Rpi-blb2/AVRblb2 2dpi	2
Rep 2	q. hpRNA:GUS + Rpi-blb2/AVRblb2 2dpi	3
Rep 2	q. hpRNA:GUS + Rpi-blb2/AVRblb2 2dpi	2
Rep 2	q. hpRNA:GUS + Rpi-blb2/AVRblb2 2dpi	2
Rep 2	r. hpRNA:NRCX + Rpi-blb2/AVRblb2 2dpi	2
Rep 2	r. hpRNA:NRCX + Rpi-blb2/AVRblb2 2dpi	2
Rep 2	r. hpRNA:NRCX + Rpi-blb2/AVRblb2 2dpi	2
Rep 2	r. hpRNA:NRCX + Rpi-blb2/AVRblb2 2dpi	3
Rep 2	r. hpRNA:NRCX + Rpi-blb2/AVRblb2 2dpi	2
Rep 2	r. hpRNA:NRCX + Rpi-blb2/AVRblb2 2dpi	3
Rep 2	r. hpRNA:NRCX + Rpi-blb2/AVRblb2 2dpi	2
Rep 2	r. hpRNA:NRCX + Rpi-blb2/AVRblb2 2dpi	2
Rep 2	s. hpRNA:GUS + Rpi-blb2/AVRblb2 3dpi	4
Rep 2	s. hpRNA:GUS + Rpi-blb2/AVRblb2 3dpi	4
Rep 2	s. hpRNA:GUS + Rpi-blb2/AVRblb2 3dpi	4
Rep 2	s. hpRNA:GUS + Rpi-blb2/AVRblb2 3dpi	4
Rep 2	s. hpRNA:GUS + Rpi-blb2/AVRblb2 3dpi	4
Rep 2	s. hpRNA:GUS + Rpi-blb2/AVRblb2 3dpi	4
Rep 2	s. hpRNA:GUS + Rpi-blb2/AVRblb2 3dpi	4
Rep 2	s. hpRNA:GUS + Rpi-blb2/AVRblb2 3dpi	4
Rep 2	t. hpRNA:NRCX + Rpi-blb2/AVRblb2 3dpii	4
Rep 2	t. hpRNA:NRCX + Rpi-blb2/AVRblb2 3dpii	4
Rep 2	t. hpRNA:NRCX + Rpi-blb2/AVRblb2 3dpii	4
Rep 2	t. hpRNA:NRCX + Rpi-blb2/AVRblb2 3dpii	4
Rep 2	t. hpRNA:NRCX + Rpi-blb2/AVRblb2 3dpii	4
Rep 2	t. hpRNA:NRCX + Rpi-blb2/AVRblb2 3dpii	4
Rep 2	t. hpRNA:NRCX + Rpi-blb2/AVRblb2 3dpii	4
Rep 2	t. hpRNA:NRCX + Rpi-blb2/AVRblb2 3dpii	4
Rep 2	u. hpRNA:GUS + Rpi-blb2/AVRblb2 4dpi	5
Rep 2	u. hpRNA:GUS + Rpi-blb2/AVRblb2 4dpi	4
Rep 2	u. hpRNA:GUS + Rpi-blb2/AVRblb2 4dpi	4
Rep 2	u. hpRNA:GUS + Rpi-blb2/AVRblb2 4dpi	5
Rep 2	u. hpRNA:GUS + Rpi-blb2/AVRblb2 4dpi	4
Rep 2	u. hpRNA:GUS + Rpi-blb2/AVRblb2 4dpi	4
Rep 2	u. hpRNA:GUS + Rpi-blb2/AVRblb2 4dpi	4
Rep 2	u. hpRNA:GUS + Rpi-blb2/AVRblb2 4dpi	5
Rep 2	v. hpRNA:NRCX + Rpi-blb2/AVRblb2 4dpi	5
Rep 2	v. hpRNA:NRCX + Rpi-blb2/AVRblb2 4dpi	4
Rep 2	v. hpRNA:NRCX + Rpi-blb2/AVRblb2 4dpi	4
Rep 2	v. hpRNA:NRCX + Rpi-blb2/AVRblb2 4dpi	5
Rep 2	v. hpRNA:NRCX + Rpi-blb2/AVRblb2 4dpi	4
Rep 2	v. hpRNA:NRCX + Rpi-blb2/AVRblb2 4dpi	4
Rep 2	v. hpRNA:NRCX + Rpi-blb2/AVRblb2 4dpi	5
Rep 2	v. hpRNA:NRCX + Rpi-blb2/AVRblb2 4dpi	5
Rep 2	w. hpRNA:GUS + Rpi-blb2/AVRblb2 5dpi	5
Rep 2	w. hpRNA:GUS + Rpi-blb2/AVRblb2 5dpi	5
Rep 2	w. hpRNA:GUS + Rpi-blb2/AVRblb2 5dpi	5
Rep 2	w. hpRNA:GUS + Rpi-blb2/AVRblb2 5dpi	5
Rep 2	w. hpRNA:GUS + Rpi-blb2/AVRblb2 5dpi	5
Rep 2	w. hpRNA:GUS + Rpi-blb2/AVRblb2 5dpi	4
Rep 2	w. hpRNA:GUS + Rpi-blb2/AVRblb2 5dpi	4
Rep 2	w. hpRNA:GUS + Rpi-blb2/AVRblb2 5dpi	4
Rep 2	x. hpRNA:NRCX + Rpi-blb2/AVRblb2 5dpi	5
Rep 2	x. hpRNA:NRCX + Rpi-blb2/AVRblb2 5dpi	6
Rep 2	x. hpRNA:NRCX + Rpi-blb2/AVRblb2 5dpi	5
Rep 2	x. hpRNA:NRCX + Rpi-blb2/AVRblb2 5dpi	4
Rep 2	x. hpRNA:NRCX + Rpi-blb2/AVRblb2 5dpi	5
Rep 2	x. hpRNA:NRCX + Rpi-blb2/AVRblb2 5dpi	5
Rep 2	x. hpRNA:NRCX + Rpi-blb2/AVRblb2 5dpi	4
Rep 2	x. hpRNA:NRCX + Rpi-blb2/AVRblb2 5dpi	4
Rep 2	y. hpRNA:GUS + R1/AVR1 2dpi	2
Rep 2	y. hpRNA:GUS + R1/AVR1 2dpi	2
Rep 2	y. hpRNA:GUS + R1/AVR1 2dpi	3
Rep 2	y. hpRNA:GUS + R1/AVR1 2dpi	3
Rep 2	y. hpRNA:GUS + R1/AVR1 2dpi	2
Rep 2	y. hpRNA:GUS + R1/AVR1 2dpi	2
Rep 2	y. hpRNA:GUS + R1/AVR1 2dpi	2
Rep 2	y. hpRNA:GUS + R1/AVR1 2dpi	2
Rep 2	z. hpRNA:NRCX + R1/AVR1 2dpi	2
Rep 2	z. hpRNA:NRCX + R1/AVR1 2dpi	3
Rep 2	z. hpRNA:NRCX + R1/AVR1 2dpi	2
Rep 2	z. hpRNA:NRCX + R1/AVR1 2dpi	3
Rep 2	z. hpRNA:NRCX + R1/AVR1 2dpi	2
Rep 2	z. hpRNA:NRCX + R1/AVR1 2dpi	2
Rep 2	z. hpRNA:NRCX + R1/AVR1 2dpi	2
Rep 2	z. hpRNA:NRCX + R1/AVR1 2dpi	2
Rep 2	aa. hpRNA:GUS + R1/AVR1 3dpi	4
Rep 2	aa. hpRNA:GUS + R1/AVR1 3dpi	4
Rep 2	aa. hpRNA:GUS + R1/AVR1 3dpi	4
Rep 2	aa. hpRNA:GUS + R1/AVR1 3dpi	4
Rep 2	aa. hpRNA:GUS + R1/AVR1 3dpi	4
Rep 2	aa. hpRNA:GUS + R1/AVR1 3dpi	4
Rep 2	aa. hpRNA:GUS + R1/AVR1 3dpi	4
Rep 2	aa. hpRNA:GUS + R1/AVR1 3dpi	4
Rep 2	ab. hpRNA:NRCX + R1/AVR1 3dpi	4
Rep 2	ab. hpRNA:NRCX + R1/AVR1 3dpi	4
Rep 2	ab. hpRNA:NRCX + R1/AVR1 3dpi	4
Rep 2	ab. hpRNA:NRCX + R1/AVR1 3dpi	4
Rep 2	ab. hpRNA:NRCX + R1/AVR1 3dpi	4
Rep 2	ab. hpRNA:NRCX + R1/AVR1 3dpi	4
Rep 2	ab. hpRNA:NRCX + R1/AVR1 3dpi	4
Rep 2	ab. hpRNA:NRCX + R1/AVR1 3dpi	4
Rep 2	ac. hpRNA:GUS + R1/AVR1 4dpi	4
Rep 2	ac. hpRNA:GUS + R1/AVR1 4dpi	5
Rep 2	ac. hpRNA:GUS + R1/AVR1 4dpi	5
Rep 2	ac. hpRNA:GUS + R1/AVR1 4dpi	4
Rep 2	ac. hpRNA:GUS + R1/AVR1 4dpi	4
Rep 2	ac. hpRNA:GUS + R1/AVR1 4dpi	4
Rep 2	ac. hpRNA:GUS + R1/AVR1 4dpi	4
Rep 2	ac. hpRNA:GUS + R1/AVR1 4dpi	4
Rep 2	ad. hpRNA:NRCX + R1/AVR1 4dpi	4
Rep 2	ad. hpRNA:NRCX + R1/AVR1 4dpi	4
Rep 2	ad. hpRNA:NRCX + R1/AVR1 4dpi	4
Rep 2	ad. hpRNA:NRCX + R1/AVR1 4dpi	4
Rep 2	ad. hpRNA:NRCX + R1/AVR1 4dpi	4
Rep 2	ad. hpRNA:NRCX + R1/AVR1 4dpi	4
Rep 2	ad. hpRNA:NRCX + R1/AVR1 4dpi	4
Rep 2	ad. hpRNA:NRCX + R1/AVR1 4dpi	4
Rep 2	ae. hpRNA:GUS + R1/AVR1 5dpi	5
Rep 2	ae. hpRNA:GUS + R1/AVR1 5dpi	4
Rep 2	ae. hpRNA:GUS + R1/AVR1 5dpi	4
Rep 2	ae. hpRNA:GUS + R1/AVR1 5dpi	4
Rep 2	ae. hpRNA:GUS + R1/AVR1 5dpi	4
Rep 2	ae. hpRNA:GUS + R1/AVR1 5dpi	5
Rep 2	ae. hpRNA:GUS + R1/AVR1 5dpi	5
Rep 2	ae. hpRNA:GUS + R1/AVR1 5dpi	5
Rep 2	af. hpRNA:NRCX + R1/AVR1 5dpi	4
Rep 2	af. hpRNA:NRCX + R1/AVR1 5dpi	4
Rep 2	af. hpRNA:NRCX + R1/AVR1 5dpi	5
Rep 2	af. hpRNA:NRCX + R1/AVR1 5dpi	4
Rep 2	af. hpRNA:NRCX + R1/AVR1 5dpi	4
Rep 2	af. hpRNA:NRCX + R1/AVR1 5dpi	4
Rep 2	af. hpRNA:NRCX + R1/AVR1 5dpi	5
Rep 2	af. hpRNA:NRCX + R1/AVR1 5dpi	5
Rep 2	ag. hpRNA:GUS + Sw-5b/NSm 2dpi	0
Rep 2	ag. hpRNA:GUS + Sw-5b/NSm 2dpi	1
Rep 2	ag. hpRNA:GUS + Sw-5b/NSm 2dpi	1
Rep 2	ag. hpRNA:GUS + Sw-5b/NSm 2dpi	1
Rep 2	ag. hpRNA:GUS + Sw-5b/NSm 2dpi	0
Rep 2	ag. hpRNA:GUS + Sw-5b/NSm 2dpi	0
Rep 2	ag. hpRNA:GUS + Sw-5b/NSm 2dpi	1
Rep 2	ag. hpRNA:GUS + Sw-5b/NSm 2dpi	0
Rep 2	ah. hpRNA:NRCX + Sw-5b/NSm 2dpi	0
Rep 2	ah. hpRNA:NRCX + Sw-5b/NSm 2dpi	1
Rep 2	ah. hpRNA:NRCX + Sw-5b/NSm 2dpi	1
Rep 2	ah. hpRNA:NRCX + Sw-5b/NSm 2dpi	1
Rep 2	ah. hpRNA:NRCX + Sw-5b/NSm 2dpi	0
Rep 2	ah. hpRNA:NRCX + Sw-5b/NSm 2dpi	1
Rep 2	ah. hpRNA:NRCX + Sw-5b/NSm 2dpi	1
Rep 2	ah. hpRNA:NRCX + Sw-5b/NSm 2dpi	0
Rep 2	ai. hpRNA:GUS + Sw-5b/NSm 3dpi	1
Rep 2	ai. hpRNA:GUS + Sw-5b/NSm 3dpi	1
Rep 2	ai. hpRNA:GUS + Sw-5b/NSm 3dpi	1
Rep 2	ai. hpRNA:GUS + Sw-5b/NSm 3dpi	1
Rep 2	ai. hpRNA:GUS + Sw-5b/NSm 3dpi	0
Rep 2	ai. hpRNA:GUS + Sw-5b/NSm 3dpi	1
Rep 2	ai. hpRNA:GUS + Sw-5b/NSm 3dpi	1
Rep 2	ai. hpRNA:GUS + Sw-5b/NSm 3dpi	1
Rep 2	aj. hpRNA:NRCX + Sw-5b/NSm 3dpi	1
Rep 2	aj. hpRNA:NRCX + Sw-5b/NSm 3dpi	1
Rep 2	aj. hpRNA:NRCX + Sw-5b/NSm 3dpi	1
Rep 2	aj. hpRNA:NRCX + Sw-5b/NSm 3dpi	1
Rep 2	aj. hpRNA:NRCX + Sw-5b/NSm 3dpi	1
Rep 2	aj. hpRNA:NRCX + Sw-5b/NSm 3dpi	0
Rep 2	aj. hpRNA:NRCX + Sw-5b/NSm 3dpi	1
Rep 2	aj. hpRNA:NRCX + Sw-5b/NSm 3dpi	1
Rep 2	ak. hpRNA:GUS + Sw-5b/NSm 4dpi	1
Rep 2	ak. hpRNA:GUS + Sw-5b/NSm 4dpi	1
Rep 2	ak. hpRNA:GUS + Sw-5b/NSm 4dpi	1
Rep 2	ak. hpRNA:GUS + Sw-5b/NSm 4dpi	1
Rep 2	ak. hpRNA:GUS + Sw-5b/NSm 4dpi	1
Rep 2	ak. hpRNA:GUS + Sw-5b/NSm 4dpi	1
Rep 2	ak. hpRNA:GUS + Sw-5b/NSm 4dpi	1
Rep 2	ak. hpRNA:GUS + Sw-5b/NSm 4dpi	1
Rep 2	al. hpRNA:NRCX + Sw-5b/NSm 4dpi	3
Rep 2	al. hpRNA:NRCX + Sw-5b/NSm 4dpi	1
Rep 2	al. hpRNA:NRCX + Sw-5b/NSm 4dpi	1
Rep 2	al. hpRNA:NRCX + Sw-5b/NSm 4dpi	3
Rep 2	al. hpRNA:NRCX + Sw-5b/NSm 4dpi	1
Rep 2	al. hpRNA:NRCX + Sw-5b/NSm 4dpi	1
Rep 2	al. hpRNA:NRCX + Sw-5b/NSm 4dpi	1
Rep 2	al. hpRNA:NRCX + Sw-5b/NSm 4dpi	1
Rep 2	am. hpRNA:GUS + Sw-5b/NSm 5dpi	1
Rep 2	am. hpRNA:GUS + Sw-5b/NSm 5dpi	1
Rep 2	am. hpRNA:GUS + Sw-5b/NSm 5dpi	1
Rep 2	am. hpRNA:GUS + Sw-5b/NSm 5dpi	1
Rep 2	am. hpRNA:GUS + Sw-5b/NSm 5dpi	1
Rep 2	am. hpRNA:GUS + Sw-5b/NSm 5dpi	1
Rep 2	am. hpRNA:GUS + Sw-5b/NSm 5dpi	2
Rep 2	am. hpRNA:GUS + Sw-5b/NSm 5dpi	1
Rep 2	an. hpRNA:NRCX + Sw-5b/NSm 5dpi	5
Rep 2	an. hpRNA:NRCX + Sw-5b/NSm 5dpi	5
Rep 2	an. hpRNA:NRCX + Sw-5b/NSm 5dpi	3
Rep 2	an. hpRNA:NRCX + Sw-5b/NSm 5dpi	3
Rep 2	an. hpRNA:NRCX + Sw-5b/NSm 5dpi	3
Rep 2	an. hpRNA:NRCX + Sw-5b/NSm 5dpi	3
Rep 2	an. hpRNA:NRCX + Sw-5b/NSm 5dpi	2
Rep 2	an. hpRNA:NRCX + Sw-5b/NSm 5dpi	3
Rep 2	ao. hpRNA:GUS + Rx/CP 2dpi	2
Rep 2	ao. hpRNA:GUS + Rx/CP 2dpi	2
Rep 2	ao. hpRNA:GUS + Rx/CP 2dpi	2
Rep 2	ao. hpRNA:GUS + Rx/CP 2dpi	1
Rep 2	ao. hpRNA:GUS + Rx/CP 2dpi	1
Rep 2	ao. hpRNA:GUS + Rx/CP 2dpi	2
Rep 2	ao. hpRNA:GUS + Rx/CP 2dpi	2
Rep 2	ao. hpRNA:GUS + Rx/CP 2dpi	1
Rep 2	ap. hpRNA:NRCX + Rx/CP 2dpi	2
Rep 2	ap. hpRNA:NRCX + Rx/CP 2dpi	2
Rep 2	ap. hpRNA:NRCX + Rx/CP 2dpi	2
Rep 2	ap. hpRNA:NRCX + Rx/CP 2dpi	2
Rep 2	ap. hpRNA:NRCX + Rx/CP 2dpi	1
Rep 2	ap. hpRNA:NRCX + Rx/CP 2dpi	2
Rep 2	ap. hpRNA:NRCX + Rx/CP 2dpi	2
Rep 2	ap. hpRNA:NRCX + Rx/CP 2dpi	1
Rep 2	aq. hpRNA:GUS + Rx/CP 3dpi	4
Rep 2	aq. hpRNA:GUS + Rx/CP 3dpi	4
Rep 2	aq. hpRNA:GUS + Rx/CP 3dpi	4
Rep 2	aq. hpRNA:GUS + Rx/CP 3dpi	4
Rep 2	aq. hpRNA:GUS + Rx/CP 3dpi	4
Rep 2	aq. hpRNA:GUS + Rx/CP 3dpi	4
Rep 2	aq. hpRNA:GUS + Rx/CP 3dpi	4
Rep 2	aq. hpRNA:GUS + Rx/CP 3dpi	4
Rep 2	ar. hpRNA:NRCX + Rx/CP 3dpi	4
Rep 2	ar. hpRNA:NRCX + Rx/CP 3dpi	4
Rep 2	ar. hpRNA:NRCX + Rx/CP 3dpi	4
Rep 2	ar. hpRNA:NRCX + Rx/CP 3dpi	4
Rep 2	ar. hpRNA:NRCX + Rx/CP 3dpi	4
Rep 2	ar. hpRNA:NRCX + Rx/CP 3dpi	4
Rep 2	ar. hpRNA:NRCX + Rx/CP 3dpi	4
Rep 2	ar. hpRNA:NRCX + Rx/CP 3dpi	4
Rep 2	as. hpRNA:GUS + Rx/CP 4dpi	4
Rep 2	as. hpRNA:GUS + Rx/CP 4dpi	4
Rep 2	as. hpRNA:GUS + Rx/CP 4dpi	4
Rep 2	as. hpRNA:GUS + Rx/CP 4dpi	4
Rep 2	as. hpRNA:GUS + Rx/CP 4dpi	4
Rep 2	as. hpRNA:GUS + Rx/CP 4dpi	4
Rep 2	as. hpRNA:GUS + Rx/CP 4dpi	4
Rep 2	as. hpRNA:GUS + Rx/CP 4dpi	4
Rep 2	at. hpRNA:NRCX + Rx/CP 4dpi	4
Rep 2	at. hpRNA:NRCX + Rx/CP 4dpi	4
Rep 2	at. hpRNA:NRCX + Rx/CP 4dpi	4
Rep 2	at. hpRNA:NRCX + Rx/CP 4dpi	4
Rep 2	at. hpRNA:NRCX + Rx/CP 4dpi	4
Rep 2	at. hpRNA:NRCX + Rx/CP 4dpi	4
Rep 2	at. hpRNA:NRCX + Rx/CP 4dpi	4
Rep 2	at. hpRNA:NRCX + Rx/CP 4dpi	4
Rep 2	au. hpRNA:GUS + Rx/CP 5dpi	4
Rep 2	au. hpRNA:GUS + Rx/CP 5dpi	4
Rep 2	au. hpRNA:GUS + Rx/CP 5dpi	4
Rep 2	au. hpRNA:GUS + Rx/CP 5dpi	5
Rep 2	au. hpRNA:GUS + Rx/CP 5dpi	4
Rep 2	au. hpRNA:GUS + Rx/CP 5dpi	4
Rep 2	au. hpRNA:GUS + Rx/CP 5dpi	4
Rep 2	au. hpRNA:GUS + Rx/CP 5dpi	4
Rep 2	av. hpRNA:NRCX + Rx/CP 5dpi	4
Rep 2	av. hpRNA:NRCX + Rx/CP 5dpi	4
Rep 2	av. hpRNA:NRCX + Rx/CP 5dpi	4
Rep 2	av. hpRNA:NRCX + Rx/CP 5dpi	4
Rep 2	av. hpRNA:NRCX + Rx/CP 5dpi	4
Rep 2	av. hpRNA:NRCX + Rx/CP 5dpi	4
Rep 2	av. hpRNA:NRCX + Rx/CP 5dpi	4
Rep 2	av. hpRNA:NRCX + Rx/CP 5dpi	4
Rep 2	aw. hpRNA:GUS + R2/AVR2 2dpi	0
Rep 2	aw. hpRNA:GUS + R2/AVR2 2dpi	0
Rep 2	aw. hpRNA:GUS + R2/AVR2 2dpi	0
Rep 2	aw. hpRNA:GUS + R2/AVR2 2dpi	0
Rep 2	aw. hpRNA:GUS + R2/AVR2 2dpi	0
Rep 2	aw. hpRNA:GUS + R2/AVR2 2dpi	0
Rep 2	aw. hpRNA:GUS + R2/AVR2 2dpi	1
Rep 2	aw. hpRNA:GUS + R2/AVR2 2dpi	0
Rep 2	ax. hpRNA:NRCX + R2/AVR2 2dpi	0
Rep 2	ax. hpRNA:NRCX + R2/AVR2 2dpi	0
Rep 2	ax. hpRNA:NRCX + R2/AVR2 2dpi	0
Rep 2	ax. hpRNA:NRCX + R2/AVR2 2dpi	0
Rep 2	ax. hpRNA:NRCX + R2/AVR2 2dpi	0
Rep 2	ax. hpRNA:NRCX + R2/AVR2 2dpi	0
Rep 2	ax. hpRNA:NRCX + R2/AVR2 2dpi	1
Rep 2	ax. hpRNA:NRCX + R2/AVR2 2dpi	0
Rep 2	ay. hpRNA:GUS + R2/AVR2 3dpi	2
Rep 2	ay. hpRNA:GUS + R2/AVR2 3dpi	1
Rep 2	ay. hpRNA:GUS + R2/AVR2 3dpi	2
Rep 2	ay. hpRNA:GUS + R2/AVR2 3dpi	1
Rep 2	ay. hpRNA:GUS + R2/AVR2 3dpi	1
Rep 2	ay. hpRNA:GUS + R2/AVR2 3dpi	1
Rep 2	ay. hpRNA:GUS + R2/AVR2 3dpi	2
Rep 2	ay. hpRNA:GUS + R2/AVR2 3dpi	1
Rep 2	az. hpRNA:NRCX + R2/AVR2 3dpi	2
Rep 2	az. hpRNA:NRCX + R2/AVR2 3dpi	2
Rep 2	az. hpRNA:NRCX + R2/AVR2 3dpi	2
Rep 2	az. hpRNA:NRCX + R2/AVR2 3dpi	2
Rep 2	az. hpRNA:NRCX + R2/AVR2 3dpi	2
Rep 2	az. hpRNA:NRCX + R2/AVR2 3dpi	3
Rep 2	az. hpRNA:NRCX + R2/AVR2 3dpi	1
Rep 2	az. hpRNA:NRCX + R2/AVR2 3dpi	1
Rep 2	ba. hpRNA:GUS + R2/AVR2 4dpi	4
Rep 2	ba. hpRNA:GUS + R2/AVR2 4dpi	3
Rep 2	ba. hpRNA:GUS + R2/AVR2 4dpi	3
Rep 2	ba. hpRNA:GUS + R2/AVR2 4dpi	3
Rep 2	ba. hpRNA:GUS + R2/AVR2 4dpi	4
Rep 2	ba. hpRNA:GUS + R2/AVR2 4dpi	2
Rep 2	ba. hpRNA:GUS + R2/AVR2 4dpi	3
Rep 2	ba. hpRNA:GUS + R2/AVR2 4dpi	3
Rep 2	bb. hpRNA:NRCX + R2/AVR2 4dpi	4
Rep 2	bb. hpRNA:NRCX + R2/AVR2 4dpi	4
Rep 2	bb. hpRNA:NRCX + R2/AVR2 4dpi	4
Rep 2	bb. hpRNA:NRCX + R2/AVR2 4dpi	3
Rep 2	bb. hpRNA:NRCX + R2/AVR2 4dpi	4
Rep 2	bb. hpRNA:NRCX + R2/AVR2 4dpi	2
Rep 2	bb. hpRNA:NRCX + R2/AVR2 4dpi	4
Rep 2	bb. hpRNA:NRCX + R2/AVR2 4dpi	4
Rep 2	bc. hpRNA:GUS + R2/AVR2 5dpi	4
Rep 2	bc. hpRNA:GUS + R2/AVR2 5dpi	3
Rep 2	bc. hpRNA:GUS + R2/AVR2 5dpi	4
Rep 2	bc. hpRNA:GUS + R2/AVR2 5dpi	4
Rep 2	bc. hpRNA:GUS + R2/AVR2 5dpi	4
Rep 2	bc. hpRNA:GUS + R2/AVR2 5dpi	4
Rep 2	bc. hpRNA:GUS + R2/AVR2 5dpi	4
Rep 2	bc. hpRNA:GUS + R2/AVR2 5dpi	5
Rep 2	bd. hpRNA:NRCX + R2/AVR2 5dpi	4
Rep 2	bd. hpRNA:NRCX + R2/AVR2 5dpi	5
Rep 2	bd. hpRNA:NRCX + R2/AVR2 5dpi	4
Rep 2	bd. hpRNA:NRCX + R2/AVR2 5dpi	5
Rep 2	bd. hpRNA:NRCX + R2/AVR2 5dpi	5
Rep 2	bd. hpRNA:NRCX + R2/AVR2 5dpi	4
Rep 2	bd. hpRNA:NRCX + R2/AVR2 5dpi	5
Rep 2	bd. hpRNA:NRCX + R2/AVR2 5dpi	6
Rep 2	be. hpRNA:GUS + R3a/AVR3a 2dpi	1
Rep 2	be. hpRNA:GUS + R3a/AVR3a 2dpi	1
Rep 2	be. hpRNA:GUS + R3a/AVR3a 2dpi	1
Rep 2	be. hpRNA:GUS + R3a/AVR3a 2dpi	1
Rep 2	be. hpRNA:GUS + R3a/AVR3a 2dpi	1
Rep 2	be. hpRNA:GUS + R3a/AVR3a 2dpi	1
Rep 2	be. hpRNA:GUS + R3a/AVR3a 2dpi	2
Rep 2	be. hpRNA:GUS + R3a/AVR3a 2dpi	1
Rep 2	bf. hpRNA:NRCX + R3a/AVR3a 2dpi	1
Rep 2	bf. hpRNA:NRCX + R3a/AVR3a 2dpi	1
Rep 2	bf. hpRNA:NRCX + R3a/AVR3a 2dpi	1
Rep 2	bf. hpRNA:NRCX + R3a/AVR3a 2dpi	1
Rep 2	bf. hpRNA:NRCX + R3a/AVR3a 2dpi	1
Rep 2	bf. hpRNA:NRCX + R3a/AVR3a 2dpi	1
Rep 2	bf. hpRNA:NRCX + R3a/AVR3a 2dpi	2
Rep 2	bf. hpRNA:NRCX + R3a/AVR3a 2dpi	1
Rep 2	bg. hpRNA:GUS + R3a/AVR3a 3dpi	4
Rep 2	bg. hpRNA:GUS + R3a/AVR3a 3dpi	3
Rep 2	bg. hpRNA:GUS + R3a/AVR3a 3dpi	3
Rep 2	bg. hpRNA:GUS + R3a/AVR3a 3dpi	3
Rep 2	bg. hpRNA:GUS + R3a/AVR3a 3dpi	3
Rep 2	bg. hpRNA:GUS + R3a/AVR3a 3dpi	3
Rep 2	bg. hpRNA:GUS + R3a/AVR3a 3dpi	3
Rep 2	bg. hpRNA:GUS + R3a/AVR3a 3dpi	4
Rep 2	bh. hpRNA:NRCX + R3a/AVR3a 3dpi	4
Rep 2	bh. hpRNA:NRCX + R3a/AVR3a 3dpi	3
Rep 2	bh. hpRNA:NRCX + R3a/AVR3a 3dpi	3
Rep 2	bh. hpRNA:NRCX + R3a/AVR3a 3dpi	3
Rep 2	bh. hpRNA:NRCX + R3a/AVR3a 3dpi	3
Rep 2	bh. hpRNA:NRCX + R3a/AVR3a 3dpi	3
Rep 2	bh. hpRNA:NRCX + R3a/AVR3a 3dpi	4
Rep 2	bh. hpRNA:NRCX + R3a/AVR3a 3dpi	3
Rep 2	bi. hpRNA:GUS + R3a/AVR3a 4dpi	4
Rep 2	bi. hpRNA:GUS + R3a/AVR3a 4dpi	3
Rep 2	bi. hpRNA:GUS + R3a/AVR3a 4dpi	4
Rep 2	bi. hpRNA:GUS + R3a/AVR3a 4dpi	4
Rep 2	bi. hpRNA:GUS + R3a/AVR3a 4dpi	4
Rep 2	bi. hpRNA:GUS + R3a/AVR3a 4dpi	4
Rep 2	bi. hpRNA:GUS + R3a/AVR3a 4dpi	4
Rep 2	bi. hpRNA:GUS + R3a/AVR3a 4dpi	4
Rep 2	bj. hpRNA:NRCX + R3a/AVR3a 4dpi	4
Rep 2	bj. hpRNA:NRCX + R3a/AVR3a 4dpi	3
Rep 2	bj. hpRNA:NRCX + R3a/AVR3a 4dpi	4
Rep 2	bj. hpRNA:NRCX + R3a/AVR3a 4dpi	4
Rep 2	bj. hpRNA:NRCX + R3a/AVR3a 4dpi	4
Rep 2	bj. hpRNA:NRCX + R3a/AVR3a 4dpi	4
Rep 2	bj. hpRNA:NRCX + R3a/AVR3a 4dpi	4
Rep 2	bj. hpRNA:NRCX + R3a/AVR3a 4dpi	4
Rep 2	bk. hpRNA:GUS + R3a/AVR3a 5dpi	4
Rep 2	bk. hpRNA:GUS + R3a/AVR3a 5dpi	5
Rep 2	bk. hpRNA:GUS + R3a/AVR3a 5dpi	4
Rep 2	bk. hpRNA:GUS + R3a/AVR3a 5dpi	4
Rep 2	bk. hpRNA:GUS + R3a/AVR3a 5dpi	5
Rep 2	bk. hpRNA:GUS + R3a/AVR3a 5dpi	5
Rep 2	bk. hpRNA:GUS + R3a/AVR3a 5dpi	5
Rep 2	bk. hpRNA:GUS + R3a/AVR3a 5dpi	4
Rep 2	dl. hpRNA:NRCX + R3a/AVR3a 5dpi	5
Rep 2	dl. hpRNA:NRCX + R3a/AVR3a 5dpi	5
Rep 2	dl. hpRNA:NRCX + R3a/AVR3a 5dpi	5
Rep 2	dl. hpRNA:NRCX + R3a/AVR3a 5dpi	4
Rep 2	dl. hpRNA:NRCX + R3a/AVR3a 5dpi	5
Rep 2	dl. hpRNA:NRCX + R3a/AVR3a 5dpi	5
Rep 2	dl. hpRNA:NRCX + R3a/AVR3a 5dpi	5
Rep 2	dl. hpRNA:NRCX + R3a/AVR3a 5dpi	4
Rep 3	a. hpRNA:GUS + Pto/SlPrf/AvrPtoB 2dpi	0
Rep 3	a. hpRNA:GUS + Pto/SlPrf/AvrPtoB 2dpi	0
Rep 3	a. hpRNA:GUS + Pto/SlPrf/AvrPtoB 2dpi	0
Rep 3	a. hpRNA:GUS + Pto/SlPrf/AvrPtoB 2dpi	0
Rep 3	a. hpRNA:GUS + Pto/SlPrf/AvrPtoB 2dpi	1
Rep 3	a. hpRNA:GUS + Pto/SlPrf/AvrPtoB 2dpi	0
Rep 3	a. hpRNA:GUS + Pto/SlPrf/AvrPtoB 2dpi	0
Rep 3	a. hpRNA:GUS + Pto/SlPrf/AvrPtoB 2dpi	0
Rep 3	b. hpRNA:NRCX + Pto/SlPrf/AvrPtoB 2dpi	0
Rep 3	b. hpRNA:NRCX + Pto/SlPrf/AvrPtoB 2dpi	1
Rep 3	b. hpRNA:NRCX + Pto/SlPrf/AvrPtoB 2dpi	1
Rep 3	b. hpRNA:NRCX + Pto/SlPrf/AvrPtoB 2dpi	1
Rep 3	b. hpRNA:NRCX + Pto/SlPrf/AvrPtoB 2dpi	1
Rep 3	b. hpRNA:NRCX + Pto/SlPrf/AvrPtoB 2dpi	1
Rep 3	b. hpRNA:NRCX + Pto/SlPrf/AvrPtoB 2dpi	0
Rep 3	b. hpRNA:NRCX + Pto/SlPrf/AvrPtoB 2dpi	1
Rep 3	c. hpRNA:GUS + Pto/SlPrf/AvrPtoB 3dpi	0
Rep 3	c. hpRNA:GUS + Pto/SlPrf/AvrPtoB 3dpi	1
Rep 3	c. hpRNA:GUS + Pto/SlPrf/AvrPtoB 3dpi	0
Rep 3	c. hpRNA:GUS + Pto/SlPrf/AvrPtoB 3dpi	1
Rep 3	c. hpRNA:GUS + Pto/SlPrf/AvrPtoB 3dpi	1
Rep 3	c. hpRNA:GUS + Pto/SlPrf/AvrPtoB 3dpi	1
Rep 3	c. hpRNA:GUS + Pto/SlPrf/AvrPtoB 3dpi	0
Rep 3	c. hpRNA:GUS + Pto/SlPrf/AvrPtoB 3dpi	0
Rep 3	d. hpRNA:NRCX + Pto/SlPrf/AvrPtoB 3dpi	1
Rep 3	d. hpRNA:NRCX + Pto/SlPrf/AvrPtoB 3dpi	2
Rep 3	d. hpRNA:NRCX + Pto/SlPrf/AvrPtoB 3dpi	1
Rep 3	d. hpRNA:NRCX + Pto/SlPrf/AvrPtoB 3dpi	2
Rep 3	d. hpRNA:NRCX + Pto/SlPrf/AvrPtoB 3dpi	2
Rep 3	d. hpRNA:NRCX + Pto/SlPrf/AvrPtoB 3dpi	1
Rep 3	d. hpRNA:NRCX + Pto/SlPrf/AvrPtoB 3dpi	1
Rep 3	d. hpRNA:NRCX + Pto/SlPrf/AvrPtoB 3dpi	2
Rep 3	e. hpRNA:GUS + Pto/SlPrf/AvrPtoB 4dpi	1
Rep 3	e. hpRNA:GUS + Pto/SlPrf/AvrPtoB 4dpi	1
Rep 3	e. hpRNA:GUS + Pto/SlPrf/AvrPtoB 4dpi	1
Rep 3	e. hpRNA:GUS + Pto/SlPrf/AvrPtoB 4dpi	0
Rep 3	e. hpRNA:GUS + Pto/SlPrf/AvrPtoB 4dpi	1
Rep 3	e. hpRNA:GUS + Pto/SlPrf/AvrPtoB 4dpi	2
Rep 3	e. hpRNA:GUS + Pto/SlPrf/AvrPtoB 4dpi	0
Rep 3	e. hpRNA:GUS + Pto/SlPrf/AvrPtoB 4dpi	1
Rep 3	f. hpRNA:NRCX + Pto/SlPrf/AvrPtoB 4dpi	2
Rep 3	f. hpRNA:NRCX + Pto/SlPrf/AvrPtoB 4dpi	3
Rep 3	f. hpRNA:NRCX + Pto/SlPrf/AvrPtoB 4dpi	3
Rep 3	f. hpRNA:NRCX + Pto/SlPrf/AvrPtoB 4dpi	2
Rep 3	f. hpRNA:NRCX + Pto/SlPrf/AvrPtoB 4dpi	2
Rep 3	f. hpRNA:NRCX + Pto/SlPrf/AvrPtoB 4dpi	2
Rep 3	f. hpRNA:NRCX + Pto/SlPrf/AvrPtoB 4dpi	2
Rep 3	f. hpRNA:NRCX + Pto/SlPrf/AvrPtoB 4dpi	2
Rep 3	g. hpRNA:GUS + Pto/SlPrf/AvrPtoB 5dpi	1
Rep 3	g. hpRNA:GUS + Pto/SlPrf/AvrPtoB 5dpi	2
Rep 3	g. hpRNA:GUS + Pto/SlPrf/AvrPtoB 5dpi	1
Rep 3	g. hpRNA:GUS + Pto/SlPrf/AvrPtoB 5dpi	1
Rep 3	g. hpRNA:GUS + Pto/SlPrf/AvrPtoB 5dpi	2
Rep 3	g. hpRNA:GUS + Pto/SlPrf/AvrPtoB 5dpi	3
Rep 3	g. hpRNA:GUS + Pto/SlPrf/AvrPtoB 5dpi	1
Rep 3	g. hpRNA:GUS + Pto/SlPrf/AvrPtoB 5dpi	1
Rep 3	h. hpRNA:NRCX + Pto/SlPrf/AvrPtoB 5dpi	3
Rep 3	h. hpRNA:NRCX + Pto/SlPrf/AvrPtoB 5dpi	4
Rep 3	h. hpRNA:NRCX + Pto/SlPrf/AvrPtoB 5dpi	4
Rep 3	h. hpRNA:NRCX + Pto/SlPrf/AvrPtoB 5dpi	4
Rep 3	h. hpRNA:NRCX + Pto/SlPrf/AvrPtoB 5dpi	4
Rep 3	h. hpRNA:NRCX + Pto/SlPrf/AvrPtoB 5dpi	4
Rep 3	h. hpRNA:NRCX + Pto/SlPrf/AvrPtoB 5dpi	4
Rep 3	h. hpRNA:NRCX + Pto/SlPrf/AvrPtoB 5dpi	4
Rep 3	i. hpRNA:GUS + Gpa2/GpRBP1 2dpi	0
Rep 3	i. hpRNA:GUS + Gpa2/GpRBP1 2dpi	0
Rep 3	i. hpRNA:GUS + Gpa2/GpRBP1 2dpi	0
Rep 3	i. hpRNA:GUS + Gpa2/GpRBP1 2dpi	0
Rep 3	i. hpRNA:GUS + Gpa2/GpRBP1 2dpi	0
Rep 3	i. hpRNA:GUS + Gpa2/GpRBP1 2dpi	0
Rep 3	i. hpRNA:GUS + Gpa2/GpRBP1 2dpi	0
Rep 3	i. hpRNA:GUS + Gpa2/GpRBP1 2dpi	0
Rep 3	j. hpRNA:NRCX + Gpa2/GpRBP1 2dpi	0
Rep 3	j. hpRNA:NRCX + Gpa2/GpRBP1 2dpi	0
Rep 3	j. hpRNA:NRCX + Gpa2/GpRBP1 2dpi	0
Rep 3	j. hpRNA:NRCX + Gpa2/GpRBP1 2dpi	0
Rep 3	j. hpRNA:NRCX + Gpa2/GpRBP1 2dpi	0
Rep 3	j. hpRNA:NRCX + Gpa2/GpRBP1 2dpi	0
Rep 3	j. hpRNA:NRCX + Gpa2/GpRBP1 2dpi	0
Rep 3	j. hpRNA:NRCX + Gpa2/GpRBP1 2dpi	0
Rep 3	k. hpRNA:GUS + Gpa2/GpRBP1 3dpi	0
Rep 3	k. hpRNA:GUS + Gpa2/GpRBP1 3dpi	0
Rep 3	k. hpRNA:GUS + Gpa2/GpRBP1 3dpi	0
Rep 3	k. hpRNA:GUS + Gpa2/GpRBP1 3dpi	1
Rep 3	k. hpRNA:GUS + Gpa2/GpRBP1 3dpi	1
Rep 3	k. hpRNA:GUS + Gpa2/GpRBP1 3dpi	1
Rep 3	k. hpRNA:GUS + Gpa2/GpRBP1 3dpi	1
Rep 3	k. hpRNA:GUS + Gpa2/GpRBP1 3dpi	1
Rep 3	l. hpRNA:NRCX + Gpa2/GpRBP1 3dpi	2
Rep 3	l. hpRNA:NRCX + Gpa2/GpRBP1 3dpi	1
Rep 3	l. hpRNA:NRCX + Gpa2/GpRBP1 3dpi	2
Rep 3	l. hpRNA:NRCX + Gpa2/GpRBP1 3dpi	2
Rep 3	l. hpRNA:NRCX + Gpa2/GpRBP1 3dpi	2
Rep 3	l. hpRNA:NRCX + Gpa2/GpRBP1 3dpi	2
Rep 3	l. hpRNA:NRCX + Gpa2/GpRBP1 3dpi	2
Rep 3	l. hpRNA:NRCX + Gpa2/GpRBP1 3dpi	2
Rep 3	m. hpRNA:GUS + Gpa2/GpRBP1 4dpi	1
Rep 3	m. hpRNA:GUS + Gpa2/GpRBP1 4dpi	1
Rep 3	m. hpRNA:GUS + Gpa2/GpRBP1 4dpi	2
Rep 3	m. hpRNA:GUS + Gpa2/GpRBP1 4dpi	2
Rep 3	m. hpRNA:GUS + Gpa2/GpRBP1 4dpi	2
Rep 3	m. hpRNA:GUS + Gpa2/GpRBP1 4dpi	1
Rep 3	m. hpRNA:GUS + Gpa2/GpRBP1 4dpi	2
Rep 3	m. hpRNA:GUS + Gpa2/GpRBP1 4dpi	1
Rep 3	n. hpRNA:NRCX + Gpa2/GpRBP1 4dpi	4
Rep 3	n. hpRNA:NRCX + Gpa2/GpRBP1 4dpi	3
Rep 3	n. hpRNA:NRCX + Gpa2/GpRBP1 4dpi	4
Rep 3	n. hpRNA:NRCX + Gpa2/GpRBP1 4dpi	3
Rep 3	n. hpRNA:NRCX + Gpa2/GpRBP1 4dpi	3
Rep 3	n. hpRNA:NRCX + Gpa2/GpRBP1 4dpi	4
Rep 3	n. hpRNA:NRCX + Gpa2/GpRBP1 4dpi	4
Rep 3	n. hpRNA:NRCX + Gpa2/GpRBP1 4dpi	4
Rep 3	o. hpRNA:GUS + Gpa2/GpRBP1 5dpi	2
Rep 3	o. hpRNA:GUS + Gpa2/GpRBP1 5dpi	2
Rep 3	o. hpRNA:GUS + Gpa2/GpRBP1 5dpi	2
Rep 3	o. hpRNA:GUS + Gpa2/GpRBP1 5dpi	2
Rep 3	o. hpRNA:GUS + Gpa2/GpRBP1 5dpi	2
Rep 3	o. hpRNA:GUS + Gpa2/GpRBP1 5dpi	1
Rep 3	o. hpRNA:GUS + Gpa2/GpRBP1 5dpi	2
Rep 3	o. hpRNA:GUS + Gpa2/GpRBP1 5dpi	1
Rep 3	p. hpRNA:NRCX + Gpa2/GpRBP1 5dpi	4
Rep 3	p. hpRNA:NRCX + Gpa2/GpRBP1 5dpi	5
Rep 3	p. hpRNA:NRCX + Gpa2/GpRBP1 5dpi	6
Rep 3	p. hpRNA:NRCX + Gpa2/GpRBP1 5dpi	4
Rep 3	p. hpRNA:NRCX + Gpa2/GpRBP1 5dpi	4
Rep 3	p. hpRNA:NRCX + Gpa2/GpRBP1 5dpi	4
Rep 3	p. hpRNA:NRCX + Gpa2/GpRBP1 5dpi	5
Rep 3	p. hpRNA:NRCX + Gpa2/GpRBP1 5dpi	4
Rep 3	q. hpRNA:GUS + Rpi-blb2/AVRblb2 2dpi	1
Rep 3	q. hpRNA:GUS + Rpi-blb2/AVRblb2 2dpi	2
Rep 3	q. hpRNA:GUS + Rpi-blb2/AVRblb2 2dpi	2
Rep 3	q. hpRNA:GUS + Rpi-blb2/AVRblb2 2dpi	2
Rep 3	q. hpRNA:GUS + Rpi-blb2/AVRblb2 2dpi	2
Rep 3	q. hpRNA:GUS + Rpi-blb2/AVRblb2 2dpi	2
Rep 3	q. hpRNA:GUS + Rpi-blb2/AVRblb2 2dpi	2
Rep 3	q. hpRNA:GUS + Rpi-blb2/AVRblb2 2dpi	2
Rep 3	r. hpRNA:NRCX + Rpi-blb2/AVRblb2 2dpi	1
Rep 3	r. hpRNA:NRCX + Rpi-blb2/AVRblb2 2dpi	2
Rep 3	r. hpRNA:NRCX + Rpi-blb2/AVRblb2 2dpi	2
Rep 3	r. hpRNA:NRCX + Rpi-blb2/AVRblb2 2dpi	2
Rep 3	r. hpRNA:NRCX + Rpi-blb2/AVRblb2 2dpi	2
Rep 3	r. hpRNA:NRCX + Rpi-blb2/AVRblb2 2dpi	2
Rep 3	r. hpRNA:NRCX + Rpi-blb2/AVRblb2 2dpi	3
Rep 3	r. hpRNA:NRCX + Rpi-blb2/AVRblb2 2dpi	2
Rep 3	s. hpRNA:GUS + Rpi-blb2/AVRblb2 3dpi	4
Rep 3	s. hpRNA:GUS + Rpi-blb2/AVRblb2 3dpi	4
Rep 3	s. hpRNA:GUS + Rpi-blb2/AVRblb2 3dpi	4
Rep 3	s. hpRNA:GUS + Rpi-blb2/AVRblb2 3dpi	4
Rep 3	s. hpRNA:GUS + Rpi-blb2/AVRblb2 3dpi	4
Rep 3	s. hpRNA:GUS + Rpi-blb2/AVRblb2 3dpi	3
Rep 3	s. hpRNA:GUS + Rpi-blb2/AVRblb2 3dpi	4
Rep 3	s. hpRNA:GUS + Rpi-blb2/AVRblb2 3dpi	4
Rep 3	t. hpRNA:NRCX + Rpi-blb2/AVRblb2 3dpii	4
Rep 3	t. hpRNA:NRCX + Rpi-blb2/AVRblb2 3dpii	4
Rep 3	t. hpRNA:NRCX + Rpi-blb2/AVRblb2 3dpii	4
Rep 3	t. hpRNA:NRCX + Rpi-blb2/AVRblb2 3dpii	4
Rep 3	t. hpRNA:NRCX + Rpi-blb2/AVRblb2 3dpii	4
Rep 3	t. hpRNA:NRCX + Rpi-blb2/AVRblb2 3dpii	3
Rep 3	t. hpRNA:NRCX + Rpi-blb2/AVRblb2 3dpii	4
Rep 3	t. hpRNA:NRCX + Rpi-blb2/AVRblb2 3dpii	4
Rep 3	u. hpRNA:GUS + Rpi-blb2/AVRblb2 4dpi	4
Rep 3	u. hpRNA:GUS + Rpi-blb2/AVRblb2 4dpi	4
Rep 3	u. hpRNA:GUS + Rpi-blb2/AVRblb2 4dpi	4
Rep 3	u. hpRNA:GUS + Rpi-blb2/AVRblb2 4dpi	4
Rep 3	u. hpRNA:GUS + Rpi-blb2/AVRblb2 4dpi	4
Rep 3	u. hpRNA:GUS + Rpi-blb2/AVRblb2 4dpi	4
Rep 3	u. hpRNA:GUS + Rpi-blb2/AVRblb2 4dpi	4
Rep 3	u. hpRNA:GUS + Rpi-blb2/AVRblb2 4dpi	4
Rep 3	v. hpRNA:NRCX + Rpi-blb2/AVRblb2 4dpi	4
Rep 3	v. hpRNA:NRCX + Rpi-blb2/AVRblb2 4dpi	4
Rep 3	v. hpRNA:NRCX + Rpi-blb2/AVRblb2 4dpi	4
Rep 3	v. hpRNA:NRCX + Rpi-blb2/AVRblb2 4dpi	4
Rep 3	v. hpRNA:NRCX + Rpi-blb2/AVRblb2 4dpi	4
Rep 3	v. hpRNA:NRCX + Rpi-blb2/AVRblb2 4dpi	4
Rep 3	v. hpRNA:NRCX + Rpi-blb2/AVRblb2 4dpi	4
Rep 3	v. hpRNA:NRCX + Rpi-blb2/AVRblb2 4dpi	4
Rep 3	w. hpRNA:GUS + Rpi-blb2/AVRblb2 5dpi	5
Rep 3	w. hpRNA:GUS + Rpi-blb2/AVRblb2 5dpi	5
Rep 3	w. hpRNA:GUS + Rpi-blb2/AVRblb2 5dpi	5
Rep 3	w. hpRNA:GUS + Rpi-blb2/AVRblb2 5dpi	5
Rep 3	w. hpRNA:GUS + Rpi-blb2/AVRblb2 5dpi	5
Rep 3	w. hpRNA:GUS + Rpi-blb2/AVRblb2 5dpi	4
Rep 3	w. hpRNA:GUS + Rpi-blb2/AVRblb2 5dpi	5
Rep 3	w. hpRNA:GUS + Rpi-blb2/AVRblb2 5dpi	4
Rep 3	x. hpRNA:NRCX + Rpi-blb2/AVRblb2 5dpi	5
Rep 3	x. hpRNA:NRCX + Rpi-blb2/AVRblb2 5dpi	5
Rep 3	x. hpRNA:NRCX + Rpi-blb2/AVRblb2 5dpi	5
Rep 3	x. hpRNA:NRCX + Rpi-blb2/AVRblb2 5dpi	5
Rep 3	x. hpRNA:NRCX + Rpi-blb2/AVRblb2 5dpi	5
Rep 3	x. hpRNA:NRCX + Rpi-blb2/AVRblb2 5dpi	4
Rep 3	x. hpRNA:NRCX + Rpi-blb2/AVRblb2 5dpi	5
Rep 3	x. hpRNA:NRCX + Rpi-blb2/AVRblb2 5dpi	5
Rep 3	y. hpRNA:GUS + R1/AVR1 2dpi	0
Rep 3	y. hpRNA:GUS + R1/AVR1 2dpi	1
Rep 3	y. hpRNA:GUS + R1/AVR1 2dpi	0
Rep 3	y. hpRNA:GUS + R1/AVR1 2dpi	2
Rep 3	y. hpRNA:GUS + R1/AVR1 2dpi	2
Rep 3	y. hpRNA:GUS + R1/AVR1 2dpi	1
Rep 3	y. hpRNA:GUS + R1/AVR1 2dpi	1
Rep 3	y. hpRNA:GUS + R1/AVR1 2dpi	1
Rep 3	z. hpRNA:NRCX + R1/AVR1 2dpi	1
Rep 3	z. hpRNA:NRCX + R1/AVR1 2dpi	1
Rep 3	z. hpRNA:NRCX + R1/AVR1 2dpi	0
Rep 3	z. hpRNA:NRCX + R1/AVR1 2dpi	2
Rep 3	z. hpRNA:NRCX + R1/AVR1 2dpi	2
Rep 3	z. hpRNA:NRCX + R1/AVR1 2dpi	1
Rep 3	z. hpRNA:NRCX + R1/AVR1 2dpi	1
Rep 3	z. hpRNA:NRCX + R1/AVR1 2dpi	1
Rep 3	aa. hpRNA:GUS + R1/AVR1 3dpi	3
Rep 3	aa. hpRNA:GUS + R1/AVR1 3dpi	3
Rep 3	aa. hpRNA:GUS + R1/AVR1 3dpi	3
Rep 3	aa. hpRNA:GUS + R1/AVR1 3dpi	4
Rep 3	aa. hpRNA:GUS + R1/AVR1 3dpi	4
Rep 3	aa. hpRNA:GUS + R1/AVR1 3dpi	3
Rep 3	aa. hpRNA:GUS + R1/AVR1 3dpi	3
Rep 3	aa. hpRNA:GUS + R1/AVR1 3dpi	2
Rep 3	ab. hpRNA:NRCX + R1/AVR1 3dpi	3
Rep 3	ab. hpRNA:NRCX + R1/AVR1 3dpi	3
Rep 3	ab. hpRNA:NRCX + R1/AVR1 3dpi	3
Rep 3	ab. hpRNA:NRCX + R1/AVR1 3dpi	4
Rep 3	ab. hpRNA:NRCX + R1/AVR1 3dpi	4
Rep 3	ab. hpRNA:NRCX + R1/AVR1 3dpi	1
Rep 3	ab. hpRNA:NRCX + R1/AVR1 3dpi	3
Rep 3	ab. hpRNA:NRCX + R1/AVR1 3dpi	3
Rep 3	ac. hpRNA:GUS + R1/AVR1 4dpi	5
Rep 3	ac. hpRNA:GUS + R1/AVR1 4dpi	4
Rep 3	ac. hpRNA:GUS + R1/AVR1 4dpi	4
Rep 3	ac. hpRNA:GUS + R1/AVR1 4dpi	4
Rep 3	ac. hpRNA:GUS + R1/AVR1 4dpi	3
Rep 3	ac. hpRNA:GUS + R1/AVR1 4dpi	4
Rep 3	ac. hpRNA:GUS + R1/AVR1 4dpi	4
Rep 3	ac. hpRNA:GUS + R1/AVR1 4dpi	4
Rep 3	ad. hpRNA:NRCX + R1/AVR1 4dpi	4
Rep 3	ad. hpRNA:NRCX + R1/AVR1 4dpi	4
Rep 3	ad. hpRNA:NRCX + R1/AVR1 4dpi	4
Rep 3	ad. hpRNA:NRCX + R1/AVR1 4dpi	4
Rep 3	ad. hpRNA:NRCX + R1/AVR1 4dpi	3
Rep 3	ad. hpRNA:NRCX + R1/AVR1 4dpi	4
Rep 3	ad. hpRNA:NRCX + R1/AVR1 4dpi	5
Rep 3	ad. hpRNA:NRCX + R1/AVR1 4dpi	4
Rep 3	ae. hpRNA:GUS + R1/AVR1 5dpi	4
Rep 3	ae. hpRNA:GUS + R1/AVR1 5dpi	5
Rep 3	ae. hpRNA:GUS + R1/AVR1 5dpi	4
Rep 3	ae. hpRNA:GUS + R1/AVR1 5dpi	4
Rep 3	ae. hpRNA:GUS + R1/AVR1 5dpi	5
Rep 3	ae. hpRNA:GUS + R1/AVR1 5dpi	4
Rep 3	ae. hpRNA:GUS + R1/AVR1 5dpi	4
Rep 3	ae. hpRNA:GUS + R1/AVR1 5dpi	4
Rep 3	af. hpRNA:NRCX + R1/AVR1 5dpi	5
Rep 3	af. hpRNA:NRCX + R1/AVR1 5dpi	5
Rep 3	af. hpRNA:NRCX + R1/AVR1 5dpi	4
Rep 3	af. hpRNA:NRCX + R1/AVR1 5dpi	5
Rep 3	af. hpRNA:NRCX + R1/AVR1 5dpi	5
Rep 3	af. hpRNA:NRCX + R1/AVR1 5dpi	4
Rep 3	af. hpRNA:NRCX + R1/AVR1 5dpi	4
Rep 3	af. hpRNA:NRCX + R1/AVR1 5dpi	4
Rep 3	ag. hpRNA:GUS + Sw-5b/NSm 2dpi	0
Rep 3	ag. hpRNA:GUS + Sw-5b/NSm 2dpi	0
Rep 3	ag. hpRNA:GUS + Sw-5b/NSm 2dpi	0
Rep 3	ag. hpRNA:GUS + Sw-5b/NSm 2dpi	0
Rep 3	ag. hpRNA:GUS + Sw-5b/NSm 2dpi	0
Rep 3	ag. hpRNA:GUS + Sw-5b/NSm 2dpi	0
Rep 3	ag. hpRNA:GUS + Sw-5b/NSm 2dpi	0
Rep 3	ag. hpRNA:GUS + Sw-5b/NSm 2dpi	0
Rep 3	ah. hpRNA:NRCX + Sw-5b/NSm 2dpi	1
Rep 3	ah. hpRNA:NRCX + Sw-5b/NSm 2dpi	0
Rep 3	ah. hpRNA:NRCX + Sw-5b/NSm 2dpi	1
Rep 3	ah. hpRNA:NRCX + Sw-5b/NSm 2dpi	0
Rep 3	ah. hpRNA:NRCX + Sw-5b/NSm 2dpi	0
Rep 3	ah. hpRNA:NRCX + Sw-5b/NSm 2dpi	0
Rep 3	ah. hpRNA:NRCX + Sw-5b/NSm 2dpi	0
Rep 3	ah. hpRNA:NRCX + Sw-5b/NSm 2dpi	0
Rep 3	ai. hpRNA:GUS + Sw-5b/NSm 3dpi	0
Rep 3	ai. hpRNA:GUS + Sw-5b/NSm 3dpi	1
Rep 3	ai. hpRNA:GUS + Sw-5b/NSm 3dpi	1
Rep 3	ai. hpRNA:GUS + Sw-5b/NSm 3dpi	0
Rep 3	ai. hpRNA:GUS + Sw-5b/NSm 3dpi	0
Rep 3	ai. hpRNA:GUS + Sw-5b/NSm 3dpi	0
Rep 3	ai. hpRNA:GUS + Sw-5b/NSm 3dpi	0
Rep 3	ai. hpRNA:GUS + Sw-5b/NSm 3dpi	1
Rep 3	aj. hpRNA:NRCX + Sw-5b/NSm 3dpi	1
Rep 3	aj. hpRNA:NRCX + Sw-5b/NSm 3dpi	2
Rep 3	aj. hpRNA:NRCX + Sw-5b/NSm 3dpi	2
Rep 3	aj. hpRNA:NRCX + Sw-5b/NSm 3dpi	0
Rep 3	aj. hpRNA:NRCX + Sw-5b/NSm 3dpi	1
Rep 3	aj. hpRNA:NRCX + Sw-5b/NSm 3dpi	1
Rep 3	aj. hpRNA:NRCX + Sw-5b/NSm 3dpi	2
Rep 3	aj. hpRNA:NRCX + Sw-5b/NSm 3dpi	2
Rep 3	ak. hpRNA:GUS + Sw-5b/NSm 4dpi	1
Rep 3	ak. hpRNA:GUS + Sw-5b/NSm 4dpi	2
Rep 3	ak. hpRNA:GUS + Sw-5b/NSm 4dpi	1
Rep 3	ak. hpRNA:GUS + Sw-5b/NSm 4dpi	1
Rep 3	ak. hpRNA:GUS + Sw-5b/NSm 4dpi	0
Rep 3	ak. hpRNA:GUS + Sw-5b/NSm 4dpi	0
Rep 3	ak. hpRNA:GUS + Sw-5b/NSm 4dpi	2
Rep 3	ak. hpRNA:GUS + Sw-5b/NSm 4dpi	1
Rep 3	al. hpRNA:NRCX + Sw-5b/NSm 4dpi	3
Rep 3	al. hpRNA:NRCX + Sw-5b/NSm 4dpi	3
Rep 3	al. hpRNA:NRCX + Sw-5b/NSm 4dpi	3
Rep 3	al. hpRNA:NRCX + Sw-5b/NSm 4dpi	2
Rep 3	al. hpRNA:NRCX + Sw-5b/NSm 4dpi	2
Rep 3	al. hpRNA:NRCX + Sw-5b/NSm 4dpi	2
Rep 3	al. hpRNA:NRCX + Sw-5b/NSm 4dpi	4
Rep 3	al. hpRNA:NRCX + Sw-5b/NSm 4dpi	3
Rep 3	am. hpRNA:GUS + Sw-5b/NSm 5dpi	2
Rep 3	am. hpRNA:GUS + Sw-5b/NSm 5dpi	1
Rep 3	am. hpRNA:GUS + Sw-5b/NSm 5dpi	0
Rep 3	am. hpRNA:GUS + Sw-5b/NSm 5dpi	0
Rep 3	am. hpRNA:GUS + Sw-5b/NSm 5dpi	1
Rep 3	am. hpRNA:GUS + Sw-5b/NSm 5dpi	2
Rep 3	am. hpRNA:GUS + Sw-5b/NSm 5dpi	1
Rep 3	am. hpRNA:GUS + Sw-5b/NSm 5dpi	1
Rep 3	an. hpRNA:NRCX + Sw-5b/NSm 5dpi	4
Rep 3	an. hpRNA:NRCX + Sw-5b/NSm 5dpi	4
Rep 3	an. hpRNA:NRCX + Sw-5b/NSm 5dpi	3
Rep 3	an. hpRNA:NRCX + Sw-5b/NSm 5dpi	3
Rep 3	an. hpRNA:NRCX + Sw-5b/NSm 5dpi	4
Rep 3	an. hpRNA:NRCX + Sw-5b/NSm 5dpi	4
Rep 3	an. hpRNA:NRCX + Sw-5b/NSm 5dpi	4
Rep 3	an. hpRNA:NRCX + Sw-5b/NSm 5dpi	3
Rep 3	ao. hpRNA:GUS + Rx/CP 2dpi	1
Rep 3	ao. hpRNA:GUS + Rx/CP 2dpi	1
Rep 3	ao. hpRNA:GUS + Rx/CP 2dpi	2
Rep 3	ao. hpRNA:GUS + Rx/CP 2dpi	1
Rep 3	ao. hpRNA:GUS + Rx/CP 2dpi	1
Rep 3	ao. hpRNA:GUS + Rx/CP 2dpi	0
Rep 3	ao. hpRNA:GUS + Rx/CP 2dpi	0
Rep 3	ao. hpRNA:GUS + Rx/CP 2dpi	1
Rep 3	ap. hpRNA:NRCX + Rx/CP 2dpi	1
Rep 3	ap. hpRNA:NRCX + Rx/CP 2dpi	1
Rep 3	ap. hpRNA:NRCX + Rx/CP 2dpi	2
Rep 3	ap. hpRNA:NRCX + Rx/CP 2dpi	1
Rep 3	ap. hpRNA:NRCX + Rx/CP 2dpi	1
Rep 3	ap. hpRNA:NRCX + Rx/CP 2dpi	0
Rep 3	ap. hpRNA:NRCX + Rx/CP 2dpi	0
Rep 3	ap. hpRNA:NRCX + Rx/CP 2dpi	1
Rep 3	aq. hpRNA:GUS + Rx/CP 3dpi	2
Rep 3	aq. hpRNA:GUS + Rx/CP 3dpi	1
Rep 3	aq. hpRNA:GUS + Rx/CP 3dpi	2
Rep 3	aq. hpRNA:GUS + Rx/CP 3dpi	3
Rep 3	aq. hpRNA:GUS + Rx/CP 3dpi	2
Rep 3	aq. hpRNA:GUS + Rx/CP 3dpi	3
Rep 3	aq. hpRNA:GUS + Rx/CP 3dpi	2
Rep 3	aq. hpRNA:GUS + Rx/CP 3dpi	2
Rep 3	ar. hpRNA:NRCX + Rx/CP 3dpi	2
Rep 3	ar. hpRNA:NRCX + Rx/CP 3dpi	1
Rep 3	ar. hpRNA:NRCX + Rx/CP 3dpi	2
Rep 3	ar. hpRNA:NRCX + Rx/CP 3dpi	3
Rep 3	ar. hpRNA:NRCX + Rx/CP 3dpi	2
Rep 3	ar. hpRNA:NRCX + Rx/CP 3dpi	3
Rep 3	ar. hpRNA:NRCX + Rx/CP 3dpi	2
Rep 3	ar. hpRNA:NRCX + Rx/CP 3dpi	3
Rep 3	as. hpRNA:GUS + Rx/CP 4dpi	2
Rep 3	as. hpRNA:GUS + Rx/CP 4dpi	1
Rep 3	as. hpRNA:GUS + Rx/CP 4dpi	3
Rep 3	as. hpRNA:GUS + Rx/CP 4dpi	4
Rep 3	as. hpRNA:GUS + Rx/CP 4dpi	3
Rep 3	as. hpRNA:GUS + Rx/CP 4dpi	3
Rep 3	as. hpRNA:GUS + Rx/CP 4dpi	3
Rep 3	as. hpRNA:GUS + Rx/CP 4dpi	3
Rep 3	at. hpRNA:NRCX + Rx/CP 4dpi	2
Rep 3	at. hpRNA:NRCX + Rx/CP 4dpi	1
Rep 3	at. hpRNA:NRCX + Rx/CP 4dpi	3
Rep 3	at. hpRNA:NRCX + Rx/CP 4dpi	4
Rep 3	at. hpRNA:NRCX + Rx/CP 4dpi	3
Rep 3	at. hpRNA:NRCX + Rx/CP 4dpi	3
Rep 3	at. hpRNA:NRCX + Rx/CP 4dpi	3
Rep 3	at. hpRNA:NRCX + Rx/CP 4dpi	2
Rep 3	au. hpRNA:GUS + Rx/CP 5dpi	4
Rep 3	au. hpRNA:GUS + Rx/CP 5dpi	3
Rep 3	au. hpRNA:GUS + Rx/CP 5dpi	5
Rep 3	au. hpRNA:GUS + Rx/CP 5dpi	4
Rep 3	au. hpRNA:GUS + Rx/CP 5dpi	4
Rep 3	au. hpRNA:GUS + Rx/CP 5dpi	3
Rep 3	au. hpRNA:GUS + Rx/CP 5dpi	4
Rep 3	au. hpRNA:GUS + Rx/CP 5dpi	3
Rep 3	av. hpRNA:NRCX + Rx/CP 5dpi	5
Rep 3	av. hpRNA:NRCX + Rx/CP 5dpi	3
Rep 3	av. hpRNA:NRCX + Rx/CP 5dpi	5
Rep 3	av. hpRNA:NRCX + Rx/CP 5dpi	4
Rep 3	av. hpRNA:NRCX + Rx/CP 5dpi	4
Rep 3	av. hpRNA:NRCX + Rx/CP 5dpi	3
Rep 3	av. hpRNA:NRCX + Rx/CP 5dpi	4
Rep 3	av. hpRNA:NRCX + Rx/CP 5dpi	3
Rep 3	aw. hpRNA:GUS + R2/AVR2 2dpi	0
Rep 3	aw. hpRNA:GUS + R2/AVR2 2dpi	0
Rep 3	aw. hpRNA:GUS + R2/AVR2 2dpi	0
Rep 3	aw. hpRNA:GUS + R2/AVR2 2dpi	0
Rep 3	aw. hpRNA:GUS + R2/AVR2 2dpi	0
Rep 3	aw. hpRNA:GUS + R2/AVR2 2dpi	0
Rep 3	aw. hpRNA:GUS + R2/AVR2 2dpi	0
Rep 3	aw. hpRNA:GUS + R2/AVR2 2dpi	0
Rep 3	ax. hpRNA:NRCX + R2/AVR2 2dpi	0
Rep 3	ax. hpRNA:NRCX + R2/AVR2 2dpi	0
Rep 3	ax. hpRNA:NRCX + R2/AVR2 2dpi	0
Rep 3	ax. hpRNA:NRCX + R2/AVR2 2dpi	0
Rep 3	ax. hpRNA:NRCX + R2/AVR2 2dpi	0
Rep 3	ax. hpRNA:NRCX + R2/AVR2 2dpi	0
Rep 3	ax. hpRNA:NRCX + R2/AVR2 2dpi	0
Rep 3	ax. hpRNA:NRCX + R2/AVR2 2dpi	0
Rep 3	ay. hpRNA:GUS + R2/AVR2 3dpi	0
Rep 3	ay. hpRNA:GUS + R2/AVR2 3dpi	1
Rep 3	ay. hpRNA:GUS + R2/AVR2 3dpi	0
Rep 3	ay. hpRNA:GUS + R2/AVR2 3dpi	0
Rep 3	ay. hpRNA:GUS + R2/AVR2 3dpi	1
Rep 3	ay. hpRNA:GUS + R2/AVR2 3dpi	2
Rep 3	ay. hpRNA:GUS + R2/AVR2 3dpi	2
Rep 3	ay. hpRNA:GUS + R2/AVR2 3dpi	0
Rep 3	az. hpRNA:NRCX + R2/AVR2 3dpi	2
Rep 3	az. hpRNA:NRCX + R2/AVR2 3dpi	1
Rep 3	az. hpRNA:NRCX + R2/AVR2 3dpi	1
Rep 3	az. hpRNA:NRCX + R2/AVR2 3dpi	0
Rep 3	az. hpRNA:NRCX + R2/AVR2 3dpi	2
Rep 3	az. hpRNA:NRCX + R2/AVR2 3dpi	2
Rep 3	az. hpRNA:NRCX + R2/AVR2 3dpi	1
Rep 3	az. hpRNA:NRCX + R2/AVR2 3dpi	2
Rep 3	ba. hpRNA:GUS + R2/AVR2 4dpi	4
Rep 3	ba. hpRNA:GUS + R2/AVR2 4dpi	3
Rep 3	ba. hpRNA:GUS + R2/AVR2 4dpi	3
Rep 3	ba. hpRNA:GUS + R2/AVR2 4dpi	2
Rep 3	ba. hpRNA:GUS + R2/AVR2 4dpi	4
Rep 3	ba. hpRNA:GUS + R2/AVR2 4dpi	4
Rep 3	ba. hpRNA:GUS + R2/AVR2 4dpi	3
Rep 3	ba. hpRNA:GUS + R2/AVR2 4dpi	5
Rep 3	bb. hpRNA:NRCX + R2/AVR2 4dpi	4
Rep 3	bb. hpRNA:NRCX + R2/AVR2 4dpi	3
Rep 3	bb. hpRNA:NRCX + R2/AVR2 4dpi	3
Rep 3	bb. hpRNA:NRCX + R2/AVR2 4dpi	2
Rep 3	bb. hpRNA:NRCX + R2/AVR2 4dpi	4
Rep 3	bb. hpRNA:NRCX + R2/AVR2 4dpi	5
Rep 3	bb. hpRNA:NRCX + R2/AVR2 4dpi	3
Rep 3	bb. hpRNA:NRCX + R2/AVR2 4dpi	6
Rep 3	bc. hpRNA:GUS + R2/AVR2 5dpi	6
Rep 3	bc. hpRNA:GUS + R2/AVR2 5dpi	4
Rep 3	bc. hpRNA:GUS + R2/AVR2 5dpi	5
Rep 3	bc. hpRNA:GUS + R2/AVR2 5dpi	5
Rep 3	bc. hpRNA:GUS + R2/AVR2 5dpi	3
Rep 3	bc. hpRNA:GUS + R2/AVR2 5dpi	5
Rep 3	bc. hpRNA:GUS + R2/AVR2 5dpi	5
Rep 3	bc. hpRNA:GUS + R2/AVR2 5dpi	4
Rep 3	bd. hpRNA:NRCX + R2/AVR2 5dpi	6
Rep 3	bd. hpRNA:NRCX + R2/AVR2 5dpi	3
Rep 3	bd. hpRNA:NRCX + R2/AVR2 5dpi	5
Rep 3	bd. hpRNA:NRCX + R2/AVR2 5dpi	5
Rep 3	bd. hpRNA:NRCX + R2/AVR2 5dpi	4
Rep 3	bd. hpRNA:NRCX + R2/AVR2 5dpi	5
Rep 3	bd. hpRNA:NRCX + R2/AVR2 5dpi	5
Rep 3	bd. hpRNA:NRCX + R2/AVR2 5dpi	6
Rep 3	be. hpRNA:GUS + R3a/AVR3a 2dpi	0
Rep 3	be. hpRNA:GUS + R3a/AVR3a 2dpi	0
Rep 3	be. hpRNA:GUS + R3a/AVR3a 2dpi	0
Rep 3	be. hpRNA:GUS + R3a/AVR3a 2dpi	0
Rep 3	be. hpRNA:GUS + R3a/AVR3a 2dpi	0
Rep 3	be. hpRNA:GUS + R3a/AVR3a 2dpi	0
Rep 3	be. hpRNA:GUS + R3a/AVR3a 2dpi	0
Rep 3	be. hpRNA:GUS + R3a/AVR3a 2dpi	0
Rep 3	bf. hpRNA:NRCX + R3a/AVR3a 2dpi	0
Rep 3	bf. hpRNA:NRCX + R3a/AVR3a 2dpi	0
Rep 3	bf. hpRNA:NRCX + R3a/AVR3a 2dpi	0
Rep 3	bf. hpRNA:NRCX + R3a/AVR3a 2dpi	0
Rep 3	bf. hpRNA:NRCX + R3a/AVR3a 2dpi	0
Rep 3	bf. hpRNA:NRCX + R3a/AVR3a 2dpi	0
Rep 3	bf. hpRNA:NRCX + R3a/AVR3a 2dpi	0
Rep 3	bf. hpRNA:NRCX + R3a/AVR3a 2dpi	0
Rep 3	bg. hpRNA:GUS + R3a/AVR3a 3dpi	2
Rep 3	bg. hpRNA:GUS + R3a/AVR3a 3dpi	2
Rep 3	bg. hpRNA:GUS + R3a/AVR3a 3dpi	1
Rep 3	bg. hpRNA:GUS + R3a/AVR3a 3dpi	1
Rep 3	bg. hpRNA:GUS + R3a/AVR3a 3dpi	2
Rep 3	bg. hpRNA:GUS + R3a/AVR3a 3dpi	2
Rep 3	bg. hpRNA:GUS + R3a/AVR3a 3dpi	3
Rep 3	bg. hpRNA:GUS + R3a/AVR3a 3dpi	2
Rep 3	bh. hpRNA:NRCX + R3a/AVR3a 3dpi	2
Rep 3	bh. hpRNA:NRCX + R3a/AVR3a 3dpi	2
Rep 3	bh. hpRNA:NRCX + R3a/AVR3a 3dpi	2
Rep 3	bh. hpRNA:NRCX + R3a/AVR3a 3dpi	1
Rep 3	bh. hpRNA:NRCX + R3a/AVR3a 3dpi	2
Rep 3	bh. hpRNA:NRCX + R3a/AVR3a 3dpi	2
Rep 3	bh. hpRNA:NRCX + R3a/AVR3a 3dpi	3
Rep 3	bh. hpRNA:NRCX + R3a/AVR3a 3dpi	2
Rep 3	bi. hpRNA:GUS + R3a/AVR3a 4dpi	3
Rep 3	bi. hpRNA:GUS + R3a/AVR3a 4dpi	4
Rep 3	bi. hpRNA:GUS + R3a/AVR3a 4dpi	3
Rep 3	bi. hpRNA:GUS + R3a/AVR3a 4dpi	3
Rep 3	bi. hpRNA:GUS + R3a/AVR3a 4dpi	3
Rep 3	bi. hpRNA:GUS + R3a/AVR3a 4dpi	4
Rep 3	bi. hpRNA:GUS + R3a/AVR3a 4dpi	4
Rep 3	bi. hpRNA:GUS + R3a/AVR3a 4dpi	4
Rep 3	bj. hpRNA:NRCX + R3a/AVR3a 4dpi	3
Rep 3	bj. hpRNA:NRCX + R3a/AVR3a 4dpi	4
Rep 3	bj. hpRNA:NRCX + R3a/AVR3a 4dpi	3
Rep 3	bj. hpRNA:NRCX + R3a/AVR3a 4dpi	3
Rep 3	bj. hpRNA:NRCX + R3a/AVR3a 4dpi	3
Rep 3	bj. hpRNA:NRCX + R3a/AVR3a 4dpi	4
Rep 3	bj. hpRNA:NRCX + R3a/AVR3a 4dpi	4
Rep 3	bj. hpRNA:NRCX + R3a/AVR3a 4dpi	4
Rep 3	bk. hpRNA:GUS + R3a/AVR3a 5dpi	3
Rep 3	bk. hpRNA:GUS + R3a/AVR3a 5dpi	4
Rep 3	bk. hpRNA:GUS + R3a/AVR3a 5dpi	4
Rep 3	bk. hpRNA:GUS + R3a/AVR3a 5dpi	4
Rep 3	bk. hpRNA:GUS + R3a/AVR3a 5dpi	4
Rep 3	bk. hpRNA:GUS + R3a/AVR3a 5dpi	5
Rep 3	bk. hpRNA:GUS + R3a/AVR3a 5dpi	4
Rep 3	bk. hpRNA:GUS + R3a/AVR3a 5dpi	5
Rep 3	dl. hpRNA:NRCX + R3a/AVR3a 5dpi	4
Rep 3	dl. hpRNA:NRCX + R3a/AVR3a 5dpi	4
Rep 3	dl. hpRNA:NRCX + R3a/AVR3a 5dpi	4
Rep 3	dl. hpRNA:NRCX + R3a/AVR3a 5dpi	4
Rep 3	dl. hpRNA:NRCX + R3a/AVR3a 5dpi	4
Rep 3	dl. hpRNA:NRCX + R3a/AVR3a 5dpi	4
Rep 3	dl. hpRNA:NRCX + R3a/AVR3a 5dpi	5
Rep 3	dl. hpRNA:NRCX + R3a/AVR3a 5dpi	5

[truncated: 2 more sheets: K (S11 Fig), L (S12B Fig)]
